# Supplementary material for: Genomic Analysis of Mouse Retinal Development
Source: PLoS Biol. 2004 Jun 29;2(9):e247. doi: 10.1371/journal.pbio.0020247 (PMC439783; doi:10.1371/journal.pbio.0020247)
Supplement: Table S2 — This list includes not only all libraries made from retinal tissue, but also nonretinal SAGE libraries made by this group, and other mouse libraries that are publicly available. Raw, unnormalized tag counts are shown. See Materials and Methods for more details on the SAGE libraries analyzed. (17.9 MB TXT). [file pbio.0020247.st002.txt]

SAGE tag,Unigene ID,Gene name,3T3,GCPcntr,GCP+SHH,GC_P8,E15_ctx,P1_ctx,Hypothalamus,E12,E14,E16,E18,P0,P2,P4,P6,P10 crx-/-,P10 wildtype,Adult,ONL,Total tags
"AAAAAAAAAA",21451,"4933434E20Rik RIKEN cDNA 4933434E20 gene",8,179,238,125,43,54,68,74,52,24,206,60,187,143,160,24,50,31,54,1780
"AAAAAAAAAA",16620,"Gad1 glutamic acid decarboxylase 1",8,179,238,125,43,54,68,74,52,24,206,60,187,143,160,24,50,31,54,1780
"AAAAAAAAAC",39709,"Znfn1a1 zinc finger protein, subfamily 1A, 1 (Ikaros)",0,1,3,3,1,2,1,0,1,1,2,0,3,1,3,1,0,0,0,23
"AAAAAAAAAC",215140,"Dcpp demilune cell and parotid protein",0,1,3,3,1,2,1,0,1,1,2,0,3,1,3,1,0,0,0,23
"AAAAAAAAAC",241205,"Ptpla protein tyrosine phosphatase-like (proline instead of catalytic arginine), member a",0,1,3,3,1,2,1,0,1,1,2,0,3,1,3,1,0,0,0,23
"AAAAAAAAAG",856,"Tm4sf1 transmembrane 4 superfamily member 1",0,1,5,2,0,2,3,0,0,0,3,0,2,7,5,1,4,1,1,37
"AAAAAAAAAG",22086,"Rnf14 ring finger protein 14",0,1,5,2,0,2,3,0,0,0,3,0,2,7,5,1,4,1,1,37
"AAAAAAAAAT",3117,"Phlda1 pleckstrin homology-like domain, family A, member 1",0,3,5,0,0,2,0,0,3,1,4,2,2,2,0,2,0,1,1,28
"AAAAAAAAAT",1393,"Ung uracil-DNA glycosylase",0,3,5,0,0,2,0,0,3,1,4,2,2,2,0,2,0,1,1,28
"AAAAAAAACA",248241,"- Mus musculus transcribed sequence",0,0,0,0,0,0,0,0,0,1,1,0,0,1,0,0,1,0,1,5
"AAAAAAAACC",182434,"Fstl follistatin-like",0,0,0,0,0,0,1,0,0,0,0,0,0,0,0,0,0,0,0,1
"AAAAAAAACT",151201,"LOC268451 Rab11-FIP4-like",0,0,0,0,0,0,0,0,1,0,0,0,0,1,0,0,0,0,0,2
"AAAAAAAAGA",33169,"B930011D01Rik RIKEN cDNA B930011D01 gene",0,2,1,0,0,0,0,1,2,0,0,2,2,0,1,1,1,0,0,13
"AAAAAAAAGA",268050,"- Musculus, clone IMAGE:5401580, mRNA",0,2,1,0,0,0,0,1,2,0,0,2,2,0,1,1,1,0,0,13
"AAAAAAAAGC",10278,"1110005A23Rik RIKEN cDNA 1110005A23 gene",0,0,0,0,0,0,0,0,0,0,0,2,0,0,0,0,0,0,0,2
"AAAAAAAAGG",238339,"- Mus musculus transcribed sequence",0,0,1,1,0,0,0,0,0,0,1,0,0,0,1,0,0,0,0,4
"AAAAAAAAGG",214486,"- Mus musculus transcribed sequences",0,0,1,1,0,0,0,0,0,0,1,0,0,0,1,0,0,0,0,4
"AAAAAAAAGG",24045,"Vig1-pending viral hemorrhagic septicemia virus(VHSV) induced gene 1",0,0,1,1,0,0,0,0,0,0,1,0,0,0,1,0,0,0,0,4
"AAAAAAAAGT",260521,"Pik3ca phosphatidylinositol 3-kinase, catalytic, alpha polypeptide",0,1,0,0,0,0,0,0,0,0,0,0,1,0,0,0,0,0,0,2
"AAAAAAAAGT",197521,"6330412C24Rik RIKEN cDNA 6330412C24 gene",0,1,0,0,0,0,0,0,0,0,0,0,1,0,0,0,0,0,0,2
"AAAAAAAATA",17,"Bcap31 B-cell receptor-associated protein 31",0,1,0,1,0,0,0,0,0,1,2,0,0,3,0,0,0,0,3,11
"AAAAAAAATA",19806,"Hdac2 histone deacetylase 2",0,1,0,1,0,0,0,0,0,1,2,0,0,3,0,0,0,0,3,11
"AAAAAAAATA",91240,"6330407I18Rik RIKEN cDNA 6330407I18 gene",0,1,0,1,0,0,0,0,0,1,2,0,0,3,0,0,0,0,3,11
"AAAAAAAATA",139695,"Epn2 epsin 2",0,1,0,1,0,0,0,0,0,1,2,0,0,3,0,0,0,0,3,11
"AAAAAAAATA",257965,"9630044L16Rik RIKEN cDNA 9630044L16 gene",0,1,0,1,0,0,0,0,0,1,2,0,0,3,0,0,0,0,3,11
"AAAAAAAATC",6787,"Sfrs3 splicing factor, arginine/serine-rich 3 (SRp20)",0,0,0,0,0,0,0,0,0,0,0,0,0,1,0,0,0,0,0,1
"AAAAAAAATC",154136,"2500003M10Rik RIKEN cDNA 2500003M10 gene",0,0,0,0,0,0,0,0,0,0,0,0,0,1,0,0,0,0,0,1
"AAAAAAAATG",184289,"Fzd8 frizzled homolog 8 (Drosophila)",0,1,1,1,0,0,1,0,0,0,0,0,0,1,0,0,1,0,1,7
"AAAAAAAATG",65395,"- Mus musculus transcribed sequences",0,1,1,1,0,0,1,0,0,0,0,0,0,1,0,0,1,0,1,7
"AAAAAAAATT",4848,"Fyn Fyn proto-oncogene",0,0,0,0,0,0,0,0,0,0,0,0,1,0,0,1,0,0,0,2
"AAAAAAAATT",256988,"- Musculus 12 days embryo spinal cord cDNA, RIKEN full-length enriched library, clone:C530036C11 product:cyclin T1, full insert sequence.",0,0,0,0,0,0,0,0,0,0,0,0,1,0,0,1,0,0,0,2
"AAAAAAACAA",4426,"Cd63 Cd63 antigen",0,0,0,0,0,0,0,0,1,0,0,0,0,0,0,0,1,0,0,2
"AAAAAAACAA",137378,"- Musculus 2 days pregnant adult female oviduct cDNA, RIKEN full-length enriched library, clone:E230014O04 product:unclassifiable, full insert sequence.",0,0,0,0,0,0,0,0,1,0,0,0,0,0,0,0,1,0,0,2
"AAAAAAACAG",27990,"Bcl2l13 BCL2-like 13 (apoptosis facilitator)",0,0,0,0,0,0,1,0,0,0,0,0,0,0,0,0,0,0,0,1
"AAAAAAACAG",22086,"Rnf14 ring finger protein 14",0,0,0,0,0,0,1,0,0,0,0,0,0,0,0,0,0,0,0,1
"AAAAAAACAT",,,0,0,0,0,0,1,0,0,0,0,0,0,0,0,0,0,0,0,0,1
"AAAAAAACCA",55060,"- Mus musculus transcribed sequence",0,0,0,0,0,0,0,0,1,0,0,0,0,0,0,0,0,0,0,1
"AAAAAAACCC",253834,"- Mus musculus transcribed sequence",0,0,0,0,0,0,0,0,0,0,0,0,1,0,0,0,0,0,0,1
"AAAAAAACCT",74138,"2310066P17Rik RIKEN cDNA 2310066P17 gene",0,0,0,0,0,0,0,0,0,0,0,0,0,0,0,0,0,0,1,1
"AAAAAAACGG",41438,"2310012M18Rik RIKEN cDNA 2310012M18 gene",0,0,0,0,1,0,0,0,0,0,0,0,0,0,0,0,0,0,1,2
"AAAAAAACTA",30864,"Zfp386 zinc finger protein 386 (Kruppel-like)",0,7,1,4,0,0,0,2,2,4,0,0,1,8,3,0,0,2,1,35
"AAAAAAACTA",120237,"- Mus musculus transcribed sequence",0,7,1,4,0,0,0,2,2,4,0,0,1,8,3,0,0,2,1,35
"AAAAAAACTA",8156,"Rad51ap1 RAD51 associated protein 1",0,7,1,4,0,0,0,2,2,4,0,0,1,8,3,0,0,2,1,35
"AAAAAAACTT",12775,"Pdk3 pyruvate dehydrogenase kinase, isoenzyme 3",0,0,0,1,0,0,0,0,0,0,0,0,0,0,0,0,0,0,0,1
"AAAAAAAGAA",183016,"Tdg thymine DNA glycosylase",0,1,0,1,0,0,1,1,0,0,0,0,4,0,0,0,0,2,1,11
"AAAAAAAGAA",231405,"1110037F02Rik RIKEN cDNA 1110037F02 gene",0,1,0,1,0,0,1,1,0,0,0,0,4,0,0,0,0,2,1,11
"AAAAAAAGAG",100354,"5730592G18Rik RIKEN cDNA 5730592G18 gene",0,0,0,0,0,0,0,0,0,0,0,0,0,0,0,0,1,0,0,1
"AAAAAAAGTC",4417,"Zfp101 zinc finger protein 101",0,1,0,0,0,0,0,0,0,0,0,0,0,0,0,0,0,0,2,3
"AAAAAAAGTG",42061,"0610025G21Rik RIKEN cDNA 0610025G21 gene",0,0,0,0,0,0,0,0,0,0,0,0,0,0,1,0,0,1,0,2
"AAAAAAAGTT",5885,"Tm9sf2 transmembrane 9 superfamily member 2",0,0,0,0,0,0,0,0,0,0,0,0,0,0,0,0,0,0,1,1
"AAAAAAATAA",5718,"LOC224020 hypothetical protein LOC224020",0,2,9,1,0,1,10,2,3,6,2,0,1,5,2,0,0,3,5,52
"AAAAAAATAA",218715,"- Mus musculus transcribed sequences",0,2,9,1,0,1,10,2,3,6,2,0,1,5,2,0,0,3,5,52
"AAAAAAATAC",7418,"Ppp2cb protein phosphatase 2a, catalytic subunit, beta isoform",0,0,0,0,0,0,0,0,0,0,0,0,1,0,0,0,0,0,0,1
"AAAAAAATAC",18972,"2410174K12Rik RIKEN cDNA 2410174K12 gene",0,0,0,0,0,0,0,0,0,0,0,0,1,0,0,0,0,0,0,1
"AAAAAAATAC",209933,"Raptor-pending raptor",0,0,0,0,0,0,0,0,0,0,0,0,1,0,0,0,0,0,0,1
"AAAAAAATAG",29590,"Idh3b isocitrate dehydrogenase 3 (NAD+) beta",0,8,5,3,1,0,9,3,1,5,4,2,7,4,3,3,1,1,4,64
"AAAAAAATAG",45145,"A530089A20Rik RIKEN cDNA A530089A20 gene",0,8,5,3,1,0,9,3,1,5,4,2,7,4,3,3,1,1,4,64
"AAAAAAATAT",7786,"AA792892 expressed sequence AA792892",0,0,0,1,0,0,0,0,0,0,0,0,1,0,0,0,0,0,1,3
"AAAAAAATAT",246875,"- Musculus 0 day neonate thymus cDNA, RIKEN full-length enriched library, clone:A430038O04 product:hypothetical protein, full insert sequence.",0,0,0,1,0,0,0,0,0,0,0,0,1,0,0,0,0,0,1,3
"AAAAAAATAT",10996,"D17Ertd663e DNA segment, Chr 17, ERATO Doi 663, expressed",0,0,0,1,0,0,0,0,0,0,0,0,1,0,0,0,0,0,1,3
"AAAAAAATCA",132412,"LOC224691 zinc finger protein BC027407",0,0,0,0,0,0,0,0,1,0,0,0,0,0,0,0,0,0,0,1
"AAAAAAATCA",195726,"4930525K21Rik RIKEN cDNA 4930525K21 gene",0,0,0,0,0,0,0,0,1,0,0,0,0,0,0,0,0,0,0,1
"AAAAAAATCG",269998,"- Mus musculus transcribed sequences",0,0,0,0,1,0,0,0,0,0,0,0,0,0,0,0,0,0,0,1
"AAAAAAATGA",28917,"1810045K17Rik RIKEN cDNA 1810045K17 gene",0,0,0,0,0,0,0,0,0,0,0,0,0,0,0,0,0,0,1,1
"AAAAAAATGC",179091,"1500031K13Rik RIKEN cDNA 1500031K13 gene",0,0,0,0,0,0,1,0,0,0,1,0,0,1,1,0,0,0,1,5
"AAAAAAATGC",222646,"- Musculus adult male urinary bladder cDNA, RIKEN full-length enriched library, clone:9530011F18 product:MO25-LIKE PROTEIN homolog [Homo sapiens], full insert sequence.",0,0,0,0,0,0,1,0,0,0,1,0,0,1,1,0,0,0,1,5
"AAAAAAATGG",87513,"4932417I16 hypothetical protein 4932417I16",0,0,0,0,0,0,0,0,0,1,0,0,0,0,0,0,0,0,0,1
"AAAAAAATGT",21749,"5430437P03Rik RIKEN cDNA 5430437P03 gene",0,0,0,0,0,0,0,0,0,0,0,0,0,0,1,0,0,0,0,1
"AAAAAAATTA",4300,"Ccnc cyclin C",0,1,0,0,0,1,0,0,1,0,0,0,1,0,0,0,0,0,0,4
"AAAAAAATTA",30864,"Zfp386 zinc finger protein 386 (Kruppel-like)",0,1,0,0,0,1,0,0,1,0,0,0,1,0,0,0,0,0,0,4
"AAAAAAATTG",21758,"Cyp2e1 cytochrome P450, family 2, subfamily e, polypeptide 1",0,0,0,0,0,0,0,0,0,0,0,0,1,0,0,0,0,0,0,1
"AAAAAAATTT",43671,"Rpe ribulose-5-phosphate-3-epimerase",0,0,0,0,0,0,0,0,1,0,0,0,0,0,1,0,0,0,0,2
"AAAAAAATTT",27454,"Prps1 phosphoribosyl pyrophosphate synthetase 1",0,0,0,0,0,0,0,0,1,0,0,0,0,0,1,0,0,0,0,2
"AAAAAACAAA",42191,"Odz3 odd Oz/ten-m homolog 3 (Drosophila)",0,0,2,0,0,0,0,0,0,0,1,0,0,0,1,0,0,0,1,5
"AAAAAACAAA",30367,"Cntfr ciliary neurotrophic factor receptor",0,0,2,0,0,0,0,0,0,0,1,0,0,0,1,0,0,0,1,5
"AAAAAACACA",196475,"Fbxw7 F-box and WD-40 domain protein 7, archipelago homolog (Drosophila)",0,0,0,0,0,1,0,1,0,0,2,0,2,0,0,0,0,0,0,6
"AAAAAACACT",171337,"Acp1 acid phosphatase 1, soluble",0,0,0,0,0,0,0,0,0,0,0,0,1,0,0,0,0,0,0,1
"AAAAAACAGG",41737,"1110003P13Rik RIKEN cDNA 1110003P13 gene",0,0,0,0,0,0,0,0,0,1,0,0,0,0,0,0,0,0,1,2
"AAAAAACATA",4075,"AI929863 expressed sequence AI929863",0,0,0,0,0,1,0,0,0,0,0,0,0,0,0,0,0,0,0,1
"AAAAAACATC",87388,"2310046K01Rik RIKEN cDNA 2310046K01 gene",0,0,0,0,0,0,0,0,0,0,0,0,0,1,0,0,0,0,1,2
"AAAAAACATT",20242,"Cyb5m-pending cytochrome b5 outer mitochondrial membrane precursor",0,0,0,1,0,0,0,0,0,0,0,0,0,0,0,0,0,0,1,2
"AAAAAACATT",97055,"C030004B10Rik RIKEN cDNA C030004B10 gene",0,0,0,1,0,0,0,0,0,0,0,0,0,0,0,0,0,0,1,2
"AAAAAACCAA",51340,"Asb4 ankyrin repeat and SOCS box-containing protein 4",0,0,0,0,0,0,0,1,0,0,1,0,0,0,0,0,0,0,0,2
"AAAAAACCAG",33403,"2010320H07Rik RIKEN cDNA 2010320H07 gene",0,0,0,0,1,0,0,0,0,0,0,0,0,0,0,0,0,0,0,1
"AAAAAACCAG",154667,"Tulip1-pending tuberin-like protein 1",0,0,0,0,1,0,0,0,0,0,0,0,0,0,0,0,0,0,0,1
"AAAAAACCCA",200636,"1200008A14Rik RIKEN cDNA 1200008A14 gene",0,0,0,1,0,0,0,0,0,0,0,0,0,0,0,0,0,0,0,1
"AAAAAACCGC",,,0,0,0,0,1,0,0,0,0,0,0,0,0,0,0,0,0,0,0,1
"AAAAAACTAC",4390,"Numb numb gene homolog (Drosophila)",0,1,1,0,0,0,0,0,0,0,0,0,0,0,0,1,0,0,0,3
"AAAAAACTCT",127697,"MGC37347 hypothetical protein MGC37347",0,0,1,0,0,0,0,0,0,0,0,0,0,0,0,0,0,0,0,1
"AAAAAACTGC",,,0,0,0,0,0,0,0,0,0,0,0,0,0,0,0,0,0,0,1,1
"AAAAAACTGT",29163,"Cast calpastatin",0,0,0,0,0,0,0,1,0,0,0,0,0,0,0,0,0,0,0,1
"AAAAAACTTA",43331,"Sfrs5 splicing factor, arginine/serine-rich 5 (SRp40, HRS)",0,0,0,0,0,0,0,0,0,0,0,0,0,0,0,0,0,1,1,2
"AAAAAAGAAA",27962,"Zfp238 zinc finger protein 238",0,2,2,2,0,0,0,0,0,0,0,0,2,1,1,1,0,0,2,13
"AAAAAAGAAA",31274,"9430022M17Rik RIKEN cDNA 9430022M17 gene",0,2,2,2,0,0,0,0,0,0,0,0,2,1,1,1,0,0,2,13
"AAAAAAGAAA",257149,"9230112N11Rik RIKEN cDNA 9230112N11 gene",0,2,2,2,0,0,0,0,0,0,0,0,2,1,1,1,0,0,2,13
"AAAAAAGAAC",259723,"- Musculus 0 day neonate head cDNA, RIKEN full-length enriched library, clone:4831416K15 product:unknown EST, full insert sequence.",0,0,0,1,0,0,0,0,0,0,0,0,0,0,0,0,0,0,0,1
"AAAAAAGAAC",201535,"Capn7 calpain 7",0,0,0,1,0,0,0,0,0,0,0,0,0,0,0,0,0,0,0,1
"AAAAAAGAAT",34296,"Khsrp KH-type splicing regulatory protein",0,0,0,1,0,0,0,0,0,0,0,0,0,0,0,0,0,0,1,2
"AAAAAAGACA",4269,"Tcf4 transcription factor 4",0,0,0,0,0,1,0,0,0,0,0,0,0,0,0,0,0,0,0,1
"AAAAAAGACC",184012,"C030048G07Rik RIKEN cDNA C030048G07 gene",0,0,0,0,0,0,0,0,0,0,0,0,0,0,1,0,0,0,0,1
"AAAAAAGACT",42240,"Zfp162 zinc finger protein 162",0,0,0,0,0,0,0,0,0,0,0,1,0,0,0,0,0,0,0,1
"AAAAAAGCCA",,,0,0,0,0,0,0,0,0,0,1,0,0,0,0,0,0,0,1,0,2
"AAAAAAGCCC",1843,"Hspca heat shock protein 1, alpha",0,0,0,0,0,0,0,0,0,0,0,0,0,0,0,0,0,0,1,1
"AAAAAAGCTG",157135,"2610023M21Rik RIKEN cDNA 2610023M21 gene",0,0,0,0,0,0,0,0,0,0,0,0,0,1,1,0,0,0,0,2
"AAAAAAGCTT",200922,"6720401G13Rik RIKEN cDNA 6720401G13 gene",0,1,0,0,0,0,0,0,0,0,0,0,0,0,0,0,0,0,0,1
"AAAAAAGGAA",63425,"4930470H18Rik RIKEN cDNA 4930470H18 gene",0,0,1,1,0,0,0,0,0,0,0,0,0,0,0,0,0,0,2,4
"AAAAAAGGAA",198510,"Fmo5 flavin containing monooxygenase 5",0,0,1,1,0,0,0,0,0,0,0,0,0,0,0,0,0,0,2,4
"AAAAAAGGAG",220967,"Pcolce procollagen C-proteinase enhancer protein",0,1,0,0,0,0,0,0,0,0,0,0,1,0,0,0,0,0,0,2
"AAAAAAGGCC",252909,"- Mus musculus transcribed sequence",0,0,0,1,0,0,0,0,0,0,0,0,0,0,0,0,0,0,0,1
"AAAAAAGGGG",28892,"AA959742 expressed sequence AA959742",0,1,0,0,0,0,0,0,0,0,0,0,0,0,0,0,0,0,0,1
"AAAAAAGGGT",196475,"Fbxw7 F-box and WD-40 domain protein 7, archipelago homolog (Drosophila)",0,0,0,0,0,0,0,0,0,0,0,0,0,0,0,0,0,0,1,1
"AAAAAAGGGT",206218,"MGC27683 hypothetical protein MGC27683",0,0,0,0,0,0,0,0,0,0,0,0,0,0,0,0,0,0,1,1
"AAAAAAGGTA",8155,"Tgif TG interacting factor",0,1,0,0,0,0,0,1,2,0,2,0,0,0,0,0,0,0,0,6
"AAAAAAGGTC",89048,"F2 coagulation factor II",0,1,0,0,0,0,0,0,0,0,0,0,0,0,0,0,0,0,0,1
"AAAAAAGGTT",2852,"Dm9 dystrophia myotonica linked gene, N9",0,0,0,0,0,0,0,0,0,0,0,0,0,0,0,0,0,1,0,1
"AAAAAAGTAA",78153,"- Mus musculus transcribed sequences",0,0,0,0,0,0,0,0,0,0,0,0,0,0,0,0,0,0,1,1
"AAAAAAGTAC",172887,"A430027C01Rik RIKEN cDNA A430027C01 gene",0,0,0,0,0,0,0,0,0,0,0,0,0,1,0,0,0,0,0,1
"AAAAAAGTCC",,,0,0,0,0,0,0,0,0,1,0,0,0,0,0,0,0,0,0,0,1
"AAAAAAGTCT",222997,"MOR210-5 olfactory receptor MOR210-5",0,0,1,1,0,0,0,0,1,0,0,0,0,0,0,0,0,0,0,3
"AAAAAAGTCT",27015,"Foxd1 forkhead box D1",0,0,1,1,0,0,0,0,1,0,0,0,0,0,0,0,0,0,0,3
"AAAAAAGTTA",102496,"Ndfip1 Nedd4 family interacting protein 1",0,0,0,0,0,1,0,0,0,0,0,0,1,0,0,0,0,0,0,2
"AAAAAATAAA",34580,"Tbk1 TANK-binding kinase 1",0,7,2,7,0,0,5,5,3,5,9,1,7,6,6,3,1,0,12,79
"AAAAAATAAA",28560,"Lyar Ly1 antibody reactive clone",0,7,2,7,0,0,5,5,3,5,9,1,7,6,6,3,1,0,12,79
"AAAAAATAAC",243280,"- Mus musculus transcribed sequence",0,0,0,0,0,0,0,0,0,0,0,0,0,0,1,0,0,0,0,1
"AAAAAATAAT",22409,"Clic4 chloride intracellular channel 4 (mitochondrial)",0,0,1,0,0,0,0,0,0,0,0,0,0,0,1,0,0,0,0,2
"AAAAAATAAT",257765,"D0Jmb3 DNA segment, Jeremy M. Boss 3",0,0,1,0,0,0,0,0,0,0,0,0,0,0,1,0,0,0,0,2
"AAAAAATACA",32800,"D1Ertd8e DNA segment, Chr 1, ERATO Doi 8, expressed",0,0,0,0,0,0,0,0,0,0,1,0,0,0,0,0,0,0,0,1
"AAAAAATACA",200506,"Meg3 maternally expressed gene 3",0,0,0,0,0,0,0,0,0,0,1,0,0,0,0,0,0,0,0,1
"AAAAAATACA",268050,"- Musculus, clone IMAGE:5401580, mRNA",0,0,0,0,0,0,0,0,0,0,1,0,0,0,0,0,0,0,0,1
"AAAAAATACT",6710,"Rock1 Rho-associated coiled-coil forming kinase 1",0,0,0,0,0,1,0,1,0,0,0,0,0,0,0,0,0,0,0,2
"AAAAAATACT",66015,"Serpinb7 serine (or cysteine) proteinase inhibitor, clade B, member 7",0,0,0,0,0,1,0,1,0,0,0,0,0,0,0,0,0,0,0,2
"AAAAAATAGA",268050,"- Musculus, clone IMAGE:5401580, mRNA",0,0,0,0,0,1,0,0,0,0,0,0,0,0,0,0,0,0,0,1
"AAAAAATAGA",32800,"D1Ertd8e DNA segment, Chr 1, ERATO Doi 8, expressed",0,0,0,0,0,1,0,0,0,0,0,0,0,0,0,0,0,0,0,1
"AAAAAATAGT",215667,"Hspe1 heat shock protein 1 (chaperonin 10)",0,0,0,0,0,0,0,0,0,0,0,0,0,0,0,1,0,0,0,1
"AAAAAATATA",53953,"- Musculus 16 days neonate thymus cDNA, RIKEN full-length enriched library, clone:A130050C10 product:hypothetical protein, full insert sequence.",0,0,0,0,0,0,0,0,0,0,0,0,0,0,0,0,0,0,1,1
"AAAAAATATA",268050,"- Musculus, clone IMAGE:5401580, mRNA",0,0,0,0,0,0,0,0,0,0,0,0,0,0,0,0,0,0,1,1
"AAAAAATATC",23543,"1810074P20Rik RIKEN cDNA 1810074P20 gene",0,1,0,0,0,0,0,0,0,0,0,0,0,1,0,0,0,0,0,2
"AAAAAATATT",88231,"- Mus musculus transcribed sequences",0,0,0,0,0,0,0,0,0,0,0,1,0,1,0,0,0,0,0,2
"AAAAAATATT",41650,"Stau1 staufen (RNA binding protein) homolog 1 (Drosophila)",0,0,0,0,0,0,0,0,0,0,0,1,0,1,0,0,0,0,0,2
"AAAAAATCAA",198119,"E130318E12Rik RIKEN cDNA E130318E12 gene",0,0,0,0,0,0,0,0,0,0,0,0,0,0,0,0,0,0,1,1
"AAAAAATCAT",87443,"Kpna4 karyopherin (importin) alpha 4",0,0,0,0,0,0,0,0,0,1,0,1,2,2,1,0,0,2,0,9
"AAAAAATCAT",153159,"Cct6a chaperonin subunit 6a (zeta)",0,0,0,0,0,0,0,0,0,1,0,1,2,2,1,0,0,2,0,9
"AAAAAATCGA",268272,"- Mus musculus transcribed sequences",0,0,0,0,0,0,0,0,0,0,1,0,0,0,0,0,0,0,0,1
"AAAAAATCGG",249822,"Bre brain and reproductive organ-expressed protein",0,0,0,0,0,1,0,0,0,0,0,0,0,0,0,0,0,0,0,1
"AAAAAATGAG",48884,"- Musculus, Similar to hypothetical protein FLJ10477, clone MGC:47985 IMAGE:5118383, mRNA, complete cds",0,0,0,0,0,0,0,1,0,0,0,0,0,0,0,0,0,0,0,1
"AAAAAATGCA",221475,"- Mus musculus transcribed sequences",0,0,0,1,0,0,0,0,0,0,0,0,0,0,0,0,0,0,1,2
"AAAAAATGCT",22511,"2310004I24Rik RIKEN cDNA 2310004I24 gene",0,0,0,0,0,0,0,0,0,0,0,0,0,0,0,0,0,0,1,1
"AAAAAATGGA",21079,"Pccb propionyl Coenzyme A carboxylase, beta polypeptide",0,1,0,0,0,0,0,1,1,1,0,0,0,0,1,0,0,0,0,5
"AAAAAATGGA",181278,"Nedf-pending neuroendocrine differentiation factor",0,1,0,0,0,0,0,1,1,1,0,0,0,0,1,0,0,0,0,5
"AAAAAATGGC",39040,"Mal myelin and lymphocyte protein, T-cell differentiation protein",0,1,0,0,0,0,0,0,0,0,0,0,0,0,0,0,0,0,0,1
"AAAAAATTAA",155998,"- Musculus NOD-derived CD11c +ve dendritic cells cDNA, RIKEN full-length enriched library, clone:F630040D07 product:unclassifiable, full insert sequence.",0,1,1,0,0,0,0,0,0,1,0,0,0,0,0,0,0,0,1,4
"AAAAAATTAA",270259,"Sept7 septin 7",0,1,1,0,0,0,0,0,0,1,0,0,0,0,0,0,0,0,1,4
"AAAAAATTAA",46366,"- Mus musculus transcribed sequence with weak  similarity to protein sp:P22978 (D.melanogaster) HS6B_DROME Heat shock protein 67B2",0,1,1,0,0,0,0,0,0,1,0,0,0,0,0,0,0,0,1,4
"AAAAAATTCA",25262,"D330038O06 hypothetical protein D330038O06",0,0,0,0,0,0,1,0,1,0,1,0,0,0,0,0,0,0,0,3
"AAAAAATTCA",33848,"Hmgn3 high mobility group nucleosomal binding domain 3",0,0,0,0,0,0,1,0,1,0,1,0,0,0,0,0,0,0,0,3
"AAAAAATTCT",7268,"Trap100-pending thyroid hormone receptor-associated protein",0,0,0,0,0,0,0,0,0,1,0,0,0,0,0,0,0,0,0,1
"AAAAAATTGA",223200,"MOR204-6 olfactory receptor MOR204-6",0,0,2,2,2,5,1,0,0,0,3,2,1,1,3,4,0,0,0,26
"AAAAAATTGA",268272,"- Mus musculus transcribed sequences",0,0,2,2,2,5,1,0,0,0,3,2,1,1,3,4,0,0,0,26
"AAAAAATTGC",259587,"1500006O09Rik RIKEN cDNA 1500006O09 gene",0,1,0,0,0,0,0,0,0,0,0,0,0,0,0,0,0,0,0,1
"AAAAAATTGT",25861,"9530018I07Rik RIKEN cDNA 9530018I07 gene",0,0,1,0,0,0,0,0,0,0,0,0,0,1,0,0,0,0,0,2
"AAAAAATTTG",196614,"Eef1a1 eukaryotic translation elongation factor 1 alpha 1",0,0,0,0,0,0,0,0,0,0,0,0,1,0,0,0,0,0,0,1
"AAAAACAAAA",219439,"Mfap1 microfibrillar-associated protein 1",0,7,12,1,1,1,2,7,3,0,2,1,2,2,0,1,0,1,2,45
"AAAAACAAAA",215140,"Dcpp demilune cell and parotid protein",0,7,12,1,1,1,2,7,3,0,2,1,2,2,0,1,0,1,2,45
"AAAAACAAAG",218832,"- Mus musculus transcribed sequences",0,0,0,0,0,0,0,0,0,0,0,0,0,0,0,0,0,0,1,1
"AAAAACAAAG",259242,"Ddx55 DEAD (Asp-Glu-Ala-Asp) box polypeptide 55",0,0,0,0,0,0,0,0,0,0,0,0,0,0,0,0,0,0,1,1
"AAAAACAAAT",41495,"E330032J19Rik RIKEN cDNA E330032J19 gene",0,0,0,0,0,0,0,0,0,1,0,0,0,0,0,0,0,0,0,1
"AAAAACAAAT",107441,"Zfp26 zinc finger protein 26",0,0,0,0,0,0,0,0,0,1,0,0,0,0,0,0,0,0,0,1
"AAAAACAAGA",256912,"- Musculus 9 days embryo whole body cDNA, RIKEN full-length enriched library, clone:D030018K05 product:growth arrest specific 5, full insert sequence.",0,0,0,0,0,0,0,0,0,0,1,0,0,0,0,0,0,0,0,1
"AAAAACAAGC",248594,"- Mus musculus transcribed sequence",0,0,0,0,0,0,0,0,0,0,0,0,1,0,0,0,0,0,0,1
"AAAAACAAGG",124486,"- Musculus 10 days lactation, adult female mammary gland cDNA, RIKEN full-length enriched library, clone:D730023M18 product:unclassifiable, full insert sequence.",0,0,0,0,0,0,0,0,0,0,0,0,0,0,1,0,0,0,1,2
"AAAAACAAGT",124104,"- Mus musculus transcribed sequences",0,3,5,3,1,0,2,5,1,1,4,2,3,1,7,3,8,2,34,85
"AAAAACAAGT",2344,"Gnb1 guanine nucleotide binding protein, beta 1",0,3,5,3,1,0,2,5,1,1,4,2,3,1,7,3,8,2,34,85
"AAAAACAATA",12559,"Hs3st1 heparan sulfate (glucosamine) 3-O-sulfotransferase 1",0,0,0,0,0,0,0,1,0,0,0,0,0,0,0,0,0,0,0,1
"AAAAACAATC",6787,"Sfrs3 splicing factor, arginine/serine-rich 3 (SRp20)",0,0,0,1,0,0,0,1,1,8,1,1,0,0,3,1,0,0,2,19
"AAAAACAATC",57193,"Nat3 N-acetyltransferase 3",0,0,0,1,0,0,0,1,1,8,1,1,0,0,3,1,0,0,2,19
"AAAAACAATG",45086,"- Mus musculus transcribed sequences",0,0,0,0,0,0,0,0,0,0,0,0,0,0,0,0,0,0,1,1
"AAAAACAATT",23207,"5430432P15Rik RIKEN cDNA 5430432P15 gene",0,0,0,0,0,1,1,0,1,0,0,0,0,0,0,0,0,0,0,3
"AAAAACAATT",33824,"Snx7 sorting nexin 7",0,0,0,0,0,1,1,0,1,0,0,0,0,0,0,0,0,0,0,3
"AAAAACACAG",29868,"Atp6v1g1 ATPase, H+ transporting, V1 subunit G isoform 1",0,0,0,0,0,0,0,0,0,0,0,0,0,1,0,0,0,0,0,1
"AAAAACACCA",216386,"Snrp70 U1 small nuclear ribonucleoprotein polypeptide A",0,0,0,0,0,0,1,0,0,0,0,0,0,0,0,0,0,0,0,1
"AAAAACAGAA",766,"Cxcl9 chemokine (C-X-C motif) ligand 9",0,0,0,0,0,0,0,0,0,0,0,0,0,0,0,0,0,0,1,1
"AAAAACAGCG",,,0,0,0,0,0,0,0,0,0,0,0,0,0,0,0,0,0,0,1,1
"AAAAACAGCT",2792,"Ptgs1 prostaglandin-endoperoxide synthase 1",0,0,0,0,0,0,0,0,0,1,0,1,0,0,0,0,0,0,0,2
"AAAAACAGCT",42196,"Np95 nuclear protein 95",0,0,0,0,0,0,0,0,0,1,0,1,0,0,0,0,0,0,0,2
"AAAAACAGGA",25504,"5830434P21Rik RIKEN cDNA 5830434P21 gene",0,0,0,0,0,1,0,0,0,0,0,0,0,0,1,0,0,0,0,2
"AAAAACAGGC",196508,"Morf4l1 mortality factor 4 like 1",0,0,0,0,0,0,0,0,0,0,0,0,1,0,0,0,0,0,0,1
"AAAAACAGGT",24219,"1810037I17Rik RIKEN cDNA 1810037I17 gene",0,0,1,0,0,0,1,0,1,0,0,0,0,1,1,1,0,0,0,6
"AAAAACAGTA",96218,"8430403D17Rik RIKEN cDNA 8430403D17 gene",0,0,0,0,0,0,0,1,0,0,0,0,0,0,0,0,0,0,0,1
"AAAAACAGTG",21529,"Rpl37a ribosomal protein L37a",0,1,0,0,0,0,0,0,0,0,0,0,0,0,0,0,0,0,1,2
"AAAAACAGTT",21579,"Hist1h2bc histone 1, H2bc",0,0,0,0,0,0,0,0,0,0,0,0,0,0,1,0,0,0,0,1
"AAAAACATAA",235065,"Trim23 tripartite motif protein 23",0,2,6,0,0,0,3,0,0,0,0,0,0,1,0,0,0,0,1,13
"AAAAACATAT",113873,"0610011D08Rik RIKEN cDNA 0610011D08 gene",0,0,0,2,0,0,0,0,0,1,1,0,0,0,0,1,0,0,0,5
"AAAAACATCT",347,"1810007M14Rik RIKEN cDNA 1810007M14 gene",0,0,2,0,0,0,0,0,0,1,0,1,1,0,1,3,4,0,1,14
"AAAAACATCT",30709,"Pdcl phosducin-like",0,0,2,0,0,0,0,0,0,1,0,1,1,0,1,3,4,0,1,14
"AAAAACATTT",142570,"1110065L07Rik RIKEN cDNA 1110065L07 gene",0,0,0,0,0,0,0,0,0,0,0,1,1,0,0,0,0,0,0,2
"AAAAACCAAA",30736,"- Mus musculus transcribed sequences",0,0,0,1,1,1,0,2,0,1,1,0,0,2,0,1,1,0,0,11
"AAAAACCAAA",220253,"2310002B06Rik RIKEN cDNA 2310002B06 gene",0,0,0,1,1,1,0,2,0,1,1,0,0,2,0,1,1,0,0,11
"AAAAACCAAG",22479,"Krt1-18 keratin complex 1, acidic, gene 18",0,0,0,0,0,0,0,0,0,0,0,0,0,0,0,0,0,0,1,1
"AAAAACCACC",22673,"Fcer1g Fc receptor, IgE, high affinity I, gamma polypeptide",0,2,0,0,0,0,0,0,0,0,0,0,0,0,0,0,0,0,0,2
"AAAAACCAGA",22479,"Krt1-18 keratin complex 1, acidic, gene 18",0,0,0,0,0,0,0,0,0,0,0,0,0,0,0,0,1,0,0,1
"AAAAACCATC",15675,"Efna1 ephrin A1",0,0,1,0,0,0,0,0,0,0,0,0,0,0,0,0,0,1,0,2
"AAAAACCCAA",86571,"Eps8l1 EPS8-like 1",0,0,0,0,0,0,0,0,0,1,0,0,0,1,1,0,0,0,0,3
"AAAAACCCTA",20149,"0610012A11Rik RIKEN cDNA 0610012A11 gene",0,0,0,0,0,0,0,0,0,1,0,0,0,0,0,0,0,0,0,1
"AAAAACCTGA",,,0,0,0,0,0,0,0,0,0,1,0,0,0,0,0,0,0,0,0,1
"AAAAACCTGT",18603,"Hdc histidine decarboxylase",0,0,0,1,0,0,0,0,0,0,0,0,0,0,0,0,0,0,0,1
"AAAAACCTTT",267374,"MGC38960 hypothetical protein MGC38960",0,0,0,0,0,0,0,0,0,1,0,0,0,0,0,0,0,0,0,1
"AAAAACGGCA",28910,"Cnot8 CCR4-NOT transcription complex, subunit 8",0,0,0,0,0,0,0,0,0,0,0,0,0,0,0,1,0,0,0,1
"AAAAACGTGG",,,0,0,0,0,0,0,0,0,0,0,0,0,0,0,0,0,0,0,1,1
"AAAAACTAAA",200506,"Meg3 maternally expressed gene 3",0,0,0,0,0,1,0,0,0,0,0,0,0,0,0,0,0,0,0,1
"AAAAACTAAT",173069,"- Mus musculus transcribed sequences",0,0,0,0,0,0,0,0,0,0,0,0,1,0,0,0,0,0,0,1
"AAAAACTCAA",46366,"- Mus musculus transcribed sequence with weak  similarity to protein sp:P22978 (D.melanogaster) HS6B_DROME Heat shock protein 67B2",0,0,1,0,0,0,0,0,0,0,1,0,0,0,1,0,2,0,0,5
"AAAAACTCAC",8256,"Khdrbs1 KH domain containing, RNA binding, signal transduction associated 1",0,0,0,0,0,0,0,0,1,0,0,0,0,0,0,0,0,0,0,1
"AAAAACTCCC",31304,"1700112N14Rik RIKEN cDNA 1700112N14 gene",0,0,0,0,0,0,0,0,0,0,0,0,0,0,0,0,0,0,1,1
"AAAAACTCTA",2038,"- Musculus GAP SH3-binding protein (G3BP) mRNA, partial 3' untranslated region",0,3,4,1,0,0,1,7,8,5,1,3,2,2,3,3,2,0,1,46
"AAAAACTCTA",20149,"0610012A11Rik RIKEN cDNA 0610012A11 gene",0,3,4,1,0,0,1,7,8,5,1,3,2,2,3,3,2,0,1,46
"AAAAACTCTG",197907,"2210409E12Rik RIKEN cDNA 2210409E12 gene",0,0,0,0,0,0,0,1,0,0,0,0,0,0,1,0,0,0,0,2
"AAAAACTCTG",122405,"- Musculus 0 day neonate thymus cDNA, RIKEN full-length enriched library, clone:A430015G07 product:unknown EST, full insert sequence.",0,0,0,0,0,0,0,1,0,0,0,0,0,0,1,0,0,0,0,2
"AAAAACTGAA",119514,"- Mus musculus transcribed sequence with weak  similarity to protein pir:I58401 (M.musculus) I58401 protein-tyrosine kinase (EC 2.7.1.112) JAK3 - mouse",0,1,0,0,0,0,0,0,0,0,0,0,0,0,0,0,0,0,0,1
"AAAAACTGCC",,,0,0,0,0,0,0,0,0,0,0,1,0,0,0,0,0,0,0,0,1
"AAAAACTTAG",260862,"Trim37 tripartite motif protein 37",0,0,0,0,0,0,0,0,0,0,0,0,0,0,0,0,0,0,1,1
"AAAAACTTGT",215008,"Mrg1 myeloid ecotropic viral integration site-related gene 1",0,0,0,0,1,0,0,0,0,0,0,0,0,0,0,0,0,0,0,1
"AAAAACTTTA",254159,"- Mus musculus transcribed sequences",0,0,0,0,0,0,0,0,1,0,0,0,0,0,0,0,0,0,0,1
"AAAAAGAAAA",192944,"- Musculus 11 days embryo gonad cDNA, RIKEN full-length enriched library, clone:7030417H06 product:unknown EST, full insert sequence.",0,1,2,1,0,0,0,0,0,1,0,2,2,2,0,0,0,0,2,13
"AAAAAGAAAA",263314,"Kcnj15 potassium inwardly-rectifying channel, subfamily J, member 15",0,1,2,1,0,0,0,0,0,1,0,2,2,2,0,0,0,0,2,13
"AAAAAGAAAA",28199,"D8Ertd233e DNA segment, Chr 8, ERATO Doi 233, expressed",0,1,2,1,0,0,0,0,0,1,0,2,2,2,0,0,0,0,2,13
"AAAAAGAAAA",14609,"Aldh1a7 aldehyde dehydrogenase family 1, subfamily A7",0,1,2,1,0,0,0,0,0,1,0,2,2,2,0,0,0,0,2,13
"AAAAAGAAAC",33964,"1110004B13Rik RIKEN cDNA 1110004B13 gene",0,0,1,0,0,0,0,0,0,0,0,0,0,0,1,2,0,0,0,4
"AAAAAGAAAG",28356,"Vps29 vacuolar protein sorting 29 (S. pombe)",0,0,0,0,0,0,1,0,0,0,0,0,0,0,0,0,0,0,0,1
"AAAAAGAAAT",1393,"Ung uracil-DNA glycosylase",0,0,0,1,0,0,0,0,0,1,0,0,0,0,0,0,0,0,0,2
"AAAAAGAAAT",212349,"Synpo2 synaptopodin 2",0,0,0,1,0,0,0,0,0,1,0,0,0,0,0,0,0,0,0,2
"AAAAAGAACA",35145,"A230061C15Rik RIKEN cDNA A230061C15 gene",0,0,0,0,0,0,0,1,0,0,0,0,0,0,0,0,0,0,0,1
"AAAAAGAACC",7500,"Ftl1 ferritin light chain 1",0,0,0,0,0,0,0,0,1,0,0,0,0,0,0,0,0,0,0,1
"AAAAAGAAGG",266509,"- Musculus, clone MGC:41415 IMAGE:1529010, mRNA, complete cds",0,0,0,0,1,0,0,0,0,0,0,0,0,0,0,0,0,0,0,1
"AAAAAGAAGT",146516,"2310075C12Rik RIKEN cDNA 2310075C12 gene",0,0,0,0,0,0,0,0,1,0,0,0,0,0,0,0,0,0,0,1
"AAAAAGAATT",130007,"- Musculus 12 days embryo spinal ganglion cDNA, RIKEN full-length enriched library, clone:D130047L09 product:unknown EST, full insert sequence.",0,1,0,0,0,0,0,0,0,0,0,0,0,0,0,0,1,0,0,2
"AAAAAGAATT",214305,"LOC209200 hypothetical protein LOC209200",0,1,0,0,0,0,0,0,0,0,0,0,0,0,0,0,1,0,0,2
"AAAAAGACCA",195831,"Cetn1 centrin 1",0,0,0,0,0,1,0,0,0,0,0,0,0,0,0,0,0,0,0,1
"AAAAAGACCA",235039,"Csnk casein kappa",0,0,0,0,0,1,0,0,0,0,0,0,0,0,0,0,0,0,0,1
"AAAAAGACTC",42240,"Zfp162 zinc finger protein 162",1,0,2,0,0,2,0,4,0,0,0,0,0,0,0,0,0,0,0,9
"AAAAAGAGAA",154610,"Tm4sf10 transmembrane 4 superfamily member 10",0,1,0,0,0,0,1,2,0,0,0,0,0,0,1,1,0,0,0,6
"AAAAAGAGAA",205111,"- Mus musculus transcribed sequences",0,1,0,0,0,0,1,2,0,0,0,0,0,0,1,1,0,0,0,6
"AAAAAGAGAT",6800,"Krt2-8 keratin complex 2, basic, gene 8",0,0,0,0,0,0,0,0,0,0,0,0,0,0,0,0,0,0,1,1
"AAAAAGAGCT",256034,"Cct3 chaperonin subunit 3 (gamma)",0,0,0,0,0,0,0,0,1,0,0,0,0,0,0,0,0,0,0,1
"AAAAAGAGGA",213617,"- Mus musculus transcribed sequence with moderate similarity to protein pir:A55620 (R.norvegicus) A55620 apical endosomal protein precursor - rat",0,0,0,0,0,0,0,0,0,0,0,0,0,0,0,0,0,1,0,1
"AAAAAGAGGA",258309,"Abl2 v-abl Abelson murine leukemia viral oncogene 2 (arg, Abelson-related gene)",0,0,0,0,0,0,0,0,0,0,0,0,0,0,0,0,0,1,0,1
"AAAAAGAGTG",970,"Ckmt1 creatine kinase, mitochondrial 1, ubiquitous",0,0,0,0,0,0,0,0,0,0,0,0,0,0,0,1,0,0,0,1
"AAAAAGATAC",121569,"- Musculus adult male hypothalamus cDNA, RIKEN full-length enriched library, clone:A230096K23 product:39 KDA ANTIGEN homolog [Leishmania donovani], full insert sequence.",0,0,0,0,0,1,0,0,0,0,0,0,0,0,0,0,0,0,0,1
"AAAAAGATCC",3476,"Catnb catenin beta",0,0,0,0,0,0,0,0,0,0,0,0,0,0,0,0,1,0,0,1
"AAAAAGATGA",3526,"Ank3 ankyrin 3, epithelial",0,0,0,0,0,0,0,0,0,0,0,0,1,0,0,0,0,0,0,1
"AAAAAGATGG",247009,"- Musculus 2 days pregnant adult female oviduct cDNA, RIKEN full-length enriched library, clone:E230024D05 product:unclassifiable, full insert sequence.",0,1,0,0,0,0,0,0,0,0,0,1,0,0,0,0,0,0,0,2
"AAAAAGATGG",259000,"9030416H16Rik RIKEN cDNA 9030416H16 gene",0,1,0,0,0,0,0,0,0,0,0,1,0,0,0,0,0,0,0,2
"AAAAAGATGT",132185,"9430016A21Rik RIKEN cDNA 9430016A21 gene",0,0,0,0,0,0,0,0,0,0,0,0,0,0,0,0,0,0,2,2
"AAAAAGATTA",216312,"1190030G24 hypothetical protein 1190030G24",0,0,0,0,0,0,0,0,0,0,0,0,0,0,0,1,0,0,1,2
"AAAAAGATTG",11869,"AI427122 expressed sequence AI427122",0,0,0,0,0,0,0,0,1,0,0,0,0,0,0,0,0,0,0,1
"AAAAAGCAAA",133560,"Ddx10 DEAD (Asp-Glu-Ala-Asp) box polypeptide 10",0,0,0,0,0,1,0,0,0,0,2,1,2,0,0,0,0,0,0,6
"AAAAAGCAAA",227209,"Serf2 small EDRK-rich factor 2",0,0,0,0,0,1,0,0,0,0,2,1,2,0,0,0,0,0,0,6
"AAAAAGCAAG",28402,"MGC58017 hypothetical protein MGC58017",0,0,0,0,0,0,0,0,0,0,0,0,1,0,0,0,0,0,0,1
"AAAAAGCAAT",85000,"4933425K02Rik RIKEN cDNA 4933425K02 gene",0,0,0,0,0,0,0,0,0,0,0,0,0,0,0,0,0,0,2,2
"AAAAAGCACC",85165,"- Mus musculus transcribed sequences",0,0,0,0,0,0,0,0,1,0,0,0,0,0,0,0,0,0,0,1
"AAAAAGCACT",209182,"- Musculus 0 day neonate thymus cDNA, RIKEN full-length enriched library, clone:A430033J04 product:unknown EST, full insert sequence.",0,0,0,0,0,0,0,0,0,0,0,0,0,0,0,0,0,0,1,1
"AAAAAGCACT",269287,"LOC212871 similar to demilune cell and parotid protein; common salivary protein 1",0,0,0,0,0,0,0,0,0,0,0,0,0,0,0,0,0,0,1,1
"AAAAAGCAGA",29045,"Atp6v1e1 ATPase, H+ transporting, V1 subunit E isoform 1",0,0,1,0,0,0,0,0,0,0,0,0,0,0,0,0,1,0,0,2
"AAAAAGCATA",182051,"2410002K23Rik RIKEN cDNA 2410002K23 gene",0,0,0,0,0,0,0,0,0,0,0,0,1,0,0,1,0,0,0,2
"AAAAAGCATC",152845,"- Mus musculus transcribed sequences",0,0,0,0,0,0,0,0,0,0,0,0,0,0,0,0,0,0,1,1
"AAAAAGCCAA",222520,"4733401N12Rik RIKEN cDNA 4733401N12 gene",0,0,0,0,0,0,0,0,0,0,0,0,1,1,2,2,1,1,1,9
"AAAAAGCCTC",,,0,0,0,0,0,0,0,0,0,0,0,1,0,1,0,1,1,0,0,4
"AAAAAGCCTT",18526,"Ehd3 EH-domain containing 3",0,1,0,0,0,0,0,1,0,0,0,0,0,0,0,0,0,0,0,2
"AAAAAGCGAA",29941,"2810478G24Rik RIKEN cDNA 2810478G24 gene",1,2,0,1,0,0,0,1,0,0,0,0,1,2,0,2,1,1,2,14
"AAAAAGCGAA",37617,"Rps6ka6 ribosomal protein S6 kinase polypeptide 6",1,2,0,1,0,0,0,1,0,0,0,0,1,2,0,2,1,1,2,14
"AAAAAGCGAT",,,0,0,0,0,0,1,0,0,0,0,0,0,0,0,0,0,0,0,0,1
"AAAAAGCTGT",35439,"Sparc secreted acidic cysteine rich glycoprotein",0,0,0,0,0,0,0,0,0,0,0,0,0,0,0,1,0,0,0,1
"AAAAAGCTTC",153618,"Zfp191 zinc finger protein 191",0,0,0,0,0,0,0,0,0,0,0,0,0,0,0,0,1,0,0,1
"AAAAAGGAAA",111096,"AI834976 expressed sequence AI834976",0,0,0,0,0,0,0,1,0,0,0,0,0,0,1,0,0,0,1,3
"AAAAAGGAGG",132432,"C130058G22Rik RIKEN cDNA C130058G22 gene",0,0,0,0,0,0,0,0,0,0,0,0,1,0,0,0,0,0,0,1
"AAAAAGGAGT",237369,"- Mus musculus transcribed sequences",0,0,0,0,0,0,1,0,0,0,0,0,0,0,0,0,0,0,0,1
"AAAAAGGATC",1089,"Mest mesoderm specific transcript",0,0,0,0,0,0,0,0,0,0,0,0,0,1,0,0,0,0,0,1
"AAAAAGGCAA",5612,"2310046H11Rik RIKEN cDNA 2310046H11 gene",0,0,0,0,0,0,0,0,0,0,0,0,0,0,0,0,1,0,0,1
"AAAAAGGCTT",43822,"Cs citrate synthase",0,0,0,0,0,1,0,0,0,0,0,0,0,0,0,0,0,0,0,1
"AAAAAGGGAG",2519,"2610018L09Rik RIKEN cDNA 2610018L09 gene",0,1,0,0,0,0,0,0,0,0,0,0,0,0,0,0,0,0,0,1
"AAAAAGGGCT",24495,"Ddx54 DEAD (Asp-Glu-Ala-Asp) box polypeptide 54",0,0,0,0,0,0,0,0,0,1,0,0,0,0,0,0,0,0,0,1
"AAAAAGGGGC",29867,"Ndufa2 NADH dehydrogenase (ubiquinone) 1 alpha subcomplex, 2",0,0,0,0,0,0,0,0,0,0,0,0,0,0,1,0,0,0,0,1
"AAAAAGGGGG",4885,"Yap yes-associated protein",0,0,1,0,0,0,0,1,0,1,0,0,1,0,0,0,0,0,0,4
"AAAAAGGGGG",126694,"C130020C13Rik RIKEN cDNA C130020C13 gene",0,0,1,0,0,0,0,1,0,1,0,0,1,0,0,0,0,0,0,4
"AAAAAGGGGT",46547,"2700023E23Rik RIKEN cDNA 2700023E23 gene",0,0,0,0,0,0,0,0,0,0,0,0,0,0,0,1,0,0,0,1
"AAAAAGGGTT",227133,"5430429D03Rik RIKEN cDNA 5430429D03 gene",0,1,2,1,0,2,1,2,1,0,0,1,2,1,0,1,1,0,0,16
"AAAAAGGTAC",716,"Cpsf2 cleavage and polyadenylation specific factor 2",0,0,0,0,0,0,0,0,0,0,0,0,1,0,0,0,0,0,0,1
"AAAAAGTACC",140,"Sfpq splicing factor proline/glutamine rich (polypyrimidine tract binding protein associated)",1,11,4,2,0,0,1,3,0,0,2,4,5,1,1,0,0,1,1,37
"AAAAAGTATT",40831,"9330107J05Rik RIKEN cDNA 9330107J05 gene",0,0,0,0,0,0,0,1,0,0,0,0,0,0,0,0,0,0,0,1
"AAAAAGTCAA",27111,"4921526O06Rik RIKEN cDNA 4921526O06 gene",0,0,0,0,0,0,0,0,0,2,0,0,0,0,0,0,0,0,0,2
"AAAAAGTCAC",4168,"Slc12a2 solute carrier family 12, member 2",0,0,0,0,0,0,0,0,0,0,0,0,0,0,0,0,0,1,0,1
"AAAAAGTCCT",5048,"Mcm5 minichromosome maintenance deficient 5, cell division cycle 46 (S. cerevisiae)",0,0,0,0,0,0,0,0,0,0,1,0,0,0,0,0,0,0,0,1
"AAAAAGTCGA",182951,"Psma2 proteasome (prosome, macropain) subunit, alpha type 2",0,0,0,2,0,0,3,0,3,0,0,0,0,0,0,1,0,0,0,9
"AAAAAGTCTC",73537,"- Musculus 12 days embryo embryonic body between diaphragm region and neck cDNA, RIKEN full-length enriched library, clone:9430092A10 product:unknown EST, full insert sequence.",0,0,0,0,0,0,0,0,0,0,0,0,0,0,1,0,0,0,0,1
"AAAAAGTGAA",270259,"Sept7 septin 7",0,0,0,0,0,0,0,0,0,0,0,0,0,0,0,0,0,0,1,1
"AAAAAGTGAT",235378,"- Mus musculus transcribed sequences",0,1,0,0,0,0,0,0,0,0,0,0,0,0,0,0,0,0,0,1
"AAAAAGTGGA",104975,"1300012C15Rik RIKEN cDNA 1300012C15 gene",0,0,0,0,0,0,0,1,0,0,0,0,0,0,0,0,0,0,0,1
"AAAAAGTGGC",116831,"Bcl11b B-cell lymphoma/leukaemia 11B",0,0,0,0,1,2,0,0,0,0,0,0,0,0,0,0,0,0,0,3
"AAAAAGTGGT",19117,"Ptbp1 polypyrimidine tract binding protein 1",0,0,0,0,0,0,0,0,0,0,0,0,0,0,0,0,1,0,0,1
"AAAAAGTGGT",29622,"2410003C20Rik RIKEN cDNA 2410003C20 gene",0,0,0,0,0,0,0,0,0,0,0,0,0,0,0,0,1,0,0,1
"AAAAAGTGTC",35127,"Blp2-pending BBP-like protein 2",0,0,0,0,0,0,0,0,0,0,0,0,0,0,0,0,0,0,1,1
"AAAAAGTGTG",30239,"4933419D20Rik RIKEN cDNA 4933419D20 gene",0,0,1,0,0,0,0,0,0,0,0,0,0,0,0,0,0,0,0,1
"AAAAAGTGTT",30239,"4933419D20Rik RIKEN cDNA 4933419D20 gene",0,0,0,0,0,0,0,0,0,0,0,0,0,0,0,0,0,0,1,1
"AAAAAGTTTG",4512,"Cbr3 carbonyl reductase 3",0,0,0,0,0,0,0,0,0,0,0,0,0,1,0,0,0,1,0,2
"AAAAAGTTTT",76278,"2610203K23Rik RIKEN cDNA 2610203K23 gene",0,0,0,0,0,0,0,0,0,1,1,0,0,0,0,0,1,0,1,4
"AAAAATAAAA",45151,"Snrpd3 small nuclear ribonucleoprotein D3",0,10,5,5,0,1,8,1,9,5,4,2,1,3,8,1,2,1,0,66
"AAAAATAAAA",80565,"Ppp3ca protein phosphatase 3, catalytic subunit, alpha isoform",0,10,5,5,0,1,8,1,9,5,4,2,1,3,8,1,2,1,0,66
"AAAAATAAAC",8180,"Dpysl3 dihydropyrimidinase-like 3",0,1,0,0,0,0,0,1,1,0,0,0,0,0,1,0,0,1,0,5
"AAAAATAAAC",260247,"6430546F08Rik RIKEN cDNA 6430546F08 gene",0,1,0,0,0,0,0,1,1,0,0,0,0,0,1,0,0,1,0,5
"AAAAATAAAG",849,"Ppm1b protein phosphatase 1B, magnesium dependent, beta isoform",0,1,0,0,0,0,1,1,1,0,0,0,0,0,1,0,0,1,0,6
"AAAAATAAAG",30021,"2010001O09Rik RIKEN cDNA 2010001O09 gene",0,1,0,0,0,0,1,1,1,0,0,0,0,0,1,0,0,1,0,6
"AAAAATAAAT",28917,"1810045K17Rik RIKEN cDNA 1810045K17 gene",0,0,1,0,0,0,0,0,0,0,1,0,0,0,2,1,0,0,2,7
"AAAAATAAAT",30640,"AI504432 expressed sequence AI504432",0,0,1,0,0,0,0,0,0,0,1,0,0,0,2,1,0,0,2,7
"AAAAATAAAT",90147,"Gpr23 G protein-coupled receptor 23",0,0,1,0,0,0,0,0,0,0,1,0,0,0,2,1,0,0,2,7
"AAAAATAAAT",107441,"Zfp26 zinc finger protein 26",0,0,1,0,0,0,0,0,0,0,1,0,0,0,2,1,0,0,2,7
"AAAAATAACT",41593,"Creld1 cysteine-rich with EGF-like domains 1",0,0,0,0,0,0,0,0,1,0,0,0,0,0,0,0,0,0,0,1
"AAAAATAAGT",10681,"Osf2-pending osteoblast specific factor 2 (fasciclin I-like)",0,0,0,0,0,0,0,0,1,0,0,0,0,1,0,0,0,0,0,2
"AAAAATAATA",13081,"Sc5d sterol-C5-desaturase (fungal ERG3, delta-5-desaturase) homolog (S. cerevisae)",0,0,0,0,0,0,1,0,0,0,0,0,0,0,0,0,0,0,0,1
"AAAAATAATA",24304,"Cgi74-pending CGI-74 protein",0,0,0,0,0,0,1,0,0,0,0,0,0,0,0,0,0,0,0,1
"AAAAATAATG",12436,"Rbpms RNA binding protein gene with multiple splicing",0,0,0,1,0,0,1,0,0,0,0,0,1,0,0,1,0,0,0,4
"AAAAATACAA",44100,"- Musculus adult male spinal cord cDNA, RIKEN full-length enriched library, clone:A330043C08 product:hypothetical beta and beta-prime subunits of DNA dependent RNA-polymerase structure containing protein, full insert sequence.",0,0,0,0,0,0,0,0,0,1,0,0,0,0,2,0,0,0,0,3
"AAAAATACAA",19184,"- Mus musculus transcribed sequences",0,0,0,0,0,0,0,0,0,1,0,0,0,0,2,0,0,0,0,3
"AAAAATACAG",258985,"5730448P06Rik RIKEN cDNA 5730448P06 gene",0,1,1,0,0,0,0,0,0,0,0,1,0,0,0,0,0,0,0,3
"AAAAATACTC",267433,"Rbp1l1 retinoblastoma binding protein 1-like 1",0,0,0,0,0,0,0,0,0,0,0,0,0,0,0,0,0,0,1,1
"AAAAATACTT",31998,"1810006A16Rik RIKEN cDNA 1810006A16 gene",0,0,0,0,0,0,0,0,0,0,0,0,0,0,0,0,0,0,1,1
"AAAAATAGAG",,,0,0,0,0,0,0,0,1,0,0,0,0,0,0,0,0,0,0,0,1
"AAAAATATAA",200506,"Meg3 maternally expressed gene 3",0,0,0,0,0,0,0,0,0,0,0,0,0,0,1,0,0,0,0,1
"AAAAATATAA",126194,"6430556C10Rik RIKEN cDNA 6430556C10 gene",0,0,0,0,0,0,0,0,0,0,0,0,0,0,1,0,0,0,0,1
"AAAAATATAG",268050,"- Musculus, clone IMAGE:5401580, mRNA",0,0,0,0,0,0,0,0,0,0,0,0,0,0,0,0,1,0,0,1
"AAAAATATAG",7418,"Ppp2cb protein phosphatase 2a, catalytic subunit, beta isoform",0,0,0,0,0,0,0,0,0,0,0,0,0,0,0,0,1,0,0,1
"AAAAATATAT",221274,"AI503894 expressed sequence AI503894",0,0,0,0,0,0,1,0,0,0,0,0,0,0,0,0,1,0,0,2
"AAAAATATCA",268615,"- Mus musculus transcribed sequences",0,0,0,0,0,0,0,0,0,0,0,0,0,0,0,0,0,1,0,1
"AAAAATATCC",116323,"- Mus musculus transcribed sequences",0,0,0,0,0,0,0,1,0,0,0,0,0,0,0,0,0,0,0,1
"AAAAATATCG",202749,"Dpp8 dipeptidylpeptidase 8",0,0,0,1,0,0,0,0,0,1,0,0,0,0,0,0,0,0,0,2
"AAAAATATGA",26688,"Thbs2 thrombospondin 2",0,0,0,0,0,0,0,0,0,0,1,0,1,0,0,0,0,0,0,2
"AAAAATATGA",32540,"- Mus musculus transcribed sequences",0,0,0,0,0,0,0,0,0,0,1,0,1,0,0,0,0,0,0,2
"AAAAATATGA",2018,"Cbfb core binding factor beta",0,0,0,0,0,0,0,0,0,0,1,0,1,0,0,0,0,0,0,2
"AAAAATATGC",36796,"Tramd1 tramdorin 1 (transmembrane domain rich protein)",0,0,0,0,0,0,0,0,0,0,0,0,0,0,0,0,0,1,1,2
"AAAAATATGC",130104,"2410193C02Rik RIKEN cDNA 2410193C02 gene",0,0,0,0,0,0,0,0,0,0,0,0,0,0,0,0,0,1,1,2
"AAAAATATGG",26688,"Thbs2 thrombospondin 2",1,0,0,0,0,0,0,0,0,0,0,0,0,0,0,0,0,0,0,1
"AAAAATATGT",244975,"Brca1 breast cancer 1",0,0,0,1,0,0,0,0,0,1,0,0,0,1,0,0,0,0,0,3
"AAAAATATGT",246100,"- Mus musculus transcribed sequence",0,0,0,1,0,0,0,0,0,1,0,0,0,1,0,0,0,0,0,3
"AAAAATATTC",42240,"Zfp162 zinc finger protein 162",0,0,0,0,0,0,0,0,0,0,0,0,1,0,0,0,0,0,0,1
"AAAAATATTG",46681,"5830484J08Rik RIKEN cDNA 5830484J08 gene",0,0,0,0,0,0,0,0,0,0,0,1,1,0,0,0,0,0,0,2
"AAAAATATTG",96398,"- Musculus 16 days embryo lung cDNA, RIKEN full-length enriched library, clone:8430416H19 product:weakly similar to ACETYL-COA SYNTHETASE [Rhizobium loti], full insert sequence.",0,0,0,0,0,0,0,0,0,0,0,1,1,0,0,0,0,0,0,2
"AAAAATATTT",268869,"- Mus musculus transcribed sequences",0,0,0,0,0,0,0,0,0,0,0,0,1,0,0,0,0,0,0,1
"AAAAATATTT",199008,"Dmp1 dentin matrix protein 1",0,0,0,0,0,0,0,0,0,0,0,0,1,0,0,0,0,0,0,1
"AAAAATCAAA",88763,"0910001K20Rik RIKEN cDNA 0910001K20 gene",0,0,0,0,0,0,0,0,0,0,0,0,0,0,0,0,0,1,0,1
"AAAAATCAAA",242831,"- Mus musculus transcribed sequences",0,0,0,0,0,0,0,0,0,0,0,0,0,0,0,0,0,1,0,1
"AAAAATCACC",,,0,0,0,0,0,0,0,0,0,0,0,0,0,0,1,0,0,0,0,1
"AAAAATCACT",141741,"Cotl1 coactosin-like 1 (Dictyostelium)",0,1,0,0,0,0,0,0,0,1,0,0,0,0,0,0,0,0,0,2
"AAAAATCAGC",138768,"- Mus musculus transcribed sequences",0,0,0,0,0,0,0,0,1,0,0,0,0,0,0,0,0,0,0,1
"AAAAATCAGT",14300,"Xmr Xlr-related, meiosis regulated",0,0,0,0,0,0,0,0,0,1,0,0,0,0,0,0,0,0,0,1
"AAAAATCAGT",46158,"1700009B20Rik RIKEN cDNA 1700009B20 gene",0,0,0,0,0,0,0,0,0,1,0,0,0,0,0,0,0,0,0,1
"AAAAATCAGT",234937,"- Mus musculus transcribed sequence with weak  similarity to protein ref:NP_075245.1 (R.norvegicus)  BarH-class homeodomain transcription factor [Rattus norvegicus]",0,0,0,0,0,0,0,0,0,1,0,0,0,0,0,0,0,0,0,1
"AAAAATCATA",82396,"- Musculus 12 days embryo embryonic body below diaphragm region cDNA, RIKEN full-length enriched library, clone:3732412P20 product:hypothetical Zinc finger, C2H2 type containing protein, full insert sequence.",0,1,0,1,0,0,0,0,0,0,0,0,0,1,0,0,0,0,0,3
"AAAAATCATA",259433,"- Musculus 2 days pregnant adult female ovary cDNA, RIKEN full-length enriched library, clone:E330027C07 product:weakly similar to ZINC FINGER PROTEIN 43 (HTF6) [Homo sapiens], full insert sequence.",0,1,0,1,0,0,0,0,0,0,0,0,0,1,0,0,0,0,0,3
"AAAAATCATC",,,1,68,69,20,1,8,113,80,37,25,35,12,52,65,117,7,19,35,75,839
"AAAAATCATT",90950,"5730521E12Rik RIKEN cDNA 5730521E12 gene",0,2,0,0,0,0,0,0,0,0,0,0,1,1,0,0,0,1,0,5
"AAAAATCCAA",88763,"0910001K20Rik RIKEN cDNA 0910001K20 gene",0,0,0,0,0,0,0,0,0,0,1,1,0,0,0,0,1,1,0,4
"AAAAATCCCC",5,"Hoxa10 homeo box A10",0,0,0,0,0,0,0,0,0,0,1,0,0,0,0,0,0,0,0,1
"AAAAATCCTA",30041,"Copa coatomer protein complex subunit alpha",0,0,0,0,0,0,0,0,0,0,1,0,0,0,0,0,0,0,0,1
"AAAAATCTGG",2627,"Xrcc5 X-ray repair complementing defective repair in Chinese hamster cells 5",0,0,0,0,0,0,0,1,0,0,0,0,0,0,0,0,0,0,0,1
"AAAAATCTGT",260567,"Rnu22 RNA, U22 small nucleolar",0,0,0,1,0,0,0,1,0,0,0,0,0,0,0,0,0,0,0,2
"AAAAATCTGT",42715,"2010016B13Rik RIKEN cDNA 2010016B13 gene",0,0,0,1,0,0,0,1,0,0,0,0,0,0,0,0,0,0,0,2
"AAAAATCTTC",1182,"2610208E05Rik RIKEN cDNA 2610208E05 gene",0,0,0,0,0,0,0,0,0,0,0,0,0,0,0,0,0,1,0,1
"AAAAATCTTT",89942,"Defcr4 defensin related cryptdin 4",0,1,0,0,0,0,0,0,0,0,0,0,0,0,0,0,0,0,0,1
"AAAAATCTTT",259258,"Nrf1 nuclear respiratory factor 1",0,1,0,0,0,0,0,0,0,0,0,0,0,0,0,0,0,0,0,1
"AAAAATGAAA",40713,"MGC18752 hypothetical protein MGC18752",0,2,2,1,0,0,0,0,1,0,1,0,2,0,1,0,1,0,1,12
"AAAAATGAAA",242968,"- Musculus 10 days neonate cortex cDNA, RIKEN full-length enriched library, clone:A830005C08 product:unknown EST, full insert sequence.",0,2,2,1,0,0,0,0,1,0,1,0,2,0,1,0,1,0,1,12
"AAAAATGAAG",161953,"- Mus musculus transcribed sequences",0,1,1,2,0,0,1,2,0,0,0,0,0,0,0,0,0,0,1,8
"AAAAATGAAG",260975,"1810043M15Rik RIKEN cDNA 1810043M15 gene",0,1,1,2,0,0,1,2,0,0,0,0,0,0,0,0,0,0,1,8
"AAAAATGAGA",2408,"C3ar1 complement component 3a receptor 1",0,0,0,0,1,0,0,0,14,0,0,0,0,0,0,0,0,0,3,18
"AAAAATGAGC",26194,"Zfp364 zinc finger protein 364",0,0,0,0,0,0,0,0,0,0,0,0,0,0,1,0,0,0,0,1
"AAAAATGAGC",12882,"Hsd17b7 hydroxysteroid (17-beta) dehydrogenase 7",0,0,0,0,0,0,0,0,0,0,0,0,0,0,1,0,0,0,0,1
"AAAAATGAGG",27897,"Dnaja1 DnaJ (Hsp40) homolog, subfamily A, member 1",0,0,0,0,0,0,0,0,0,0,0,0,0,0,1,0,0,0,0,1
"AAAAATGATA",22485,"2610311I19Rik RIKEN cDNA 2610311I19 gene",0,0,0,0,0,0,0,0,0,0,0,0,0,0,0,0,1,0,0,1
"AAAAATGATG",27038,"AW261723 expressed sequence AW261723",0,0,0,1,0,0,0,0,0,0,0,0,0,0,1,0,0,0,0,2
"AAAAATGCAC",29352,"Ube2g2 ubiquitin-conjugating enzyme E2G 2",0,0,0,0,1,0,0,0,0,0,0,0,0,0,0,0,0,0,0,1
"AAAAATGCAG",,,0,0,0,0,0,0,0,0,0,0,0,0,0,0,0,0,0,0,1,1
"AAAAATGCCA",223016,"MOR233-18 olfactory receptor MOR233-18",0,0,0,0,0,0,0,0,0,0,0,0,0,0,0,0,1,0,1,2
"AAAAATGCCT",,,0,0,0,0,0,0,0,0,0,0,0,0,0,0,0,0,1,0,0,1
"AAAAATGCGG",267914,"D3Ertd330e DNA segment, Chr 3, ERATO Doi 330, expressed",0,0,0,0,0,1,0,0,0,0,0,0,1,0,0,0,0,0,0,2
"AAAAATGGAA",196220,"Eif2s1 eukaryotic translation initiation factor 2, subunit 1 alpha",0,0,1,0,0,0,0,0,0,0,0,1,0,0,0,0,0,0,0,2
"AAAAATGGAA",251040,"A630038E17Rik RIKEN cDNA A630038E17 gene",0,0,1,0,0,0,0,0,0,0,0,1,0,0,0,0,0,0,0,2
"AAAAATGGCA",40303,"C230098O21Rik RIKEN cDNA C230098O21 gene",0,0,0,0,0,0,0,0,0,0,0,0,0,0,0,0,0,0,1,1
"AAAAATGGCC",28827,"- Musculus adult male cecum cDNA, RIKEN full-length enriched library, clone:9130208C17 product:PHOSPHORYLASE KINASE BETA-SUBUNIT (EC 2.7.1.38) (FRAGMENT) homolog [Rattus rattus], full insert sequence.",0,0,0,0,0,0,0,0,0,0,1,0,0,0,0,0,0,0,0,1
"AAAAATGGCT",3726,"Slc2a3 solute carrier family 2 (facilitated glucose transporter), member 3",0,0,0,0,0,0,0,0,0,1,0,0,0,0,0,0,0,0,0,1
"AAAAATGGGA",133488,"- Musculus adult male corpora quadrigemina cDNA, RIKEN full-length enriched library, clone:B230212C17 product:unknown EST, full insert sequence.",0,0,0,0,1,0,0,0,0,0,0,0,0,0,0,0,0,0,0,1
"AAAAATGGGC",23684,"Axin axin",0,1,0,0,0,0,0,0,0,0,0,0,0,0,0,0,0,0,0,1
"AAAAATGGGC",116691,"A630001G21Rik RIKEN cDNA A630001G21 gene",0,1,0,0,0,0,0,0,0,0,0,0,0,0,0,0,0,0,0,1
"AAAAATGGGG",34130,"- Musculus, RIKEN cDNA 1700025G04 gene, clone MGC:28137 IMAGE:3981517, mRNA, complete cds",0,0,0,0,0,0,0,0,0,0,0,0,1,0,0,0,0,0,0,1
"AAAAATGGTG",62886,"Galnt7 UDP-N-acetyl-alpha-D-galactosamine: polypeptide N-acetylgalactosaminyltransferase 7",0,0,0,0,0,0,0,1,0,0,0,0,0,0,0,0,0,0,0,1
"AAAAATGGTG",21684,"Cab39 calcium binding protein",0,0,0,0,0,0,0,1,0,0,0,0,0,0,0,0,0,0,0,1
"AAAAATGTAA",27834,"2610202O07Rik RIKEN cDNA 2610202O07 gene",0,0,0,1,0,0,0,0,0,0,0,0,1,0,0,0,0,0,0,2
"AAAAATGTAC",42183,"Cnot4 CCR4-NOT transcription complex, subunit 4",0,0,0,0,0,0,1,0,0,0,0,0,0,0,0,1,0,0,0,2
"AAAAATGTAG",175173,"Rnase4 ribonuclease, RNase A family 4",0,0,0,1,0,0,2,0,2,1,1,0,0,0,0,0,0,0,1,8
"AAAAATGTAG",259097,"C730049F20Rik RIKEN cDNA C730049F20 gene",0,0,0,1,0,0,2,0,2,1,1,0,0,0,0,0,0,0,1,8
"AAAAATGTCG",87319,"5730457F11Rik RIKEN cDNA 5730457F11 gene",0,0,0,0,0,0,0,0,0,0,0,2,0,0,0,0,0,0,0,2
"AAAAATGTCT",,,0,0,0,0,0,0,0,0,1,0,0,0,0,0,0,0,1,0,0,2
"AAAAATGTGA",8655,"Cfh complement component factor h",0,0,0,0,0,0,0,0,0,0,0,0,0,0,0,0,0,0,1,1
"AAAAATGTGG",34674,"Fer1l3 fer-1-like 3, myoferlin (C. elegans)",0,9,3,7,3,1,1,4,2,2,5,4,4,9,5,8,8,3,6,84
"AAAAATGTGG",257749,"1500011D06Rik RIKEN cDNA 1500011D06 gene",0,9,3,7,3,1,1,4,2,2,5,4,4,9,5,8,8,3,6,84
"AAAAATGTTC",193,"Itm2a integral membrane protein 2A",0,0,0,0,0,0,0,0,0,0,0,0,0,0,0,1,0,0,0,1
"AAAAATGTTG",28149,"3110003A17Rik RIKEN cDNA 3110003A17 gene",0,5,10,8,0,1,2,7,6,5,7,1,8,1,5,0,0,0,0,66
"AAAAATGTTG",210220,"- Musculus 10 days neonate cortex cDNA, RIKEN full-length enriched library, clone:A830014D08 product:unknown EST, full insert sequence.",0,5,10,8,0,1,2,7,6,5,7,1,8,1,5,0,0,0,0,66
"AAAAATGTTG",26654,"- Musculus, fatty acid binding protein 9, testis, clone MGC:58128 IMAGE:6773242, mRNA, complete cds",0,5,10,8,0,1,2,7,6,5,7,1,8,1,5,0,0,0,0,66
"AAAAATTAAA",242831,"- Mus musculus transcribed sequences",0,0,0,1,0,0,0,0,0,0,0,0,0,0,0,0,0,0,2,3
"AAAAATTAAT",66317,"5430431D22Rik RIKEN cDNA 5430431D22 gene",0,1,0,0,0,0,1,0,0,1,0,0,0,0,0,0,0,0,0,3
"AAAAATTAGT",143977,"Hrsp12 heat-responsive protein 12",0,1,0,0,0,1,0,0,0,0,0,0,0,0,0,0,0,0,0,2
"AAAAATTATG",12155,"Stxbp3 syntaxin binding protein 3",0,0,0,0,0,0,0,0,0,0,0,0,0,1,0,0,0,0,0,1
"AAAAATTATG",29855,"- Musculus cDNA clone IMAGE:5004354, partial cds",0,0,0,0,0,0,0,0,0,0,0,0,0,1,0,0,0,0,0,1
"AAAAATTATT",20294,"Sps2 selenophosphate synthetase 2",0,0,1,0,0,0,0,0,0,0,0,0,0,0,1,0,0,0,0,2
"AAAAATTATT",208439,"C130076O07Rik RIKEN cDNA C130076O07 gene",0,0,1,0,0,0,0,0,0,0,0,0,0,0,1,0,0,0,0,2
"AAAAATTCAA",182951,"Psma2 proteasome (prosome, macropain) subunit, alpha type 2",0,0,0,0,0,0,0,0,0,0,0,0,0,0,2,0,0,0,0,2
"AAAAATTCAA",263299,"- Mus musculus transcribed sequences",0,0,0,0,0,0,0,0,0,0,0,0,0,0,2,0,0,0,0,2
"AAAAATTCAG",160386,"Abo ABO blood group (transferase A, alpha 1-3-N-acetylgalactosaminyltransferase; transferase B, alpha 1-3-galactosyltransferase)",0,0,0,0,0,0,1,0,0,0,0,0,0,0,0,0,0,0,0,1
"AAAAATTCTA",42715,"2010016B13Rik RIKEN cDNA 2010016B13 gene",0,0,0,0,0,0,0,1,0,0,0,0,0,0,0,0,0,0,1,2
"AAAAATTGGA",7504,"Gss glutathione synthetase",0,0,1,0,1,0,0,0,0,0,0,0,0,1,0,2,1,0,0,6
"AAAAATTGGA",133488,"- Musculus adult male corpora quadrigemina cDNA, RIKEN full-length enriched library, clone:B230212C17 product:unknown EST, full insert sequence.",0,0,1,0,1,0,0,0,0,0,0,0,0,1,0,2,1,0,0,6
"AAAAATTGGT",9820,"- Mus musculus transcribed sequences",0,0,0,0,0,0,0,0,1,0,0,0,0,0,0,0,0,0,0,1
"AAAAATTGGT",256757,"- Musculus, clone MGC:32180 IMAGE:5005221, mRNA, complete cds",0,0,0,0,0,0,0,0,1,0,0,0,0,0,0,0,0,0,0,1
"AAAAATTGTC",19135,"Uvrag1 UV radiation resistance associated gene",0,0,0,0,0,0,0,0,0,0,0,1,0,0,0,0,0,0,0,1
"AAAAATTGTC",42715,"2010016B13Rik RIKEN cDNA 2010016B13 gene",0,0,0,0,0,0,0,0,0,0,0,1,0,0,0,0,0,0,0,1
"AAAAATTGTT",42715,"2010016B13Rik RIKEN cDNA 2010016B13 gene",0,0,0,0,0,0,0,0,0,0,0,0,2,0,0,0,0,0,0,2
"AAAAATTGTT",46345,"2010016F14Rik RIKEN cDNA 2010016F14 gene",0,0,0,0,0,0,0,0,0,0,0,0,2,0,0,0,0,0,0,2
"AAAAATTTAA",220329,"A230052E19Rik RIKEN cDNA A230052E19 gene",0,0,0,0,0,1,0,0,0,0,0,0,0,0,0,0,0,0,0,1
"AAAAATTTAA",12889,"Krtap13 keratin associated protein 13",0,0,0,0,0,1,0,0,0,0,0,0,0,0,0,0,0,0,0,1
"AAAAATTTGG",11934,"Zar1 zygote arrest 1",0,0,0,0,0,0,0,0,0,0,0,0,0,0,0,0,1,0,0,1
"AAAAATTTGT",5612,"2310046H11Rik RIKEN cDNA 2310046H11 gene",0,1,0,1,0,1,1,0,0,1,0,0,1,0,1,1,5,0,0,13
"AAAAATTTGT",268914,"AI593442 expressed sequence AI593442",0,1,0,1,0,1,1,0,0,1,0,0,1,0,1,1,5,0,0,13
"AAAAATTTTC",25807,"1700040F15Rik RIKEN cDNA 1700040F15 gene",0,0,0,1,0,0,0,0,0,0,0,0,0,0,0,0,0,0,1,2
"AAAAATTTTC",264647,"- Musculus, Similar to RIKEN cDNA 3830403N18 gene, clone MGC:58357 IMAGE:6705850, mRNA, complete cds",0,0,0,1,0,0,0,0,0,0,0,0,0,0,0,0,0,0,1,2
"AAAAATTTTG",19170,"Metap2 methionine aminopeptidase 2",0,0,0,0,0,0,0,0,0,0,0,0,0,0,0,1,1,0,0,2
"AAAAATTTTT",220333,"Nfkbib nuclear factor of kappa light chain gene enhancer in B-cells inhibitor, beta",0,0,0,0,0,0,0,0,0,0,0,0,0,0,0,0,0,0,1,1
"AAAACAAAAA",20323,"Arhh ras homolog gene family, member H",0,3,2,1,0,0,1,0,0,0,0,0,0,0,1,1,0,1,4,14
"AAAACAAAAA",29595,"Scly selenocysteine lyase",0,3,2,1,0,0,1,0,0,0,0,0,0,0,1,1,0,1,4,14
"AAAACAAAAA",207851,"- Musculus 0 day neonate thymus cDNA, RIKEN full-length enriched library, clone:A430039D01 product:unclassifiable, full insert sequence.",0,3,2,1,0,0,1,0,0,0,0,0,0,0,1,1,0,1,4,14
"AAAACAAAAA",215140,"Dcpp demilune cell and parotid protein",0,3,2,1,0,0,1,0,0,0,0,0,0,0,1,1,0,1,4,14
"AAAACAAAAA",257610,"Ifrg15-pending interferon alpha responsive gene",0,3,2,1,0,0,1,0,0,0,0,0,0,0,1,1,0,1,4,14
"AAAACAAAAC",3171,"2210415K03Rik RIKEN cDNA 2210415K03 gene",0,0,0,1,0,0,0,0,0,0,0,1,0,0,1,1,0,0,0,4
"AAAACAAAAC",44091,"5430414B12Rik RIKEN cDNA 5430414B12 gene",0,0,0,1,0,0,0,0,0,0,0,1,0,0,1,1,0,0,0,4
"AAAACAAAAG",44045,"2310035N15Rik RIKEN cDNA 2310035N15 gene",0,0,0,0,0,0,0,0,0,2,0,0,0,0,0,1,0,0,1,4
"AAAACAAAAG",156892,"Hnrpd heterogeneous nuclear ribonucleoprotein D",0,0,0,0,0,0,0,0,0,2,0,0,0,0,0,1,0,0,1,4
"AAAACAAAAT",49994,"Hook1-pending hook homolog 1 (Drosophila)",0,0,0,0,0,1,0,0,0,0,0,0,0,0,0,0,0,0,0,1
"AAAACAAAAT",41657,"Rdh10 retinol dehydrogenase 10 (all-trans)",0,0,0,0,0,1,0,0,0,0,0,0,0,0,0,0,0,0,0,1
"AAAACAAACA",10865,"Uox urate oxidase",0,0,0,0,0,0,0,0,0,0,0,0,0,0,0,0,0,0,2,2
"AAAACAAACA",37854,"Ptprm protein tyrosine phosphatase, receptor type, M",0,0,0,0,0,0,0,0,0,0,0,0,0,0,0,0,0,0,2,2
"AAAACAAACA",250089,"- Mus musculus transcribed sequences",0,0,0,0,0,0,0,0,0,0,0,0,0,0,0,0,0,0,2,2
"AAAACAAACG",136474,"2410127E18Rik RIKEN cDNA 2410127E18 gene",0,1,0,0,0,0,0,0,0,0,0,0,0,0,0,0,0,0,0,1
"AAAACAAACT",57259,"- Mus musculus transcribed sequences",0,0,0,0,0,0,0,0,0,0,0,0,0,0,0,0,0,0,2,2
"AAAACAAAGA",261838,"- Mus musculus transcribed sequence with weak  similarity to protein ref:NP_083693.1 (M.musculus)  RIKEN cDNA 9030605E16 [Mus musculus]",0,1,0,0,0,0,0,0,0,0,1,0,0,0,1,0,0,0,1,4
"AAAACAAAGA",28512,"D130059B05Rik RIKEN cDNA D130059B05 gene",0,1,0,0,0,0,0,0,0,0,1,0,0,0,1,0,0,0,1,4
"AAAACAAAGC",123021,"E430004N04Rik RIKEN cDNA E430004N04 gene",0,0,0,0,0,0,1,0,0,0,1,0,0,0,1,0,0,0,0,3
"AAAACAAATA",86324,"E2f3 E2F transcription factor 3",0,0,0,0,0,0,1,0,0,0,0,0,0,0,0,0,0,0,1,2
"AAAACAAATC",218499,"- Mus musculus transcribed sequences",0,0,0,1,0,0,0,0,0,0,0,0,0,0,0,1,0,0,0,2
"AAAACAACCT",4366,"Ebf1 early B-cell factor 1",0,5,0,0,0,0,0,0,0,0,0,0,0,0,0,0,0,0,0,5
"AAAACAACTG",9277,"Pla2g7 phospholipase A2, group VII (platelet-activating factor acetylhydrolase, plasma)",0,0,0,0,0,0,1,0,0,0,0,0,0,0,0,0,0,0,0,1
"AAAACAACTT",17166,"4432409D24Rik RIKEN cDNA 4432409D24 gene",1,0,0,0,0,0,0,0,0,0,0,0,0,0,0,0,0,0,0,1
"AAAACAAGAC",28838,"D930015E06Rik RIKEN cDNA D930015E06 gene",0,0,0,0,0,0,0,0,0,0,0,0,0,0,0,0,0,1,0,1
"AAAACAAGAC",156717,"- Mus musculus transcribed sequences",0,0,0,0,0,0,0,0,0,0,0,0,0,0,0,0,0,1,0,1
"AAAACAAGCA",150335,"D230018M15Rik RIKEN cDNA D230018M15 gene",0,0,0,0,0,0,0,0,0,1,0,0,0,0,0,1,1,0,0,3
"AAAACAAGCC",196508,"Morf4l1 mortality factor 4 like 1",1,5,3,5,0,0,7,2,3,0,1,2,2,1,3,5,4,2,2,48
"AAAACAAGCC",6095,"Cstb cystatin B",1,5,3,5,0,0,7,2,3,0,1,2,2,1,3,5,4,2,2,48
"AAAACAAGGG",7500,"Ftl1 ferritin light chain 1",0,0,0,1,0,0,0,0,0,0,0,0,0,0,0,0,0,0,0,1
"AAAACAAGGT",269753,"- Mus musculus transcribed sequences",0,0,0,0,0,0,0,0,0,0,0,0,0,0,0,1,0,1,0,2
"AAAACAAGTA",24443,"Gdi3 guanosine diphosphate (GDP) dissociation inhibitor 3",0,0,0,1,0,0,0,0,0,0,0,0,0,0,0,0,0,0,0,1
"AAAACAAGTC",178726,"Ms4a11 membrane-spanning 4-domains, subfamily A, member 11",0,1,0,1,0,0,1,0,0,0,0,0,0,0,0,0,0,0,0,3
"AAAACAAGTC",170657,"Ms4a6d membrane-spanning 4-domains, subfamily A, member 6D",0,1,0,1,0,0,1,0,0,0,0,0,0,0,0,0,0,0,0,3
"AAAACAAGTG",21529,"Rpl37a ribosomal protein L37a",0,0,0,0,0,1,0,1,0,0,0,2,0,0,0,1,0,1,1,7
"AAAACAAGTT",30256,"2810422B04Rik RIKEN cDNA 2810422B04 gene",0,0,0,0,0,0,0,0,0,1,3,0,1,1,0,1,0,2,1,10
"AAAACAATAA",20445,"Tspyl testis-specific protein, Y-encoded-like",0,0,0,0,0,1,0,1,0,1,0,0,0,0,0,1,0,0,0,4
"AAAACAATAT",22704,"Gnai3 guanine nucleotide binding protein, alpha inhibiting 3",0,0,0,0,0,0,0,0,0,0,0,0,0,0,0,0,0,0,1,1
"AAAACAATGG",21529,"Rpl37a ribosomal protein L37a",0,1,0,0,0,0,0,0,0,0,0,0,0,0,0,0,0,0,0,1
"AAAACAATGT",10141,"Atrx alpha thalassemia/mental retardation syndrome X-linked homolog (human)",0,0,0,1,0,1,0,1,0,0,0,0,0,0,0,0,0,0,0,3
"AAAACAATGT",65136,"- Mus musculus transcribed sequences",0,0,0,1,0,1,0,1,0,0,0,0,0,0,0,0,0,0,0,3
"AAAACAATTA",22749,"8030460C05Rik RIKEN cDNA 8030460C05 gene",0,0,2,1,0,0,0,0,1,0,0,0,0,0,0,0,0,0,0,4
"AAAACAATTC",226144,"2600009A06Rik RIKEN cDNA 2600009A06 gene",0,0,0,0,0,0,0,0,0,0,0,0,0,0,0,0,0,0,1,1
"AAAACACACA",28761,"Stk25 serine/threonine kinase 25 (yeast)",0,0,0,0,0,0,0,0,0,1,0,0,0,0,0,0,0,0,0,1
"AAAACACACA",83634,"6820443O06Rik RIKEN cDNA 6820443O06 gene",0,0,0,0,0,0,0,0,0,1,0,0,0,0,0,0,0,0,0,1
"AAAACACACC",151201,"LOC268451 Rab11-FIP4-like",0,0,0,0,0,0,1,0,0,0,0,0,0,0,0,0,0,0,0,1
"AAAACACAGA",28761,"Stk25 serine/threonine kinase 25 (yeast)",0,0,0,0,1,0,0,1,1,0,0,0,0,0,0,0,1,0,0,4
"AAAACACAGA",259202,"Farp2 FERM, RhoGEF and pleckstrin domain protein 2",0,0,0,0,1,0,0,1,1,0,0,0,0,0,0,0,1,0,0,4
"AAAACACAGG",22835,"D14Ertd581e DNA segment, Chr 14, ERATO Doi 581, expressed",0,0,0,0,0,0,0,0,1,0,0,0,0,0,0,0,0,0,0,1
"AAAACACCTG",24685,"2610024B07Rik RIKEN cDNA 2610024B07 gene",0,0,0,0,0,0,0,0,0,0,1,0,0,0,0,0,0,1,0,2
"AAAACACCTT",259502,"- MRNA for heat shock factor 1-alpha",0,0,0,0,0,0,0,0,0,0,0,0,1,0,0,0,0,0,0,1
"AAAACACGAG",,,0,0,0,0,1,0,0,0,0,0,0,0,0,0,0,0,0,0,0,1
"AAAACACGCC",23758,"Pdip46-pending polymerase delta interacting protein 46",0,0,0,0,0,0,0,0,0,0,0,0,0,1,0,0,0,0,0,1
"AAAACACGGC",218254,"2010106G01Rik RIKEN cDNA 2010106G01 gene",0,0,0,0,0,0,0,0,0,0,0,0,0,0,1,0,0,0,0,1
"AAAACACGTG",74610,"D930050G01Rik RIKEN cDNA D930050G01 gene",0,0,0,0,0,0,0,1,0,0,0,0,0,0,0,0,0,0,0,1
"AAAACACTAA",246485,"Defcr12 defensin related cryptdin 12",0,0,0,0,0,1,0,0,0,0,0,0,0,1,0,0,0,1,1,4
"AAAACACTCA",3746,"Naca nascent polypeptide-associated complex alpha polypeptide",0,0,0,0,0,0,0,1,0,0,0,0,0,0,0,0,1,0,0,2
"AAAACACTCA",153618,"Zfp191 zinc finger protein 191",0,0,0,0,0,0,0,1,0,0,0,0,0,0,0,0,1,0,0,2
"AAAACACTGA",86981,"- Mus musculus transcribed sequences",0,0,0,0,0,0,0,0,0,1,0,0,0,0,0,0,0,0,0,1
"AAAACACTGT",20170,"A830025F02Rik RIKEN cDNA A830025F02 gene",0,0,1,0,0,0,0,0,0,1,0,0,0,0,0,0,0,0,0,2
"AAAACACTTG",42054,"Zfp146 zinc finger protein 146",0,0,0,0,0,0,1,0,0,0,0,0,0,1,0,0,0,0,0,2
"AAAACAGAAT",123763,"- Mus musculus transcribed sequence",0,0,0,1,1,0,0,0,0,0,0,0,0,0,0,0,0,0,2,4
"AAAACAGAAT",228015,"AI854408 expressed sequence AI854408",0,0,0,1,1,0,0,0,0,0,0,0,0,0,0,0,0,0,2,4
"AAAACAGACT",25326,"Dst dystonin",0,0,0,0,0,0,0,1,0,0,0,0,0,0,0,0,0,0,0,1
"AAAACAGAGC",12616,"Dnajc3 DnaJ (Hsp40) homolog, subfamily C, member 3",1,0,1,0,0,0,0,0,0,0,0,0,0,0,0,0,0,0,0,2
"AAAACAGAGG",3921,"Casp2 caspase 2",0,0,0,0,0,0,0,0,0,1,0,0,0,0,0,0,0,0,0,1
"AAAACAGAGG",21529,"Rpl37a ribosomal protein L37a",0,0,0,0,0,0,0,0,0,1,0,0,0,0,0,0,0,0,0,1
"AAAACAGATA",6461,"Hrb HIV-1 Rev binding protein",0,0,0,0,0,0,0,0,0,0,0,0,0,0,0,0,0,0,1,1
"AAAACAGCAG",6128,"- Mus musculus transcribed sequences",0,0,0,0,0,0,0,1,1,0,0,0,0,0,0,1,0,0,1,4
"AAAACAGCAG",78551,"Tex21-pending testis expressed gene 21",0,0,0,0,0,0,0,1,1,0,0,0,0,0,0,1,0,0,1,4
"AAAACAGCCA",26835,"Spint2 serine protease inhibitor, Kunitz type 2",0,0,0,0,0,0,1,0,0,0,0,0,0,0,0,0,0,0,0,1
"AAAACAGCGG",104828,"Eif3s2 eukaryotic translation initiation factor 3, subunit 2 (beta)",0,0,0,0,0,1,0,0,0,0,0,0,0,0,0,0,0,0,0,1
"AAAACAGCGT",,,0,0,0,0,0,0,0,0,1,0,0,0,0,0,0,0,0,0,0,1
"AAAACAGCTA",,,0,0,0,0,1,0,0,0,0,0,0,0,1,0,0,1,0,0,1,4
"AAAACAGCTC",,,0,0,0,1,0,0,0,0,0,0,0,0,0,0,0,0,0,0,0,1
"AAAACAGCTT",233010,"Psap prosaposin",0,0,0,0,0,0,0,0,0,0,0,0,0,0,0,0,0,0,1,1
"AAAACAGGAA",198510,"Fmo5 flavin containing monooxygenase 5",0,1,1,0,0,0,0,0,1,0,0,2,0,1,0,0,0,0,0,6
"AAAACAGGAG",28892,"AA959742 expressed sequence AA959742",0,0,0,0,0,0,1,1,0,0,0,0,0,0,0,0,0,1,1,4
"AAAACAGGAG",266902,"6820428D13 hypothetical protein 6820428D13",0,0,0,0,0,0,1,1,0,0,0,0,0,0,0,0,0,1,1,4
"AAAACAGGAT",240709,"- Mus musculus transcribed sequence",0,0,0,0,0,0,0,0,0,0,0,0,0,1,1,0,0,0,0,2
"AAAACAGGCA",,,0,0,0,0,0,0,0,1,0,0,0,0,0,0,0,0,0,0,0,1
"AAAACAGGGA",,,0,0,0,0,0,0,0,0,0,0,1,0,0,0,0,0,0,0,0,1
"AAAACAGGGG",21529,"Rpl37a ribosomal protein L37a",0,1,0,0,0,1,0,1,1,2,0,1,1,0,2,0,0,0,0,10
"AAAACAGGTG",131265,"- Mus musculus transcribed sequences",0,0,0,0,0,0,0,1,0,0,0,0,0,0,0,0,0,1,0,2
"AAAACAGGTT",23869,"Asl argininosuccinate lyase",0,0,0,0,0,0,0,0,0,0,0,0,0,0,0,0,1,0,0,1
"AAAACAGTAA",30063,"Fgb fibrinogen, B beta polypeptide",0,1,0,0,0,0,0,0,0,0,0,0,0,0,0,0,0,0,1,2
"AAAACAGTAG",,,0,0,0,0,0,0,0,0,0,0,0,0,0,0,0,0,1,0,1,2
"AAAACAGTCC",38469,"Apbb1 amyloid beta (A4) precursor protein-binding, family B, member 1",0,0,0,0,0,0,0,0,0,0,0,0,0,0,0,1,0,1,0,2
"AAAACAGTCC",268180,"AU021838 expressed sequence AU021838",0,0,0,0,0,0,0,0,0,0,0,0,0,0,0,1,0,1,0,2
"AAAACAGTCG",21529,"Rpl37a ribosomal protein L37a",0,0,0,0,0,0,0,0,0,0,0,0,0,0,0,1,0,0,0,1
"AAAACAGTCT",21667,"Psmd12 proteasome (prosome, macropain) 26S subunit, non-ATPase, 12",0,0,0,0,0,0,0,0,0,0,0,0,0,0,0,0,0,1,0,1
"AAAACAGTGA",25333,"Pik3r4 phosphatidylinositol 3 kinase, regulatory subunit, polypeptide 4, p150",1,0,0,0,0,0,0,0,1,0,0,1,0,0,0,0,0,0,0,3
"AAAACAGTGC",21529,"Rpl37a ribosomal protein L37a",1,0,0,0,0,0,0,0,0,0,0,0,0,0,0,0,0,0,0,1
"AAAACAGTGG",21529,"Rpl37a ribosomal protein L37a",20,91,65,52,8,19,11,100,64,101,21,57,31,26,30,64,31,24,13,828
"AAAACAGTGT",222520,"4733401N12Rik RIKEN cDNA 4733401N12 gene",0,1,0,0,0,0,0,0,0,0,0,0,0,0,0,1,0,0,0,2
"AAAACAGTTA",1279,"1700009P03Rik RIKEN cDNA 1700009P03 gene",0,0,0,0,0,0,0,0,0,0,1,1,0,0,0,0,0,0,2,4
"AAAACAGTTA",2895,"D13Wsu50e DNA segment, Chr 13, Wayne State University 50, expressed",0,0,0,0,0,0,0,0,0,0,1,1,0,0,0,0,0,0,2,4
"AAAACAGTTG",21529,"Rpl37a ribosomal protein L37a",0,0,1,0,0,0,0,0,0,0,0,0,0,0,0,0,0,0,0,1
"AAAACAGTTT",96833,"- Musculus adult male aorta and vein cDNA, RIKEN full-length enriched library, clone:A530097K21 product:unknown EST, full insert sequence.",0,0,0,0,0,0,0,0,1,0,0,0,0,0,0,0,0,0,0,1
"AAAACATAAA",87446,"1700022A21Rik RIKEN cDNA 1700022A21 gene",0,1,1,0,0,0,5,0,0,0,0,0,1,4,1,0,1,0,3,17
"AAAACATAAA",170076,"Autl1 AUT-like 1, cysteine endopeptidase (S. cerevisiae)",0,1,1,0,0,0,5,0,0,0,0,0,1,4,1,0,1,0,3,17
"AAAACATAAG",,,0,0,0,0,0,0,0,0,0,0,0,0,0,0,1,0,1,0,0,2
"AAAACATACA",46860,"- Mus musculus transcribed sequences",0,0,0,0,0,0,0,0,0,0,0,0,0,0,1,0,0,0,0,1
"AAAACATCAG",222982,"MOR110-10 olfactory receptor MOR110-10",0,0,0,0,0,0,0,0,0,0,1,0,0,0,0,0,0,0,0,1
"AAAACATCAG",223157,"MOR110-3 olfactory receptor MOR110-3",0,0,0,0,0,0,0,0,0,0,1,0,0,0,0,0,0,0,0,1
"AAAACATCAT",23268,"- Musculus 0 day neonate kidney cDNA, RIKEN full-length enriched library, clone:D630049N15 product:unknown EST, full insert sequence.",0,0,1,0,0,0,0,0,0,0,0,0,0,0,0,0,0,0,0,1
"AAAACATCAT",5598,"Adrb2 adrenergic receptor, beta 2",0,0,1,0,0,0,0,0,0,0,0,0,0,0,0,0,0,0,0,1
"AAAACATCCC",248606,"Arhgef3 Rho guanine nucleotide exchange factor (GEF) 3",0,0,1,0,0,0,0,0,0,0,0,0,0,0,0,0,0,0,0,1
"AAAACATCGT",33084,"0610012D17Rik RIKEN cDNA 0610012D17 gene",0,0,0,0,0,0,0,0,1,0,0,0,0,0,0,0,0,0,0,1
"AAAACATCTC",16553,"Nedd4 neural precursor cell expressed, developmentally down-regulted gene 4",0,16,12,4,0,1,4,29,6,4,4,3,6,0,7,26,2,3,0,127
"AAAACATCTC",34520,"BC027231 cDNA sequence BC027231",0,16,12,4,0,1,4,29,6,4,4,3,6,0,7,26,2,3,0,127
"AAAACATCTG",3171,"2210415K03Rik RIKEN cDNA 2210415K03 gene",0,0,0,0,0,0,0,0,0,1,0,0,0,0,0,0,0,0,0,1
"AAAACATCTT",2992,"Mbp myelin basic protein",0,1,0,0,0,0,0,0,0,0,0,0,0,0,0,0,0,0,0,1
"AAAACATTAA",21950,"AI426782 EST AI426782",0,0,1,0,1,0,0,3,0,0,1,0,0,0,0,0,1,1,0,8
"AAAACATTAA",124474,"2410013I23Rik RIKEN cDNA 2410013I23 gene",0,0,1,0,1,0,0,3,0,0,1,0,0,0,0,0,1,1,0,8
"AAAACATTCA",32081,"9930116O05Rik RIKEN cDNA 9930116O05 gene",0,0,1,0,0,0,0,0,0,0,0,0,0,0,0,0,0,0,0,1
"AAAACATTCA",209777,"5930403N24Rik RIKEN cDNA 5930403N24 gene",0,0,1,0,0,0,0,0,0,0,0,0,0,0,0,0,0,0,0,1
"AAAACATTCT",249822,"Bre brain and reproductive organ-expressed protein",0,4,1,2,0,0,0,0,1,1,0,0,0,0,0,0,0,0,0,9
"AAAACATTGT",21950,"AI426782 EST AI426782",0,0,0,0,0,0,0,0,1,0,0,0,0,0,0,0,0,0,0,1
"AAAACATTTC",16553,"Nedd4 neural precursor cell expressed, developmentally down-regulted gene 4",0,0,0,0,0,0,0,1,0,0,0,0,0,0,0,0,0,0,0,1
"AAAACATTTC",28416,"3222402P14Rik RIKEN cDNA 3222402P14 gene",0,0,0,0,0,0,0,1,0,0,0,0,0,0,0,0,0,0,0,1
"AAAACATTTG",220922,"Mycbp c-myc binding protein",0,0,0,0,0,0,0,0,1,0,1,0,0,0,0,0,0,0,0,2
"AAAACATTTT",30249,"Galnt1 UDP-N-acetyl-alpha-D-galactosamine:polypeptide N-acetylgalactosaminyltransferase 1",0,0,0,1,0,0,0,0,0,0,0,0,0,0,0,0,0,0,0,1
"AAAACCAAAA",39940,"- Mus musculus transcribed sequences",0,0,0,1,0,0,1,2,2,2,0,1,1,0,0,0,0,1,0,11
"AAAACCAAAA",228659,"- Mus musculus transcribed sequence",0,0,0,1,0,0,1,2,2,2,0,1,1,0,0,0,0,1,0,11
"AAAACCAAAG",10724,"Ehf ets homologous factor",0,0,0,0,0,0,0,0,0,1,0,0,1,0,0,0,0,0,0,2
"AAAACCAACA",32165,"4833425H18Rik RIKEN cDNA 4833425H18 gene",0,0,0,0,0,0,0,0,0,0,0,0,0,1,1,0,0,0,0,2
"AAAACCAACG",27135,"Abcf3 ATP-binding cassette, sub-family F (GCN20), member 3",0,0,0,0,0,0,0,0,0,0,0,0,0,0,0,0,0,0,1,1
"AAAACCAAGC",121367,"- Mus musculus transcribed sequence",0,0,0,0,0,0,0,0,0,0,0,0,0,0,0,0,0,0,1,1
"AAAACCAAGG",253554,"Utrn utrophin",0,0,1,0,0,0,0,0,0,0,0,0,0,0,0,0,0,0,0,1
"AAAACCAAGT",5262,"Chk choline kinase",0,0,0,0,0,0,0,0,0,0,0,0,0,0,1,0,0,0,0,1
"AAAACCAAGT",138190,"- Mus musculus transcribed sequence with weak  similarity to protein ref:NP_081764.1 (M.musculus)  RIKEN cDNA 5730493B19 [Mus musculus]",0,0,0,0,0,0,0,0,0,0,0,0,0,0,1,0,0,0,0,1
"AAAACCAATG",109453,"4933429D11Rik RIKEN cDNA 4933429D11 gene",0,0,0,0,0,0,0,0,0,0,0,0,0,0,0,0,0,0,1,1
"AAAACCAATT",30256,"2810422B04Rik RIKEN cDNA 2810422B04 gene",0,0,1,0,0,0,0,0,0,0,0,0,0,0,0,0,0,0,0,1
"AAAACCAATT",33824,"Snx7 sorting nexin 7",0,0,1,0,0,0,0,0,0,0,0,0,0,0,0,0,0,0,0,1
"AAAACCACAC",253232,"- Mus musculus transcribed sequences",0,0,1,0,0,0,0,0,0,0,0,0,0,0,0,0,0,0,0,1
"AAAACCACTA",158675,"5430427M07Rik RIKEN cDNA 5430427M07 gene",0,0,0,0,0,0,0,1,0,0,0,1,0,0,0,0,0,0,0,2
"AAAACCAGAA",25150,"Hmgb2l1 high mobility group box 2-like 1",0,0,2,0,0,0,1,2,0,1,0,1,0,0,1,0,0,0,0,8
"AAAACCAGAA",30119,"Sc4mol sterol-C4-methyl oxidase-like",0,0,2,0,0,0,1,2,0,1,0,1,0,0,1,0,0,0,0,8
"AAAACCAGAC",9806,"1810036I24Rik RIKEN cDNA 1810036I24 gene",0,0,0,0,0,0,0,0,0,0,1,0,0,0,0,0,0,0,0,1
"AAAACCAGAG",23047,"C630016B22Rik RIKEN cDNA C630016B22 gene",0,0,0,0,0,0,0,0,0,0,0,0,0,0,1,0,0,0,0,1
"AAAACCAGCA",137603,"C330005L02Rik RIKEN cDNA C330005L02 gene",0,0,0,1,0,0,0,0,0,0,0,0,0,0,0,0,0,0,0,1
"AAAACCAGCC",2400,"Gpx4 glutathione peroxidase 4",0,0,0,0,0,0,1,0,0,0,0,0,0,0,0,0,0,0,0,1
"AAAACCAGCC",57233,"Rasgrf2 RAS protein-specific guanine nucleotide-releasing factor 2",0,0,0,0,0,0,1,0,0,0,0,0,0,0,0,0,0,0,0,1
"AAAACCAGGA",6952,"Kpna1 karyopherin (importin) alpha 1",0,0,1,1,0,0,0,0,0,0,0,0,0,0,0,0,0,0,1,3
"AAAACCAGTG",74549,"- Musculus adult retina cDNA, RIKEN full-length enriched library, clone:A930014N19 product:unknown EST, full insert sequence.",0,0,0,0,0,0,0,1,0,0,0,0,0,0,0,1,0,0,0,2
"AAAACCAGTT",30256,"2810422B04Rik RIKEN cDNA 2810422B04 gene",0,0,0,0,0,0,0,0,0,0,0,0,0,0,0,1,0,0,0,1
"AAAACCAGTT",216325,"E330008O22Rik RIKEN cDNA E330008O22 gene",0,0,0,0,0,0,0,0,0,0,0,0,0,0,0,1,0,0,0,1
"AAAACCATAA",2060,"Ndufb8 NADH dehydrogenase (ubiquinone) 1 beta subcomplex 8",0,0,0,1,0,0,0,0,0,0,0,0,0,0,0,0,1,0,0,2
"AAAACCATCG",22438,"Ssbp2 single-stranded DNA binding protein 2",0,0,0,0,0,0,0,0,0,0,0,0,0,0,0,1,0,0,0,1
"AAAACCATCT",154144,"Arg1 arginase 1, liver",0,0,0,0,0,0,0,0,0,0,0,0,1,0,0,0,0,0,0,1
"AAAACCATTG",267377,"Scd1 stearoyl-Coenzyme A desaturase 1",1,0,0,1,0,0,1,1,0,0,0,0,0,0,1,1,0,0,0,6
"AAAACCATTG",161470,"C530022J18 hypothetical protein C530022J18",1,0,0,1,0,0,1,1,0,0,0,0,0,0,1,1,0,0,0,6
"AAAACCCAAC",,,0,0,0,0,0,0,0,1,0,0,0,0,0,0,0,0,0,0,0,1
"AAAACCCAAG",133580,"A230069A22Rik RIKEN cDNA A230069A22 gene",0,0,0,0,0,0,0,0,0,0,0,1,0,0,0,0,0,0,0,1
"AAAACCCACC",,,0,1,0,0,0,0,0,0,0,0,0,0,0,0,0,0,1,0,0,2
"AAAACCCATA",,,0,0,0,0,0,0,0,0,0,0,0,0,0,0,0,0,0,0,1,1
"AAAACCCCAA",16091,"Ccl7 chemokine (C-C motif) ligand 7",0,0,0,0,0,0,0,0,0,0,1,0,0,0,0,0,0,0,0,1
"AAAACCCCAA",258388,"C920001D21Rik RIKEN cDNA C920001D21 gene",0,0,0,0,0,0,0,0,0,0,1,0,0,0,0,0,0,0,0,1
"AAAACCCCAT",158669,"5133400D11Rik RIKEN cDNA 5133400D11 gene",0,0,0,0,0,0,0,0,0,1,0,0,0,0,0,0,0,0,0,1
"AAAACCCCAT",23176,"9130011J04Rik RIKEN cDNA 9130011J04 gene",0,0,0,0,0,0,0,0,0,1,0,0,0,0,0,0,0,0,0,1
"AAAACCCCTT",216619,"- Musculus adult male aorta and vein cDNA, RIKEN full-length enriched library, clone:A530016B22 product:unknown EST, full insert sequence.",0,0,0,0,0,0,0,0,0,0,0,0,0,0,0,0,0,0,2,2
"AAAACCCGAA",,,0,0,0,0,0,0,0,0,0,0,0,0,0,0,0,0,1,0,0,1
"AAAACCCGCT",,,0,0,0,0,0,0,0,0,1,0,0,0,0,0,0,0,0,0,0,1
"AAAACCCGGA",35345,"Bat8 HLA-B associated transcript 8",0,0,1,0,0,0,0,0,1,1,0,0,1,0,0,0,0,0,0,4
"AAAACCCGGG",112139,"Ehd2 EH-domain containing 2",0,0,0,0,0,0,0,0,0,0,0,1,0,0,0,0,0,0,0,1
"AAAACCCTAG",,,0,0,0,0,0,0,0,0,0,0,0,0,0,0,0,1,0,0,0,1
"AAAACCCTCC",269748,"- Mus musculus transcribed sequences",0,0,0,0,0,1,0,0,0,0,0,0,0,0,0,0,0,0,0,1
"AAAACCCTCG",,,0,0,0,0,0,0,0,0,0,0,0,0,1,0,0,0,0,0,0,1
"AAAACCCTGT",1951,"Rnps1 ribonucleic acid binding protein S1",0,0,0,0,0,0,0,0,0,0,0,0,0,0,0,0,1,0,0,1
"AAAACCCTTA",30210,"Psma6 proteasome (prosome, macropain) subunit, alpha type 6",0,0,0,0,0,0,1,1,0,0,0,0,0,0,0,0,0,0,0,2
"AAAACCCTTC",38901,"Fads2 fatty acid desaturase 2",0,1,0,1,1,0,0,0,0,0,0,0,0,0,0,0,0,0,0,3
"AAAACCCTTG",205737,"MGC12070 hypothetical protein MGC12070",0,0,0,0,1,0,0,0,0,0,0,0,0,0,0,0,0,0,0,1
"AAAACCCTTT",15962,"Parg poly (ADP-ribose) glycohydrolase",0,0,0,0,0,0,1,0,0,0,0,1,0,0,0,0,0,0,0,2
"AAAACCGACA",187793,"4921517B04Rik RIKEN cDNA 4921517B04 gene",0,0,0,0,0,0,0,0,1,0,0,1,0,0,0,0,0,0,0,2
"AAAACCGAGG",666,"Ndufc1 NADH dehydrogenase (ubiquinone) 1, subcomplex unknown, 1",0,0,0,0,0,0,0,0,0,0,0,0,1,0,0,0,0,0,0,1
"AAAACCGAGG",72070,"C130021I20 hypothetical protein C130021I20",0,0,0,0,0,0,0,0,0,0,0,0,1,0,0,0,0,0,0,1
"AAAACCGATA",35536,"4732407F15Rik RIKEN cDNA 4732407F15 gene",0,0,0,0,0,1,0,0,0,0,0,0,0,0,0,0,0,0,0,1
"AAAACCGGAA",184911,"- Mus musculus transcribed sequences",0,0,0,0,0,0,0,0,0,0,0,1,0,0,0,0,0,0,0,1
"AAAACCGTGG",21529,"Rpl37a ribosomal protein L37a",0,0,0,0,0,0,0,0,0,0,0,0,0,1,0,0,0,0,0,1
"AAAACCTAAA",20928,"Mtap7 microtubule-associated protein 7",0,0,0,0,0,0,0,0,0,0,0,0,0,0,0,0,0,1,1,2
"AAAACCTAGG",236079,"- Mus musculus transcribed sequences",0,0,0,0,0,0,0,0,0,0,0,0,0,0,1,0,0,0,0,1
"AAAACCTATG",2785,"Dbi diazepam binding inhibitor",0,0,0,0,0,0,0,0,0,0,0,0,1,0,1,0,0,0,0,2
"AAAACCTATG",20943,"Fkbp9 FK506 binding protein 9",0,0,0,0,0,0,0,0,0,0,0,0,1,0,1,0,0,0,0,2
"AAAACCTCAA",7719,"Bmi1 B lymphoma Mo-MLV insertion region 1",0,0,0,0,0,0,0,0,0,0,0,0,0,1,0,0,1,0,0,2
"AAAACCTCAG",6488,"1110014E10Rik RIKEN cDNA 1110014E10 gene",0,0,0,1,0,0,0,0,0,0,0,0,0,1,1,0,1,0,1,5
"AAAACCTCAT",256470,"- Musculus, clone MGC:19367 IMAGE:2615706, mRNA, complete cds",0,1,0,0,0,0,2,1,0,0,0,0,0,0,0,0,0,0,0,4
"AAAACCTCCT",246293,"2810470K03Rik RIKEN cDNA 2810470K03 gene",0,0,0,0,0,1,0,0,0,0,0,0,0,0,0,0,0,0,0,1
"AAAACCTGAA",45570,"Acp2 acid phosphatase 2, lysosomal",0,0,0,0,0,0,1,0,1,0,0,1,0,0,0,0,0,0,0,3
"AAAACCTGAG",21507,"Rnp24-pending coated vesicle membrane protein",0,0,0,0,0,0,0,0,0,0,0,0,1,0,0,0,0,1,0,2
"AAAACCTGCT",2937,"2310035K24Rik RIKEN cDNA 2310035K24 gene",0,0,1,0,0,0,0,0,0,0,0,0,0,0,0,0,0,0,0,1
"AAAACCTGGC",,,0,0,0,0,0,0,1,0,0,0,0,0,0,0,0,0,0,0,1,2
"AAAACCTGGG",112139,"Ehd2 EH-domain containing 2",0,0,0,0,0,0,0,0,0,0,0,0,0,0,0,0,0,0,1,1
"AAAACCTGTA",38238,"1110018E21Rik RIKEN cDNA 1110018E21 gene",1,1,7,5,1,0,2,3,1,2,0,0,2,1,2,2,4,0,1,35
"AAAACCTGTA",21507,"Rnp24-pending coated vesicle membrane protein",1,1,7,5,1,0,2,3,1,2,0,0,2,1,2,2,4,0,1,35
"AAAACCTGTC",28286,"4931406I20Rik RIKEN cDNA 4931406I20 gene",0,0,0,0,0,0,0,0,0,0,0,0,0,0,0,0,0,0,1,1
"AAAACCTTGA",71716,"A130010J15Rik RIKEN cDNA A130010J15 gene",0,0,0,0,0,0,0,0,0,0,0,0,0,0,0,0,0,1,1,2
"AAAACCTTGA",261259,"6030423D04Rik RIKEN cDNA 6030423D04 gene",0,0,0,0,0,0,0,0,0,0,0,0,0,0,0,0,0,1,1,2
"AAAACCTTTT",28207,"D4Wsu132e DNA segment, Chr 4, Wayne State University 132, expressed",0,0,0,0,0,0,0,0,0,0,0,0,0,0,1,0,1,0,0,2
"AAAACCTTTT",43415,"Cox6a1 cytochrome c oxidase, subunit VI a, polypeptide 1",0,0,0,0,0,0,0,0,0,0,0,0,0,0,1,0,1,0,0,2
"AAAACGAAAA",27842,"Slc9a3r1 solute carrier family 9 (sodium/hydrogen exchanger), isoform 3 regulator 1",0,2,2,1,0,0,0,2,1,0,1,0,0,0,2,0,0,0,0,11
"AAAACGAACC",87456,"2510025K24Rik RIKEN cDNA 2510025K24 gene",0,0,0,0,0,0,0,0,0,1,0,1,0,0,1,1,0,0,0,4
"AAAACGAGAA",27842,"Slc9a3r1 solute carrier family 9 (sodium/hydrogen exchanger), isoform 3 regulator 1",0,1,0,1,0,0,1,0,0,0,3,0,0,0,0,0,0,0,0,6
"AAAACGAGAC",4005,"Efnb2 ephrin B2",0,0,0,1,0,0,0,0,0,0,1,0,0,0,0,0,0,0,0,2
"AAAACGAGAC",42225,"Klf12 Kruppel-like factor 12",0,0,0,1,0,0,0,0,0,0,1,0,0,0,0,0,0,0,0,2
"AAAACGAGTC",12508,"Kpna2 karyopherin (importin) alpha 2",0,1,0,0,0,0,0,0,0,0,0,0,0,0,0,2,0,0,0,3
"AAAACGATAT",,,0,1,0,0,0,0,0,0,0,0,0,0,0,0,0,0,0,0,0,1
"AAAACGCAAA",261498,"6030492E11Rik RIKEN cDNA 6030492E11 gene",0,0,0,0,0,0,0,0,0,2,0,1,0,1,0,1,0,0,0,5
"AAAACGCAGA",180337,"3110002K08Rik RIKEN cDNA 3110002K08 gene",0,0,0,0,0,0,0,0,0,0,0,0,1,0,0,0,0,0,0,1
"AAAACGCAGT",30039,"Prkar1a protein kinase, cAMP dependent regulatory, type I, alpha",0,0,0,1,0,0,0,1,0,0,1,0,0,0,1,1,2,0,0,7
"AAAACGCATA",,,0,0,0,0,0,0,0,0,0,0,0,0,0,0,0,0,0,0,1,1
"AAAACGCATC",6221,"Capn1 calpain 1",0,0,0,0,0,0,0,0,0,0,0,0,1,0,0,0,0,0,0,1
"AAAACGCCTT",6221,"Capn1 calpain 1",0,0,0,1,0,0,0,0,0,0,0,0,0,0,0,0,0,0,0,1
"AAAACGCTCA",127697,"MGC37347 hypothetical protein MGC37347",1,1,1,0,0,0,0,3,1,3,1,1,2,1,1,0,0,1,2,19
"AAAACGGAAA",31730,"Hec-pending highly expressed in cancer, rich in leucine heptad repeats",0,0,0,0,0,0,0,0,0,0,0,2,0,0,0,0,0,0,0,2
"AAAACGGCAC",,,0,0,0,0,0,0,0,1,0,0,0,0,0,0,0,0,0,0,0,1
"AAAACGGGCA",,,0,0,0,0,0,0,0,0,0,0,0,0,0,0,0,0,0,0,1,1
"AAAACGGTGG",194283,"- Mus musculus transcribed sequence with weak  similarity to protein ref:NP_067448.1 (M.musculus)  Akr1a4; aldehyde reductase; aldo-keto reductase family 1, member A1 (aldehyde reductase) [Mus musculus]",0,0,0,0,0,0,0,0,0,1,0,0,0,0,0,0,0,0,0,1
"AAAACGTAGG",,,0,0,0,0,0,0,0,0,1,0,0,0,0,0,0,0,0,0,0,1
"AAAACGTCTT",4661,"Dtr diphtheria toxin receptor",0,0,0,0,0,0,0,0,0,0,0,1,0,0,0,0,0,0,0,1
"AAAACGTGAA",258325,"- Musculus, clone IMAGE:3498317, mRNA",0,0,0,0,0,0,0,0,0,1,0,0,0,0,0,0,0,0,0,1
"AAAACGTTCT",24671,"D1Ertd251e DNA segment, Chr 1, ERATO Doi 251, expressed",0,0,0,0,0,0,0,0,1,0,0,0,0,0,0,0,0,0,0,1
"AAAACGTTGG",21950,"AI426782 EST AI426782",0,0,0,0,0,0,0,3,0,0,0,0,0,0,1,0,0,0,0,4
"AAAACGTTTT",5043,"Fos FBJ osteosarcoma oncogene",0,0,1,1,0,0,0,0,0,0,0,0,0,0,0,0,0,0,0,2
"AAAACTAAAA",2672,"Mgat1 mannoside acetylglucosaminyltransferase 1",0,0,2,0,0,0,0,0,0,0,0,0,0,0,0,0,0,1,0,3
"AAAACTAAAA",143811,"Bhlhb5 basic helix-loop-helix domain containing, class B5",0,0,2,0,0,0,0,0,0,0,0,0,0,0,0,0,0,1,0,3
"AAAACTAAAC",34579,"5730417B17Rik RIKEN cDNA 5730417B17 gene",0,0,0,0,0,0,0,1,0,0,0,0,0,0,0,0,0,0,0,1
"AAAACTAACC",151885,"- Mus musculus transcribed sequences",0,0,0,0,0,0,0,0,1,0,0,0,0,0,0,0,0,0,0,1
"AAAACTAAGG",1843,"Hspca heat shock protein 1, alpha",0,1,0,0,0,0,0,2,1,1,1,1,0,0,0,1,0,0,0,8
"AAAACTAAGG",231619,"- Mus musculus transcribed sequence",0,1,0,0,0,0,0,2,1,1,1,1,0,0,0,1,0,0,0,8
"AAAACTACAT",39193,"D10Bwg1379e DNA segment, Chr 10, Brigham & Women's Genetics 1379 expressed",0,0,0,0,0,0,0,0,0,0,0,0,0,0,0,0,0,1,0,1
"AAAACTACAT",17373,"- Mus musculus transcribed sequences",0,0,0,0,0,0,0,0,0,0,0,0,0,0,0,0,0,1,0,1
"AAAACTACCG",29868,"Atp6v1g1 ATPase, H+ transporting, V1 subunit G isoform 1",0,0,0,0,0,0,0,0,0,1,0,0,0,0,0,0,0,0,0,1
"AAAACTACTT",10600,"Glud glutamate dehydrogenase",0,1,0,0,0,0,0,0,0,1,0,1,0,0,0,0,0,1,0,4
"AAAACTAGAA",29069,"AA960436 expressed sequence AA960436",0,0,0,0,0,0,0,1,0,0,0,0,0,0,0,0,0,0,0,1
"AAAACTAGAC",222520,"4733401N12Rik RIKEN cDNA 4733401N12 gene",0,0,0,0,0,0,0,0,0,2,0,0,0,0,0,0,0,0,0,2
"AAAACTAGCC",196508,"Morf4l1 mortality factor 4 like 1",0,0,0,0,0,0,0,0,1,0,0,0,0,0,0,0,0,0,0,1
"AAAACTAGGA",200885,"1110033A15Rik RIKEN cDNA 1110033A15 gene",0,0,0,0,0,0,0,0,0,0,0,0,0,0,0,0,0,0,1,1
"AAAACTAGGC",253989,"- Musculus adult female vagina cDNA, RIKEN full-length enriched library, clone:9930017J07 product:predicted gene Vo59c07, full insert sequence.",0,0,0,0,0,0,0,0,0,0,0,0,0,0,0,1,0,0,0,1
"AAAACTAGTA",88061,"Ncor1 nuclear receptor co-repressor 1",0,0,0,0,0,0,0,0,0,0,0,0,0,0,0,1,0,0,0,1
"AAAACTATTC",,,0,0,0,0,0,0,0,0,0,0,0,0,0,0,0,1,0,0,0,1
"AAAACTATTG",,,0,0,0,1,0,0,0,0,0,0,0,0,0,0,0,0,0,0,0,1
"AAAACTCAAA",30199,"Csnk1e casein kinase 1, epsilon",0,2,1,2,0,0,0,0,2,1,2,1,1,1,2,0,2,0,0,17
"AAAACTCAAA",14437,"H2-M3 histocompatibility 2, M region locus 3",0,2,1,2,0,0,0,0,2,1,2,1,1,1,2,0,2,0,0,17
"AAAACTCACA",14437,"H2-M3 histocompatibility 2, M region locus 3",0,1,1,0,0,0,0,0,0,0,0,0,0,0,0,0,0,0,0,2
"AAAACTCACC",42234,"Dguok deoxyguanosine kinase",0,0,0,0,0,0,0,1,0,0,0,1,0,0,0,1,0,0,0,3
"AAAACTCACC",46005,"2600011C06Rik RIKEN cDNA 2600011C06 gene",0,0,0,0,0,0,0,1,0,0,0,1,0,0,0,1,0,0,0,3
"AAAACTCAGC",3726,"Slc2a3 solute carrier family 2 (facilitated glucose transporter), member 3",0,0,1,0,0,0,0,0,0,0,0,0,0,0,0,0,0,0,0,1
"AAAACTCAGC",102957,"D330050P16Rik RIKEN cDNA D330050P16 gene",0,0,1,0,0,0,0,0,0,0,0,0,0,0,0,0,0,0,0,1
"AAAACTCATT",205476,"4833420I20Rik RIKEN cDNA 4833420I20 gene",0,1,0,0,0,0,0,0,0,0,0,0,0,0,0,0,0,0,0,1
"AAAACTCCAA",22547,"Asah1 N-acylsphingosine amidohydrolase 1",0,0,0,0,0,0,0,0,0,1,0,0,0,0,0,0,0,0,0,1
"AAAACTCCAA",37773,"AI662270 expressed sequence AI662270",0,0,0,0,0,0,0,0,0,1,0,0,0,0,0,0,0,0,0,1
"AAAACTCCAC",207386,"AI118514 expressed sequence AI118514",0,2,1,2,0,0,0,0,0,0,1,0,0,0,2,1,1,0,0,10
"AAAACTCCAC",248746,"Ube2b ubiquitin-conjugating enzyme E2B, RAD6 homology (S. cerevisiae)",0,2,1,2,0,0,0,0,0,0,1,0,0,0,2,1,1,0,0,10
"AAAACTCCAG",180003,"Rps27a ribosomal protein S27a",1,1,0,4,0,2,3,2,5,6,8,0,2,3,0,2,0,0,0,39
"AAAACTCCCA",24529,"1100001F19Rik RIKEN cDNA 1100001F19 gene",0,0,0,0,0,0,0,0,0,0,0,1,0,0,0,0,0,0,0,1
"AAAACTCCTA",30290,"Capn6 calpain 6",0,0,0,0,0,0,0,0,0,0,0,0,0,0,0,0,0,0,1,1
"AAAACTCCTC",,,0,0,0,0,0,0,0,0,0,0,0,0,0,0,0,0,0,0,1,1
"AAAACTCCTG",256233,"- Mus musculus transcribed sequences",0,0,0,1,0,0,0,0,0,0,0,0,0,0,0,0,0,0,0,1
"AAAACTCGCT",3823,"Elavl2 ELAV (embryonic lethal, abnormal vision, Drosophila)-like 2 (Hu antigen B)",0,2,2,3,1,0,2,0,0,1,1,0,0,0,0,0,0,0,0,12
"AAAACTCTGA",,,0,0,0,0,0,0,0,1,1,0,0,0,0,0,0,0,0,0,0,2
"AAAACTCTGC",180561,"Rbpsuh recombining binding protein suppressor of hairless (Drosophila)",0,2,0,3,0,0,0,5,1,2,1,1,3,1,2,1,2,0,0,24
"AAAACTCTTG",3049,"Cks1 CDC28 protein kinase 1",0,0,0,0,1,0,0,0,0,0,0,0,0,0,0,0,0,0,0,1
"AAAACTGAAA",22700,"Gtf2h1 general transcription factor II H, polypeptide 1",0,0,0,0,1,0,0,0,0,0,0,0,0,0,0,0,0,0,1,2
"AAAACTGAAC",249053,"- Mus musculus transcribed sequences",0,0,0,0,0,0,0,0,0,0,0,0,0,1,0,0,0,0,1,2
"AAAACTGAAG",12915,"Nit1 nitrilase 1",0,2,1,0,0,0,3,6,1,0,3,1,1,0,1,1,3,0,0,23
"AAAACTGAAG",29101,"Snx10 sorting nexin 10",0,2,1,0,0,0,3,6,1,0,3,1,1,0,1,1,3,0,0,23
"AAAACTGACA",65264,"1500010B24Rik RIKEN cDNA 1500010B24 gene",0,1,0,0,0,1,1,0,1,1,0,1,1,1,1,0,0,0,0,9
"AAAACTGACA",76983,"Mettl3 methyltransferase-like 3",0,1,0,0,0,1,1,0,1,1,0,1,1,1,1,0,0,0,0,9
"AAAACTGAGC",26194,"Zfp364 zinc finger protein 364",0,1,0,0,1,0,0,0,0,0,0,0,0,0,0,0,0,0,0,2
"AAAACTGATT",32300,"Rp2h retinitis pigmentosa 2 homolog (human)",0,0,0,0,0,0,0,0,0,0,0,0,1,0,0,0,0,0,0,1
"AAAACTGCAG",66246,"5430431A17Rik RIKEN cDNA 5430431A17 gene",0,0,0,0,0,0,0,0,0,0,1,0,0,0,0,0,0,0,0,1
"AAAACTGCCC",1012,"Krt1-19 keratin complex 1, acidic, gene 19",0,0,0,0,0,0,0,0,0,0,0,0,0,1,0,0,0,0,0,1
"AAAACTGCCT",220417,"3110005L17Rik RIKEN cDNA 3110005L17 gene",0,0,2,2,0,0,0,0,0,0,0,0,1,0,0,0,0,0,0,5
"AAAACTGGAA",74098,"BC035295 cDNA sequence BC035295",0,0,0,0,0,0,1,0,0,0,0,0,0,0,0,0,0,0,1,2
"AAAACTGGCT",30209,"Gnao guanine nucleotide binding protein, alpha o",0,1,1,0,0,0,0,0,0,0,0,0,0,2,3,0,1,0,0,8
"AAAACTGGGC",201653,"Maf1-pending MAF1 homolog (yeast)",0,0,0,0,0,0,0,0,0,0,0,0,0,0,0,0,0,0,1,1
"AAAACTGGGG",45610,"4933405O20Rik RIKEN cDNA 4933405O20 gene",0,1,0,0,0,3,6,0,0,0,0,2,0,0,2,0,1,2,0,17
"AAAACTGGGT",14825,"Idh3g isocitrate dehydrogenase 3 (NAD+), gamma",0,0,0,0,0,0,0,0,0,1,0,0,0,0,0,0,0,0,0,1
"AAAACTGGTT",102816,"- Mus musculus transcribed sequences",0,0,0,0,0,0,0,0,1,0,0,0,0,0,0,0,0,0,0,1
"AAAACTGTAG",135394,"- Mus musculus transcribed sequences",0,0,0,0,0,0,0,0,0,0,1,0,0,0,0,0,0,0,0,1
"AAAACTGTCA",9852,"Apg12l autophagy 12-like (S. cerevisiae)",0,0,1,0,0,0,0,0,0,0,0,0,0,0,0,1,0,0,0,2
"AAAACTGTCT",153723,"Fcmd Fukuyama type congenital muscular dystrophy homolog (human)",0,0,0,0,1,0,0,0,0,0,0,0,0,0,0,0,0,0,1,2
"AAAACTGTGA",35698,"Nup88 nucleoporin",0,0,0,0,0,0,0,0,0,0,0,0,0,0,0,0,0,1,0,1
"AAAACTGTGT",103638,"Tle4 transducin-like enhancer of split 4, E(spl) homolog (Drosophila)",0,0,0,0,0,0,0,0,0,0,1,0,1,1,0,0,0,0,0,3
"AAAACTGTGT",43786,"Cox7c cytochrome c oxidase, subunit VIIc",0,0,0,0,0,0,0,0,0,0,1,0,1,1,0,0,0,0,0,3
"AAAACTGTTC",13787,"Cp ceruloplasmin",0,0,0,0,0,1,0,0,0,0,0,0,0,0,0,0,0,0,0,1
"AAAACTGTTG",32565,"4930506L13Rik RIKEN cDNA 4930506L13 gene",0,0,0,0,0,0,1,0,1,1,0,0,0,0,0,0,0,0,0,3
"AAAACTGTTG",72968,"- Mus musculus transcribed sequences",0,0,0,0,0,0,1,0,1,1,0,0,0,0,0,0,0,0,0,3
"AAAACTGTTT",205022,"- Musculus, Similar to putative zinc finger protein NY-REN-34 antigen, clone MGC:29273 IMAGE:5067268, mRNA, complete cds",0,0,0,0,0,0,0,1,0,0,0,0,0,0,0,0,0,0,0,1
"AAAACTGTTT",257543,"6030448M23Rik RIKEN cDNA 6030448M23 gene",0,0,0,0,0,0,0,1,0,0,0,0,0,0,0,0,0,0,0,1
"AAAACTTAGT",30074,"Ogdh oxoglutarate dehydrogenase (lipoamide)",0,0,0,0,0,0,0,1,0,0,0,0,0,0,0,1,0,0,0,2
"AAAACTTAGT",56167,"Prkcn protein kinase C, nu",0,0,0,0,0,0,0,1,0,0,0,0,0,0,0,1,0,0,0,2
"AAAACTTCAA",148155,"Mod1 malic enzyme, supernatant",0,0,0,0,0,0,0,0,0,1,0,0,0,0,0,0,1,0,0,2
"AAAACTTCAC",,,0,0,0,0,0,0,0,0,0,0,1,0,0,0,0,0,0,0,0,1
"AAAACTTCAG",233825,"Hbb-b1 hemoglobin, beta adult major chain",0,0,1,0,0,0,0,0,0,0,1,0,0,0,0,0,0,0,0,2
"AAAACTTCAG",29807,"Uchl1 ubiquitin carboxy-terminal hydrolase L1",0,0,1,0,0,0,0,0,0,0,1,0,0,0,0,0,0,0,0,2
"AAAACTTCCA",24083,"Tardbp TAR DNA binding protein",0,0,0,0,0,0,0,0,0,0,0,0,0,0,0,0,0,0,2,2
"AAAACTTCTG",4379,"Pcnt2 pericentrin 2",0,0,0,0,0,0,0,0,0,0,0,0,0,0,0,0,0,0,1,1
"AAAACTTGCT",24995,"4921526G09Rik RIKEN cDNA 4921526G09 gene",0,0,0,0,0,0,0,0,0,0,1,0,0,0,1,0,0,0,1,3
"AAAACTTGGC",30059,"Marcks myristoylated alanine rich protein kinase C substrate",0,0,0,0,1,0,0,1,0,0,0,0,0,0,0,0,0,0,0,2
"AAAACTTGGT",87368,"4930483N21Rik RIKEN cDNA 4930483N21 gene",0,0,0,0,0,0,0,0,0,0,1,0,0,0,0,0,0,0,0,1
"AAAACTTGTT",143846,"Ptprc protein tyrosine phosphatase, receptor type, C",0,0,0,0,0,0,0,0,0,0,0,0,0,0,0,1,0,0,0,1
"AAAACTTTAA",38868,"1300009F09Rik RIKEN cDNA 1300009F09 gene",0,0,0,0,0,0,0,0,0,0,0,0,0,0,1,0,0,0,1,2
"AAAACTTTCT",153639,"Nrxn3 neurexin III",0,0,0,0,0,0,0,0,0,0,0,0,0,0,1,0,0,0,0,1
"AAAACTTTGA",49533,"- Mus musculus transcribed sequences",0,0,0,0,0,0,1,0,0,0,0,0,0,0,0,0,0,0,0,1
"AAAACTTTGC",180561,"Rbpsuh recombining binding protein suppressor of hairless (Drosophila)",0,0,0,0,1,0,0,0,0,0,0,0,0,0,0,0,0,0,0,1
"AAAACTTTGG",37312,"- Mus musculus transcribed sequences",0,0,0,0,0,0,0,0,0,0,0,0,0,0,0,0,0,0,2,2
"AAAACTTTGT",236159,"- Mus musculus transcribed sequences",0,1,0,0,0,0,0,0,0,0,0,0,0,0,0,0,0,0,0,1
"AAAAGAAAAA",45354,"4632427E13Rik RIKEN cDNA 4632427E13 gene",0,1,3,1,0,0,0,0,0,0,3,0,2,5,0,1,1,1,3,21
"AAAAGAAAAA",266844,"- Mus musculus transcribed sequence with weak  similarity to protein ref:NP_081764.1 (M.musculus)  RIKEN cDNA 5730493B19 [Mus musculus]",0,1,3,1,0,0,0,0,0,0,3,0,2,5,0,1,1,1,3,21
"AAAAGAAAAA",27545,"Hrmt1l2 heterogeneous nuclear ribonucleoproteins  methyltransferase-like 2 (S. cerevisiae)",0,1,3,1,0,0,0,0,0,0,3,0,2,5,0,1,1,1,3,21
"AAAAGAAAAC",150686,"1110013J05Rik RIKEN cDNA 1110013J05 gene",0,0,0,0,0,0,0,0,0,0,0,0,0,0,0,0,1,0,0,1
"AAAAGAAAAG",4717,"Lamc2 laminin, gamma 2",0,0,1,0,0,0,0,0,1,0,0,0,0,0,0,0,0,0,0,2
"AAAAGAAAAG",106715,"- Mus musculus transcribed sequences",0,0,1,0,0,0,0,0,1,0,0,0,0,0,0,0,0,0,0,2
"AAAAGAAAAT",27830,"Slc7a8 solute carrier family 7 (cationic amino acid transporter, y+ system), member 8",0,1,1,0,0,0,0,0,0,0,1,0,0,0,1,0,0,0,1,5
"AAAAGAAAAT",270420,"- Mus musculus transcribed sequences",0,1,1,0,0,0,0,0,0,0,1,0,0,0,1,0,0,0,1,5
"AAAAGAAACA",235488,"- Mus musculus transcribed sequences",0,0,1,0,0,0,0,0,0,0,0,0,0,0,0,0,0,0,0,1
"AAAAGAAACC",21707,"1110021N07Rik RIKEN cDNA 1110021N07 gene",0,0,0,0,0,0,0,2,0,0,0,0,0,0,0,0,0,0,2,4
"AAAAGAAACT",28424,"LOC228790 additional sex combs like 1",0,0,0,1,0,0,0,0,0,0,0,0,0,0,0,0,0,0,0,1
"AAAAGAAACT",245608,"- Mus musculus transcribed sequences",0,0,0,1,0,0,0,0,0,0,0,0,0,0,0,0,0,0,0,1
"AAAAGAAAGA",26062,"2600017H08Rik RIKEN cDNA 2600017H08 gene",0,0,0,0,0,0,0,0,0,0,0,0,0,0,0,0,0,0,2,2
"AAAAGAAAGG",33926,"4632428N05Rik RIKEN cDNA 4632428N05 gene",0,0,0,0,0,0,0,0,0,0,0,0,0,0,0,0,0,0,1,1
"AAAAGAAATA",2942,"Asns asparagine synthetase",0,10,9,8,0,1,14,3,14,13,15,1,8,7,18,2,3,0,6,132
"AAAAGAAATA",182114,"Arl1 ADP-ribosylation-like 1",0,10,9,8,0,1,14,3,14,13,15,1,8,7,18,2,3,0,6,132
"AAAAGAAGAA",27842,"Slc9a3r1 solute carrier family 9 (sodium/hydrogen exchanger), isoform 3 regulator 1",0,0,0,0,0,0,0,0,0,0,0,0,1,0,0,0,0,0,0,1
"AAAAGAAGAA",4266,"Itm2b integral membrane protein 2B",0,0,0,0,0,0,0,0,0,0,0,0,1,0,0,0,0,0,0,1
"AAAAGAAGAG",196200,"2410018M08Rik RIKEN cDNA 2410018M08 gene",0,0,0,1,0,0,0,0,0,0,0,0,0,0,0,0,0,0,0,1
"AAAAGAAGAT",3128,"Pitpn phosphatidylinositol transfer protein",0,0,1,1,0,0,0,0,0,0,0,0,0,1,0,0,0,0,0,3
"AAAAGAAGAT",4266,"Itm2b integral membrane protein 2B",0,0,1,1,0,0,0,0,0,0,0,0,0,1,0,0,0,0,0,3
"AAAAGAAGCA",12881,"Lhx6 LIM homeobox protein 6",0,0,0,0,0,0,0,0,1,0,0,0,0,0,0,0,0,0,1,2
"AAAAGAAGGA",29434,"Zfp161 zinc finger protein 161",0,0,0,0,1,0,0,0,0,0,0,0,0,0,0,0,0,0,0,1
"AAAAGAAGTA",10801,"Stra6 stimulated by retinoic acid gene 6",0,0,0,0,0,0,0,0,0,0,0,0,1,0,0,0,0,0,0,1
"AAAAGAATCT",2003,"Mdm1 transformed mouse 3T3 cell double minute 1",0,0,0,0,0,0,0,0,0,0,0,0,0,3,2,3,2,0,1,11
"AAAAGAATTA",18706,"Mdm4 transformed mouse 3T3 cell double minute 4",0,0,0,0,0,0,0,0,1,0,0,0,0,0,0,0,0,0,0,1
"AAAAGAATTC",29960,"AI326906 expressed sequence AI326906",0,0,1,0,0,0,0,0,0,0,0,0,0,0,0,0,0,0,0,1
"AAAAGAATTG",20861,"Lrp6 low density lipoprotein receptor-related protein 6",0,0,0,0,0,0,0,0,0,0,0,0,0,0,0,0,0,0,1,1
"AAAAGAATTT",4526,"Tra1 tumor rejection antigen gp96",0,0,0,1,0,0,0,0,0,0,0,0,0,0,0,0,0,0,0,1
"AAAAGACAAA",157647,"- Mus musculus transcribed sequences",0,0,0,0,0,0,0,0,0,0,0,0,1,0,0,0,0,0,0,1
"AAAAGACAAA",45354,"4632427E13Rik RIKEN cDNA 4632427E13 gene",0,0,0,0,0,0,0,0,0,0,0,0,1,0,0,0,0,0,0,1
"AAAAGACACC",30733,"2810027J07 hypothetical protein 2810027J07",0,0,0,0,0,0,0,0,0,0,0,0,1,0,0,0,0,0,0,1
"AAAAGACATA",31924,"- Musculus 0 day neonate thymus cDNA, RIKEN full-length enriched library, clone:A430093A21 product:unknown EST, full insert sequence.",0,0,0,0,0,0,0,0,0,0,0,0,1,0,0,0,1,0,0,2
"AAAAGACATT",122911,"- Musculus 0 day neonate thymus cDNA, RIKEN full-length enriched library, clone:A430095C08 product:unclassifiable, full insert sequence.",0,0,0,0,0,0,0,0,0,0,0,0,0,0,0,0,0,0,1,1
"AAAAGACCAA",4426,"Cd63 Cd63 antigen",0,0,3,0,0,0,1,1,1,0,0,0,0,0,1,2,0,0,0,9
"AAAAGACCAC",,,0,0,0,0,0,0,0,0,2,2,1,0,0,0,0,0,0,0,0,5
"AAAAGACCCA",,,0,0,0,0,0,0,0,1,0,0,0,0,0,0,1,0,0,0,0,2
"AAAAGACCCC",23122,"Fancg Fanconi anemia, complementation group G",0,0,0,0,0,0,0,0,0,0,0,0,0,0,0,0,0,0,3,3
"AAAAGACTCA",,,0,0,0,0,1,0,0,0,0,0,0,0,0,0,0,0,0,0,0,1
"AAAAGACTCG",,,0,0,0,0,0,0,0,0,1,0,0,0,0,0,0,0,0,0,0,1
"AAAAGACTGT",229654,"AI316828 expressed sequence AI316828",0,1,2,0,0,0,0,0,0,0,0,0,0,0,0,0,0,0,0,3
"AAAAGAGAAA",261026,"1110031L23Rik RIKEN cDNA 1110031L23 gene",0,0,0,0,0,0,0,0,0,0,0,0,0,0,0,0,0,0,2,2
"AAAAGAGATA",,,0,0,0,0,0,0,0,0,0,0,0,0,1,0,0,0,0,0,0,1
"AAAAGAGCAC",109453,"4933429D11Rik RIKEN cDNA 4933429D11 gene",0,0,0,0,0,0,0,0,0,0,1,0,0,0,0,0,0,0,0,1
"AAAAGAGCCA",27608,"1110008P14Rik RIKEN cDNA 1110008P14 gene",0,0,0,0,0,0,1,0,1,0,0,0,0,0,0,0,0,0,0,2
"AAAAGAGCTC",4651,"Kifap3 kinesin-associated protein 3",0,0,1,0,0,0,0,0,0,0,0,0,0,0,0,0,0,0,0,1
"AAAAGAGCTG",254493,"Hhip Hedgehog-interacting protein",0,0,0,0,0,0,0,0,0,0,0,0,0,0,0,0,0,0,1,1
"AAAAGAGGAA",140,"Sfpq splicing factor proline/glutamine rich (polypyrimidine tract binding protein associated)",0,0,0,0,1,2,0,0,0,0,0,1,0,1,0,0,0,3,1,9
"AAAAGAGGAA",214177,"Inpp5e inositol polyphosphate-5-phosphatase",0,0,0,0,1,2,0,0,0,0,0,1,0,1,0,0,0,3,1,9
"AAAAGAGGAG",3532,"Tmsb10 thymosin, beta 10",0,0,0,0,0,0,0,0,1,0,0,0,0,0,0,0,0,0,0,1
"AAAAGAGGCC",259143,"- Mus musculus transcribed sequence with strong similarity to protein pir:S27224 (M.musculus) S27224 N-methyl-D-aspartate receptor epsilon-4 chain - mouse",0,0,1,0,0,0,0,0,0,0,0,0,0,0,0,0,0,0,0,1
"AAAAGAGGCT",46184,"5830415L20Rik RIKEN cDNA 5830415L20 gene",0,0,0,0,0,0,0,0,0,0,0,0,1,1,0,0,0,0,0,2
"AAAAGAGGTA",,,0,0,0,0,0,0,0,0,0,0,0,0,0,1,0,0,0,0,0,1
"AAAAGAGGTT",10288,"Atp9a ATPase, class II, type 9A",0,0,0,0,1,0,0,0,0,0,0,0,0,0,0,0,0,0,0,1
"AAAAGAGTAC",27327,"Copb1 coatomer protein complex, subunit beta 1",0,1,0,0,0,0,0,0,0,0,0,0,0,0,0,0,0,0,0,1
"AAAAGATAAA",189760,"Plxnc1 plexin C1",0,0,0,0,0,0,0,1,0,0,0,0,0,0,0,0,0,0,0,1
"AAAAGATAAA",247388,"- Musculus, clone IMAGE:3980344, mRNA",0,0,0,0,0,0,0,1,0,0,0,0,0,0,0,0,0,0,0,1
"AAAAGATACT",9524,"Cited2 Cbp/p300-interacting transactivator, with Glu/Asp-rich carboxy-terminal domain, 2",0,4,4,7,0,0,1,0,0,2,2,2,4,4,3,23,2,0,3,61
"AAAAGATACT",268376,"2210409B11Rik RIKEN cDNA 2210409B11 gene",0,4,4,7,0,0,1,0,0,2,2,2,4,4,3,23,2,0,3,61
"AAAAGATCAG",5831,"Abce1 ATP-binding cassette, sub-family E (OABP), member 1",0,0,0,0,0,0,0,0,0,0,0,0,0,0,0,0,0,1,0,1
"AAAAGATCCC",23989,"Rwdd3 RWD domain containing 3",0,4,0,0,0,0,0,0,0,0,0,0,0,0,0,0,1,0,0,5
"AAAAGATCGA",,,0,1,0,0,0,0,0,0,0,0,0,0,0,0,0,0,0,0,0,1
"AAAAGATCGC",,,0,0,0,0,0,0,0,0,0,0,0,0,1,0,0,0,0,0,0,1
"AAAAGATCTA",9210,"5630400A09Rik RIKEN cDNA 5630400A09 gene",1,1,0,1,0,0,0,1,4,0,0,0,0,0,0,1,0,0,0,9
"AAAAGATCTA",100117,"5730406M06Rik RIKEN cDNA 5730406M06 gene",1,1,0,1,0,0,0,1,4,0,0,0,0,0,0,1,0,0,0,9
"AAAAGATCTT",247049,"- Musculus adult male liver tumor cDNA, RIKEN full-length enriched library, clone:C730007O22 product:unclassifiable, full insert sequence.",0,0,0,0,1,0,0,0,0,0,0,0,0,1,0,0,0,0,0,2
"AAAAGATGAA",5101,"Syt1 synaptotagmin 1",0,0,0,0,0,0,0,0,0,0,1,0,0,1,0,0,0,0,1,3
"AAAAGATGAC",3122,"Ltbr lymphotoxin B receptor",0,0,0,0,0,0,0,0,0,1,0,0,0,0,0,0,0,0,0,1
"AAAAGATGCC",173646,"- Musculus 9 days embryo whole body cDNA, RIKEN full-length enriched library, clone:D030065N23 product:unclassifiable, full insert sequence.",0,0,0,0,0,1,0,0,0,0,0,0,0,0,0,0,0,0,0,1
"AAAAGATGCT",24446,"1110018G07Rik RIKEN cDNA 1110018G07 gene",0,0,0,0,0,0,0,0,0,0,0,0,0,0,0,0,0,0,1,1
"AAAAGATGTA",8156,"Rad51ap1 RAD51 associated protein 1",0,0,2,0,0,0,0,0,1,0,0,0,1,0,0,0,0,0,0,4
"AAAAGATGTT",8156,"Rad51ap1 RAD51 associated protein 1",0,0,0,0,0,0,0,0,0,0,0,0,0,0,1,0,0,0,0,1
"AAAAGATGTT",225648,"- Musculus 12 days embryo spinal cord cDNA, RIKEN full-length enriched library, clone:C530020B06 product:DYNEIN LIGHT INTERMEDIATE CHAIN 1 homolog [Rattus norvegicus], full insert sequence.",0,0,0,0,0,0,0,0,0,0,0,0,0,0,1,0,0,0,0,1
"AAAAGATTCT",27962,"Zfp238 zinc finger protein 238",0,1,0,0,0,0,0,0,0,0,0,0,0,0,0,0,0,0,0,1
"AAAAGATTGA",21295,"6030410I24Rik RIKEN cDNA 6030410I24 gene",0,2,0,1,0,0,0,5,2,0,0,0,2,4,3,1,1,0,2,23
"AAAAGATTTA",40035,"Pak3 p21 (CDKN1A)-activated kinase 3",0,0,0,0,0,1,0,0,0,1,0,0,1,0,0,0,0,1,0,4
"AAAAGCAAAA",86524,"- Musculus, Similar to hypothetical protein 9030406N13, clone IMAGE:4975173, mRNA, partial cds",0,1,2,6,0,0,0,1,0,0,0,1,0,0,0,0,0,0,0,11
"AAAAGCAAAC",578,"Igfbp5 insulin-like growth factor binding protein 5",0,0,0,0,0,0,0,0,0,0,0,0,1,0,0,0,0,0,0,1
"AAAAGCAAAG",28797,"Dazap2 DAZ associated protein 2",0,0,0,0,0,0,0,0,0,0,0,0,0,0,1,0,0,2,0,3
"AAAAGCAACA",257693,"Foxp2 forkhead box P2",0,1,0,0,0,0,0,0,0,0,0,0,0,0,0,0,0,0,0,1
"AAAAGCAACC",8763,"Clp1-pending cardiac lineage protein 1",0,0,0,0,0,0,1,0,0,0,0,0,1,0,0,0,0,0,0,2
"AAAAGCAAGA",425,"Hint histidine triad nucleotide binding protein",0,9,2,6,0,1,2,5,2,5,2,6,8,1,8,3,2,3,4,69
"AAAAGCAAGA",18516,"H3f3b H3 histone, family 3B",0,9,2,6,0,1,2,5,2,5,2,6,8,1,8,3,2,3,4,69
"AAAAGCAAGC",90134,"D130012K04Rik RIKEN cDNA D130012K04 gene",0,1,0,0,0,0,0,0,0,0,0,0,0,0,0,0,0,0,0,1
"AAAAGCAAGG",210204,"- Musculus 4 days neonate male adipose cDNA, RIKEN full-length enriched library, clone:B430319M15 product:unknown EST, full insert sequence.",0,0,0,0,0,0,0,0,0,0,0,0,0,0,0,0,0,0,1,1
"AAAAGCAATA",45494,"Gcg glucagon",0,0,0,0,0,0,1,0,0,0,0,0,0,0,0,0,0,0,0,1
"AAAAGCAATG",103545,"- Musculus, clone IMAGE:1263252, mRNA",0,0,0,0,0,0,0,0,0,0,0,0,1,0,0,0,0,0,0,1
"AAAAGCACAC",27649,"Ddx47 DEAD (Asp-Glu-Ala-Asp) box polypeptide 47",0,0,0,1,0,0,0,0,0,0,0,0,0,0,0,0,0,0,0,1
"AAAAGCACCC",156241,"- Musculus, clone IMAGE:4506899, mRNA",0,0,0,0,0,0,0,0,0,0,0,0,0,0,0,0,0,0,1,1
"AAAAGCACGC",,,0,0,0,1,0,0,0,0,0,0,0,0,0,0,0,0,0,0,0,1
"AAAAGCACTC",22365,"Ets2 E26 avian leukemia oncogene 2, 3' domain",0,0,0,0,0,0,1,0,0,0,0,0,0,0,0,0,0,0,0,1
"AAAAGCACTT",219793,"Ssrp1 structure specific recognition protein 1",0,0,0,0,0,0,0,0,0,0,0,0,0,0,1,1,0,0,1,3
"AAAAGCAGAA",159708,"6330590E21Rik RIKEN cDNA 6330590E21 gene",0,0,0,0,0,0,0,0,0,1,0,0,0,0,0,0,0,0,0,1
"AAAAGCAGAT",4211,"Slc8a1 solute carrier family 8 (sodium/calcium exchanger), member 1",0,0,0,1,0,0,0,0,0,0,0,0,0,0,0,0,0,1,0,2
"AAAAGCAGCT",8108,"Wee1 wee 1 homolog (S. pombe)",0,0,0,2,0,0,0,0,0,0,0,0,1,0,0,0,0,0,0,3
"AAAAGCAGGC",90134,"D130012K04Rik RIKEN cDNA D130012K04 gene",0,8,3,4,5,1,0,0,0,0,0,0,0,0,0,0,0,0,0,21
"AAAAGCAGTG",27107,"5730536A07Rik RIKEN cDNA 5730536A07 gene",0,0,3,1,0,1,0,0,0,0,0,1,0,0,0,1,0,0,0,7
"AAAAGCAGTG",260021,"E030026I10Rik RIKEN cDNA E030026I10 gene",0,0,3,1,0,1,0,0,0,0,0,1,0,0,0,1,0,0,0,7
"AAAAGCAGTT",27107,"5730536A07Rik RIKEN cDNA 5730536A07 gene",0,2,1,1,0,0,1,1,1,0,3,1,0,0,0,2,0,1,0,14
"AAAAGCATAC",8763,"Clp1-pending cardiac lineage protein 1",0,1,0,0,0,0,0,0,0,0,0,0,0,0,0,0,0,0,0,1
"AAAAGCATTA",260601,"C530050O22Rik RIKEN cDNA C530050O22 gene",0,0,1,0,0,0,0,0,0,0,0,0,0,0,0,0,0,0,0,1
"AAAAGCATTC",39288,"9330185J12Rik RIKEN cDNA 9330185J12 gene",0,0,0,0,0,0,0,0,0,0,0,0,0,0,0,0,0,0,1,1
"AAAAGCATTT",187403,"8430411E10Rik RIKEN cDNA 8430411E10 gene",0,0,0,0,0,0,0,0,1,0,0,0,0,0,0,0,0,0,0,1
"AAAAGCCAAG",200582,"Arih2 ariadne homolog 2 (Drosophila)",0,0,0,0,0,0,0,0,0,0,0,1,0,0,0,0,0,0,0,1
"AAAAGCCACA",268284,"Ctcf CCCTC-binding factor",0,0,0,0,0,0,0,0,0,0,0,0,0,1,0,0,0,0,0,1
"AAAAGCCACT",118396,"- Musculus adult male urinary bladder cDNA, RIKEN full-length enriched library, clone:9530013H19 product:inferred: intrinsic factor-B12 receptor precursor {Rattus norvegicus}, full insert sequence.",0,0,0,0,0,0,0,0,0,0,0,0,1,0,0,0,0,0,0,1
"AAAAGCCAGA",425,"Hint histidine triad nucleotide binding protein",0,0,0,0,0,0,0,0,0,0,0,0,0,0,0,1,0,0,0,1
"AAAAGCCAGG",100525,"D9Wsu74e DNA segment, Chr 9, Wayne State University 74, expressed",0,0,0,0,1,0,0,0,1,0,0,0,0,0,0,0,0,0,0,2
"AAAAGCCCAA",6594,"Clca3 chloride channel calcium activated 3",0,0,0,0,0,0,0,0,0,0,0,0,0,0,0,0,0,0,1,1
"AAAAGCCTCC",29985,"2310010I22Rik RIKEN cDNA 2310010I22 gene",0,0,0,0,0,0,0,0,1,0,0,0,0,0,0,0,0,0,0,1
"AAAAGCCTCC",133263,"2610507L03Rik RIKEN cDNA 2610507L03 gene",0,0,0,0,0,0,0,0,1,0,0,0,0,0,0,0,0,0,0,1
"AAAAGCCTGA",,,0,0,1,0,0,0,0,0,0,0,0,0,0,0,0,0,0,0,0,1
"AAAAGCCTTA",253591,"- Mus musculus transcribed sequences",0,0,0,0,0,0,0,1,0,0,0,0,1,0,0,0,0,0,0,2
"AAAAGCCTTC",21606,"Rtn3 reticulon 3",0,0,1,1,0,0,0,0,0,0,0,0,0,0,0,0,0,0,0,2
"AAAAGCCTTC",28271,"2810407P21Rik RIKEN cDNA 2810407P21 gene",0,0,1,1,0,0,0,0,0,0,0,0,0,0,0,0,0,0,0,2
"AAAAGCCTTT",196574,"Grhpr glyoxylate reductase/hydroxypyruvate reductase",0,2,1,0,0,2,0,2,0,0,1,0,1,0,1,0,0,0,0,10
"AAAAGCGCGC",12755,"2410002O22Rik RIKEN cDNA 2410002O22 gene",0,0,0,0,0,0,0,0,0,0,0,0,0,0,0,0,0,1,0,1
"AAAAGCGGGG",35474,"Stmn4 stathmin-like 4",0,1,2,0,0,0,1,0,0,1,0,0,0,0,0,1,0,0,0,6
"AAAAGCGGTG",321,"Spp1 secreted phosphoprotein 1",0,0,0,0,0,0,0,0,0,0,0,0,0,0,0,0,0,1,0,1
"AAAAGCGGTG",18832,"Hpgd hydroxyprostaglandin dehydrogenase 15 (NAD)",0,0,0,0,0,0,0,0,0,0,0,0,0,0,0,0,0,1,0,1
"AAAAGCGGTT",,,0,0,0,0,0,0,0,0,0,0,0,0,0,0,0,0,0,1,0,1
"AAAAGCGTTC",132988,"9530011P19 hypothetical protein 9530011P19",0,0,0,0,0,0,0,0,0,0,0,1,0,0,0,0,0,0,0,1
"AAAAGCTATC",,,0,0,0,0,0,0,0,0,0,0,0,0,0,0,0,0,0,0,1,1
"AAAAGCTATG",180895,"Lrpprc leucine-rich PPR-motif containing",0,0,0,0,0,0,0,0,0,1,0,0,0,0,0,0,0,1,0,2
"AAAAGCTATT",119554,"B230219N15Rik RIKEN cDNA B230219N15 gene",0,0,0,0,0,0,0,0,0,0,0,0,0,1,0,0,0,0,0,1
"AAAAGCTCCA",22845,"Src Rous sarcoma oncogene",0,0,0,1,0,0,0,0,0,0,0,0,0,0,0,0,0,0,0,1
"AAAAGCTCTT",11428,"1110019I14Rik RIKEN cDNA 1110019I14 gene",0,0,0,0,0,0,0,0,1,0,0,0,0,0,0,0,0,0,0,1
"AAAAGCTGCC",234565,"A430078G23Rik RIKEN cDNA A430078G23 gene",0,0,0,0,0,0,1,0,0,0,0,0,0,0,0,0,0,0,0,1
"AAAAGCTGGC",16783,"Pgam1 phosphoglycerate mutase 1",0,0,0,0,0,0,0,0,0,0,0,0,0,0,0,0,0,1,0,1
"AAAAGCTGTA",53963,"4921511I16Rik RIKEN cDNA 4921511I16 gene",0,0,0,0,0,0,0,0,0,0,0,0,0,1,0,0,0,0,0,1
"AAAAGCTGTC",262466,"- Musculus, clone IMAGE:1264290, mRNA",0,0,0,0,0,0,0,0,0,1,0,0,1,0,1,0,0,0,1,4
"AAAAGCTTAG",250724,"Msi2h Musashi homolog 2 (Drosophila)",0,0,0,0,0,0,0,0,0,1,0,0,0,0,0,0,0,1,0,2
"AAAAGCTTAT",7044,"Acas2l acetyl-Coenzyme A synthetase 2 (AMP forming)-like",0,0,0,0,0,0,0,0,0,0,0,0,0,0,0,0,0,0,1,1
"AAAAGCTTGA",153,"2010109K11Rik RIKEN cDNA 2010109K11 gene",0,0,0,0,0,0,0,0,1,0,0,0,0,0,0,0,0,0,0,1
"AAAAGCTTGG",41572,"Lmbr1 limb region 1",0,0,0,0,0,0,0,0,0,0,0,0,0,0,0,0,0,1,0,1
"AAAAGCTTTT",86685,"4933425L19Rik RIKEN cDNA 4933425L19 gene",0,0,0,0,0,0,0,0,0,0,0,0,1,0,1,0,0,0,0,2
"AAAAGGAAAA",25679,"Dleu2 deleted in lymphocytic leukemia, 2",0,0,1,0,0,0,0,0,1,0,0,0,0,0,0,0,0,0,1,3
"AAAAGGAAAG",94875,"6720456H20Rik RIKEN cDNA 6720456H20 gene",0,0,0,1,0,0,0,0,1,1,0,0,0,0,0,1,1,0,0,5
"AAAAGGAAAG",218230,"Serpina1a serine (or cysteine) proteinase inhibitor, clade A, member 1a",0,0,0,1,0,0,0,0,1,1,0,0,0,0,0,1,1,0,0,5
"AAAAGGAACA",32588,"Dusp18 dual specificity phosphatase 18",0,0,1,0,0,0,0,0,0,0,0,0,0,0,0,0,0,0,0,1
"AAAAGGAACC",24543,"4833415N24Rik RIKEN cDNA 4833415N24 gene",0,0,0,0,0,0,0,0,1,0,0,0,0,0,0,0,0,0,0,1
"AAAAGGAAGA",12831,"3830421F13Rik RIKEN cDNA 3830421F13 gene",0,0,0,0,0,0,0,0,0,0,0,0,0,0,0,0,0,0,1,1
"AAAAGGAAGC",87599,"Wfdc1 WAP four-disulfide core domain 1",0,0,0,0,0,0,0,0,0,0,0,0,0,0,0,0,0,1,0,1
"AAAAGGAATA",180150,"Ube2v2 ubiquitin-conjugating enzyme E2 variant 2",0,1,0,0,0,0,0,0,0,0,0,0,0,0,0,1,1,0,1,4
"AAAAGGAATA",80388,"1110021H13Rik RIKEN cDNA 1110021H13 gene",0,1,0,0,0,0,0,0,0,0,0,0,0,0,0,1,1,0,1,4
"AAAAGGACAC",6343,"Npm1 nucleophosmin 1",0,0,0,0,0,0,0,0,0,0,0,0,0,0,0,0,0,0,1,1
"AAAAGGACCT",140508,"Trim11 tripartite motif protein 11",0,0,0,0,0,0,0,1,0,0,0,0,0,0,0,0,0,0,0,1
"AAAAGGACTA",46242,"Ttn titin",0,0,0,0,0,0,1,0,0,0,0,0,0,0,0,0,0,0,0,1
"AAAAGGACTC",12665,"Cul3 cullin 3",0,0,1,0,0,0,0,0,0,0,0,0,0,0,0,0,0,0,0,1
"AAAAGGACTG",41576,"Kif5c kinesin family member 5C",0,0,1,0,0,0,0,0,0,0,0,0,0,0,0,0,0,0,0,1
"AAAAGGACTG",202775,"Sec13l-pending sec13-like protein",0,0,1,0,0,0,0,0,0,0,0,0,0,0,0,0,0,0,0,1
"AAAAGGACTT",36710,"Mscp-pending mitochondrial solute carrier protein",0,0,0,1,0,0,0,0,0,0,0,0,1,0,0,0,0,0,0,2
"AAAAGGAGAT",9916,"1200008O12Rik RIKEN cDNA 1200008O12 gene",0,0,0,0,0,0,0,0,0,0,0,0,0,1,1,0,1,0,0,3
"AAAAGGAGAT",216273,"5730405M06Rik RIKEN cDNA 5730405M06 gene",0,0,0,0,0,0,0,0,0,0,0,0,0,1,1,0,1,0,0,3
"AAAAGGAGCC",,,0,0,0,0,0,0,0,0,0,0,0,1,0,0,0,0,0,0,0,1
"AAAAGGAGGG",170749,"9430040K09Rik RIKEN cDNA 9430040K09 gene",0,0,0,0,0,0,0,0,0,0,0,0,0,0,1,0,0,0,0,1
"AAAAGGAGGT",28479,"Stmn1 stathmin 1",0,0,0,0,0,1,0,0,0,0,0,1,0,0,0,0,0,0,0,2
"AAAAGGAGTC",12508,"Kpna2 karyopherin (importin) alpha 2",0,0,0,0,0,0,0,0,0,0,0,0,0,0,0,0,0,0,1,1
"AAAAGGATGG",26422,"Copg1 coatomer protein complex, subunit gamma 1",0,0,0,0,0,0,0,0,0,0,0,0,0,0,1,0,0,0,0,1
"AAAAGGATGT",38235,"Rp9h retinitis pigmentosa 9 homolog (human)",0,3,1,1,0,1,0,2,1,2,0,1,1,0,0,4,2,0,0,19
"AAAAGGATTG",3860,"Ryk receptor-like tyrosine kinase",0,0,0,1,0,0,0,0,1,0,0,0,0,0,0,0,0,0,0,2
"AAAAGGCAAG",28402,"MGC58017 hypothetical protein MGC58017",0,0,0,0,0,0,0,1,0,1,0,2,0,0,0,0,0,1,0,5
"AAAAGGCACA",32588,"Dusp18 dual specificity phosphatase 18",0,0,0,0,1,0,0,0,0,0,0,0,0,0,0,0,0,0,0,1
"AAAAGGCACC",,,1,0,0,0,0,0,0,1,0,0,0,0,0,0,0,0,0,0,0,2
"AAAAGGCACG",,,0,0,0,0,0,0,0,0,0,0,0,0,0,0,0,0,0,0,1,1
"AAAAGGCACT",,,0,0,0,0,0,0,0,0,0,0,0,0,1,0,0,0,0,0,0,1
"AAAAGGCAGA",4742,"Pa2g4 proliferation-associated 2G4",0,0,0,0,0,0,0,0,0,0,0,0,0,0,0,0,0,0,1,1
"AAAAGGCAGA",221272,"Rps6ka3 ribosomal protein S6 kinase polypeptide 3",0,0,0,0,0,0,0,0,0,0,0,0,0,0,0,0,0,0,1,1
"AAAAGGCATC",27424,"2410195B05Rik RIKEN cDNA 2410195B05 gene",0,1,0,0,0,0,0,2,0,0,0,0,1,0,0,0,0,0,0,4
"AAAAGGCATT",28450,"D4Wsu24e DNA segment, Chr 4, Wayne State University 24, expressed",0,0,0,0,0,0,0,1,0,3,0,0,0,1,0,1,1,4,1,12
"AAAAGGCCAA",,,0,0,0,0,0,0,0,0,0,0,0,0,0,1,0,0,0,0,0,1
"AAAAGGCCCT",29864,"Arpc5 actin related protein 2/3 complex, subunit 5",0,0,0,0,0,0,0,0,0,0,0,0,0,0,0,0,0,1,0,1
"AAAAGGCCTG",228430,"- Mus musculus transcribed sequence",0,1,0,0,0,0,0,0,0,0,0,0,0,0,0,0,0,0,0,1
"AAAAGGCCTT",27665,"2010015J01Rik RIKEN cDNA 2010015J01 gene",1,4,0,1,1,0,2,2,0,1,0,2,1,0,0,2,1,0,0,18
"AAAAGGCGGT",20472,"Lin7b lin 7 homolog b (C. elegans)",0,0,0,0,0,0,1,0,0,0,0,0,0,0,2,0,0,0,1,4
"AAAAGGCTCC",4876,"Rcn reticulocalbin",0,0,0,0,0,0,0,0,1,0,0,0,0,0,0,0,0,0,0,1
"AAAAGGCTGG",268885,"Rpl10a ribosomal protein L10A",0,0,0,1,0,0,0,0,0,0,0,0,0,0,0,0,0,0,0,1
"AAAAGGCTTA",27665,"2010015J01Rik RIKEN cDNA 2010015J01 gene",0,0,0,0,0,1,0,0,0,0,0,0,1,0,0,0,0,0,0,2
"AAAAGGCTTG",6957,"Rps3a ribosomal protein S3a",0,0,0,0,0,0,0,0,0,0,0,0,0,0,0,0,0,0,1,1
"AAAAGGGAAA",1125,"Nme2 expressed in non-metastatic cells 2, protein",0,1,0,0,0,0,0,0,0,0,0,0,0,0,0,0,0,0,0,1
"AAAAGGGAAA",90363,"Stk2 serine/threonine kinase 2",0,1,0,0,0,0,0,0,0,0,0,0,0,0,0,0,0,0,0,1
"AAAAGGGAGA",31392,"Pacs1 phosphofurin acidic cluster sorting protein 1",0,0,0,0,0,0,0,0,0,0,0,0,0,0,0,0,0,0,1,1
"AAAAGGGAGG",1243,"Rxrb retinoid X receptor beta",0,0,0,0,0,0,0,0,0,0,0,0,1,0,0,0,0,1,0,2
"AAAAGGGCAG",28402,"MGC58017 hypothetical protein MGC58017",0,0,0,0,1,0,0,0,1,0,0,1,0,0,0,0,0,0,0,3
"AAAAGGGCTC",6836,"Arf1 ADP-ribosylation factor 1",0,2,0,1,0,1,0,1,0,0,0,0,0,0,1,0,0,0,0,6
"AAAAGGGCTG",206786,"Tor1b torsin family 1, member B",0,0,0,0,0,0,0,0,0,0,0,0,0,0,0,0,0,1,0,1
"AAAAGGGGAA",197551,"Hspa8 heat shock protein 8",0,1,4,0,0,0,0,0,0,0,0,0,0,0,0,0,0,0,0,5
"AAAAGGGGAA",208146,"A630044M17Rik RIKEN cDNA A630044M17 gene",0,1,4,0,0,0,0,0,0,0,0,0,0,0,0,0,0,0,0,5
"AAAAGGGGAG",44218,"2610042O14Rik RIKEN cDNA 2610042O14 gene",0,0,0,0,0,0,0,0,0,0,0,0,0,0,0,0,0,0,1,1
"AAAAGGGGAT",4572,"Ppp1cb protein phosphatase 1, catalytic subunit, beta isoform",0,0,0,0,0,0,0,0,0,0,0,1,0,0,0,0,1,0,1,3
"AAAAGGGGAT",210954,"2810031J10Rik RIKEN cDNA 2810031J10 gene",0,0,0,0,0,0,0,0,0,0,0,1,0,0,0,0,1,0,1,3
"AAAAGGGGGA",196173,"Actg actin, gamma, cytoplasmic",0,0,0,0,0,0,0,0,0,0,0,0,0,0,0,0,0,0,1,1
"AAAAGGGTAC",10160,"Cggbp1 CGG triplet repeat binding protein 1",0,0,0,0,0,0,0,0,0,0,0,0,0,0,0,1,0,0,0,1
"AAAAGGGTGA",214692,"- Musculus 9.5 days embryo parthenogenote cDNA, RIKEN full-length enriched library, clone:B130004P22 product:unclassifiable, full insert sequence.",0,0,0,0,0,0,0,0,0,0,1,0,0,0,0,0,0,0,0,1
"AAAAGGGTGC",259354,"AW551225 expressed sequence AW551225",0,0,0,0,0,0,0,0,0,0,0,0,0,0,0,0,0,0,1,1
"AAAAGGGTTG",27278,"Nme3 expressed in non-metastatic cells 3",0,0,0,0,0,0,0,0,0,0,0,0,0,0,0,0,0,1,0,1
"AAAAGGTAAA",850,"Srp14 signal recognition particle 14",0,0,0,0,0,0,0,0,0,0,1,1,0,0,1,0,0,0,0,3
"AAAAGGTAAA",46746,"2010306G19Rik RIKEN cDNA 2010306G19 gene",0,0,0,0,0,0,0,0,0,0,1,1,0,0,1,0,0,0,0,3
"AAAAGGTAAG",7562,"Col6a3 procollagen, type VI, alpha 3",0,0,0,0,0,0,0,0,0,0,0,0,0,0,0,0,0,1,0,1
"AAAAGGTAAT",154309,"A030003E17Rik RIKEN cDNA A030003E17 gene",0,0,0,0,0,0,0,0,0,0,0,0,0,0,0,0,0,0,2,2
"AAAAGGTACA",267258,"- Musculus cDNA clone MGC:65613 IMAGE:5699137, complete cds",0,0,0,0,0,0,0,0,0,0,0,0,0,0,0,0,0,0,1,1
"AAAAGGTACC",,,0,1,0,0,0,0,0,0,0,0,0,0,0,0,0,0,0,0,0,1
"AAAAGGTACT",,,0,0,0,0,0,0,0,0,0,0,0,0,0,0,0,0,0,0,1,1
"AAAAGGTAGG",230788,"- Mus musculus transcribed sequence",0,0,0,1,0,0,0,0,0,0,0,0,0,0,0,0,0,0,0,1
"AAAAGGTATT",251280,"Sec15 SEC15 homolog (S. cerevisiae)",0,0,1,0,0,0,0,0,0,0,0,0,0,0,0,0,0,0,0,1
"AAAAGGTCAC",6919,"Dctn1 dynactin 1",0,0,0,0,0,0,0,0,0,0,0,0,0,0,0,0,0,0,1,1
"AAAAGGTCAT",121878,"Tpm1 tropomyosin 1, alpha",0,0,0,0,0,0,1,0,0,0,0,0,0,0,0,0,0,0,0,1
"AAAAGGTGGC",12758,"Fkbp4 FK506 binding protein 4",0,0,0,0,0,0,2,0,0,0,0,0,0,0,0,0,0,0,0,2
"AAAAGGTGTG",19169,"Txnl thioredoxin-like",0,0,0,0,0,0,0,0,0,0,0,0,0,0,0,1,0,1,0,2
"AAAAGGTTAA",2626,"Aes amino-terminal enhancer of split",0,5,7,1,0,1,2,3,2,1,4,1,1,0,3,0,0,0,0,31
"AAAAGGTTAA",28742,"D19Bwg1357e DNA segment, Chr 19, Brigham & Women's Genetics 1357 expressed",0,5,7,1,0,1,2,3,2,1,4,1,1,0,3,0,0,0,0,31
"AAAAGGTTAT",2849,"Hspa9a heat shock protein, A",0,0,1,0,0,0,0,0,0,0,0,0,0,0,0,0,0,0,0,1
"AAAAGGTTCA",137725,"Dclre1b DNA cross-link repair 1B, PSO2 homolog (S. cerevisiae)",0,0,0,1,0,0,0,0,0,0,0,0,0,0,0,0,0,0,0,1
"AAAAGGTTGA",28693,"Dars aspartyl-tRNA synthetase",0,3,8,4,0,0,9,3,3,2,8,2,2,3,3,2,1,3,1,57
"AAAAGGTTGA",2626,"Aes amino-terminal enhancer of split",0,3,8,4,0,0,9,3,3,2,8,2,2,3,3,2,1,3,1,57
"AAAAGGTTGG",2626,"Aes amino-terminal enhancer of split",0,3,0,1,0,0,1,1,0,0,2,0,2,0,0,1,0,0,0,11
"AAAAGGTTTC",35687,"Casp7 caspase 7",0,1,0,0,0,1,0,0,0,0,0,0,0,0,0,0,0,1,0,3
"AAAAGGTTTC",154188,"- Musculus 18-day embryo whole body cDNA, RIKEN full-length enriched library, clone:1110035M17 product:unknown EST, full insert sequence.",0,1,0,0,0,1,0,0,0,0,0,0,0,0,0,0,0,1,0,3
"AAAAGTAAAA",29473,"Copz1 coatomer protein complex, subunit zeta 1",0,0,0,0,0,0,0,0,1,0,0,0,0,0,0,0,0,0,0,1
"AAAAGTAAAC",9889,"- Mus musculus transcribed sequence with weak  similarity to protein ref:NP_115981.1 (H.sapiens)  1-aminocyclopropane-1-carboxylate synthase [Homo sapiens]",0,0,0,0,0,0,0,0,0,1,0,0,0,0,0,0,0,0,0,1
"AAAAGTAAAT",147041,"- Mus musculus transcribed sequence",0,0,0,0,0,0,0,0,0,0,0,0,0,0,0,0,0,0,1,1
"AAAAGTAACT",173962,"- Mus musculus transcribed sequences",0,0,0,0,0,0,0,0,0,0,0,0,0,1,0,0,0,0,0,1
"AAAAGTAAGA",18230,"1300007B12Rik RIKEN cDNA 1300007B12 gene",0,0,0,0,0,0,0,1,0,0,0,0,0,0,0,0,0,0,0,1
"AAAAGTAAGT",,,0,0,0,0,0,0,0,0,0,0,0,0,1,0,0,0,0,0,1,2
"AAAAGTAATA",23131,"2810417M05Rik RIKEN cDNA 2810417M05 gene",0,0,0,0,0,0,0,0,0,0,0,0,0,0,1,0,0,0,0,1
"AAAAGTAATC",8637,"Spa17 sperm autoantigenic protein 17",0,4,1,1,1,0,2,1,0,1,1,1,0,0,0,0,2,2,0,17
"AAAAGTAATT",1000,"Mylf myosin light chain, alkali, fast skeletal muscle",1,0,0,0,0,0,0,0,0,0,0,0,0,0,0,0,0,0,0,1
"AAAAGTACAA",209141,"4930415J21Rik RIKEN cDNA 4930415J21 gene",0,0,0,0,0,0,0,0,0,0,0,0,0,1,0,0,0,0,0,1
"AAAAGTACAA",251085,"LOC270086 hypothetical protein LOC270086",0,0,0,0,0,0,0,0,0,0,0,0,0,1,0,0,0,0,0,1
"AAAAGTAGAA",233082,"Etohd2 ethanol decreased 2",0,0,0,0,0,0,0,0,0,0,1,0,0,0,0,0,0,0,0,1
"AAAAGTAGCT",29587,"C430004E15Rik RIKEN cDNA C430004E15 gene",0,0,0,0,0,0,0,0,0,0,0,0,0,1,0,0,0,0,0,1
"AAAAGTAGGT",269777,"Slc4a10 solute carrier family 4, sodium bicarbonate cotransporter-like, member 10",0,0,0,0,0,1,1,0,0,0,0,0,0,1,0,0,0,0,0,3
"AAAAGTATGC",21835,"1810010M01Rik RIKEN cDNA 1810010M01 gene",0,0,0,0,0,0,0,0,0,0,0,0,0,0,0,0,0,0,2,2
"AAAAGTATGT",26789,"Csnk2b casein kinase II, beta subunit",0,0,0,1,0,0,0,0,0,0,0,0,0,0,0,0,0,0,0,1
"AAAAGTCAAT",25295,"1810017F10Rik RIKEN cDNA 1810017F10 gene",0,0,1,0,0,1,0,0,0,0,0,0,1,0,0,0,0,0,0,3
"AAAAGTCAAT",34977,"Nav1 neuron navigator 1",0,0,1,0,0,1,0,0,0,0,0,0,1,0,0,0,0,0,0,3
"AAAAGTCACT",,,0,0,0,0,0,0,0,0,1,0,0,0,0,0,0,0,0,0,0,1
"AAAAGTCAGA",27584,"2610201A12Rik RIKEN cDNA 2610201A12 gene",0,0,0,0,0,0,0,0,0,0,0,1,0,0,0,0,0,0,0,1
"AAAAGTCAGG",2635,"Pkm2 pyruvate kinase, muscle",0,0,0,0,0,0,0,0,0,0,0,0,1,0,0,0,0,0,0,1
"AAAAGTCATC",4636,"Neurod1 neurogenic differentiation 1",0,0,1,0,0,0,0,0,0,0,1,0,0,0,0,0,0,0,0,2
"AAAAGTCATT",205476,"4833420I20Rik RIKEN cDNA 4833420I20 gene",0,0,0,0,0,0,0,0,0,0,0,0,0,0,0,0,0,0,1,1
"AAAAGTCCAC",28374,"4932442K20Rik RIKEN cDNA 4932442K20 gene",0,1,0,0,0,0,0,0,0,0,0,0,0,0,0,0,0,0,0,1
"AAAAGTCTGC",,,0,0,0,0,0,0,0,0,0,0,0,0,0,0,0,0,0,0,1,1
"AAAAGTCTTA",,,0,0,0,0,0,0,0,0,0,0,0,0,0,0,0,0,0,0,1,1
"AAAAGTCTTT",25263,"2700029M09Rik RIKEN cDNA 2700029M09 gene",0,0,1,0,0,0,0,0,0,0,0,0,0,0,0,0,0,0,1,2
"AAAAGTGAAG",252749,"D830030K20Rik RIKEN cDNA D830030K20 gene",0,0,0,0,0,0,0,0,0,0,1,0,0,1,0,0,0,0,0,2
"AAAAGTGAAT",,,0,0,0,0,0,0,0,1,0,0,0,0,0,0,0,0,0,0,0,1
"AAAAGTGACG",,,0,0,2,0,0,0,1,0,0,0,2,0,0,1,1,0,2,0,0,9
"AAAAGTGAGG",29391,"1110007F23Rik RIKEN cDNA 1110007F23 gene",0,0,0,0,0,0,0,0,0,0,0,0,0,0,0,0,0,1,0,1
"AAAAGTGATA",29101,"Snx10 sorting nexin 10",0,0,0,0,1,0,0,0,0,0,0,0,0,0,0,0,0,0,0,1
"AAAAGTGATT",257604,"- Musculus 12 days embryo embryonic body between diaphragm region and neck cDNA, RIKEN full-length enriched library, clone:9430012G03 product:hypothetical protein, full insert sequence.",0,0,0,0,0,0,0,0,0,0,0,0,0,0,0,0,0,0,1,1
"AAAAGTGCAT",184971,"- Musculus adult retina cDNA, RIKEN full-length enriched library, clone:A930009L07 product:unknown EST, full insert sequence.",0,3,0,0,0,0,1,0,0,0,0,0,0,0,0,0,0,0,0,4
"AAAAGTGGAA",1654,"6230425C22Rik RIKEN cDNA 6230425C22 gene",0,0,0,0,0,0,0,0,0,0,0,0,0,1,0,0,0,0,0,1
"AAAAGTGGCA",42242,"Isl1 ISL1 transcription factor, LIM/homeodomain (islet 1)",0,0,0,0,0,0,0,1,0,0,0,0,0,0,0,0,2,0,0,3
"AAAAGTGGCC",,,0,0,0,0,0,0,0,0,0,0,0,0,0,1,0,0,0,0,0,1
"AAAAGTGGCG",,,0,0,0,0,0,0,0,0,0,0,0,1,0,0,0,0,0,0,0,1
"AAAAGTGGCT",10563,"Mtf2 metal response element binding transcription factor 2",0,0,0,0,0,0,0,0,0,0,0,0,1,0,0,0,0,0,0,1
"AAAAGTGGGG",35416,"AI324154 expressed sequence AI324154",0,0,0,0,0,0,0,0,0,0,0,0,0,0,2,0,2,4,3,11
"AAAAGTGGTT",140804,"Gng5 guanine nucleotide binding protein (G protein), gamma 5 subunit",0,2,0,0,0,0,1,0,0,0,0,0,0,0,0,0,0,0,0,3
"AAAAGTGGTT",196580,"Ubc-rs2 ubiquitin C, related sequence 2",0,2,0,0,0,0,1,0,0,0,0,0,0,0,0,0,0,0,0,3
"AAAAGTGTCA",45781,"1810019P04Rik RIKEN cDNA 1810019P04 gene",0,0,0,0,0,0,2,0,0,0,0,0,0,0,0,0,0,0,1,3
"AAAAGTGTCA",247722,"- Mus musculus transcribed sequences",0,0,0,0,0,0,2,0,0,0,0,0,0,0,0,0,0,0,1,3
"AAAAGTGTGG",41561,"Boc biregional cell adhesion molecule-related/down-regulated by oncogenes (Cdon) binding protein",0,0,0,0,1,0,0,0,0,0,0,0,0,0,0,0,0,0,1,2
"AAAAGTGTGT",28931,"- Musculus, Similar to hypothetical protein FLJ22789, clone IMAGE:5042703, mRNA",0,0,0,0,0,0,0,0,1,0,1,0,1,1,1,3,0,1,0,9
"AAAAGTGTGT",258010,"4931406N15Rik RIKEN cDNA 4931406N15 gene",0,0,0,0,0,0,0,0,1,0,1,0,1,1,1,3,0,1,0,9
"AAAAGTTAAA",258724,"- Mus musculus transcribed sequences",0,0,0,0,0,0,0,0,0,0,0,1,0,0,0,0,0,1,0,2
"AAAAGTTATG",2769,"Mlp MARCKS-like protein",0,0,0,0,0,0,0,0,0,1,0,0,0,0,0,0,0,0,0,1
"AAAAGTTATT",28679,"0610007P06Rik RIKEN cDNA 0610007P06 gene",0,0,0,0,0,0,0,0,0,0,0,0,0,0,0,0,0,0,1,1
"AAAAGTTCCT",33817,"4930519N13Rik RIKEN cDNA 4930519N13 gene",1,0,1,0,0,0,0,1,3,3,1,0,1,3,2,0,0,1,0,17
"AAAAGTTCCT",216874,"- Mus musculus transcribed sequences",1,0,1,0,0,0,0,1,3,3,1,0,1,3,2,0,0,1,0,17
"AAAAGTTCTT",219855,"Gltscr2 glioma tumor suppressor candidate region gene 2",0,0,0,0,0,0,0,0,0,0,0,0,0,0,0,0,0,0,1,1
"AAAAGTTGCC",37380,"AW490415 expressed sequence AW490415",0,1,3,1,1,1,0,0,0,3,0,0,1,2,0,2,2,2,2,21
"AAAAGTTGCT",32065,"- Mus musculus transcribed sequences",0,0,0,0,0,0,0,0,0,0,0,0,0,0,0,0,0,1,0,1
"AAAAGTTGGA",219588,"MGC36320 ubiquitin ligase E3 alpha-II",0,0,0,0,0,0,0,0,0,0,0,0,0,0,0,0,0,0,1,1
"AAAAGTTGTA",19169,"Txnl thioredoxin-like",0,1,0,0,0,1,4,2,2,1,6,0,1,0,4,0,0,1,3,26
"AAAAGTTGTG",200894,"2700010L10Rik RIKEN cDNA 2700010L10 gene",0,0,1,1,0,0,0,0,0,0,0,0,0,0,0,0,0,0,0,2
"AAAAGTTGTT",,,0,0,0,0,0,0,0,0,0,0,0,0,0,0,0,0,0,0,1,1
"AAAAGTTTAC",28374,"4932442K20Rik RIKEN cDNA 4932442K20 gene",0,0,0,0,0,0,0,0,0,0,0,0,0,0,0,0,0,0,1,1
"AAAAGTTTAC",40466,"Fbxo32 F-box only protein 32",0,0,0,0,0,0,0,0,0,0,0,0,0,0,0,0,0,0,1,1
"AAAAGTTTCG",,,0,0,0,0,0,0,0,0,0,0,0,0,0,0,0,0,0,0,1,1
"AAAAGTTTGC",183083,"Eif3s3 eukaryotic translation initiation factor 3, subunit 3 (gamma)",0,0,0,1,0,0,0,0,0,0,0,0,0,0,0,0,0,0,0,1
"AAAAGTTTGT",122326,"- Mus musculus transcribed sequences",0,0,0,0,0,0,0,0,1,0,0,0,0,0,0,0,0,0,0,1
"AAAAGTTTTG",269101,"- Mus musculus transcribed sequence with strong similarity to protein pir:A57469 (M.musculus) A57469 CMP-N-acetylneuraminate monooxygenase (EC 1.14.13.45) - mouse",0,0,0,0,0,0,0,0,0,0,1,0,0,0,0,0,0,0,0,1
"AAAATAAAAA",33361,"Plxnb1 plexin B1",0,7,5,4,0,2,2,3,8,6,9,3,11,11,7,2,1,1,6,88
"AAAATAAAAA",266875,"Ppl periplakin",0,7,5,4,0,2,2,3,8,6,9,3,11,11,7,2,1,1,6,88
"AAAATAAAAC",4933,"D1Wsu22e DNA segment, Chr 1, Wayne State University 22, expressed",0,3,10,6,0,0,1,19,16,16,23,2,6,4,3,0,0,1,0,110
"AAAATAAAAC",87549,"Mcm6 minichromosome maintenance deficient 6 (MIS5 homolog, S. pombe) (S. cerevisiae)",0,3,10,6,0,0,1,19,16,16,23,2,6,4,3,0,0,1,0,110
"AAAATAAAAG",182350,"Parn poly(A)-specific ribonuclease (deadenylation nuclease)",0,2,4,1,0,0,3,4,1,2,2,2,2,2,2,0,1,0,2,30
"AAAATAAAAG",14489,"Klrb1b killer cell lectin-like receptor subfamily B member 1B",0,2,4,1,0,0,3,4,1,2,2,2,2,2,2,0,1,0,2,30
"AAAATAAAAT",1089,"Mest mesoderm specific transcript",0,0,1,1,0,0,0,0,0,0,0,0,0,0,0,0,0,0,2,4
"AAAATAAAAT",87549,"Mcm6 minichromosome maintenance deficient 6 (MIS5 homolog, S. pombe) (S. cerevisiae)",0,0,1,1,0,0,0,0,0,0,0,0,0,0,0,0,0,0,2,4
"AAAATAAAAT",207285,"B230365F16Rik RIKEN cDNA B230365F16 gene",0,0,1,1,0,0,0,0,0,0,0,0,0,0,0,0,0,0,2,4
"AAAATAAAAT",248988,"- Mus musculus transcribed sequence with weak  similarity to protein ref:NP_081764.1 (M.musculus)  RIKEN cDNA 5730493B19 [Mus musculus]",0,0,1,1,0,0,0,0,0,0,0,0,0,0,0,0,0,0,2,4
"AAAATAAACA",270027,"- Mus musculus transcribed sequence with moderate similarity to protein ref:NP_081764.1 (M.musculus)  RIKEN cDNA 5730493B19 [Mus musculus]",0,1,0,0,0,0,0,0,0,0,1,0,0,0,0,0,0,0,0,2
"AAAATAAACA",20288,"Gsr glutathione reductase 1",0,1,0,0,0,0,0,0,0,0,1,0,0,0,0,0,0,0,0,2
"AAAATAAACC",253925,"- Mus musculus transcribed sequences",0,0,0,1,0,0,0,1,0,0,1,0,0,0,0,0,0,0,0,3
"AAAATAAACC",207316,"Lphn3 latrophilin 3",0,0,0,1,0,0,0,1,0,0,1,0,0,0,0,0,0,0,0,3
"AAAATAAACC",119274,"Drg11-pending paired homeodomain protein DRG11",0,0,0,1,0,0,0,1,0,0,1,0,0,0,0,0,0,0,0,3
"AAAATAAACT",24176,"9230102N17Rik RIKEN cDNA 9230102N17 gene",0,1,0,1,0,0,1,1,4,2,3,1,3,2,1,0,0,0,1,21
"AAAATAAACT",136993,"B830012L14Rik RIKEN cDNA B830012L14 gene",0,1,0,1,0,0,1,1,4,2,3,1,3,2,1,0,0,0,1,21
"AAAATAAAGA",14599,"Smr1 submaxillary gland androgen regulated protein 1",0,1,1,1,0,0,0,1,0,0,0,0,0,0,0,0,0,0,0,4
"AAAATAAAGA",87782,"Klra8 killer cell lectin-like receptor, subfamily A, member 8",0,1,1,1,0,0,0,1,0,0,0,0,0,0,0,0,0,0,0,4
"AAAATAAAGC",32460,"0610027B03Rik RIKEN cDNA 0610027B03 gene",0,0,0,0,0,0,0,0,0,0,0,0,0,0,0,1,0,0,0,1
"AAAATAAAGC",244326,"- Musculus activated spleen cDNA, RIKEN full-length enriched library, clone:F830005D23 product:unclassifiable, full insert sequence.",0,0,0,0,0,0,0,0,0,0,0,0,0,0,0,1,0,0,0,1
"AAAATAAAGG",5252,"5730410E15Rik RIKEN cDNA 5730410E15 gene",0,4,5,4,0,0,2,3,7,2,3,1,4,4,3,2,2,4,1,51
"AAAATAAAGG",90390,"Mtmr4 myotubularin related protein 4",0,4,5,4,0,0,2,3,7,2,3,1,4,4,3,2,2,4,1,51
"AAAATAAAGT",242637,"- Mus musculus transcribed sequence",0,0,0,1,0,0,0,0,1,0,0,0,2,0,0,0,0,0,0,4
"AAAATAAATA",4081,"Runx1 runt related transcription factor 1",0,0,0,0,0,0,0,1,1,0,1,0,0,0,1,0,0,0,2,6
"AAAATAAATA",196672,"Mepe matrix extracellular phosphoglycoprotein with ASARM motif (bone)",0,0,0,0,0,0,0,1,1,0,1,0,0,0,1,0,0,0,2,6
"AAAATAAATC",20934,"Hipk2 homeodomain interacting protein kinase 2",0,0,0,0,0,0,1,0,0,0,0,0,0,0,0,0,0,0,0,1
"AAAATAAATC",196846,"Rad23b RAD23b homolog (S. cerevisiae)",0,0,0,0,0,0,1,0,0,0,0,0,0,0,0,0,0,0,0,1
"AAAATAAATT",28356,"Vps29 vacuolar protein sorting 29 (S. pombe)",0,2,1,0,0,0,1,0,0,2,0,1,0,0,0,0,0,0,0,7
"AAAATAAATT",212899,"Pairbp1-pending PAI-1 mRNA-binding protein",0,2,1,0,0,0,1,0,0,2,0,1,0,0,0,0,0,0,0,7
"AAAATAACAA",20288,"Gsr glutathione reductase 1",0,0,0,0,0,0,0,0,0,0,0,0,1,0,1,0,0,0,0,2
"AAAATAACAC",20288,"Gsr glutathione reductase 1",0,0,0,0,0,1,0,0,0,0,0,0,0,0,0,0,1,0,0,2
"AAAATAACAG",20288,"Gsr glutathione reductase 1",0,0,0,0,0,0,0,0,0,0,0,0,0,0,0,0,0,0,1,1
"AAAATAACAG",41102,"2610030H06Rik RIKEN cDNA 2610030H06 gene",0,0,0,0,0,0,0,0,0,0,0,0,0,0,0,0,0,0,1,1
"AAAATAACAT",255793,"6720469I21Rik RIKEN cDNA 6720469I21 gene",0,0,0,0,0,0,0,0,0,1,0,1,0,0,0,0,1,0,0,3
"AAAATAACAT",268172,"4930535B03Rik RIKEN cDNA 4930535B03 gene",0,0,0,0,0,0,0,0,0,1,0,1,0,0,0,0,1,0,0,3
"AAAATAACCT",250909,"Eif2s3y eukaryotic translation initiation factor 2, subunit 3, structural gene Y-linked",0,0,0,0,0,0,0,1,0,0,0,0,0,0,1,0,0,0,0,2
"AAAATAACCT",25030,"D3Ertd250e DNA segment, Chr 3, ERATO Doi 250, expressed",0,0,0,0,0,0,0,1,0,0,0,0,0,0,1,0,0,0,0,2
"AAAATAACTT",270511,"- Musculus, clone IMAGE:1446902, mRNA",0,0,0,0,0,1,0,0,0,0,0,0,0,0,0,0,0,0,0,1
"AAAATAAGAA",32599,"- Mus musculus transcribed sequences",0,0,0,0,0,0,0,0,1,0,0,0,0,0,0,0,0,0,0,1
"AAAATAAGAC",20288,"Gsr glutathione reductase 1",0,0,0,0,0,0,0,0,0,0,0,0,1,0,0,0,0,0,0,1
"AAAATAAGAG",41119,"BC033574 cDNA sequence BC033574",0,0,0,0,0,0,0,0,0,0,0,0,0,0,0,1,0,0,0,1
"AAAATAAGCA",133623,"4933411K20Rik RIKEN cDNA 4933411K20 gene",0,0,1,0,0,0,0,0,0,0,0,0,0,0,0,1,0,0,0,2
"AAAATAAGCC",45121,"Dhrs6 dehydrogenase/reductase (SDR family) member 6",0,0,0,0,0,0,1,0,0,1,0,0,0,0,2,1,0,0,0,5
"AAAATAAGCC",250503,"- Mus musculus transcribed sequence with moderate similarity to protein ref:NP_064524.1 (H.sapiens)  oxidoreductase UCPA [Homo sapiens]",0,0,0,0,0,0,1,0,0,1,0,0,0,0,2,1,0,0,0,5
"AAAATAAGCT",123093,"- Musculus adult male aorta and vein cDNA, RIKEN full-length enriched library, clone:A530010F05 product:unclassifiable, full insert sequence.",0,0,0,0,0,1,0,0,0,0,0,0,0,0,0,0,0,0,0,1
"AAAATAAGGC",,,0,0,0,0,0,0,0,0,1,0,0,0,0,0,0,0,0,0,0,1
"AAAATAAGGT",25333,"Pik3r4 phosphatidylinositol 3 kinase, regulatory subunit, polypeptide 4, p150",0,0,0,0,0,0,1,0,0,0,0,0,0,0,0,0,0,0,0,1
"AAAATAAGTA",267141,"- Musculus mRNA similar to dachshund 1 (Drosophila) (cDNA clone MGC:62328 IMAGE:6408715), complete cds",0,0,0,1,0,0,0,0,1,0,0,0,0,0,0,0,0,0,0,2
"AAAATAATCA",31979,"Ndel1 nuclear distribution gene E-like homolog 1 (A. nidulans)",0,0,0,0,0,0,0,0,0,0,0,0,0,2,0,0,0,0,0,2
"AAAATAATCA",247430,"- Musculus, clone IMAGE:5102112, mRNA, partial cds",0,0,0,0,0,0,0,0,0,0,0,0,0,2,0,0,0,0,0,2
"AAAATAATCC",21105,"AA407526 expressed sequence AA407526",0,0,0,0,0,0,0,0,0,0,0,0,0,0,0,0,0,1,1,2
"AAAATAATGC",37835,"Rpl7 ribosomal protein L7",0,0,0,0,0,0,0,0,0,0,0,0,0,0,1,0,0,0,0,1
"AAAATAATGG",14112,"Klra6 killer cell lectin-like receptor, subfamily A, member 6",0,0,0,0,0,0,0,0,1,0,0,0,0,0,0,0,0,0,0,1
"AAAATAATGT",126694,"C130020C13Rik RIKEN cDNA C130020C13 gene",0,0,0,0,0,1,1,0,0,0,0,0,1,0,0,0,0,0,0,3
"AAAATAATGT",240275,"- Mus musculus transcribed sequences",0,0,0,0,0,1,1,0,0,0,0,0,1,0,0,0,0,0,0,3
"AAAATAATTC",39910,"C030002O17Rik RIKEN cDNA C030002O17 gene",0,0,0,0,0,0,0,1,0,0,0,0,0,0,0,0,0,0,0,1
"AAAATAATTC",22260,"Slc38a4 solute carrier family 38, member 4",0,0,0,0,0,0,0,1,0,0,0,0,0,0,0,0,0,0,0,1
"AAAATAATTC",20934,"Hipk2 homeodomain interacting protein kinase 2",0,0,0,0,0,0,0,1,0,0,0,0,0,0,0,0,0,0,0,1
"AAAATAATTT",30249,"Galnt1 UDP-N-acetyl-alpha-D-galactosamine:polypeptide N-acetylgalactosaminyltransferase 1",0,0,0,0,0,1,2,0,1,0,1,0,0,0,0,1,0,0,0,6
"AAAATAATTT",89926,"Polk polymerase (DNA directed), kappa",0,0,0,0,0,1,2,0,1,0,1,0,0,0,0,1,0,0,0,6
"AAAATAATTT",354,"Calb1 calbindin-28K",0,0,0,0,0,1,2,0,1,0,1,0,0,0,0,1,0,0,0,6
"AAAATACAAA",12892,"Ube1c ubiquitin-activating enzyme E1C",0,6,3,1,0,0,2,0,0,0,0,0,0,1,0,0,1,0,0,14
"AAAATACAAA",178672,"Gpm6a glycoprotein m6a",0,6,3,1,0,0,2,0,0,0,0,0,0,1,0,0,1,0,0,14
"AAAATACAAG",218657,"Anp32e acidic (leucine-rich) nuclear phosphoprotein 32 family, member E",0,0,0,0,0,0,0,0,0,0,0,0,0,0,0,0,0,0,1,1
"AAAATACAAT",184021,"B230219D21Rik RIKEN cDNA B230219D21 gene",0,0,0,0,0,0,0,0,0,0,0,0,0,0,0,0,0,1,0,1
"AAAATACAGA",6110,"Bnc basonuclin",0,0,0,0,0,0,0,0,0,0,0,0,0,0,1,0,0,0,0,1
"AAAATACAGA",38066,"- Musculus adult male corpora quadrigemina cDNA, RIKEN full-length enriched library, clone:B230114P17 product:unknown EST, full insert sequence.",0,0,0,0,0,0,0,0,0,0,0,0,0,0,1,0,0,0,0,1
"AAAATACAGA",134045,"Ap4e1 adaptor-related protein complex AP-4, epsilon 1",0,0,0,0,0,0,0,0,0,0,0,0,0,0,1,0,0,0,0,1
"AAAATACAGC",218657,"Anp32e acidic (leucine-rich) nuclear phosphoprotein 32 family, member E",0,0,1,0,0,0,0,0,0,2,0,0,0,0,0,0,0,1,0,4
"AAAATACAGG",86400,"C330019G07Rik RIKEN cDNA C330019G07 gene",0,0,0,0,0,0,0,0,0,0,0,0,0,0,0,0,0,0,2,2
"AAAATACATA",28000,"Ubxdc2 UBX domain-containing 2",0,2,0,0,0,0,0,0,0,1,0,0,3,1,1,0,0,0,0,8
"AAAATACCAA",11593,"LOC277939 hypothetical protein LOC277939",0,0,0,0,0,0,0,0,0,0,0,0,0,0,0,0,0,0,1,1
"AAAATACCAC",218657,"Anp32e acidic (leucine-rich) nuclear phosphoprotein 32 family, member E",0,0,0,0,0,0,0,0,0,0,1,0,0,0,0,0,0,1,0,2
"AAAATACCCA",260586,"B830002A16Rik RIKEN cDNA B830002A16 gene",0,0,0,0,0,0,0,0,0,0,0,0,0,0,0,0,0,0,1,1
"AAAATACCTA",,,0,0,0,0,0,0,0,1,0,0,0,0,0,0,0,0,0,0,0,1
"AAAATACCTG",63417,"A530046H20Rik RIKEN cDNA A530046H20 gene",0,0,0,1,0,0,0,0,0,0,0,0,0,0,0,0,0,0,0,1
"AAAATACTTG",12912,"Shyc selective hybridizing clone",0,0,0,0,0,0,0,0,0,0,1,0,0,0,0,0,0,1,0,2
"AAAATACTTG",46345,"2010016F14Rik RIKEN cDNA 2010016F14 gene",0,0,0,0,0,0,0,0,0,0,1,0,0,0,0,0,0,1,0,2
"AAAATAGAAA",178672,"Gpm6a glycoprotein m6a",0,0,0,0,0,0,0,0,0,0,0,0,0,0,0,0,0,1,2,3
"AAAATAGAAA",396,"Usp9x ubiquitin specific protease 9, X chromosome",0,0,0,0,0,0,0,0,0,0,0,0,0,0,0,0,0,1,2,3
"AAAATAGACT",267478,"AW050338 expressed sequence AW050338",0,0,0,0,0,0,1,0,0,0,0,0,0,0,0,0,0,0,1,2
"AAAATAGAGA",25720,"Clk3 CDC-like kinase 3",0,0,0,0,0,0,0,0,1,0,0,0,0,0,0,0,0,0,0,1
"AAAATAGAGC",250537,"- Mus musculus transcribed sequence with weak  similarity to protein sp:P46935 (M.musculus) NED4_MOUSE NEDD-4 protein",0,0,0,0,0,0,0,0,0,0,0,0,0,0,0,0,0,1,0,1
"AAAATAGATA",,,0,0,0,0,0,0,0,0,0,0,0,0,0,0,0,0,0,0,1,1
"AAAATAGATT",1779,"Scp2 sterol carrier protein 2, liver",0,1,1,0,0,0,0,0,0,0,0,0,0,0,0,0,0,0,0,2
"AAAATAGATT",142730,"Ranbp2 RAN binding protein 2",0,1,1,0,0,0,0,0,0,0,0,0,0,0,0,0,0,0,0,2
"AAAATAGCAG",28373,"Bag3 Bcl2-associated athanogene 3",0,0,0,0,0,0,0,0,1,0,0,0,0,0,0,0,1,0,0,2
"AAAATAGCTT",209348,"- Musculus 12 days embryo eyeball cDNA, RIKEN full-length enriched library, clone:D230007F04 product:unknown EST, full insert sequence.",0,0,0,0,0,0,0,1,0,0,0,0,0,0,0,0,0,0,0,1
"AAAATAGGAA",4368,"Gclc glutamate-cysteine ligase, catalytic subunit",0,0,0,0,0,0,0,1,0,0,0,0,0,0,0,0,0,0,0,1
"AAAATAGGTC",99113,"Etl1 enhancer trap locus 1",0,1,1,2,0,0,0,1,1,0,0,0,1,0,1,0,0,0,0,8
"AAAATAGGTG",258975,"A630066F11Rik RIKEN cDNA A630066F11 gene",0,0,0,0,0,0,0,0,0,0,0,0,0,1,0,0,0,0,0,1
"AAAATAGTAA",39093,"Shox2 short stature homeobox 2",0,0,0,0,0,0,1,0,0,0,1,0,0,0,1,0,0,0,0,3
"AAAATAGTGT",28764,"Rfpl4 ret finger protein-like 4",0,0,0,0,0,0,0,0,0,0,0,0,0,0,0,0,0,0,1,1
"AAAATAGTTT",30605,"Sin sex-lethal interactor homolog (Drosophila)",0,0,0,0,0,0,0,0,0,1,1,0,0,0,0,0,0,0,0,2
"AAAATAGTTT",108354,"- Mus musculus transcribed sequence",0,0,0,0,0,0,0,0,0,1,1,0,0,0,0,0,0,0,0,2
"AAAATATACA",96057,"A730017D01Rik RIKEN cDNA A730017D01 gene",0,1,0,0,0,0,0,0,0,0,0,0,0,0,0,0,0,0,0,1
"AAAATATACA",164436,"- Mus musculus transcribed sequences",0,1,0,0,0,0,0,0,0,0,0,0,0,0,0,0,0,0,0,1
"AAAATATACC",30680,"A430105C05Rik RIKEN cDNA A430105C05 gene",0,0,0,0,0,0,0,0,0,0,0,0,0,0,1,0,0,0,0,1
"AAAATATAGT",,,0,0,0,0,0,0,0,0,0,1,0,0,0,0,0,0,0,0,1,2
"AAAATATCAG",74610,"D930050G01Rik RIKEN cDNA D930050G01 gene",0,0,0,0,0,0,0,0,0,0,0,0,0,0,1,0,0,0,0,1
"AAAATATCCA",41198,"Nudt11 nudix (nucleoside diphosphate linked moiety X)-type motif 11",0,0,0,1,0,1,1,0,0,0,0,0,0,0,0,1,1,1,0,6
"AAAATATCCA",133488,"- Musculus adult male corpora quadrigemina cDNA, RIKEN full-length enriched library, clone:B230212C17 product:unknown EST, full insert sequence.",0,0,0,1,0,1,1,0,0,0,0,0,0,0,0,1,1,1,0,6
"AAAATATCCC",38912,"2410129H14Rik RIKEN cDNA 2410129H14 gene",0,0,1,0,0,0,0,0,0,0,0,0,0,0,0,0,0,0,0,1
"AAAATATCTC",2602,"Hdac1 histone deacetylase 1",0,0,1,0,0,0,0,0,0,0,0,0,0,0,0,0,0,0,1,2
"AAAATATCTG",28017,"Fbxw1b F-box and WD-40 domain protein 1B",0,0,0,0,0,0,0,0,1,0,0,0,0,0,0,0,0,0,0,1
"AAAATATGAC",77751,"- Mus musculus transcribed sequences",0,0,0,0,0,0,0,0,0,0,0,0,0,0,0,0,0,0,1,1
"AAAATATGAC",244753,"- Mus musculus transcribed sequence with weak  similarity to protein sp:P70389 (M.musculus) ALS_MOUSE Insulin-like growth factor binding protein complex acid labile chain precursor (ALS)",0,0,0,0,0,0,0,0,0,0,0,0,0,0,0,0,0,0,1,1
"AAAATATGCA",13787,"Cp ceruloplasmin",0,0,0,0,0,1,0,0,0,0,0,0,0,0,0,0,0,0,0,1
"AAAATATGGC",,,0,0,0,0,0,0,0,0,0,0,1,0,0,0,0,0,0,0,0,1
"AAAATATGGT",21149,"Cript-pending postsynaptic protein Cript",0,0,0,0,0,0,0,0,0,0,0,0,0,0,0,0,1,0,0,1
"AAAATATGTT",33169,"B930011D01Rik RIKEN cDNA B930011D01 gene",0,0,0,0,0,0,0,0,0,0,0,1,0,0,0,0,0,0,0,1
"AAAATATTGA",9953,"2010110K16Rik RIKEN cDNA 2010110K16 gene",0,6,4,1,0,2,4,5,7,4,1,2,3,3,6,2,0,0,2,52
"AAAATATTGA",87130,"4921533L14Rik RIKEN cDNA 4921533L14 gene",0,6,4,1,0,2,4,5,7,4,1,2,3,3,6,2,0,0,2,52
"AAAATATTGT",235600,"- Musculus 12 days embryo male wolffian duct includes surrounding region cDNA, RIKEN full-length enriched library, clone:6720421B04 product:unclassifiable, full insert sequence.",0,0,0,0,0,0,0,0,0,0,0,0,0,1,0,0,0,0,1,2
"AAAATATTTA",216778,"- Mus musculus transcribed sequences",0,1,1,1,0,0,0,2,1,1,1,2,2,1,1,0,0,1,0,15
"AAAATATTTA",21428,"2410091N08Rik RIKEN cDNA 2410091N08 gene",0,1,1,1,0,0,0,2,1,1,1,2,2,1,1,0,0,1,0,15
"AAAATATTTC",237774,"- Musculus 16 days neonate cerebellum cDNA, RIKEN full-length enriched library, clone:9630032E14 product:unknown EST, full insert sequence.",0,1,0,0,0,0,0,0,0,0,0,0,1,1,0,0,0,0,0,3
"AAAATATTTC",155,"2610204K14Rik RIKEN cDNA 2610204K14 gene",0,1,0,0,0,0,0,0,0,0,0,0,1,1,0,0,0,0,0,3
"AAAATATTTC",87759,"Enah enabled homolog (Drosophila)",0,1,0,0,0,0,0,0,0,0,0,0,1,1,0,0,0,0,0,3
"AAAATATTTG",196774,"- Musculus 12 days embryo spinal cord cDNA, RIKEN full-length enriched library, clone:C530040C17 product:unknown EST, full insert sequence.",0,0,0,0,0,1,0,0,0,0,0,0,0,0,0,0,0,0,0,1
"AAAATATTTG",260116,"2700019D07Rik RIKEN cDNA 2700019D07 gene",0,0,0,0,0,1,0,0,0,0,0,0,0,0,0,0,0,0,0,1
"AAAATATTTT",28580,"Mtm1 X-linked myotubular myopathy gene 1",0,0,0,0,0,0,0,0,2,0,1,0,0,1,0,0,0,0,2,6
"AAAATATTTT",218545,"C130078N17Rik RIKEN cDNA C130078N17 gene",0,0,0,0,0,0,0,0,2,0,1,0,0,1,0,0,0,0,2,6
"AAAATCAAAA",131850,"A330076H08Rik RIKEN cDNA A330076H08 gene",0,0,0,0,0,0,1,0,0,0,2,0,0,0,0,0,0,0,1,4
"AAAATCAAAA",246847,"- Musculus adult male testis cDNA, RIKEN full-length enriched library, clone:4930570N19 product:hypothetical protein, full insert sequence.",0,0,0,0,0,0,1,0,0,0,2,0,0,0,0,0,0,0,1,4
"AAAATCAAAG",255778,"- Mus musculus transcribed sequences",0,0,0,0,0,0,0,0,0,0,0,0,0,0,0,0,0,1,0,1
"AAAATCAAAG",244003,"- Mus musculus transcribed sequences",0,0,0,0,0,0,0,0,0,0,0,0,0,0,0,0,0,1,0,1
"AAAATCAACC",23686,"Tbcd tubulin-specific chaperone d",0,0,0,0,0,0,0,0,0,0,0,0,0,0,0,0,0,1,0,1
"AAAATCAAGC",28460,"1700008D07Rik RIKEN cDNA 1700008D07 gene",0,0,0,0,0,1,0,0,0,0,0,0,0,0,0,0,0,0,0,1
"AAAATCAAGT",214441,"- Musculus embryo RCB-0549 Cle-H3 cDNA, RIKEN full-length enriched library, clone:G430072D06 product:unclassifiable, full insert sequence",0,0,0,1,0,0,0,0,0,0,0,0,0,0,0,0,0,0,0,1
"AAAATCAAGT",1129,"Rps2 ribosomal protein S2",0,0,0,1,0,0,0,0,0,0,0,0,0,0,0,0,0,0,0,1
"AAAATCAATA",155,"2610204K14Rik RIKEN cDNA 2610204K14 gene",0,0,0,0,0,0,0,0,0,0,0,0,0,1,0,0,0,0,0,1
"AAAATCAATC",200916,"Gpx3 glutathione peroxidase 3",0,1,0,0,0,0,0,0,0,0,0,0,0,0,0,0,0,0,0,1
"AAAATCACCA",5172,"Traf6 Tnf receptor-associated factor 6",0,0,0,1,0,0,0,0,1,0,0,0,0,0,0,0,0,0,1,3
"AAAATCACCA",90363,"Stk2 serine/threonine kinase 2",0,0,0,1,0,0,0,0,1,0,0,0,0,0,0,0,0,0,1,3
"AAAATCACTG",10709,"Ugdh UDP-glucose dehydrogenase",0,0,0,0,0,0,1,0,0,0,0,0,0,0,0,0,0,0,0,1
"AAAATCACTG",36115,"AW124876 expressed sequence AW124876",0,0,0,0,0,0,1,0,0,0,0,0,0,0,0,0,0,0,0,1
"AAAATCAGCA",2154,"Mxi1 Max interacting protein 1",0,0,0,0,0,0,0,2,0,0,0,0,0,0,0,0,0,0,0,2
"AAAATCAGTA",,,0,0,0,0,0,0,0,0,0,0,0,0,0,0,1,0,0,0,0,1
"AAAATCAGTG",35105,"Hsgt1-pending suppressor of S. cerevisiae gcr2",0,0,0,0,0,0,0,0,0,0,0,0,0,0,0,0,0,0,1,1
"AAAATCATCG",,,0,0,0,0,0,0,0,0,0,0,0,0,0,0,1,0,0,0,0,1
"AAAATCATCT",195894,"MGC11792 hypothetical protein MGC11792",0,1,0,0,0,0,0,0,0,0,0,0,0,0,0,0,0,0,0,1
"AAAATCATTA",17322,"Slc22a2 solute carrier family 22 (organic cation transporter), member 2",0,0,0,0,0,0,0,0,1,0,0,0,0,0,0,0,0,0,0,1
"AAAATCCAAA",12166,"9430020A05Rik RIKEN cDNA 9430020A05 gene",0,0,1,2,0,0,1,1,0,0,1,0,1,0,0,0,0,0,1,8
"AAAATCCAAC",,,0,0,0,0,0,0,0,0,0,0,0,0,1,0,0,0,0,0,0,1
"AAAATCCACC",100407,"MGC38922 hypothetical protein MGC38922",0,0,0,0,0,0,0,0,0,0,0,0,0,0,0,0,2,0,0,2
"AAAATCCAGA",6949,"Mllt2h homolog of human MLLT2 unidentified gene",0,0,0,0,0,0,0,0,0,0,0,0,1,0,0,0,0,0,0,1
"AAAATCCATT",184373,"- Musculus 16 days neonate cerebellum cDNA, RIKEN full-length enriched library, clone:9630061B03 product:unknown EST, full insert sequence.",0,0,0,0,0,0,0,0,0,0,0,0,0,0,0,0,0,1,0,1
"AAAATCCCAC",29328,"0610011L14Rik RIKEN cDNA 0610011L14 gene",0,0,0,0,0,0,0,0,0,0,0,0,0,0,0,0,0,0,1,1
"AAAATCCCCG",,,0,0,0,0,0,1,0,0,0,0,0,0,0,0,0,0,0,0,0,1
"AAAATCCCTG",256404,"1110053F04Rik RIKEN cDNA 1110053F04 gene",0,4,1,2,0,1,0,0,1,1,0,0,0,1,2,5,5,3,2,28
"AAAATCCCTG",35016,"H2-T23 histocompatibility 2, T region locus 23",0,4,1,2,0,1,0,0,1,1,0,0,0,1,2,5,5,3,2,28
"AAAATCCGAC",30965,"2810421I24Rik RIKEN cDNA 2810421I24 gene",0,0,0,0,1,0,0,0,0,0,0,0,0,0,0,0,0,0,0,1
"AAAATCCTTA",222703,"- Musculus 15 days embryo embryonic body below diaphragm cDNA, RIKEN full-length enriched library, clone:8230401G11 product:unknown EST, full insert sequence.",0,0,0,0,0,0,0,1,0,0,0,0,0,0,0,0,1,0,0,2
"AAAATCGAAG",24381,"Ppp3cb protein phosphatase 3, catalytic subunit, beta isoform",0,0,1,0,0,1,0,0,0,0,0,0,0,0,0,0,1,0,0,3
"AAAATCGAGC",249806,"1100001J08Rik RIKEN cDNA 1100001J08 gene",0,0,0,0,0,0,0,0,0,1,0,0,0,0,0,0,0,0,0,1
"AAAATCGCTT",270214,"- Musculus 3 days neonate thymus cDNA, RIKEN full-length enriched library, clone:A630042D18 product:unknown EST, full insert sequence.",0,0,0,0,0,0,0,0,0,0,0,0,0,0,0,0,1,0,0,1
"AAAATCTAAC",29276,"5730565F05Rik RIKEN cDNA 5730565F05 gene",0,0,1,0,0,0,0,0,0,0,0,0,0,0,0,1,1,1,0,4
"AAAATCTCCC",7387,"Rpo1-4 RNA polymerase 1-4",0,0,0,0,1,0,0,0,0,0,0,0,0,0,0,0,0,0,0,1
"AAAATCTCTG",,,0,0,1,0,0,0,0,0,1,0,0,0,0,1,0,0,0,0,0,3
"AAAATCTGAA",45746,"Pctk2 PCTAIRE-motif protein kinase 2",0,0,0,0,0,0,0,0,0,0,0,1,0,0,0,0,0,0,0,1
"AAAATCTGAC",235298,"BC023744 cDNA sequence BC023744",0,0,0,0,0,0,0,0,0,0,1,0,0,0,0,0,0,0,0,1
"AAAATCTGGT",34586,"Sedl spondyloepiphyseal dysplasia, late",1,0,0,0,0,0,0,0,0,0,0,0,0,0,0,0,0,0,0,1
"AAAATCTTAA",205854,"LOC232146 similar to hypothetical protein FLJ13391",0,0,0,0,0,0,0,1,0,0,0,0,0,0,0,0,0,0,0,1
"AAAATCTTAC",29276,"5730565F05Rik RIKEN cDNA 5730565F05 gene",0,0,0,0,0,0,0,1,0,1,0,0,0,0,0,0,0,0,0,2
"AAAATCTTAC",33740,"1110020A10Rik RIKEN cDNA 1110020A10 gene",0,0,0,0,0,0,0,1,0,1,0,0,0,0,0,0,0,0,0,2
"AAAATCTTCA",149760,"Magi3-pending membrane-associated guanylate kinase-related (MAGI-3)",0,0,0,0,0,0,2,0,0,0,0,0,0,0,0,0,0,0,0,2
"AAAATCTTCA",205854,"LOC232146 similar to hypothetical protein FLJ13391",0,0,0,0,0,0,2,0,0,0,0,0,0,0,0,0,0,0,0,2
"AAAATCTTGT",245716,"- Mus musculus transcribed sequences",0,0,1,0,0,0,0,0,0,0,0,0,0,0,2,0,0,0,0,3
"AAAATCTTTA",25450,"Paip1-pending polyadenylate binding protein-interacting protein 1",0,0,0,1,0,0,0,0,1,1,1,0,0,0,0,0,1,0,0,5
"AAAATCTTTA",28265,"Wdr5 WD repeat domain 5",0,0,0,1,0,0,0,0,1,1,1,0,0,0,0,0,1,0,0,5
"AAAATCTTTC",103665,"Slc21a1 solute carrier family 21 (organic anion transporter), member 1",0,0,0,0,0,0,0,0,0,0,0,0,0,0,0,0,0,0,1,1
"AAAATCTTTT",143773,"Mox2r antigen identified by monoclonal antibody MRC OX-2 receptor",0,1,0,0,0,0,0,0,0,0,0,0,0,0,0,0,0,0,0,1
"AAAATGAAAA",38046,"2410004P22Rik RIKEN cDNA 2410004P22 gene",0,0,0,0,0,0,0,0,0,0,0,1,0,0,0,0,0,0,3,4
"AAAATGAAAA",87067,"1700067I02Rik RIKEN cDNA 1700067I02 gene",0,0,0,0,0,0,0,0,0,0,0,1,0,0,0,0,0,0,3,4
"AAAATGAAAC",25548,"Kpna3 karyopherin (importin) alpha 3",0,1,0,4,0,0,1,0,0,1,3,0,0,1,0,1,0,1,2,15
"AAAATGAAAC",24449,"5930405J04Rik RIKEN cDNA 5930405J04 gene",0,1,0,4,0,0,1,0,0,1,3,0,0,1,0,1,0,1,2,15
"AAAATGAAAT",42110,"1110020G09Rik RIKEN cDNA 1110020G09 gene",0,0,0,0,0,0,0,0,0,0,0,0,0,0,0,0,0,1,0,1
"AAAATGAAAT",252497,"Kif1b kinesin family member 1B",0,0,0,0,0,0,0,0,0,0,0,0,0,0,0,0,0,1,0,1
"AAAATGAACA",1270,"Prl prolactin",0,0,0,0,0,0,0,1,0,0,0,0,0,0,0,0,0,0,1,2
"AAAATGAACC",31228,"1810022K09Rik RIKEN cDNA 1810022K09 gene",1,12,5,8,0,2,6,2,9,12,5,4,7,3,6,1,0,2,6,91
"AAAATGAACT",132469,"2610204B21Rik RIKEN cDNA 2610204B21 gene",0,0,0,0,0,0,0,0,0,0,0,0,0,0,0,1,0,0,0,1
"AAAATGAAGA",25548,"Kpna3 karyopherin (importin) alpha 3",0,0,0,0,0,0,0,0,0,0,0,1,1,0,0,0,0,0,0,2
"AAAATGAAGC",209845,"- Musculus 0 day neonate lung cDNA, RIKEN full-length enriched library, clone:E030038K17 product:hypothetical protein, full insert sequence.",0,0,1,1,0,0,1,1,1,0,0,0,1,2,0,0,0,0,1,9
"AAAATGAAGG",46503,"Elf2 E74-like factor 2",0,0,0,0,0,0,0,0,1,0,0,0,0,0,0,0,0,1,0,2
"AAAATGAAGG",209202,"- Musculus 9 days embryo whole body cDNA, RIKEN full-length enriched library, clone:D030059F14 product:unclassifiable, full insert sequence.",0,0,0,0,0,0,0,0,1,0,0,0,0,0,0,0,0,1,0,2
"AAAATGAATG",143744,"Ctsr cathepsin R",0,0,0,0,0,0,0,0,0,0,0,0,0,0,0,0,0,0,2,2
"AAAATGACAA",23178,"4930447D24Rik RIKEN cDNA 4930447D24 gene",0,0,1,1,1,1,1,1,0,0,0,0,0,1,3,0,1,0,0,11
"AAAATGACAA",259163,"2810431I02Rik RIKEN cDNA 2810431I02 gene",0,0,1,1,1,1,1,1,0,0,0,0,0,1,3,0,1,0,0,11
"AAAATGACAG",38016,"Srebf2 sterol regulatory element binding factor 2",0,0,0,0,0,0,0,0,0,0,0,0,1,0,0,0,0,0,0,1
"AAAATGACAG",215929,"Sacm2l SAC2 (supressor of actin mutations 2, homolog)-like (S. cerevisiae)",0,0,0,0,0,0,0,0,0,0,0,0,1,0,0,0,0,0,0,1
"AAAATGACAG",254859,"Vav1 vav 1 oncogene",0,0,0,0,0,0,0,0,0,0,0,0,1,0,0,0,0,0,0,1
"AAAATGACAT",108994,"Oaz3 ornithine decarboxylase antizyme 3",0,0,0,0,0,0,0,0,0,0,0,0,1,0,0,0,0,0,0,1
"AAAATGACCC",34283,"- Musculus adult male urinary bladder cDNA, RIKEN full-length enriched library, clone:9530011I20 product:unknown EST, full insert sequence.",0,0,0,0,0,0,0,0,1,0,0,0,0,0,1,0,0,0,0,2
"AAAATGACCC",196328,"Bcor Bcl6 interacting corepressor",0,0,0,0,0,0,0,0,1,0,0,0,0,0,1,0,0,0,0,2
"AAAATGACTT",194399,"- Mus musculus transcribed sequence with moderate similarity to protein ref:NP_036135.1 (M.musculus)  cofactor required for Sp1 transcriptional activation subunit 2 (150 kDa) [Mus musculus]",0,0,0,0,0,0,0,0,1,0,0,0,0,0,0,0,0,0,0,1
"AAAATGACTT",24055,"5830435K17Rik RIKEN cDNA 5830435K17 gene",0,0,0,0,0,0,0,0,1,0,0,0,0,0,0,0,0,0,0,1
"AAAATGAGAA",82696,"1700055D18Rik RIKEN cDNA 1700055D18 gene",0,0,0,0,1,0,1,0,0,1,0,0,0,0,1,0,0,0,0,4
"AAAATGAGAA",180052,"Ube2d2 ubiquitin-conjugating enzyme E2D 2",0,0,0,0,1,0,1,0,0,1,0,0,0,0,1,0,0,0,0,4
"AAAATGAGCA",100936,"Myrip myosin VIIA and Rab interacting protein",0,0,0,0,1,0,0,0,0,0,0,0,0,1,0,0,0,0,0,2
"AAAATGAGGA",87443,"Kpna4 karyopherin (importin) alpha 4",0,0,0,0,0,0,0,0,1,0,0,0,0,0,0,0,0,0,0,1
"AAAATGAGGA",21771,"Cul1 cullin 1",0,0,0,0,0,0,0,0,1,0,0,0,0,0,0,0,0,0,0,1
"AAAATGAGGG",29159,"D4Bwg0593e DNA segment, Chr 4, Brigham & Women's Genetics 0593 expressed",0,1,0,0,0,0,0,0,0,0,0,0,0,0,0,0,0,0,0,1
"AAAATGAGTT",28816,"AI428238 expressed sequence AI428238",0,0,0,0,0,0,0,0,1,0,0,0,0,0,0,0,0,0,0,1
"AAAATGATAC",,,0,0,0,0,0,0,0,0,0,0,0,0,0,1,0,0,0,0,0,1
"AAAATGATAT",100615,"1810014J18Rik RIKEN cDNA 1810014J18 gene",0,0,0,0,0,0,0,0,0,0,0,0,0,0,0,0,1,0,0,1
"AAAATGATAT",222349,"- Mus musculus transcribed sequences",0,0,0,0,0,0,0,0,0,0,0,0,0,0,0,0,1,0,0,1
"AAAATGATCA",157744,"Pwcr1 Prader-Willi chromosome region 1 homolog (human)",0,0,0,1,0,0,0,0,0,0,0,0,0,0,2,0,0,0,0,3
"AAAATGATGA",7361,"4432411E13Rik RIKEN cDNA 4432411E13 gene",0,0,0,0,0,0,0,0,0,0,0,0,0,0,0,0,0,0,1,1
"AAAATGATGA",38877,"9630015D15Rik RIKEN cDNA 9630015D15 gene",0,0,0,0,0,0,0,0,0,0,0,0,0,0,0,0,0,0,1,1
"AAAATGATGA",37216,"Zhx1 zinc fingers and homeoboxes protein 1",0,0,0,0,0,0,0,0,0,0,0,0,0,0,0,0,0,0,1,1
"AAAATGATGG",28405,"Sgk serum/glucocorticoid regulated kinase",0,0,0,0,0,0,0,0,0,0,0,0,0,0,0,0,0,0,1,1
"AAAATGATGG",234466,"Il8rb interleukin 8 receptor, beta",0,0,0,0,0,0,0,0,0,0,0,0,0,0,0,0,0,0,1,1
"AAAATGATGG",250909,"Eif2s3y eukaryotic translation initiation factor 2, subunit 3, structural gene Y-linked",0,0,0,0,0,0,0,0,0,0,0,0,0,0,0,0,0,0,1,1
"AAAATGATGT",,,0,0,0,1,0,0,0,0,0,0,0,0,0,0,0,0,0,0,0,1
"AAAATGCAAA",2875,"Nulp1-pending nuclear localized protein 1",0,0,0,0,0,1,0,0,0,0,0,0,0,0,0,0,0,0,0,1
"AAAATGCAAA",24007,"- Musculus B6-derived CD11 +ve dendritic cells cDNA, RIKEN full-length enriched library, clone:F730042A06 product:unknown EST, full insert sequence.",0,0,0,0,0,1,0,0,0,0,0,0,0,0,0,0,0,0,0,1
"AAAATGCAAT",5260,"Gabt1 gamma-aminobutyric acid (GABA-A) transporter 1",0,0,1,0,0,0,0,0,1,0,0,0,0,0,0,0,0,0,0,2
"AAAATGCACA",2875,"Nulp1-pending nuclear localized protein 1",0,0,0,0,0,0,2,0,1,1,0,0,0,0,3,0,1,0,0,8
"AAAATGCACT",21149,"Cript-pending postsynaptic protein Cript",0,0,0,0,0,0,0,0,0,0,0,0,0,0,2,0,0,0,0,2
"AAAATGCCAC",29328,"0610011L14Rik RIKEN cDNA 0610011L14 gene",0,0,0,0,0,0,0,0,0,0,0,0,0,0,0,0,1,0,0,1
"AAAATGCCAT",246692,"D930043O14Rik RIKEN cDNA D930043O14 gene",0,0,0,0,0,1,0,0,0,0,0,0,0,0,0,0,0,0,1,2
"AAAATGCCCC",27947,"Ckap1 cytoskeleton-associated protein 1",0,0,0,0,1,0,0,0,0,0,0,0,0,0,0,0,0,0,0,1
"AAAATGCCCT",87336,"D18Wsu100e DNA segment, Chr 18, Wayne State University 100, expressed",0,0,0,0,0,0,0,0,0,0,1,0,0,0,0,0,0,0,0,1
"AAAATGCCCT",21149,"Cript-pending postsynaptic protein Cript",0,0,0,0,0,0,0,0,0,0,1,0,0,0,0,0,0,0,0,1
"AAAATGCCTC",240219,"- Mus musculus transcribed sequences",0,0,1,0,0,0,0,0,0,0,0,0,0,0,0,0,0,0,1,2
"AAAATGCCTG",135621,"D15Ertd412e DNA segment, Chr 15, ERATO Doi 412, expressed",0,0,0,0,0,0,0,0,0,0,0,0,1,0,0,0,0,0,0,1
"AAAATGCCTT",20461,"Ggh gamma-glutamyl hydrolase",0,8,12,8,1,0,7,2,2,1,5,2,10,5,5,4,3,3,5,83
"AAAATGCCTT",32584,"4921501M20Rik RIKEN cDNA 4921501M20 gene",0,8,12,8,1,0,7,2,2,1,5,2,10,5,5,4,3,3,5,83
"AAAATGCGGC",1089,"Mest mesoderm specific transcript",0,0,0,0,0,1,0,0,0,0,0,0,0,0,0,0,0,0,0,1
"AAAATGCGGT",,,0,1,0,0,0,0,0,0,0,0,0,0,0,0,0,0,0,0,0,1
"AAAATGCTCA",251612,"3110039L19Rik RIKEN cDNA 3110039L19 gene",0,0,0,0,0,0,0,0,0,1,0,0,0,0,0,1,1,0,0,3
"AAAATGCTCT",257266,"Epha7 Eph receptor A7",0,1,0,0,0,1,0,0,0,0,0,0,0,0,0,1,1,0,0,4
"AAAATGCTGA",21684,"Cab39 calcium binding protein",0,0,1,2,0,0,0,0,1,0,1,0,0,0,0,0,0,0,0,5
"AAAATGCTGA",4511,"8430437G11Rik RIKEN cDNA 8430437G11 gene",0,0,1,2,0,0,0,0,1,0,1,0,0,0,0,0,0,0,0,5
"AAAATGCTGC",,,0,0,0,0,0,0,0,0,0,0,0,0,0,0,1,0,0,0,0,1
"AAAATGCTTG",35009,"Gpr27 G protein-coupled receptor 27",0,0,0,0,0,0,0,0,0,0,0,0,0,0,0,0,0,0,1,1
"AAAATGGAAC",1167,"Junb Jun-B oncogene",0,0,0,2,0,1,0,0,0,0,0,1,0,1,0,0,1,0,0,6
"AAAATGGAAC",46706,"Rbm5 RNA binding motif protein 5",0,0,0,2,0,1,0,0,0,0,0,1,0,1,0,0,1,0,0,6
"AAAATGGAAG",6456,"Pftk1 PFTAIRE protein kinase 1",0,0,0,0,0,0,0,0,1,0,0,0,0,0,0,0,0,0,0,1
"AAAATGGAGA",653,"H2-Bf histocompatibility 2, complement component factor B",0,0,0,1,0,0,0,0,1,0,0,2,0,0,0,3,0,0,0,7
"AAAATGGAGA",138083,"E130114P18Rik RIKEN cDNA E130114P18 gene",0,0,0,1,0,0,0,0,1,0,0,2,0,0,0,3,0,0,0,7
"AAAATGGAGC",227274,"Prc1 protein regulator of cytokinesis 1",0,0,0,0,0,0,0,0,0,0,0,4,0,0,0,0,0,0,0,4
"AAAATGGAGT",3535,"Nr2c2 nuclear receptor subfamily 2, group C, member 2",1,0,0,0,0,0,0,0,0,0,0,0,0,0,0,0,0,0,0,1
"AAAATGGCAA",,,0,0,0,0,0,0,0,0,0,0,0,0,1,0,0,0,0,0,0,1
"AAAATGGCAG",39375,"4933402L21Rik RIKEN cDNA 4933402L21 gene",0,0,0,0,0,0,0,0,0,0,0,0,0,1,0,0,0,0,0,1
"AAAATGGCCT",242481,"C430014N20Rik RIKEN cDNA C430014N20 gene",0,0,0,1,0,0,0,0,0,0,0,0,0,0,0,0,0,0,0,1
"AAAATGGCTT",87452,"9430025M21Rik RIKEN cDNA 9430025M21 gene",0,0,0,0,0,0,0,0,0,0,0,0,0,0,1,0,0,1,0,2
"AAAATGGCTT",221432,"- Mus musculus transcribed sequences",0,0,0,0,0,0,0,0,0,0,0,0,0,0,1,0,0,1,0,2
"AAAATGGCTT",210352,"- Musculus adult male aorta and vein cDNA, RIKEN full-length enriched library, clone:A530052K18 product:unknown EST, full insert sequence.",0,0,0,0,0,0,0,0,0,0,0,0,0,0,1,0,0,1,0,2
"AAAATGGGAG",18834,"Pwp1-pending nuclear phosphoprotein similar to S. cerevisiae PWP1",0,1,0,0,0,0,0,0,0,0,0,0,0,0,0,0,0,0,0,1
"AAAATGGGAG",90496,"Dctn6 dynactin 6",0,1,0,0,0,0,0,0,0,0,0,0,0,0,0,0,0,0,0,1
"AAAATGGGCT",4084,"Ndst2 N-deacetylase/N-sulfotransferase (heparan glucosaminyl) 2",0,0,0,0,0,0,1,0,0,0,0,0,0,0,0,0,0,0,0,1
"AAAATGGGGG",27121,"2610209N15Rik RIKEN cDNA 2610209N15 gene",0,0,0,0,0,0,0,0,0,0,1,0,0,0,0,0,0,0,0,1
"AAAATGGGTA",234314,"Clcn1 chloride channel 1",0,0,0,0,0,0,0,0,0,0,0,0,0,0,0,1,0,0,0,1
"AAAATGGTAT",,,0,0,0,0,0,0,0,0,0,0,0,0,0,0,0,0,1,0,0,1
"AAAATGGTCA",4575,"Cspg2 chondroitin sulfate proteoglycan 2",0,0,0,0,0,0,0,0,0,0,0,0,0,0,0,0,1,0,0,1
"AAAATGGTCT",66848,"- Musculus adult male testis cDNA, RIKEN full-length enriched library, clone:4930404I21 product:unclassifiable, full insert sequence.",0,0,0,0,0,0,0,0,0,0,0,0,0,0,0,0,0,0,1,1
"AAAATGGTGG",103634,"Rps19 ribosomal protein S19",0,0,0,0,0,0,0,0,0,0,0,0,0,0,0,0,0,0,1,1
"AAAATGTAAA",33367,"D630029K19Rik RIKEN cDNA D630029K19 gene",0,0,0,0,0,0,0,0,0,1,0,0,0,0,7,0,1,1,0,10
"AAAATGTAAA",156069,"- Mus musculus transcribed sequences",0,0,0,0,0,0,0,0,0,1,0,0,0,0,7,0,1,1,0,10
"AAAATGTAAA",262882,"- Mus musculus transcribed sequences",0,0,0,0,0,0,0,0,0,1,0,0,0,0,7,0,1,1,0,10
"AAAATGTAAG",,,0,0,0,1,1,0,0,1,0,0,0,0,1,0,0,0,2,0,0,6
"AAAATGTAAT",3752,"Ranbp1 RAN binding protein 1",0,0,0,0,0,0,0,0,0,0,0,0,1,0,0,0,0,0,0,1
"AAAATGTACC",41894,"2410003K15Rik RIKEN cDNA 2410003K15 gene",0,0,0,0,0,0,0,0,2,0,1,0,0,0,0,0,0,0,0,3
"AAAATGTACT",3752,"Ranbp1 RAN binding protein 1",2,8,9,7,1,1,3,16,33,15,11,8,10,4,8,18,3,2,2,161
"AAAATGTAGA",4189,"Ccna2 cyclin A2",0,1,0,0,0,0,0,0,1,0,0,0,0,0,0,0,0,0,0,2
"AAAATGTAGC",,,0,0,0,0,0,0,0,0,0,0,0,0,0,0,1,0,0,0,0,1
"AAAATGTAGT",28813,"D430015B01Rik RIKEN cDNA D430015B01 gene",0,0,0,0,0,0,0,0,0,0,0,0,0,1,0,0,0,0,0,1
"AAAATGTATA",28887,"Hdgfrp3 hepatoma-derived growth factor, related protein 3",0,0,0,1,0,2,1,0,2,2,0,0,0,1,0,0,1,0,1,11
"AAAATGTATA",41393,"2210403K04Rik RIKEN cDNA 2210403K04 gene",0,0,0,1,0,2,1,0,2,2,0,0,0,1,0,0,1,0,1,11
"AAAATGTATC",27695,"2700079K05Rik RIKEN cDNA 2700079K05 gene",1,1,1,1,0,0,1,0,1,2,1,0,0,1,1,0,1,0,1,13
"AAAATGTATC",200213,"AA409446 expressed sequence AA409446",1,1,1,1,0,0,1,0,1,2,1,0,0,1,1,0,1,0,1,13
"AAAATGTATG",92685,"Serpinb1b serine (or cysteine) proteinase inhibitor, clade B (ovalbumin), member 1b",0,1,0,0,0,0,0,0,0,0,0,0,0,0,0,0,0,0,0,1
"AAAATGTATT",21356,"Mrpl18 mitochondrial ribosomal protein L18",0,0,0,0,0,0,0,0,0,0,0,0,1,0,1,0,0,0,0,2
"AAAATGTCAA",116769,"BC030934 cDNA sequence BC030934",0,0,3,0,0,1,0,0,0,0,1,0,1,0,2,1,3,2,2,16
"AAAATGTCAA",208554,"LOC193322 similar to dJ1198H6.2",0,0,3,0,0,1,0,0,0,0,1,0,1,0,2,1,3,2,2,16
"AAAATGTCAG",28683,"Trfr transferrin receptor",0,0,1,0,0,0,0,0,0,0,0,0,0,0,0,0,0,0,0,1
"AAAATGTCAG",78592,"4930524B17Rik RIKEN cDNA 4930524B17 gene",0,0,1,0,0,0,0,0,0,0,0,0,0,0,0,0,0,0,0,1
"AAAATGTCAT",202058,"- Mus musculus transcribed sequences",0,0,0,1,0,0,1,0,0,0,0,1,0,0,0,0,0,0,0,3
"AAAATGTCAT",215069,"Ube4a ubiquitination factor E4A, UFD2 homolog (S. cerevisiae)",0,0,0,1,0,0,1,0,0,0,0,1,0,0,0,0,0,0,0,3
"AAAATGTCCT",117365,"- Mus musculus transcribed sequence",0,0,0,0,0,0,0,0,0,0,0,1,0,0,0,0,0,0,0,1
"AAAATGTCGT",63490,"Es22 esterase 22",0,0,1,0,0,0,0,0,0,0,0,0,0,0,0,0,0,0,0,1
"AAAATGTCTC",3414,"Ptpn13 protein tyrosine phosphatase, non-receptor type 13",0,0,0,0,0,0,0,0,0,0,0,0,0,0,0,0,0,0,1,1
"AAAATGTCTG",2141,"Psme3 proteaseome (prosome, macropain) 28 subunit, 3",0,0,0,0,0,0,0,0,0,0,0,0,0,0,0,0,1,0,0,1
"AAAATGTCTT",182022,"1110004E09Rik RIKEN cDNA 1110004E09 gene",0,0,0,0,0,0,0,0,0,0,0,0,0,0,1,0,0,0,0,1
"AAAATGTGAA",143846,"Ptprc protein tyrosine phosphatase, receptor type, C",0,0,0,1,0,0,2,0,0,0,0,0,0,0,0,0,0,0,0,3
"AAAATGTGAC",235529,"A230046P18 hypothetical protein A230046P18",0,0,0,0,0,0,0,0,0,0,0,0,0,0,0,0,0,0,1,1
"AAAATGTGAG",137364,"- Mus musculus transcribed sequences",0,0,0,0,0,0,0,0,0,0,0,0,0,0,0,0,1,0,2,3
"AAAATGTGCT",21758,"Cyp2e1 cytochrome P450, family 2, subfamily e, polypeptide 1",0,0,0,0,0,1,0,1,0,0,0,0,0,0,0,0,0,0,0,2
"AAAATGTGGA",1775,"Hn1 hematological and neurological expressed sequence 1",0,1,0,1,0,0,0,0,0,0,0,0,1,0,0,0,0,0,0,3
"AAAATGTGGT",77895,"Chodl chondrolectin",0,1,2,3,0,0,1,1,1,1,0,0,0,1,1,2,0,0,0,14
"AAAATGTGGT",29581,"Hey1 hairy/enhancer-of-split related with YRPW motif 1",0,1,2,3,0,0,1,1,1,1,0,0,0,1,1,2,0,0,0,14
"AAAATGTGTA",103545,"- Musculus, clone IMAGE:1263252, mRNA",0,0,0,0,0,0,0,0,0,0,0,0,0,0,0,0,1,0,0,1
"AAAATGTGTA",18542,"2310007D03Rik RIKEN cDNA 2310007D03 gene",0,0,0,0,0,0,0,0,0,0,0,0,0,0,0,0,1,0,0,1
"AAAATGTGTG",30239,"4933419D20Rik RIKEN cDNA 4933419D20 gene",0,0,0,0,0,0,0,0,0,0,0,0,0,0,1,0,0,0,0,1
"AAAATGTGTG",117009,"9430010M06Rik RIKEN cDNA 9430010M06 gene",0,0,0,0,0,0,0,0,0,0,0,0,0,0,1,0,0,0,0,1
"AAAATGTTAT",211188,"- Musculus 0 day neonate eyeball cDNA, RIKEN full-length enriched library, clone:E130006B21 product:unclassifiable, full insert sequence.",0,0,1,0,0,0,0,0,0,0,0,0,0,0,0,0,0,0,0,1
"AAAATGTTAT",116651,"- Musculus 0 day neonate cerebellum cDNA, RIKEN full-length enriched library, clone:C230094G01 product:unknown EST, full insert sequence.",0,0,1,0,0,0,0,0,0,0,0,0,0,0,0,0,0,0,0,1
"AAAATGTTCC",27921,"Gak cyclin G associated kinase",0,0,0,0,0,0,0,0,0,0,0,0,0,0,0,0,0,0,1,1
"AAAATGTTCT",1230,"Pnliprp2 pancreatic lipase-related protein 2",0,0,0,0,0,0,0,0,0,0,0,2,0,0,0,0,0,0,0,2
"AAAATGTTGA",89906,"5730538E15Rik RIKEN cDNA 5730538E15 gene",0,0,0,1,0,0,0,0,0,0,0,0,0,0,0,0,0,0,0,1
"AAAATGTTGT",14255,"Apbb1ip amyloid beta (A4) precursor protein-binding, family B, member 1 interacting protein",0,7,0,1,0,0,0,0,0,0,0,0,0,0,1,1,1,0,0,11
"AAAATGTTGT",25370,"- Musculus cDNA clone MGC:60747 IMAGE:30050073, complete cds",0,7,0,1,0,0,0,0,0,0,0,0,0,0,1,1,1,0,0,11
"AAAATGTTTT",61137,"4932443J21Rik RIKEN cDNA 4932443J21 gene",0,1,0,0,0,0,0,3,1,0,0,0,1,0,0,0,0,0,1,7
"AAAATGTTTT",219813,"B230339H12Rik RIKEN cDNA B230339H12 gene",0,1,0,0,0,0,0,3,1,0,0,0,1,0,0,0,0,0,1,7
"AAAATGTTTT",266639,"9030616F16 hypothetical protein 9030616F16",0,1,0,0,0,0,0,3,1,0,0,0,1,0,0,0,0,0,1,7
"AAAATTAAAA",4300,"Ccnc cyclin C",0,0,0,0,0,0,0,0,0,0,0,0,1,0,2,1,0,0,0,4
"AAAATTAAAA",250941,"2510003D18Rik RIKEN cDNA 2510003D18 gene",0,0,0,0,0,0,0,0,0,0,0,0,1,0,2,1,0,0,0,4
"AAAATTAAAG",20434,"Klrg1 killer cell lectin-like receptor subfamily G, member 1",0,0,0,0,0,0,0,0,0,0,1,0,0,0,0,0,0,0,0,1
"AAAATTAAAG",37502,"1110059G10Rik RIKEN cDNA 1110059G10 gene",0,0,0,0,0,0,0,0,0,0,1,0,0,0,0,0,0,0,0,1
"AAAATTAAGC",,,0,0,0,0,0,0,0,0,0,1,0,0,0,0,0,0,0,0,0,1
"AAAATTAATT",34785,"AI449039 expressed sequence AI449039",0,0,0,0,0,0,0,0,0,0,1,0,0,0,0,1,0,0,0,2
"AAAATTAATT",46309,"2010013B10Rik RIKEN cDNA 2010013B10 gene",0,0,0,0,0,0,0,0,0,0,1,0,0,0,0,1,0,0,0,2
"AAAATTACAA",,,0,0,0,0,0,0,0,0,0,0,0,0,0,0,0,0,0,0,1,1
"AAAATTACAG",22822,"- Musculus adult male hippocampus cDNA, RIKEN full-length enriched library, clone:C630010D07 product:unknown EST, full insert sequence.",0,3,3,3,0,0,1,3,1,5,3,0,7,7,8,7,5,0,0,56
"AAAATTACCA",218657,"Anp32e acidic (leucine-rich) nuclear phosphoprotein 32 family, member E",0,0,0,0,0,0,0,0,1,0,0,0,0,0,0,0,0,0,0,1
"AAAATTACCC",235180,"- Mus musculus transcribed sequences",0,0,0,0,0,1,0,0,0,0,0,0,0,0,0,0,0,0,1,2
"AAAATTACGA",32976,"1700106N22Rik RIKEN cDNA 1700106N22 gene",0,0,0,0,0,0,1,2,0,0,0,0,0,0,0,0,0,1,0,4
"AAAATTAGAA",212462,"1700065D16Rik RIKEN cDNA 1700065D16 gene",0,0,0,0,0,0,0,0,0,0,1,0,0,0,0,0,0,0,0,1
"AAAATTAGTA",33788,"Herc3 hect domain and RLD 3",0,0,0,0,1,0,0,0,0,0,0,0,0,0,1,0,1,0,0,3
"AAAATTATAA",124474,"2410013I23Rik RIKEN cDNA 2410013I23 gene",0,0,0,1,0,0,0,0,0,0,0,0,0,0,1,0,0,0,0,2
"AAAATTATAA",100628,"- Musculus, clone IMAGE:3983419, mRNA",0,0,0,1,0,0,0,0,0,0,0,0,0,0,1,0,0,0,0,2
"AAAATTATGG",34855,"- Musculus adult male cecum cDNA, RIKEN full-length enriched library, clone:9130219J06 product:hypothetical Cysteine-rich flanking region, C-terminal/Immunoglobulin and major histocompatibility complex domain/Immunoglobulin C-2 type/Immunoglobulin sub",0,0,0,0,0,0,0,0,0,0,0,0,0,0,0,1,0,0,0,1
"AAAATTCAAG",125754,"- Mus musculus transcribed sequences",0,0,0,0,0,0,0,0,0,0,0,0,0,0,1,1,0,0,1,3
"AAAATTCAAG",259506,"D6Bwg1452e DNA segment, Chr 6, Brigham & Women's Genetics 1452 expressed",0,0,0,0,0,0,0,0,0,0,0,0,0,0,1,1,0,0,1,3
"AAAATTCAGA",142343,"2310021M12Rik RIKEN cDNA 2310021M12 gene",0,0,1,0,0,0,0,0,0,0,0,0,0,0,0,0,0,0,0,1
"AAAATTCAGG",5309,"Gabrg2 gamma-aminobutyric acid (GABA-A) receptor, subunit gamma 2",0,0,0,0,0,0,0,0,0,0,0,0,1,0,0,0,0,0,0,1
"AAAATTCATC",24157,"Uck2-pending uridine-cytidine kinase 2",0,0,0,0,0,0,0,0,0,0,0,0,0,1,0,0,0,0,0,1
"AAAATTCATC",188575,"- Musculus mRNA similar to ribosomal protein 10 (cDNA clone IMAGE:6703538)",0,0,0,0,0,0,0,0,0,0,0,0,0,1,0,0,0,0,0,1
"AAAATTCATT",253230,"- Mus musculus transcribed sequences",0,0,1,0,1,0,1,0,0,0,0,0,0,0,0,0,0,0,0,3
"AAAATTCATT",2251,"Plxna2 plexin A2",0,0,1,0,1,0,1,0,0,0,0,0,0,0,0,0,0,0,0,3
"AAAATTCCAA",20927,"Tgfb1i4 transforming growth factor beta 1 induced transcript 4",0,0,1,0,0,0,0,0,0,0,0,0,0,0,0,0,0,0,4,5
"AAAATTCCAG",28544,"1600012H06Rik RIKEN cDNA 1600012H06 gene",0,0,0,1,0,0,0,0,0,0,0,0,0,0,0,0,0,0,1,2
"AAAATTCCCG",2635,"Pkm2 pyruvate kinase, muscle",0,0,0,0,0,0,0,0,0,0,0,0,0,0,0,0,0,0,1,1
"AAAATTCGTG",31748,"Nox4 NADPH oxidase 4",0,0,0,1,0,0,0,0,0,0,0,0,0,0,0,0,0,0,1,2
"AAAATTCTAA",37213,"Ptprb protein tyrosine phosphatase, receptor type, B",0,0,0,0,0,0,0,0,0,0,0,0,0,0,1,0,0,0,0,1
"AAAATTCTAT",134418,"- Musculus adult retina cDNA, RIKEN full-length enriched library, clone:A930037G10 product:unclassifiable, full insert sequence.",0,0,0,0,0,0,0,0,0,0,0,0,0,0,0,0,0,0,2,2
"AAAATTCTTA",209935,"Lyric-pending lyric",0,0,0,1,0,0,0,1,0,0,0,0,0,0,0,0,0,0,1,3
"AAAATTCTTA",254530,"6530403D07Rik RIKEN cDNA 6530403D07 gene",0,0,0,1,0,0,0,1,0,0,0,0,0,0,0,0,0,0,1,3
"AAAATTCTTG",,,0,0,0,0,0,0,0,0,0,0,0,0,0,0,0,0,0,0,1,1
"AAAATTGAAA",258099,"2900011G21Rik RIKEN cDNA 2900011G21 gene",0,0,0,0,0,0,0,0,1,0,0,0,0,0,0,0,0,0,0,1
"AAAATTGAAG",220969,"Nrd1 nardilysin, N-arginine dibasic convertase, NRD convertase 1",0,0,0,0,0,0,0,0,0,0,0,0,1,0,0,0,0,0,0,1
"AAAATTGAAT",258099,"2900011G21Rik RIKEN cDNA 2900011G21 gene",0,0,0,0,0,0,0,0,0,0,0,0,0,0,0,0,1,0,0,1
"AAAATTGACG",,,0,0,0,0,0,0,0,0,1,0,0,0,0,0,0,0,0,0,1,2
"AAAATTGACT",,,0,0,0,0,0,0,0,0,0,0,0,0,0,0,0,0,0,0,1,1
"AAAATTGAGA",259585,"B130024H06Rik RIKEN cDNA B130024H06 gene",0,0,0,0,0,0,0,0,0,0,1,0,0,0,0,0,0,0,0,1
"AAAATTGCAA",22547,"Asah1 N-acylsphingosine amidohydrolase 1",0,0,0,0,0,0,0,1,0,0,0,0,0,0,1,0,0,0,0,2
"AAAATTGCAA",258051,"- Musculus, clone IMAGE:3660974, mRNA",0,0,0,0,0,0,0,1,0,0,0,0,0,0,1,0,0,0,0,2
"AAAATTGCAG",176927,"2610301I15Rik RIKEN cDNA 2610301I15 gene",0,4,2,3,0,0,2,2,7,4,2,3,3,4,3,2,4,3,1,49
"AAAATTGCCT",207275,"- Musculus adult male diencephalon cDNA, RIKEN full-length enriched library, clone:9330109G15 product:unknown EST, full insert sequence.",0,0,0,0,0,0,0,0,0,0,0,0,0,0,1,0,0,0,0,1
"AAAATTGCTC",30555,"- Mus musculus transcribed sequences",0,0,0,0,0,0,0,0,0,0,0,0,0,0,0,0,0,0,1,1
"AAAATTGCTT",26644,"1810055D05Rik RIKEN cDNA 1810055D05 gene",0,5,5,6,1,1,4,8,6,2,10,0,5,3,8,4,7,0,1,76
"AAAATTGCTT",3360,"Ywhaz tyrosine 3-monooxygenase/tryptophan 5-monooxygenase activation protein, zeta polypeptide",0,5,5,6,1,1,4,8,6,2,10,0,5,3,8,4,7,0,1,76
"AAAATTGGAT",36793,"1110002L01Rik RIKEN cDNA 1110002L01 gene",0,0,0,0,0,0,0,0,0,0,0,0,0,0,1,0,0,0,0,1
"AAAATTGGCA",,,0,0,0,0,0,0,0,0,0,0,0,0,0,0,0,0,0,0,1,1
"AAAATTGGCT",26644,"1810055D05Rik RIKEN cDNA 1810055D05 gene",0,0,1,0,0,0,0,1,0,2,1,0,1,0,0,0,0,0,1,7
"AAAATTGGCT",129981,"Msl2-pending male-specific lethal-2 homolog (Drosophila)",0,0,1,0,0,0,0,1,0,2,1,0,1,0,0,0,0,0,1,7
"AAAATTGGGC",28419,"Trim29 tripartite motif protein 29",0,0,0,0,0,1,0,0,0,0,0,0,0,0,0,0,0,0,0,1
"AAAATTGGGG",259384,"9430023P16 hypothetical protein 9430023P16",0,0,0,0,0,0,1,0,0,0,0,0,0,0,0,0,0,0,0,1
"AAAATTGGTA",55516,"- Mus musculus transcribed sequence with weak  similarity to protein ref:NP_060406.1 (H.sapiens)  hypothetical protein FLJ20707 [Homo sapiens]",0,0,1,0,0,0,0,0,0,0,0,0,0,0,0,0,0,0,0,1
"AAAATTGGTT",2642,"Pabpc1 poly A binding protein, cytoplasmic 1",0,0,0,0,0,0,0,0,0,0,0,0,0,0,0,0,0,0,1,1
"AAAATTGTAG",,,0,0,0,0,0,0,0,0,0,0,0,0,0,1,0,0,0,0,0,1
"AAAATTGTAT",121754,"- Musculus adult male spinal cord cDNA, RIKEN full-length enriched library, clone:A330030O17 product:unclassifiable, full insert sequence.",0,0,0,0,0,0,0,0,0,0,0,0,0,0,0,0,0,0,1,1
"AAAATTGTCT",,,0,0,0,0,0,0,1,0,0,0,0,0,0,0,0,0,0,0,0,1
"AAAATTGTGG",45506,"Nkd2 naked cuticle 1 homolog (Drosophila)",0,0,0,0,0,0,0,0,0,0,0,0,0,0,0,0,1,0,0,1
"AAAATTGTGT",181767,"2810027O19Rik RIKEN cDNA 2810027O19 gene",0,2,8,1,1,1,3,1,0,1,0,0,0,0,0,1,0,0,0,19
"AAAATTGTGT",218599,"6530420C11Rik RIKEN cDNA 6530420C11 gene",0,2,8,1,1,1,3,1,0,1,0,0,0,0,0,1,0,0,0,19
"AAAATTGTTT",22704,"Gnai3 guanine nucleotide binding protein, alpha inhibiting 3",0,0,0,0,0,0,0,0,0,1,0,0,0,1,0,0,0,0,1,3
"AAAATTTAAA",70371,"2310005E10Rik RIKEN cDNA 2310005E10 gene",0,1,0,0,0,0,0,0,0,0,0,0,0,0,0,0,0,0,0,1
"AAAATTTAAG",154806,"Ugt2a1 UDP glycosyltransferase 2 family, polypeptide A1",0,0,1,0,0,0,0,0,0,0,0,0,0,0,0,0,0,0,0,1
"AAAATTTACA",29366,"C230004D03Rik RIKEN cDNA C230004D03 gene",0,0,0,0,0,0,0,0,1,1,0,0,0,0,0,0,0,0,0,2
"AAAATTTCAA",33721,"Snag1 sorting nexin associated golgi protein 1",0,0,0,0,0,0,0,0,0,0,0,1,0,0,0,0,0,0,0,1
"AAAATTTCAG",2050,"Rpl15 ribosomal protein L15",0,0,0,0,0,0,0,0,0,0,0,0,0,0,0,0,0,0,1,1
"AAAATTTCAT",39822,"2610511N21Rik RIKEN cDNA 2610511N21 gene",0,0,0,0,0,0,0,0,1,0,0,0,0,0,0,0,0,0,0,1
"AAAATTTCCA",102752,"C1galt1-pending core 1 UDP-galactose:N-acetylgalactosamine-alpha-R beta 1,3-galactosyltransferase",0,1,1,0,0,0,0,0,0,0,0,0,0,0,0,0,0,0,0,2
"AAAATTTCCA",29581,"Hey1 hairy/enhancer-of-split related with YRPW motif 1",0,1,1,0,0,0,0,0,0,0,0,0,0,0,0,0,0,0,0,2
"AAAATTTCTG",250192,"2700050L05Rik RIKEN cDNA 2700050L05 gene",0,1,1,0,0,0,0,0,0,0,0,0,0,1,0,1,1,0,1,6
"AAAATTTCTG",227240,"- Musculus, clone IMAGE:4015738, mRNA",0,1,1,0,0,0,0,0,0,0,0,0,0,1,0,1,1,0,1,6
"AAAATTTCTT",3360,"Ywhaz tyrosine 3-monooxygenase/tryptophan 5-monooxygenase activation protein, zeta polypeptide",0,0,1,0,0,0,3,0,0,0,1,0,0,1,1,0,0,0,1,8
"AAAATTTCTT",182022,"1110004E09Rik RIKEN cDNA 1110004E09 gene",0,0,1,0,0,0,3,0,0,0,1,0,0,1,1,0,0,0,1,8
"AAAATTTGCC",2400,"Gpx4 glutathione peroxidase 4",0,0,0,0,0,0,0,1,0,0,0,0,0,0,0,0,0,1,0,2
"AAAATTTGCC",136990,"- Musculus 0 day neonate eyeball cDNA, RIKEN full-length enriched library, clone:E130013D14 product:CANDIDATE TUMOR SUPPRESSOR PROTEIN DICE1 homolog [Homo sapiens], full insert sequence.",0,0,0,0,0,0,0,1,0,0,0,0,0,0,0,0,0,1,0,2
"AAAATTTGGA",99528,"- Musculus adult male epididymis cDNA, RIKEN full-length enriched library, clone:9230101G11 product:hypothetical RNase A-like structure containing protein, full insert sequence.",0,0,0,1,0,0,0,0,0,0,0,1,0,0,0,0,0,0,0,2
"AAAATTTGGT",268033,"5330436L21Rik RIKEN cDNA 5330436L21 gene",0,0,0,0,0,0,0,0,0,0,0,0,0,0,0,0,0,1,0,1
"AAAATTTGTA",32328,"Ttc8 tetratricopeptide repeat domain 8",0,0,4,0,0,0,3,2,1,3,0,0,1,5,4,3,3,1,6,36
"AAAATTTGTA",139808,"- Mus musculus transcribed sequences",0,0,4,0,0,0,3,2,1,3,0,0,1,5,4,3,3,1,6,36
"AAAATTTGTG",,,0,0,0,0,0,0,0,0,1,0,0,0,0,0,0,0,0,0,0,1
"AAAATTTTAT",6354,"Pigq phosphatidylinositol glycan, class Q",0,0,0,1,0,0,0,0,0,0,1,0,0,0,0,0,0,0,0,2
"AAAATTTTAT",22192,"Cdc26-pending CDC26 subunit of anaphase promoting complex",0,0,0,1,0,0,0,0,0,0,1,0,0,0,0,0,0,0,0,2
"AAAATTTTCA",21463,"A330042H22 hypothetical protein A330042H22",0,0,0,0,0,0,1,0,0,2,4,0,0,0,0,4,2,1,2,16
"AAAATTTTCA",41516,"BC018462 cDNA sequence BC018462",0,0,0,0,0,0,1,0,0,2,4,0,0,0,0,4,2,1,2,16
"AAAATTTTGG",27508,"Mup1 major urinary protein 1",0,1,0,0,0,0,0,0,0,0,0,0,0,0,0,0,0,0,2,3
"AAAATTTTGG",251989,"4732433M03 hypothetical protein 4732433M03",0,1,0,0,0,0,0,0,0,0,0,0,0,0,0,0,0,0,2,3
"AAAATTTTGT",28773,"0610016J10Rik RIKEN cDNA 0610016J10 gene",0,0,0,0,0,0,0,0,0,0,0,0,0,1,0,0,0,0,0,1
"AAAATTTTTG",250192,"2700050L05Rik RIKEN cDNA 2700050L05 gene",0,0,0,0,0,0,0,0,1,0,0,0,0,0,0,0,0,0,0,1
"AAACAAAAAA",103708,"Klk27 kallikrein 27",0,0,0,0,0,0,1,0,1,0,2,0,1,1,0,0,0,0,0,6
"AAACAAAAAA",222498,"Klk11 kallikrein 11",0,0,0,0,0,0,1,0,1,0,2,0,1,1,0,0,0,0,0,6
"AAACAAAAAC",247443,"- Musculus adult male testis cDNA, RIKEN full-length enriched library, clone:4931428H06 product:chloride channel 3, full insert sequence.",0,0,0,0,0,0,0,0,0,0,1,0,0,0,0,0,0,0,0,1
"AAACAAAAAG",,,0,0,0,0,0,0,0,0,0,0,0,0,0,0,0,1,0,0,0,1
"AAACAAAACA",76494,"Dnajc6 DnaJ (Hsp40) homolog, subfamily B, member 6",0,5,4,2,0,2,4,2,2,3,1,0,3,0,1,3,4,0,2,38
"AAACAAAACA",262276,"- Mus musculus transcribed sequence",0,5,4,2,0,2,4,2,2,3,1,0,3,0,1,3,4,0,2,38
"AAACAAAACT",35369,"2310065D10Rik RIKEN cDNA 2310065D10 gene",0,0,0,0,0,0,0,0,1,0,1,0,0,0,0,0,0,0,1,3
"AAACAAAAGA",321,"Spp1 secreted phosphoprotein 1",0,0,0,0,0,0,0,1,1,0,1,0,0,0,0,0,0,0,0,3
"AAACAAAAGA",106573,"- Mus musculus transcribed sequence",0,0,0,0,0,0,0,1,1,0,1,0,0,0,0,0,0,0,0,3
"AAACAAAAGT",245007,"Ifi203 interferon activated gene 203",0,0,0,0,0,1,0,0,0,0,0,0,0,0,0,0,0,0,0,1
"AAACAAAATA",127158,"- Musculus 16 days embryo head cDNA, RIKEN full-length enriched library, clone:C130090H12 product:unclassifiable, full insert sequence.",0,0,1,0,0,0,0,0,1,0,0,0,0,0,0,0,0,0,0,2
"AAACAAAATG",170705,"- Musculus 0 day neonate skin cDNA, RIKEN full-length enriched library, clone:4632411K06 product:unknown EST, full insert sequence.",0,0,0,0,0,0,0,0,0,0,0,0,1,0,0,0,0,0,0,1
"AAACAAACAA",248549,"Igsf4 immunoglobulin superfamily, member 4",0,0,1,0,0,0,0,0,0,0,0,1,1,0,0,0,0,0,1,4
"AAACAAACAC",257592,"BC016423 cDNA sequence BC016423",0,0,0,0,0,0,0,0,0,1,0,0,0,0,0,0,0,0,0,1
"AAACAAACAC",134291,"- Musculus adult retina cDNA, RIKEN full-length enriched library, clone:A930029J01 product:unclassifiable, full insert sequence.",0,0,0,0,0,0,0,0,0,1,0,0,0,0,0,0,0,0,0,1
"AAACAAACAG",10299,"Col5a2 procollagen, type V, alpha 2",0,0,0,0,0,0,0,0,0,0,0,0,0,0,0,0,0,0,1,1
"AAACAAACCA",23589,"Uchl4 ubiquitin carboxyl-terminal esterase L4",0,0,0,0,0,0,0,0,0,0,0,0,0,1,0,0,0,0,0,1
"AAACAAAGCA",90760,"LOC230737 similar to Autoantigen NGP-1",0,0,0,0,0,1,0,0,0,0,0,0,0,0,0,0,0,0,0,1
"AAACAAAGGA",22173,"Selpl selectin, platelet (p-selectin) ligand",0,0,0,0,0,0,0,0,0,0,0,0,1,0,0,0,0,0,0,1
"AAACAAAGGA",22380,"AI115454 expressed sequence AI115454",0,0,0,0,0,0,0,0,0,0,0,0,1,0,0,0,0,0,0,1
"AAACAAAGGC",1387,"Rab11a RAB11a, member RAS oncogene family",0,0,0,0,0,0,2,0,0,0,0,0,0,0,0,0,0,0,0,2
"AAACAAAGTA",268694,"Donson downstream neighbor of SON",0,0,0,0,0,0,0,0,0,0,1,0,0,0,0,0,0,0,0,1
"AAACAAAGTG",10299,"Col5a2 procollagen, type V, alpha 2",0,0,0,0,0,1,0,0,0,0,0,0,0,0,0,0,0,0,0,1
"AAACAAAGTG",20288,"Gsr glutathione reductase 1",0,0,0,0,0,1,0,0,0,0,0,0,0,0,0,0,0,0,0,1
"AAACAAAGTT",233518,"Bcl2 B-cell leukemia/lymphoma 2",0,0,0,0,0,0,0,0,0,1,0,0,0,0,0,0,0,0,0,1
"AAACAAATAA",925,"Tfdp1 transcription factor Dp 1",0,0,0,0,0,0,0,0,0,0,1,0,0,0,0,0,1,0,2,4
"AAACAAATAA",150749,"- Musculus 16 days neonate thymus cDNA, RIKEN full-length enriched library, clone:A130089E12 product:unclassifiable, full insert sequence.",0,0,0,0,0,0,0,0,0,0,1,0,0,0,0,0,1,0,2,4
"AAACAAATAC",925,"Tfdp1 transcription factor Dp 1",0,0,1,0,0,0,1,0,1,1,0,1,0,0,0,0,0,0,0,5
"AAACAAATAG",,,0,0,0,0,0,0,0,0,0,0,0,0,0,0,0,0,0,0,1,1
"AAACAAATCA",173229,"- Mus musculus transcribed sequences",0,0,0,1,0,0,0,0,0,0,0,0,0,0,0,0,0,0,0,1
"AAACAAATCG",259150,"- Mus musculus transcribed sequences",0,0,0,0,0,0,0,0,0,0,0,0,0,0,0,0,0,1,0,1
"AAACAAATGA",30191,"2600013G09Rik RIKEN cDNA 2600013G09 gene",0,0,0,0,0,0,0,0,0,0,0,0,0,0,0,0,0,0,1,1
"AAACAAATGA",222498,"Klk11 kallikrein 11",0,0,0,0,0,0,0,0,0,0,0,0,0,0,0,0,0,0,1,1
"AAACAAATGG",25358,"- Mus musculus transcribed sequences",0,0,1,0,0,0,0,0,1,0,0,0,0,0,0,0,0,0,0,2
"AAACAAATTA",210787,"- Musculus 3 days neonate thymus cDNA, RIKEN full-length enriched library, clone:A630066H14 product:unknown EST, full insert sequence.",0,0,0,0,0,0,0,0,0,0,0,0,0,0,2,0,0,0,0,2
"AAACAAATTC",33848,"Hmgn3 high mobility group nucleosomal binding domain 3",1,0,0,0,0,0,0,0,0,0,0,0,0,0,0,0,0,1,0,2
"AAACAACAAA",321,"Spp1 secreted phosphoprotein 1",0,0,0,0,0,0,0,0,0,0,0,0,0,0,2,0,0,0,0,2
"AAACAACAAA",268626,"9530006B08Rik RIKEN cDNA 9530006B08 gene",0,0,0,0,0,0,0,0,0,0,0,0,0,0,2,0,0,0,0,2
"AAACAACAAC",216065,"2810013P06Rik RIKEN cDNA 2810013P06 gene",0,0,0,0,0,0,0,0,1,0,0,0,0,0,0,0,0,0,0,1
"AAACAACACA",13148,"1110064P04Rik RIKEN cDNA 1110064P04 gene",0,0,0,0,0,0,0,0,0,0,0,0,2,0,1,0,0,0,0,3
"AAACAACACA",173513,"- Mus musculus transcribed sequence with weak  similarity to protein sp:P11369 (M.musculus) POL2_MOUSE Retrovirus-related POL polyprotein [Contains: Reverse transcriptase ; Endonuclease]",0,0,0,0,0,0,0,0,0,0,0,0,2,0,1,0,0,0,0,3
"AAACAACATT",132499,"- Mus musculus transcribed sequences",0,13,4,6,0,0,3,2,0,0,0,0,0,0,0,1,0,0,0,29
"AAACAACCCA",58847,"- Mus musculus transcribed sequences",0,0,0,0,0,0,0,0,0,0,0,0,0,0,0,0,1,0,0,1
"AAACAACCGT",,,0,0,0,0,0,0,0,0,1,0,0,0,0,0,0,0,0,0,0,1
"AAACAACCTG",10299,"Col5a2 procollagen, type V, alpha 2",0,0,0,0,0,0,0,0,0,0,0,1,0,0,0,0,0,0,0,1
"AAACAACTCA",33870,"Elp4 elongation protein 4 homolog (S. cerevisiae)",0,0,1,0,0,0,1,0,0,0,1,0,1,1,0,0,0,0,0,5
"AAACAACTGT",256737,"- Musculus 0 day neonate cerebellum cDNA, RIKEN full-length enriched library, clone:C230066H11 product:unknown EST, full insert sequence.",0,0,0,0,0,0,1,0,0,0,0,0,0,0,0,0,0,0,0,1
"AAACAAGAAA",170521,"4833409N03Rik RIKEN cDNA 4833409N03 gene",0,0,0,0,0,0,1,0,0,0,0,0,0,0,0,0,0,0,0,1
"AAACAAGAAT",9821,"Sah SA rat hypertension-associated homolog",0,0,0,0,0,1,0,0,0,0,0,0,0,0,0,0,0,0,0,1
"AAACAAGAGC",80,"Afp alpha fetoprotein",0,0,0,0,0,0,0,0,0,0,0,0,0,0,0,2,0,0,0,2
"AAACAAGAGC",12915,"Nit1 nitrilase 1",0,0,0,0,0,0,0,0,0,0,0,0,0,0,0,2,0,0,0,2
"AAACAAGATT",127326,"- Musculus 0 day neonate cerebellum cDNA, RIKEN full-length enriched library, clone:C230016I01 product:unknown EST, full insert sequence.",0,0,0,0,0,0,0,0,0,0,0,0,0,1,0,0,0,0,0,1
"AAACAAGCCT",310,"Zfp103 zinc finger protein 103",0,0,0,1,0,0,0,0,0,0,0,0,0,0,0,0,0,0,0,1
"AAACAAGCGT",,,0,0,0,0,0,0,0,1,0,0,0,0,0,0,0,0,0,0,0,1
"AAACAAGCTA",3909,"Smarca3 SWI/SNF related, matrix associated, actin dependent regulator of chromatin, subfamily a, member 3",0,0,0,0,0,0,0,0,0,0,0,0,0,1,0,0,0,0,0,1
"AAACAAGCTG",21126,"1600024A01Rik RIKEN cDNA 1600024A01 gene",0,0,0,0,0,0,0,0,1,0,0,1,0,0,0,0,0,1,1,4
"AAACAAGCTG",29095,"C9 complement component 9",0,0,0,0,0,0,0,0,1,0,0,1,0,0,0,0,0,1,1,4
"AAACAAGGAG",197551,"Hspa8 heat shock protein 8",0,0,0,0,0,0,0,0,0,0,0,0,0,0,0,0,0,0,1,1
"AAACAAGGCA",61131,"4932408B21 hypothetical protein 4932408B21",0,0,1,1,0,0,1,0,0,0,0,2,2,0,0,0,1,1,1,10
"AAACAAGGGG",268737,"Csnb casein beta",0,0,0,0,0,0,0,0,0,0,0,0,0,0,0,1,0,0,0,1
"AAACAAGTGT",260283,"6720480D16Rik RIKEN cDNA 6720480D16 gene",0,0,0,0,0,0,0,0,0,0,0,1,0,0,0,0,1,0,0,2
"AAACAAGTTC",40120,"Mln51-pending MLN51 protein",0,0,0,0,0,0,0,1,0,0,0,1,0,0,0,0,0,0,0,2
"AAACAAGTTT",35491,"2610101N10Rik RIKEN cDNA 2610101N10 gene",0,0,0,0,0,0,0,0,0,0,0,0,0,0,2,0,0,0,0,2
"AAACAATAAA",28202,"Pak2 p21 (CDKN1A)-activated kinase 2",0,0,0,0,0,0,0,0,0,0,0,0,0,1,0,0,0,0,0,1
"AAACAATAAA",196148,"Nutf2 nuclear transport factor 2",0,0,0,0,0,0,0,0,0,0,0,0,0,1,0,0,0,0,0,1
"AAACAATAAT",53701,"2810403D23Rik RIKEN cDNA 2810403D23 gene",0,0,0,0,0,0,0,0,0,0,0,0,0,0,0,0,0,0,1,1
"AAACAATACC",151022,"- Mus musculus transcribed sequences",0,0,0,0,0,0,0,0,0,0,0,0,0,1,0,0,0,0,0,1
"AAACAATATA",32416,"6330407D12Rik RIKEN cDNA 6330407D12 gene",0,0,0,1,0,0,0,0,0,0,0,0,0,0,0,0,0,0,0,1
"AAACAATATT",78718,"Dctn4 dynactin 4",0,1,0,1,0,0,0,0,1,0,0,0,0,0,0,0,0,0,2,5
"AAACAATATT",7719,"Bmi1 B lymphoma Mo-MLV insertion region 1",0,1,0,1,0,0,0,0,1,0,0,0,0,0,0,0,0,0,2,5
"AAACAATCAA",25335,"A530086E13Rik RIKEN cDNA A530086E13 gene",0,1,0,0,0,0,0,0,0,0,0,0,0,0,0,0,0,0,0,1
"AAACAATCCA",21109,"Gsn gelsolin",0,0,0,0,0,0,0,1,0,0,0,0,0,0,0,0,0,0,0,1
"AAACAATCGA",247550,"- Musculus adult male pituitary gland cDNA, RIKEN full-length enriched library, clone:5330431C09 product:unclassifiable, full insert sequence.",0,0,0,0,0,0,0,0,1,0,0,0,0,0,0,0,0,0,0,1
"AAACAATGAG",,,0,0,0,1,0,0,0,0,0,0,0,0,0,0,0,0,0,0,0,1
"AAACAATGGA",106185,"Prkx putative serine/threonine kinase",1,0,0,0,0,0,1,0,1,0,0,2,0,0,0,0,0,0,0,5
"AAACAATGGT",133122,"Ppp1r12a protein phosphatase 1, regulatory (inhibitor) subunit 12A",0,0,0,0,0,0,0,0,0,0,0,0,0,0,0,0,1,0,0,1
"AAACAATGTA",30710,"4831426K01Rik RIKEN cDNA 4831426K01 gene",0,0,0,0,0,0,0,0,0,0,0,0,0,0,0,0,1,0,0,1
"AAACAATGTA",157012,"Tcrb-V13 T-cell receptor beta, variable 13",0,0,0,0,0,0,0,0,0,0,0,0,0,0,0,0,1,0,0,1
"AAACAATTAG",465,"Cxcl12 chemokine (C-X-C motif) ligand 12",1,1,1,1,0,0,0,0,0,0,0,0,0,0,0,0,0,0,0,4
"AAACAATTAT",2389,"Mll myeloid/lymphoid or mixed-lineage leukemia",0,0,0,0,0,0,0,0,0,1,0,0,0,0,0,0,0,0,0,1
"AAACAATTGA",28099,"Soat1 sterol O-acyltransferase 1",0,0,0,0,0,0,0,0,0,0,0,0,1,0,0,0,0,0,1,2
"AAACAATTGA",215008,"Mrg1 myeloid ecotropic viral integration site-related gene 1",0,0,0,0,0,0,0,0,0,0,0,0,1,0,0,0,0,0,1,2
"AAACAATTTA",259705,"4732481H14Rik RIKEN cDNA 4732481H14 gene",0,0,1,0,0,0,0,0,0,0,0,0,0,0,0,0,0,0,0,1
"AAACAATTTA",159103,"4930435H24Rik RIKEN cDNA 4930435H24 gene",0,0,1,0,0,0,0,0,0,0,0,0,0,0,0,0,0,0,0,1
"AAACAATTTG",14244,"Rpl9 ribosomal protein L9",0,0,0,0,0,0,0,0,0,0,0,0,0,0,0,0,1,0,0,1
"AAACACAAAA",141567,"Rb1cc1 RB1-inducible coiled-coil 1",0,0,0,0,0,0,0,0,1,0,0,0,0,0,0,0,0,0,1,2
"AAACACAAAC",26422,"Copg1 coatomer protein complex, subunit gamma 1",0,0,0,0,0,0,0,0,1,0,0,0,0,0,0,0,0,0,0,1
"AAACACAAGA",219,"- Musculus, clone IMAGE:2647796, mRNA",0,0,1,0,0,0,0,0,0,0,0,0,0,0,1,0,0,0,0,2
"AAACACAAGA",2235,"Rpl29 ribosomal protein L29",0,0,1,0,0,0,0,0,0,0,0,0,0,0,1,0,0,0,0,2
"AAACACAAGT",268185,"2610510D13Rik RIKEN cDNA 2610510D13 gene",0,0,0,0,0,0,0,0,1,0,0,1,0,0,0,0,0,0,0,2
"AAACACAATT",4428,"Prkrir protein-kinase, interferon-inducible double stranded RNA dependent inhibitor, repressor of (P58 repressor)",0,0,0,0,0,0,1,0,0,0,0,0,0,0,0,0,0,0,0,1
"AAACACACAC",37577,"MGC25655 hypothetical protein MGC25655",0,0,1,0,0,0,0,0,0,0,0,0,0,0,0,0,0,0,0,1
"AAACACACAC",28196,"Snx4 sorting nexin 4",0,0,1,0,0,0,0,0,0,0,0,0,0,0,0,0,0,0,0,1
"AAACACACAG",229283,"- Musculus 13 days embryo male testis cDNA, RIKEN full-length enriched library, clone:6030426N06 product:unknown EST, full insert sequence.",0,0,0,0,0,0,0,0,0,0,0,2,0,0,0,0,1,0,1,4
"AAACACACCA",220886,"C530024J06Rik RIKEN cDNA C530024J06 gene",0,0,0,1,0,0,0,0,0,0,0,0,0,0,0,0,0,0,0,1
"AAACACACTG",56951,"Fpr1 formyl peptide receptor 1",0,0,0,0,0,0,0,0,0,1,0,0,0,0,0,0,0,0,0,1
"AAACACACTG",155712,"Stx5a syntaxin 5A",0,0,0,0,0,0,0,0,0,1,0,0,0,0,0,0,0,0,0,1
"AAACACAGAA",27664,"Ulk2 Unc-51 like kinase 2 (C. elegans)",0,0,0,0,0,0,0,1,0,0,0,0,0,0,2,0,0,0,0,3
"AAACACAGAT",33653,"Wnt2 wingless-related MMTV integration site 2",0,0,0,0,0,0,0,0,0,0,0,0,0,0,0,0,0,0,1,1
"AAACACAGGA",5045,"Slc16a2 solute carrier family 16 (monocarboxylic acid transporters), member 2",0,0,0,0,0,2,0,0,0,1,0,0,0,0,1,0,0,0,0,4
"AAACACATAT",,,0,0,0,0,0,0,0,0,0,0,0,0,0,0,0,0,0,0,1,1
"AAACACATTA",,,0,0,0,0,0,0,0,0,1,0,0,0,0,0,0,0,0,0,0,1
"AAACACATTG",1971,"Calr calreticulin",0,0,0,0,0,0,0,0,0,0,0,0,0,0,0,0,0,1,0,1
"AAACACCATA",,,0,0,0,0,0,0,0,0,0,0,0,0,1,0,0,0,0,0,0,1
"AAACACCCAC",28147,"Dp1l1 deleted in polyposis 1-like 1",0,0,0,0,0,0,0,0,0,0,0,0,0,0,0,0,0,1,0,1
"AAACACCCAG",222554,"- Mus musculus transcribed sequences",0,0,0,0,0,0,0,0,0,0,0,0,1,0,0,0,0,1,0,2
"AAACACCCTA",263185,"Vps45 vacuolar protein sorting 45 (yeast)",0,0,0,0,0,0,0,0,0,0,0,0,0,1,0,1,0,0,0,2
"AAACACCCTC",191636,"- Musculus 12 days embryo eyeball cDNA, RIKEN full-length enriched library, clone:D230011D10 product:non-POU-domain-containing, octamer binding protein, full insert sequence.",0,0,0,0,0,0,0,0,0,0,0,0,0,0,1,0,0,0,1,2
"AAACACCGTT",,,1,0,0,0,0,0,0,0,0,0,0,0,0,0,0,0,0,0,0,1
"AAACACCTAA",2582,"- Musculus 9 days embryo whole body cDNA, RIKEN full-length enriched library, clone:D030064N02 product:vacuolar protein sorting 45 (yeast), full insert sequence.",0,1,0,0,0,0,1,0,0,0,0,1,0,1,0,1,0,2,0,7
"AAACACCTAA",263185,"Vps45 vacuolar protein sorting 45 (yeast)",0,1,0,0,0,0,1,0,0,0,0,1,0,1,0,1,0,2,0,7
"AAACACCTAG",64200,"2010313P22Rik RIKEN cDNA 2010313P22 gene",0,0,0,0,0,1,0,0,0,0,0,1,0,0,0,0,0,0,0,2
"AAACACCTAG",207715,"A830027B17Rik RIKEN cDNA A830027B17 gene",0,0,0,0,0,1,0,0,0,0,0,1,0,0,0,0,0,0,0,2
"AAACACCTGG",268694,"Donson downstream neighbor of SON",0,0,0,0,0,0,0,0,0,0,0,0,0,0,0,0,1,0,0,1
"AAACACCTTA",4649,"Cenpc centromere autoantigen C",0,2,1,1,0,0,0,0,2,0,0,0,0,0,0,0,0,0,1,7
"AAACACCTTG",25623,"- Musculus adult male hypothalamus cDNA, RIKEN full-length enriched library, clone:A230052G05 product:hypothetical protein, full insert sequence.",0,0,0,0,0,0,0,0,0,0,0,0,0,0,0,0,0,0,1,1
"AAACACCTTT",234620,"- Mus musculus transcribed sequences",0,0,0,0,0,0,0,0,0,0,0,1,0,0,0,1,0,1,1,4
"AAACACGAAA",49441,"Zik1 zinc finger protein interacting with K protein 1",0,0,0,0,0,0,0,1,0,0,0,0,0,0,0,0,0,0,0,1
"AAACACGAAA",4437,"Mapk14 mitogen activated protein kinase 14",0,0,0,0,0,0,0,1,0,0,0,0,0,0,0,0,0,0,0,1
"AAACACGACT",,,0,0,0,0,0,0,0,0,0,0,0,0,0,1,0,0,0,0,0,1
"AAACACGAGA",38888,"Serping1 serine (or cysteine) proteinase inhibitor, clade G, member 1",0,0,0,0,0,0,0,0,0,1,0,0,0,0,0,0,0,0,0,1
"AAACACGATG",,,0,0,0,0,0,0,0,0,1,0,0,0,0,0,0,0,0,0,0,1
"AAACACGATT",,,0,0,0,0,0,0,0,0,0,0,0,0,0,0,0,1,0,0,0,1
"AAACACGCAA",11175,"425O18-1 hypothetical protein 425O18-1",0,0,0,0,0,1,0,0,0,0,0,0,0,0,0,0,0,0,0,1
"AAACACGGCT",1372,"Pde6b phosphodiesterase 6B, cGMP, rod receptor, beta polypeptide",0,0,0,0,0,0,0,0,0,0,0,0,1,0,1,0,0,0,2,4
"AAACACTAAG",235039,"Csnk casein kappa",0,0,0,0,0,0,0,1,0,0,0,0,0,0,0,1,0,0,0,2
"AAACACTAAT",87547,"6030413G23Rik RIKEN cDNA 6030413G23 gene",0,0,0,0,0,0,0,0,0,0,0,0,2,0,0,0,0,0,0,2
"AAACACTATA",251083,"4633401C23Rik RIKEN cDNA 4633401C23 gene",0,0,0,0,0,0,0,0,0,0,0,1,0,0,0,0,0,0,0,1
"AAACACTATA",246668,"D030040M08Rik RIKEN cDNA D030040M08 gene",0,0,0,0,0,0,0,0,0,0,0,1,0,0,0,0,0,0,0,1
"AAACACTCAA",141197,"Wbp11 WW domain binding protein 11",0,0,1,0,0,0,0,0,0,0,0,0,1,0,0,0,0,0,0,2
"AAACACTCAA",28796,"MGC40949 hypothetical protein MGC40949",0,0,1,0,0,0,0,0,0,0,0,0,1,0,0,0,0,0,0,2
"AAACACTCCC",30849,"Pcl1-pending prenylcysteine lyase",0,0,0,0,0,0,0,1,1,0,0,0,0,1,0,0,0,0,0,3
"AAACACTCTT",,,0,0,0,1,0,0,0,0,0,0,0,0,0,0,0,0,0,0,0,1
"AAACACTGAT",87547,"6030413G23Rik RIKEN cDNA 6030413G23 gene",0,0,0,1,0,0,1,0,0,0,0,0,0,0,0,0,0,0,0,2
"AAACACTGAT",251662,"6430411B10Rik RIKEN cDNA 6430411B10 gene",0,0,0,1,0,0,1,0,0,0,0,0,0,0,0,0,0,0,0,2
"AAACACTGCT",1825,"Tff2 trefoil factor 2 (spasmolytic protein 1)",0,0,0,0,0,0,0,0,0,0,0,0,0,0,0,0,0,0,1,1
"AAACACTGGC",,,0,0,0,0,0,0,0,0,0,0,0,0,0,0,0,0,0,1,0,1
"AAACACTGTA",,,0,0,0,1,0,0,0,0,0,0,0,0,0,0,0,0,0,0,0,1
"AAACACTGTC",6834,"Ifnar2 interferon (alpha and beta) receptor 2",0,2,1,1,0,2,16,1,3,3,4,1,7,2,3,4,6,6,3,65
"AAACACTTCA",19761,"BC013529 cDNA sequence BC013529",0,0,0,0,0,0,0,0,0,0,0,0,0,0,0,0,0,1,0,1
"AAACACTTCC",42855,"Ptov1 prostate tumor over expressed gene 1",0,0,0,0,0,0,0,0,0,0,0,0,0,0,0,0,0,0,1,1
"AAACACTTGC",,,0,0,0,0,0,0,0,0,0,0,0,0,0,0,0,0,1,0,0,1
"AAACAGAAAA",179762,"Cklfsf2a chemokine-like factor super family 2A",0,1,0,0,0,0,0,0,0,0,0,0,0,0,0,0,0,0,2,3
"AAACAGAAAA",207360,"- Mus musculus transcribed sequence",0,1,0,0,0,0,0,0,0,0,0,0,0,0,0,0,0,0,2,3
"AAACAGAAAG",24280,"Usp15 ubiquitin specific protease 15",0,0,0,0,0,0,0,0,0,0,0,0,0,0,0,0,1,0,0,1
"AAACAGAACC",10,"Srm spermidine synthase",0,0,0,1,0,0,0,0,0,0,0,0,0,0,0,0,0,0,0,1
"AAACAGAACC",33649,"2410051C13Rik RIKEN cDNA 2410051C13 gene",0,0,0,1,0,0,0,0,0,0,0,0,0,0,0,0,0,0,0,1
"AAACAGAACT",197521,"6330412C24Rik RIKEN cDNA 6330412C24 gene",0,0,0,0,0,1,0,0,0,0,0,0,0,0,0,0,0,0,0,1
"AAACAGAAGT",196508,"Morf4l1 mortality factor 4 like 1",0,2,2,0,0,0,0,1,0,2,0,1,0,0,3,0,1,1,0,13
"AAACAGAAGT",68155,"2310044D20Rik RIKEN cDNA 2310044D20 gene",0,2,2,0,0,0,0,1,0,2,0,1,0,0,3,0,1,1,0,13
"AAACAGAAGT",24280,"Usp15 ubiquitin specific protease 15",0,2,2,0,0,0,0,1,0,2,0,1,0,0,3,0,1,1,0,13
"AAACAGAATG",152426,"- Mus musculus transcribed sequences",1,0,0,0,0,0,0,0,0,0,0,0,0,0,0,0,0,0,0,1
"AAACAGAATT",4116,"Tcte3 t-complex-associated testis expressed 3",0,0,0,0,0,1,0,0,1,1,0,0,0,0,0,2,0,0,0,5
"AAACAGAATT",117055,"3110020O18Rik RIKEN cDNA 3110020O18 gene",0,0,0,0,0,1,0,0,1,1,0,0,0,0,0,2,0,0,0,5
"AAACAGACCA",156195,"AI851076 expressed sequence AI851076",1,0,0,0,0,0,0,0,0,0,0,1,0,0,0,0,0,0,0,2
"AAACAGACCT",179682,"Rnf41 ring finger protein 41",0,0,1,0,0,0,0,0,0,0,0,0,0,0,0,0,0,1,0,2
"AAACAGACGA",36000,"2310005N01Rik RIKEN cDNA 2310005N01 gene",0,0,0,2,0,0,0,1,1,1,1,0,0,0,2,0,1,0,1,10
"AAACAGACGT",,,0,0,0,0,0,0,0,0,0,0,0,0,0,0,0,0,0,0,1,1
"AAACAGAGCA",46809,"Vipr1 vasoactive intestinal peptide receptor 1",0,0,0,0,0,0,0,0,0,0,0,0,1,0,0,0,0,0,0,1
"AAACAGAGCT",80,"Afp alpha fetoprotein",0,0,0,0,0,1,0,0,0,0,0,0,0,0,0,0,0,0,0,1
"AAACAGAGGA",45494,"Gcg glucagon",0,0,0,1,0,0,0,0,0,0,0,0,0,0,0,0,0,0,0,1
"AAACAGAGGG",249268,"- Mus musculus transcribed sequence with weak  similarity to protein ref:NP_081764.1 (M.musculus)  RIKEN cDNA 5730493B19 [Mus musculus]",0,0,0,1,0,0,0,0,0,0,0,0,0,0,0,0,0,0,0,1
"AAACAGAGTC",4116,"Tcte3 t-complex-associated testis expressed 3",0,0,0,0,0,0,0,0,0,0,0,0,0,0,2,0,0,0,0,2
"AAACAGATCC",34102,"Odc ornithine decarboxylase, structural",0,0,0,0,0,0,0,0,0,0,0,0,0,1,0,0,0,0,0,1
"AAACAGATCT",4116,"Tcte3 t-complex-associated testis expressed 3",0,0,0,0,0,0,0,0,0,0,0,0,0,0,0,0,0,1,0,1
"AAACAGATGA",35491,"2610101N10Rik RIKEN cDNA 2610101N10 gene",0,0,0,0,0,0,0,0,0,1,0,0,0,0,0,0,0,0,0,1
"AAACAGATTA",41008,"- Musculus 16 days embryo head cDNA, RIKEN full-length enriched library, clone:C130026G07 product:unknown EST, full insert sequence.",0,2,5,2,2,0,1,0,1,2,1,1,2,1,3,5,2,1,3,34
"AAACAGATTA",107605,"1700001G18Rik RIKEN cDNA 1700001G18 gene",0,2,5,2,2,0,1,0,1,2,1,1,2,1,3,5,2,1,3,34
"AAACAGCAAC",40546,"Itsn intersectin (SH3 domain protein 1A)",0,1,0,0,0,0,0,0,0,1,0,0,0,0,0,0,0,0,0,2
"AAACAGCAGA",250931,"Arhgap18 Rho GTPase activating protein 18",0,0,0,0,0,0,0,0,0,0,1,0,0,0,0,0,0,0,0,1
"AAACAGCCAA",22260,"Slc38a4 solute carrier family 38, member 4",0,0,0,0,0,0,0,0,0,0,0,0,0,0,0,0,0,0,1,1
"AAACAGCCAG",23168,"2310067B10Rik RIKEN cDNA 2310067B10 gene",0,0,0,0,0,0,0,0,0,0,0,1,0,0,0,0,0,0,0,1
"AAACAGCCCT",25269,"BC030906 cDNA sequence BC030906",0,0,0,0,0,0,0,0,0,0,0,0,0,0,0,0,0,0,1,1
"AAACAGCGAT",,,0,0,0,0,0,0,0,0,0,0,0,0,0,0,0,0,1,0,0,1
"AAACAGCTAC",3584,"BC002199 cDNA sequence BC002199",0,0,0,0,0,0,0,0,0,0,0,1,0,0,0,0,0,0,0,1
"AAACAGCTAC",245395,"Pten phosphatase and tensin homolog",0,0,0,0,0,0,0,0,0,0,0,1,0,0,0,0,0,0,0,1
"AAACAGCTGC",21209,"Nrbf2 nuclear receptor binding factor 2",0,0,0,0,0,0,0,0,0,0,0,1,0,0,0,0,0,0,0,1
"AAACAGCTGC",43278,"Olfm1 olfactomedin 1",0,0,0,0,0,0,0,0,0,0,0,1,0,0,0,0,0,0,0,1
"AAACAGGAAA",10223,"4930563P03Rik RIKEN cDNA 4930563P03 gene",0,0,0,0,0,0,0,1,0,0,0,0,0,0,0,0,0,0,1,2
"AAACAGGAAG",97,"Semcap2-pending semaF cytoplasmic domain associated protein 2",0,1,0,0,0,0,0,0,0,1,0,0,0,0,0,0,0,0,1,3
"AAACAGGATA",,,0,0,0,0,0,0,1,0,0,0,0,0,0,0,0,0,0,0,0,1
"AAACAGGCAA",,,0,0,0,0,0,0,0,0,0,0,0,0,0,0,0,0,0,0,1,1
"AAACAGGCCC",2720,"Mapk8ip mitogen activated protein kinase 8 interacting protein",0,0,0,0,0,0,0,1,1,1,0,1,0,0,0,0,0,0,0,4
"AAACAGGGCT",154514,"Pigb phosphatidylinositol glycan, class B",0,1,0,0,0,0,0,0,0,0,0,0,0,1,0,1,0,1,1,5
"AAACAGGGCT",197566,"Cpr8-pending cell cycle progression 8 protein",0,1,0,0,0,0,0,0,0,0,0,0,0,1,0,1,0,1,1,5
"AAACAGGGGT",219645,"Cdk8 cyclin-dependent kinase 8",0,0,0,0,1,0,0,0,0,0,0,0,0,0,0,0,0,0,0,1
"AAACAGGGTC",44297,"C630016O21Rik RIKEN cDNA C630016O21 gene",0,0,0,0,0,0,0,1,0,0,0,0,2,0,0,2,0,0,0,5
"AAACAGGGTC",196624,"Cdkap1 CDK2 (cyclin-dependent kinase 2)-associated protein 1",0,0,0,0,0,0,0,1,0,0,0,0,2,0,0,2,0,0,0,5
"AAACAGGGTC",256556,"- Mus musculus transcribed sequences",0,0,0,0,0,0,0,1,0,0,0,0,2,0,0,2,0,0,0,5
"AAACAGGGTT",234195,"Rcbtb1 regulator of chromosome condensation (RCC1) and BTB (POZ) domain containing protein 1",0,0,0,0,0,0,0,0,0,0,0,0,0,1,0,0,0,0,0,1
"AAACAGGTAC",235281,"- Musculus 7 days neonate cerebellum cDNA, RIKEN full-length enriched library, clone:A730014K15 product:unclassifiable, full insert sequence.",0,0,0,0,0,0,0,0,0,0,0,0,0,0,2,0,0,0,0,2
"AAACAGGTCT",22832,"- Mus musculus transcribed sequence with weak  similarity to protein ref:NP_038806.1 (M.musculus)  aldo-keto reductase family 1, member C13; aldo-keto reductase AKR1C13 [Mus musculus]",0,0,0,0,0,0,0,0,0,0,0,0,0,0,0,0,0,0,1,1
"AAACAGGTTC",9537,"Lcn2 lipocalin 2",0,0,1,0,0,0,0,0,1,0,0,0,0,0,0,0,0,0,0,2
"AAACAGTAAC",25333,"Pik3r4 phosphatidylinositol 3 kinase, regulatory subunit, polypeptide 4, p150",0,0,0,0,0,0,0,0,1,0,0,0,0,0,0,0,0,0,0,1
"AAACAGTAAC",28873,"Ppap2c phosphatidic acid phosphatase type 2c",0,0,0,0,0,0,0,0,1,0,0,0,0,0,0,0,0,0,0,1
"AAACAGTATT",3716,"Mcrs1 microspherule protein 1",0,0,0,0,0,0,0,0,0,1,0,0,0,0,0,0,0,0,0,1
"AAACAGTATT",85162,"2310007D09Rik RIKEN cDNA 2310007D09 gene",0,0,0,0,0,0,0,0,0,1,0,0,0,0,0,0,0,0,0,1
"AAACAGTCCA",5346,"Mep1a meprin 1 alpha",0,0,0,0,0,0,0,0,0,0,0,0,0,0,0,0,0,0,1,1
"AAACAGTCCT",181466,"Ps1d-pending putative S1 RNA binding domain protein",0,0,0,0,0,0,0,0,0,0,0,0,0,0,0,0,1,0,0,1
"AAACAGTCTT",87340,"Snap29 synaptosomal-associated protein",0,0,0,1,0,0,0,0,0,0,0,0,0,0,0,0,0,0,0,1
"AAACAGTCTT",89568,"B930060C03 hypothetical protein B930060C03",0,0,0,1,0,0,0,0,0,0,0,0,0,0,0,0,0,0,0,1
"AAACAGTGAG",3065,"Xrn2 5'-3' exoribonuclease 2",0,0,0,0,0,0,0,1,0,1,0,0,0,0,0,0,0,0,0,2
"AAACAGTGGC",21529,"Rpl37a ribosomal protein L37a",0,0,0,0,0,0,2,0,0,0,1,1,0,0,0,0,0,0,0,4
"AAACAGTGGT",3868,"Yy1 YY1 transcription factor",0,0,0,1,1,0,0,0,1,0,0,0,0,0,0,0,0,0,0,3
"AAACAGTGTC",,,0,0,0,0,0,0,0,0,0,0,1,0,0,0,0,0,0,0,0,1
"AAACAGTGTG",45089,"Syt12 synaptotagmin 12",0,0,1,0,0,0,0,0,0,0,0,0,0,0,0,0,0,0,0,1
"AAACAGTGTT",,,0,0,0,0,0,0,0,0,0,0,0,0,0,1,0,0,0,0,0,1
"AAACAGTTAT",53865,"G630054C21 hypothetical protein G630054C21",0,0,0,0,0,0,0,0,0,0,0,0,0,0,0,0,0,0,1,1
"AAACAGTTCA",,,0,1,0,0,0,0,0,0,0,0,0,0,0,0,0,0,0,0,0,1
"AAACAGTTGA",28099,"Soat1 sterol O-acyltransferase 1",0,0,0,0,1,0,0,0,0,0,0,0,0,0,0,0,0,0,0,1
"AAACAGTTGC",,,0,0,0,1,0,0,0,0,0,0,0,0,0,0,0,0,0,0,0,1
"AAACAGTTGT",,,0,0,0,1,0,0,0,0,0,0,0,0,0,0,0,0,0,0,0,1
"AAACAGTTTA",29902,"Psat1 phosphoserine aminotransferase 1",0,1,0,0,0,0,0,0,0,0,0,0,0,0,0,0,0,0,0,1
"AAACAGTTTG",111702,"Apg10l autophagy 10-like (S. cerevisiae)",0,0,0,0,0,0,0,0,0,0,0,1,0,0,0,0,0,0,0,1
"AAACATAAAA",153192,"- Mus musculus transcribed sequences",0,0,0,0,0,0,0,1,0,0,0,0,0,0,0,0,0,0,0,1
"AAACATAATA",24611,"Pros1 protein S (alpha)",0,1,0,1,0,0,2,0,0,0,2,2,2,1,0,0,0,0,1,12
"AAACATAATA",257108,"- Mus musculus transcribed sequences",0,1,0,1,0,0,2,0,0,0,2,2,2,1,0,0,0,0,1,12
"AAACATAATG",2012,"Eps8 epidermal growth factor receptor pathway substrate 8",0,0,0,1,0,0,0,0,0,0,0,0,0,0,0,0,0,0,0,1
"AAACATAATG",209401,"- Mus musculus transcribed sequences",0,0,0,1,0,0,0,0,0,0,0,0,0,0,0,0,0,0,0,1
"AAACATACAC",7526,"Cugbp1 CUG triplet repeat, RNA binding protein 1",0,0,1,1,0,2,0,0,0,0,0,1,0,1,0,0,0,0,0,6
"AAACATACAT",3726,"Slc2a3 solute carrier family 2 (facilitated glucose transporter), member 3",0,0,0,0,0,0,0,0,1,0,0,0,0,0,0,0,0,0,0,1
"AAACATACAT",22315,"5430411K16Rik RIKEN cDNA 5430411K16 gene",0,0,0,0,0,0,0,0,1,0,0,0,0,0,0,0,0,0,0,1
"AAACATAGTA",248880,"- Mus musculus transcribed sequence",0,0,0,0,0,0,0,0,1,0,0,0,0,0,0,0,0,0,0,1
"AAACATAGTT",130624,"BC002059 cDNA sequence BC002059",0,1,0,1,0,1,0,0,0,0,0,1,1,1,1,0,0,0,0,7
"AAACATATGC",,,0,0,0,0,0,0,0,0,0,0,0,0,0,0,0,1,0,0,0,1
"AAACATCACC",24115,"AI836256 expressed sequence AI836256",0,0,0,0,1,0,0,0,0,0,0,0,0,0,0,0,0,0,0,1
"AAACATCACT",254,"Tpt1 tumor protein, translationally-controlled 1",0,0,0,0,0,0,0,0,0,0,0,0,0,0,1,0,0,0,0,1
"AAACATCAGC",,,0,0,0,0,0,0,0,0,0,0,0,1,0,0,0,0,0,0,0,1
"AAACATCAGG",160830,"5330440G10Rik RIKEN cDNA 5330440G10 gene",0,0,0,1,0,0,0,0,0,0,0,0,0,0,0,0,0,0,0,1
"AAACATCATA",,,0,1,0,0,0,0,0,0,0,0,0,0,0,0,0,0,0,0,0,1
"AAACATCCCA",7051,"Rdx radixin",0,1,1,0,0,0,0,1,0,0,0,0,0,0,1,0,0,0,0,4
"AAACATCCTA",196330,"0610013D04Rik RIKEN cDNA 0610013D04 gene",0,3,1,0,0,0,4,1,2,2,3,0,2,2,2,2,1,0,1,26
"AAACATCCTA",258632,"- Mus musculus transcribed sequences",0,3,1,0,0,0,4,1,2,2,3,0,2,2,2,2,1,0,1,26
"AAACATCCTT",2951,"Camk4 calcium/calmodulin-dependent protein kinase IV",0,0,1,0,0,0,0,0,0,0,0,0,0,0,0,0,0,0,0,1
"AAACATCTAT",32582,"Ebf4 early B-cell factor 4",0,0,0,0,0,0,0,0,0,0,0,0,0,0,1,0,0,0,0,1
"AAACATCTTC",21911,"Smfn small fragment nuclease",1,0,0,1,0,0,1,0,1,0,0,0,0,0,0,1,1,1,0,7
"AAACATCTTC",161464,"- Mus musculus transcribed sequences",1,0,0,1,0,0,1,0,1,0,0,0,0,0,0,1,1,1,0,7
"AAACATCTTT",27351,"Akap8 A kinase (PRKA) anchor protein 8",0,0,0,0,0,0,0,0,1,0,0,0,0,0,0,0,0,0,0,1
"AAACATTAAA",76039,"- Musculus 16 days neonate thymus cDNA, RIKEN full-length enriched library, clone:A130018G07 product:unclassifiable, full insert sequence.",0,0,4,0,0,0,0,0,0,0,1,0,0,0,0,0,0,0,0,5
"AAACATTAAA",80584,"Lig4 ligase IV, DNA, ATP-dependent",0,0,4,0,0,0,0,0,0,0,1,0,0,0,0,0,0,0,0,5
"AAACATTAGT",,,0,0,0,0,0,0,0,0,0,0,0,0,0,0,0,0,0,1,0,1
"AAACATTCAA",257879,"9930116P15Rik RIKEN cDNA 9930116P15 gene",0,0,1,0,0,1,0,0,0,0,0,0,1,1,1,0,0,0,0,5
"AAACATTCCA",269033,"- Mus musculus transcribed sequences",0,0,0,0,0,0,0,0,0,0,1,0,0,0,0,0,0,0,0,1
"AAACATTCCT",27284,"2810422O20Rik RIKEN cDNA 2810422O20 gene",0,0,0,1,0,0,0,0,0,0,0,0,0,0,0,0,0,0,0,1
"AAACATTCCT",209452,"BC021875 cDNA sequence BC021875",0,0,0,1,0,0,0,0,0,0,0,0,0,0,0,0,0,0,0,1
"AAACATTCTG",150348,"Hnt-pending neurotrimin",0,0,0,0,0,0,0,0,0,0,0,0,0,0,0,1,0,0,0,1
"AAACATTCTG",29727,"2810474H01Rik RIKEN cDNA 2810474H01 gene",0,0,0,0,0,0,0,0,0,0,0,0,0,0,0,1,0,0,0,1
"AAACATTGAT",138158,"Lpp LIM domain containing preferred translocation partner in lipoma",0,1,0,0,0,0,0,0,0,0,0,0,0,0,0,0,0,0,0,1
"AAACATTGGA",4580,"Slc4a2 solute carrier family 4 (anion exchanger), member 2",0,0,0,1,0,0,0,0,0,0,0,0,0,0,0,0,0,0,0,1
"AAACATTGGG",246440,"Smbp-pending SM-11044 binding protein",3,4,6,3,0,1,1,8,3,2,2,1,3,1,3,8,0,1,5,55
"AAACATTGTA",,,0,0,0,0,1,0,0,0,0,0,0,0,0,0,0,0,0,0,0,1
"AAACATTGTT",4443,"Cyp1b1 cytochrome P450, family 1, subfamily b, polypeptide 1",0,4,6,0,0,0,0,1,1,1,2,5,1,0,0,1,1,0,0,23
"AAACATTTAA",20176,"Cryga crystallin, gamma A",0,0,1,0,0,0,0,0,0,0,1,0,0,0,0,0,0,0,0,2
"AAACATTTAG",220979,"2310035O07Rik RIKEN cDNA 2310035O07 gene",0,0,0,2,1,0,0,0,1,0,0,0,0,0,0,1,1,0,0,6
"AAACATTTCT",135810,"- Mus musculus transcribed sequences",0,4,1,0,0,0,0,0,0,0,0,0,0,0,0,0,0,0,0,5
"AAACATTTCT",137286,"6230401I09Rik RIKEN cDNA 6230401I09 gene",0,4,1,0,0,0,0,0,0,0,0,0,0,0,0,0,0,0,0,5
"AAACCAAAAA",41940,"6530409L22Rik RIKEN cDNA 6530409L22 gene",0,1,1,3,0,1,2,3,0,1,3,0,0,0,0,0,0,2,0,17
"AAACCAAAAA",225297,"Eng endoglin",0,1,1,3,0,1,2,3,0,1,3,0,0,0,0,0,0,2,0,17
"AAACCAAAAC",,,0,0,0,0,0,0,0,0,0,0,0,0,0,1,0,0,0,0,0,1
"AAACCAAAAG",189773,"8030475D13Rik RIKEN cDNA 8030475D13 gene",0,0,0,0,0,0,0,0,1,0,0,0,0,0,0,0,0,0,0,1
"AAACCAAAAT",21145,"Amotl2 angiomotin like 2",0,0,0,0,0,0,0,0,0,0,0,0,0,0,0,0,0,1,1,2
"AAACCAAACA",195461,"Rhced Rhesus blood group CE and D",0,0,1,1,0,0,1,0,1,0,0,0,0,0,0,2,0,0,0,6
"AAACCAAACA",256858,"Dnclc1 dynein, cytoplasmic, light chain 1",0,0,1,1,0,0,1,0,1,0,0,0,0,0,0,2,0,0,0,6
"AAACCAAAGA",32497,"C230080I20Rik RIKEN cDNA C230080I20 gene",0,0,1,0,0,0,0,0,0,0,0,0,0,0,0,0,0,0,0,1
"AAACCAAAGC",25732,"Sf3a1 splicing factor 3a, subunit 1",0,0,0,0,0,0,0,0,0,0,0,0,0,1,0,0,0,0,0,1
"AAACCAAAGT",29432,"1110018O08Rik RIKEN cDNA 1110018O08 gene",0,0,0,0,0,0,0,0,0,0,0,0,0,0,0,0,0,1,0,1
"AAACCAACAC",,,0,0,0,0,0,0,0,0,0,0,0,0,1,0,1,0,0,0,0,2
"AAACCAACAG",41481,"Stau2 staufen (RNA binding protein) homolog 2 (Drosophila)",0,0,0,0,0,0,1,0,0,0,0,0,0,0,0,0,0,0,0,1
"AAACCAACCG",87711,"D5Ertd189e DNA segment, Chr 5, ERATO Doi 189, expressed",0,0,0,0,0,0,0,0,0,0,1,2,0,0,0,0,0,0,0,3
"AAACCAACTA",19187,"Ptma prothymosin alpha",0,0,0,0,0,0,0,0,0,0,0,0,0,0,0,0,0,0,2,2
"AAACCAAGAA",27933,"Psmd14 proteasome (prosome, macropain) 26S subunit, non-ATPase, 14",0,0,0,0,0,0,0,0,0,0,0,0,0,0,0,0,0,0,1,1
"AAACCAAGAG",235048,"6820429M01 hypothetical protein 6820429M01",0,0,0,1,0,0,0,0,0,0,0,0,0,0,0,0,0,0,0,1
"AAACCAAGCC",32039,"4631416I11Rik RIKEN cDNA 4631416I11 gene",0,0,0,0,0,0,0,0,0,0,0,0,0,0,0,0,0,0,1,1
"AAACCAAGCT",202750,"C76746 expressed sequence C76746",0,0,0,0,0,0,0,0,1,0,0,0,0,0,0,0,0,0,0,1
"AAACCAAGCT",255790,"Xlr5 X-linked lymphocyte-regulated 5",0,0,0,0,0,0,0,0,1,0,0,0,0,0,0,0,0,0,0,1
"AAACCAAGTG",245830,"2010204I15Rik RIKEN cDNA 2010204I15 gene",0,0,0,0,0,0,0,0,0,0,0,0,0,0,0,1,0,0,0,1
"AAACCAATAA",20445,"Tspyl testis-specific protein, Y-encoded-like",0,0,0,0,0,0,0,0,0,0,0,1,0,0,0,0,0,0,0,1
"AAACCAATAC",153911,"Lcp1 lymphocyte cytosolic protein 1",0,0,0,1,0,0,0,0,0,0,0,0,0,0,0,0,0,0,0,1
"AAACCAATCA",,,0,0,1,0,0,0,0,2,2,0,1,0,0,1,1,1,0,0,0,9
"AAACCAATCT",26479,"Nedd10 neural precursor cell expressed, developmentally down-regulated gene 10",0,0,0,1,0,0,0,0,0,0,1,0,0,0,0,0,0,0,0,2
"AAACCAATTA",256753,"Slc35e3 solute carrier family 35, member E3",0,0,0,0,0,0,0,0,0,0,0,0,0,1,0,0,0,0,0,1
"AAACCACACA",831,"Ssr4 signal sequence receptor, delta",0,0,0,1,0,0,0,1,1,1,0,0,0,1,1,0,0,0,0,6
"AAACCACACA",253156,"E230025E14Rik RIKEN cDNA E230025E14 gene",0,0,0,1,0,0,0,1,1,1,0,0,0,1,1,0,0,0,0,6
"AAACCACACC",269287,"LOC212871 similar to demilune cell and parotid protein; common salivary protein 1",0,0,0,0,0,0,0,0,0,0,0,0,0,0,0,0,1,0,0,1
"AAACCACACT",21086,"Eef1d eukaryotic translation elongation factor 1 delta (guanine nucleotide exchange protein)",0,0,0,0,1,0,0,0,1,0,2,0,0,0,0,0,0,0,0,4
"AAACCACAGA",39503,"- Mus musculus transcribed sequence with weak  similarity to protein sp:P49588 (H.sapiens) SYA_HUMAN Alanyl-tRNA synthetase (Alanine--tRNA ligase) (AlaRS)",0,0,0,0,0,0,1,0,0,0,0,0,0,0,0,0,0,0,0,1
"AAACCACATT",103117,"- Musculus 4 days neonate male adipose cDNA, RIKEN full-length enriched library, clone:B430001P14 product:unknown EST, full insert sequence.",0,0,0,0,0,0,0,0,0,0,0,1,0,0,0,0,0,0,0,1
"AAACCACCAG",20838,"Mic2l1 MIC2 (monoclonal Imperial Cancer Research Fund 2)-like 1",0,1,0,0,0,0,0,0,0,0,0,0,0,0,0,0,0,0,0,1
"AAACCACCAG",28546,"LOC226499 similar to chromosome 1 open reading frame 27",0,1,0,0,0,0,0,0,0,0,0,0,0,0,0,0,0,0,0,1
"AAACCACTCA",,,0,0,0,0,0,0,0,0,0,0,0,0,0,0,0,0,0,0,2,2
"AAACCACTTT",37779,"6330408A02Rik RIKEN cDNA 6330408A02 gene",0,0,0,0,0,0,0,0,0,0,0,0,0,1,0,0,0,0,0,1
"AAACCAGAAA",30063,"Fgb fibrinogen, B beta polypeptide",0,0,0,1,0,0,0,0,0,0,0,0,0,0,0,1,1,0,0,3
"AAACCAGAAA",225297,"Eng endoglin",0,0,0,1,0,0,0,0,0,0,0,0,0,0,0,1,1,0,0,3
"AAACCAGAAT",222520,"4733401N12Rik RIKEN cDNA 4733401N12 gene",0,0,1,0,0,0,0,0,0,0,0,0,0,0,0,0,1,0,0,2
"AAACCAGAAT",247443,"- Musculus adult male testis cDNA, RIKEN full-length enriched library, clone:4931428H06 product:chloride channel 3, full insert sequence.",0,0,1,0,0,0,0,0,0,0,0,0,0,0,0,0,1,0,0,2
"AAACCAGAGA",197523,"Bach-pending brain acyl-CoA hydrolase",0,0,0,0,0,0,0,0,1,0,0,0,0,0,0,0,0,0,0,1
"AAACCAGAGC",4323,"Mtap1b microtubule-associated protein 1 B",1,0,0,1,2,4,0,0,0,0,0,0,0,0,1,0,0,1,0,10
"AAACCAGATA",28797,"Dazap2 DAZ associated protein 2",0,0,0,0,0,0,0,0,1,0,0,0,0,0,1,0,0,0,0,2
"AAACCAGATG",258927,"1700026P12Rik RIKEN cDNA 1700026P12 gene",0,0,0,1,0,0,0,0,0,0,0,0,0,0,0,0,0,0,0,1
"AAACCAGCAA",34096,"0610011N22Rik RIKEN cDNA 0610011N22 gene",0,0,0,0,0,0,0,1,0,0,0,0,0,0,0,0,0,0,0,1
"AAACCAGCAC",39900,"Lrrtm2 leucine rich repeat transmembrane neuronal 2",0,0,0,0,0,0,1,0,0,0,0,0,0,0,0,0,0,0,0,1
"AAACCAGCAT",25243,"9130009D18Rik RIKEN cDNA 9130009D18 gene",0,0,0,0,0,0,0,1,0,0,0,0,0,0,0,0,0,0,0,1
"AAACCAGCAT",89859,"2610524G09Rik RIKEN cDNA 2610524G09 gene",0,0,0,0,0,0,0,1,0,0,0,0,0,0,0,0,0,0,0,1
"AAACCAGGAA",97,"Semcap2-pending semaF cytoplasmic domain associated protein 2",0,0,0,0,0,0,0,0,0,0,0,0,0,0,0,0,0,0,1,1
"AAACCAGGAC",28336,"0610010I20Rik RIKEN cDNA 0610010I20 gene",0,0,0,0,1,0,0,0,0,0,0,0,0,0,0,0,0,0,0,1
"AAACCAGGCC",6712,"Des desmin",0,0,0,0,0,0,0,0,0,0,0,0,0,0,1,0,0,0,0,1
"AAACCAGGGC",153271,"A930033H14Rik RIKEN cDNA A930033H14 gene",0,1,0,0,0,0,0,0,0,0,0,0,0,0,0,0,0,0,0,1
"AAACCAGGTG",,,0,0,0,0,0,0,0,0,0,0,0,0,0,0,0,0,1,0,0,1
"AAACCAGGTT",230197,"AU020939 expressed sequence AU020939",0,0,1,0,0,0,0,0,0,0,1,0,0,0,0,1,0,0,0,3
"AAACCAGTAA",121920,"Sorl1 sortilin-related receptor, LDLR class A repeats-containing",0,0,0,1,0,0,0,0,0,0,0,0,0,0,0,0,0,0,0,1
"AAACCAGTGA",,,0,0,0,0,0,0,0,0,0,0,0,0,0,0,0,0,0,0,2,2
"AAACCAGTGG",15969,"Adam8 a disintegrin and metalloprotease domain 8",0,0,0,1,0,0,0,0,0,0,0,1,0,0,0,0,0,0,0,2
"AAACCAGTGT",74708,"6330500C13Rik RIKEN cDNA 6330500C13 gene",0,0,0,0,0,1,0,0,0,0,0,0,0,0,0,0,0,0,0,1
"AAACCAGTGT",208458,"6330437E22Rik RIKEN cDNA 6330437E22 gene",0,0,0,0,0,1,0,0,0,0,0,0,0,0,0,0,0,0,0,1
"AAACCAGTTA",2991,"Oprl opioid receptor-like",0,0,0,1,0,0,0,0,0,0,0,0,0,0,0,0,0,0,0,1
"AAACCATCAG",27818,"Eef2 eukaryotic translation elongation factor 2",0,0,0,0,0,1,0,0,0,0,0,0,0,0,0,0,0,0,0,1
"AAACCATCTC",27223,"LOC232314 hypothetical protein LOC232314",0,0,0,0,0,0,0,0,0,0,0,0,0,1,0,1,0,0,0,2
"AAACCATCTC",268521,"Igf1 insulin-like growth factor 1",0,0,0,0,0,0,0,0,0,0,0,0,0,1,0,1,0,0,0,2
"AAACCATCTT",45109,"1700001L19Rik RIKEN cDNA 1700001L19 gene",0,0,0,0,0,0,0,0,0,0,0,0,0,0,0,0,0,0,1,1
"AAACCATTAA",1779,"Scp2 sterol carrier protein 2, liver",0,0,1,0,0,0,0,1,0,0,0,0,1,0,0,0,0,0,0,3
"AAACCATTAA",111861,"A730054J21Rik RIKEN cDNA A730054J21 gene",0,0,1,0,0,0,0,1,0,0,0,0,1,0,0,0,0,0,0,3
"AAACCATTCT",,,0,0,0,0,0,0,0,0,0,0,0,0,0,0,0,0,0,0,1,1
"AAACCATTGT",195934,"1810044J04Rik RIKEN cDNA 1810044J04 gene",0,1,1,0,0,0,0,0,0,0,0,0,0,0,0,0,0,0,1,3
"AAACCATTTA",170076,"Autl1 AUT-like 1, cysteine endopeptidase (S. cerevisiae)",0,0,0,0,0,0,0,0,0,0,0,0,0,0,0,1,0,0,0,1
"AAACCATTTT",170076,"Autl1 AUT-like 1, cysteine endopeptidase (S. cerevisiae)",0,0,0,0,0,0,1,0,0,0,0,0,0,0,0,0,0,0,2,3
"AAACCCAAAA",34571,"5031434O11Rik RIKEN cDNA 5031434O11 gene",0,0,0,0,0,0,0,2,0,0,0,0,1,0,0,0,0,0,1,4
"AAACCCAAAA",27818,"Eef2 eukaryotic translation elongation factor 2",0,0,0,0,0,0,0,2,0,0,0,0,1,0,0,0,0,0,1,4
"AAACCCAAGC",152468,"6330575P09Rik RIKEN cDNA 6330575P09 gene",0,0,1,0,0,0,0,0,0,0,0,0,0,2,0,0,0,0,0,3
"AAACCCAATG",212756,"9330101J02Rik RIKEN cDNA 9330101J02 gene",0,0,0,0,0,0,0,1,0,0,0,0,0,0,0,0,0,0,0,1
"AAACCCACAC",16620,"Gad1 glutamic acid decarboxylase 1",0,0,0,0,0,0,0,0,0,0,0,0,1,1,1,2,1,4,0,10
"AAACCCACAG",34034,"MGC47065 hypothetical protein MGC47065",0,0,0,0,1,0,0,0,0,0,0,0,0,0,0,0,0,0,1,2
"AAACCCACCT",916,"H2afz H2A histone family, member Z",0,0,1,0,0,0,0,0,0,0,0,0,0,1,0,0,0,0,1,3
"AAACCCAGAA",29067,"Mbtd1 mbt domain containing 1",0,0,0,0,0,0,0,0,0,0,0,0,0,0,0,0,1,0,0,1
"AAACCCAGAC",,,0,0,0,0,0,0,0,0,0,1,0,0,0,0,0,0,0,0,0,1
"AAACCCAGCA",23720,"2310067G05Rik RIKEN cDNA 2310067G05 gene",0,0,0,0,0,0,0,0,0,0,0,0,0,0,1,0,0,0,0,1
"AAACCCAGCC",108076,"Pfkp phosphofructokinase, platelet",0,0,0,0,0,0,1,0,0,0,0,0,0,0,0,0,0,0,0,1
"AAACCCAGGA",33583,"Smug1 single-strand selective monofunctional uracil DNA glycosylase",0,0,0,0,0,0,0,0,0,0,0,0,0,0,0,0,1,0,0,1
"AAACCCAGTG",38823,"- Mus musculus transcribed sequences",0,0,0,0,0,1,0,0,0,0,0,0,0,1,0,0,0,0,0,2
"AAACCCATCT",170971,"- Musculus 10 days neonate medulla oblongata cDNA, RIKEN full-length enriched library, clone:B830010I11 product:unclassifiable, full insert sequence.",0,0,0,0,0,0,0,0,0,0,0,0,0,0,0,1,0,0,0,1
"AAACCCATTA",3636,"Dbt dihydrolipoamide branched chain transacylase E2",0,0,0,0,0,0,0,0,1,0,0,0,0,0,0,0,1,0,0,2
"AAACCCATTG",1799,"Hrg histidine-rich glycoprotein",0,0,0,0,0,0,0,0,1,0,0,0,0,0,0,0,0,0,0,1
"AAACCCATTT",,,0,0,0,1,0,0,0,0,0,0,0,0,0,0,0,0,0,0,0,1
"AAACCCCAAA",3037,"Adam10 a disintegrin and metalloprotease domain 10",0,0,0,0,0,0,0,0,0,0,0,0,0,0,0,0,0,0,1,1
"AAACCCCAAT",241225,"- Mus musculus transcribed sequence",0,0,0,1,0,0,0,0,0,0,0,0,0,0,0,0,0,0,0,1
"AAACCCCACC",102611,"- Musculus 2 days pregnant adult female ovary cDNA, RIKEN full-length enriched library, clone:E330038L03 product:unknown EST, full insert sequence.",0,0,0,0,0,0,0,0,0,0,0,0,0,0,0,0,0,2,0,2
"AAACCCCACG",,,0,0,0,0,0,0,0,0,0,0,0,0,0,0,0,0,0,1,0,1
"AAACCCCACT",2965,"Rho rhodopsin",0,0,0,0,0,0,0,0,0,0,0,1,0,1,3,2,30,86,113,236
"AAACCCCAGA",3037,"Adam10 a disintegrin and metalloprotease domain 10",0,1,0,0,0,0,0,0,0,0,0,0,0,0,0,0,1,0,0,2
"AAACCCCAGA",236118,"- Mus musculus transcribed sequences",0,1,0,0,0,0,0,0,0,0,0,0,0,0,0,0,1,0,0,2
"AAACCCCAGG",27822,"Apobec2 apolipoprotein B editing complex 2",0,0,0,0,0,0,0,0,0,0,0,1,0,0,0,0,0,0,0,1
"AAACCCCATC",2965,"Rho rhodopsin",0,0,0,0,0,0,0,0,0,0,0,0,0,0,0,0,1,0,0,1
"AAACCCCATC",123038,"1810061H24Rik RIKEN cDNA 1810061H24 gene",0,0,0,0,0,0,0,0,0,0,0,0,0,0,0,0,1,0,0,1
"AAACCCCATT",1799,"Hrg histidine-rich glycoprotein",0,1,2,3,0,0,0,0,1,0,0,1,1,0,5,1,3,2,0,20
"AAACCCCCAA",140868,"2610528A15Rik RIKEN cDNA 2610528A15 gene",0,0,0,0,1,0,1,0,0,0,0,1,0,0,0,1,0,0,0,4
"AAACCCCCAC",46449,"2410042D21Rik RIKEN cDNA 2410042D21 gene",0,0,0,1,0,0,1,0,0,0,0,0,0,0,0,0,0,5,0,7
"AAACCCCCAG",4908,"Csng casein gamma",3,4,9,7,5,2,34,5,9,11,7,7,5,1,7,5,4,17,6,148
"AAACCCCCAT",137567,"- Mus musculus transcribed sequence",0,0,1,1,0,0,0,0,2,1,3,1,1,0,0,1,2,3,1,17
"AAACCCCCAT",221269,"3830405G04Rik RIKEN cDNA 3830405G04 gene",0,0,1,1,0,0,0,0,2,1,3,1,1,0,0,1,2,3,1,17
"AAACCCCCCA",46449,"2410042D21Rik RIKEN cDNA 2410042D21 gene",0,0,1,0,0,0,0,0,0,0,0,0,1,0,0,2,0,1,0,5
"AAACCCCCCC",21149,"Cript-pending postsynaptic protein Cript",0,0,0,0,0,0,0,0,0,0,0,0,0,1,0,0,0,0,0,1
"AAACCCCCCG",,,0,0,0,0,0,1,0,0,0,0,0,0,0,0,0,0,0,0,0,1
"AAACCCCCCT",28149,"3110003A17Rik RIKEN cDNA 3110003A17 gene",0,0,0,0,0,0,0,0,0,0,0,0,0,0,1,0,0,0,0,1
"AAACCCCCGG",248508,"Mesdc2 mesoderm development candiate 2",0,0,1,0,0,0,0,0,0,0,0,0,0,0,0,0,0,0,0,1
"AAACCCCCTA",,,0,1,0,0,0,0,2,1,0,0,0,0,0,0,0,0,0,2,0,6
"AAACCCCCTC",254784,"Klhdc3 kelch domain containing 3",0,15,12,2,0,1,0,6,3,5,4,3,8,3,2,5,1,5,3,78
"AAACCCCGCT",,,0,0,0,0,0,0,0,0,0,0,0,0,0,0,0,0,0,0,1,1
"AAACCCCGTC",207996,"Tap1 transporter 1, ATP-binding cassette, sub-family B (MDR/TAP)",0,0,0,0,0,0,0,0,0,0,0,0,0,0,0,0,1,0,0,1
"AAACCCCTAA",,,0,0,1,0,0,0,0,0,0,0,0,0,0,0,0,0,0,0,0,1
"AAACCCCTGT",196521,"4930438O05Rik RIKEN cDNA 4930438O05 gene",0,0,1,0,0,0,0,0,0,0,0,0,0,0,0,0,0,0,0,1
"AAACCCGAAG",29984,"5730589L02Rik RIKEN cDNA 5730589L02 gene",0,0,0,0,0,0,0,0,0,1,0,0,0,0,0,0,0,0,0,1
"AAACCCGAAG",214958,"Srebf1 sterol regulatory element binding factor 1",0,0,0,0,0,0,0,0,0,1,0,0,0,0,0,0,0,0,0,1
"AAACCCGCAA",40,"Cops3 COP9 (constitutive photomorphogenic) homolog, subunit 3 (Arabidopsis thaliana)",0,0,0,0,0,0,1,0,0,0,0,0,0,0,0,0,0,0,0,1
"AAACCCGCCT",,,0,0,0,0,0,0,0,0,0,1,0,0,0,0,0,0,0,0,0,1
"AAACCCGCGG",189222,"- Musculus cDNA clone MGC:62475 IMAGE:5710336, complete cds",0,0,1,0,0,0,2,0,0,0,0,0,0,0,0,0,0,0,0,3
"AAACCCGGGA",259345,"Rpl27 ribosomal protein L27",0,0,0,0,0,1,0,0,1,2,0,0,0,0,0,0,0,0,0,4
"AAACCCGTAC",44170,"Vdr vitamin D receptor",0,0,0,0,0,0,0,0,0,0,0,0,0,0,0,0,0,1,0,1
"AAACCCTAAA",29457,"- Mus musculus transcribed sequence with weak  similarity to protein pir:T31611 (C.elegans) T31611 hypothetical protein Y50E8A.g - Caenorhabditis elegans",0,0,0,1,0,0,0,0,0,0,0,1,2,2,0,0,1,0,0,7
"AAACCCTACA",36300,"- Mus musculus transcribed sequence with weak  similarity to protein ref:NP_062721.1 (M.musculus)  zinc finger protein 113 [Mus musculus]",0,0,0,0,1,0,0,0,0,0,0,0,0,0,0,0,0,0,0,1
"AAACCCTACT",318,"2010107E04Rik RIKEN cDNA 2010107E04 gene",0,0,0,0,0,0,1,0,0,0,1,0,0,0,0,0,0,0,0,2
"AAACCCTATC",88597,"C130061O14Rik RIKEN cDNA C130061O14 gene",0,2,4,2,0,1,5,2,6,0,4,2,2,4,7,0,2,0,1,44
"AAACCCTATC",258875,"D1Ertd396e DNA segment, Chr 1, ERATO Doi 396, expressed",0,2,4,2,0,1,5,2,6,0,4,2,2,4,7,0,2,0,1,44
"AAACCCTATT",258875,"D1Ertd396e DNA segment, Chr 1, ERATO Doi 396, expressed",0,1,0,1,0,0,0,0,0,0,1,0,0,0,0,0,0,0,0,3
"AAACCCTCAA",35087,"- Musculus 3 days neonate thymus cDNA, RIKEN full-length enriched library, clone:A630054K02 product:hypothetical protein, full insert sequence.",0,0,0,1,0,0,0,0,0,0,0,0,0,0,0,0,0,0,0,1
"AAACCCTCAC",2871,"5330419I01Rik RIKEN cDNA 5330419I01 gene",0,0,0,0,0,0,1,0,1,0,0,0,0,0,0,0,0,0,0,2
"AAACCCTCAG",35087,"- Musculus 3 days neonate thymus cDNA, RIKEN full-length enriched library, clone:A630054K02 product:hypothetical protein, full insert sequence.",0,0,0,0,0,0,2,0,0,0,0,0,0,0,0,0,0,0,0,2
"AAACCCTCCT",195625,"2010002I07Rik RIKEN cDNA 2010002I07 gene",0,1,0,0,0,0,0,0,0,0,0,0,0,0,0,0,0,0,0,1
"AAACCCTGAA",2254,"Emr1 EGF-like module containing, mucin-like, hormone receptor-like sequence 1",0,0,0,0,0,0,0,0,0,0,0,0,0,1,0,0,0,0,0,1
"AAACCCTGAG",16729,"Klrb1a killer cell lectin-like receptor subfamily B member 1A",0,0,0,0,0,0,0,0,0,0,0,0,0,0,0,0,0,0,1,1
"AAACCCTGCC",219235,"Cbl Casitas B-lineage lymphoma",0,0,0,0,1,0,0,1,0,0,0,0,0,0,0,0,0,2,0,4
"AAACCCTGCT",240879,"- Mus musculus transcribed sequences",0,0,0,0,0,0,0,0,1,0,1,0,1,1,0,0,0,0,0,4
"AAACCCTGGG",1358,"M6pr mannose-6-phosphate receptor, cation dependent",0,0,0,0,0,0,0,0,0,0,0,0,0,0,0,0,0,0,1,1
"AAACCCTGTC",1431,"Shbg sex hormone binding globulin",0,3,1,2,0,1,0,0,2,1,1,2,1,0,0,1,2,2,0,19
"AAACCCTGTC",117687,"4930426L09Rik RIKEN cDNA 4930426L09 gene",0,3,1,2,0,1,0,0,2,1,1,2,1,0,0,1,2,2,0,19
"AAACCCTGTG",36088,"Gtf2e2 general transcription factor II E, polypeptide 2 (beta subunit)",0,0,0,0,0,0,0,1,1,0,0,0,0,0,0,0,0,0,0,2
"AAACCCTGTT",48700,"2510003B16Rik RIKEN cDNA 2510003B16 gene",0,0,0,0,0,0,0,0,1,3,2,0,0,2,1,1,1,0,0,11
"AAACCCTTAA",14534,"9130221H12Rik RIKEN cDNA 9130221H12 gene",0,8,5,9,0,4,7,5,9,6,9,5,4,11,10,5,6,1,4,108
"AAACCCTTAT",27880,"Cugbp2 CUG triplet repeat,RNA binding protein 2",0,4,2,2,0,1,0,1,0,1,0,2,2,0,2,0,0,0,1,18
"AAACCCTTCA",146087,"A430092C04 hypothetical protein A430092C04",0,2,1,2,1,0,0,1,1,0,0,0,1,2,0,1,3,0,0,15
"AAACCCTTCC",41767,"3110023E09Rik RIKEN cDNA 3110023E09 gene",0,0,0,0,0,0,0,1,0,0,0,0,0,0,0,0,0,0,0,1
"AAACCCTTCC",258368,"2010003I05Rik RIKEN cDNA 2010003I05 gene",0,0,0,0,0,0,0,1,0,0,0,0,0,0,0,0,0,0,0,1
"AAACCCTTCT",227133,"5430429D03Rik RIKEN cDNA 5430429D03 gene",0,0,0,0,0,0,0,0,0,0,1,0,0,0,0,0,0,1,0,2
"AAACCCTTTA",,,0,0,0,0,0,0,0,0,0,0,0,0,0,0,0,1,0,0,1,2
"AAACCCTTTC",41792,"0610011B16Rik RIKEN cDNA 0610011B16 gene",0,0,0,0,0,0,0,0,1,0,0,0,0,0,0,0,0,0,0,1
"AAACCGACCT",4114,"Slc3a2 solute carrier family 3 (activators of dibasic and neutral amino acid transport), member 2",0,0,0,0,0,0,0,0,1,0,0,0,1,0,0,0,0,0,0,2
"AAACCGAGAG",,,0,0,0,0,0,0,0,0,0,0,0,0,0,0,0,0,1,0,0,1
"AAACCGATAG",,,0,0,0,0,0,0,0,0,0,0,0,0,0,1,0,0,0,0,0,1
"AAACCGATTC",29890,"Shmt2 serine hydroxymethyl transferase 2 (mitochondrial)",0,0,0,0,0,0,0,0,0,0,0,1,0,0,0,0,0,0,0,1
"AAACCGCCAG",200528,"Ppap2a phosphatidic acid phosphatase 2a",0,0,0,0,0,0,0,0,0,0,0,0,0,0,1,0,0,0,0,1
"AAACCGCTTT",219640,"9930024E13Rik RIKEN cDNA 9930024E13 gene",0,0,0,1,0,0,0,0,0,0,0,0,1,0,0,0,0,0,0,2
"AAACCGGAAA",11204,"D3Jfr1 DNA segment, Chr 3, MJeffers 1",0,0,0,0,0,0,0,0,1,0,0,0,1,0,1,0,0,0,0,3
"AAACCGGGAA",10878,"Mll5 myeloid/lymphoid or mixed-lineage leukemia 5",0,0,0,0,0,0,0,0,0,0,1,0,0,0,0,0,0,0,0,1
"AAACCGGTTT",41698,"1110021L09Rik RIKEN cDNA 1110021L09 gene",0,2,0,0,1,0,0,0,0,0,0,0,1,0,0,0,0,0,0,4
"AAACCGTCAA",,,0,0,0,0,0,0,0,0,0,0,0,0,1,0,0,0,0,0,0,1
"AAACCGTCAG",,,0,0,0,0,0,0,0,0,0,0,0,0,0,0,0,0,0,0,1,1
"AAACCGTCTG",5083,"Rab3a RAB3A, member RAS oncogene family",0,0,0,0,0,0,0,0,0,0,0,0,0,0,0,0,0,0,1,1
"AAACCGTGTA",,,0,0,0,0,0,0,0,0,0,0,0,0,0,0,0,0,0,0,1,1
"AAACCGTTTA",251623,"- Musculus adult male testis cDNA, RIKEN full-length enriched library, clone:4930408F08 product:hypothetical protein, full insert sequence.",0,0,0,0,0,0,0,0,0,0,0,0,1,2,0,2,1,0,1,7
"AAACCTAACC",29101,"Snx10 sorting nexin 10",0,0,0,0,0,0,0,0,0,0,0,0,0,0,0,0,0,1,0,1
"AAACCTAACT",28585,"Thrsp thyroid hormone responsive SPOT14 homolog (Rattus)",0,0,0,1,0,0,0,0,0,0,0,0,0,0,1,0,0,0,2,4
"AAACCTACAA",1779,"Scp2 sterol carrier protein 2, liver",0,0,0,1,0,0,0,0,0,1,0,0,0,0,0,0,0,0,0,2
"AAACCTACAG",10022,"Homer3 homer homolog 3 (Drosophila)",0,0,0,0,0,0,0,0,0,0,0,0,0,0,0,0,0,0,1,1
"AAACCTACCT",28679,"0610007P06Rik RIKEN cDNA 0610007P06 gene",0,5,2,6,0,0,1,3,2,0,1,1,4,0,1,3,0,0,0,29
"AAACCTACTA",318,"2010107E04Rik RIKEN cDNA 2010107E04 gene",0,0,0,0,0,0,0,0,1,0,0,0,0,0,0,0,0,0,0,1
"AAACCTAGAA",255377,"Arht1 ras homolog gene family, member T1",0,1,0,0,0,0,0,0,0,0,0,0,0,0,0,0,0,0,0,1
"AAACCTAGCC",123938,"- Musculus 3 days neonate thymus cDNA, RIKEN full-length enriched library, clone:A630047A13 product:unknown EST, full insert sequence.",0,0,0,0,0,0,0,0,0,0,0,0,0,0,0,0,1,0,2,3
"AAACCTAGCG",,,0,0,0,0,0,1,0,0,0,0,0,0,0,0,0,0,0,0,0,1
"AAACCTATGC",22485,"2610311I19Rik RIKEN cDNA 2610311I19 gene",0,0,0,0,0,0,0,1,0,1,0,0,0,0,0,0,0,0,0,2
"AAACCTCAAA",76803,"1520401A03Rik RIKEN cDNA 1520401A03 gene",0,0,0,0,0,0,0,1,0,0,0,0,0,0,0,0,0,0,0,1
"AAACCTCAAT",,,0,0,0,0,0,0,0,0,0,0,0,0,0,0,0,1,0,0,0,1
"AAACCTCCAG",,,0,0,0,0,0,0,0,0,0,0,0,0,0,0,0,0,0,0,1,1
"AAACCTCTAT",155359,"- Musculus 3 days neonate thymus cDNA, RIKEN full-length enriched library, clone:A630044M15 product:unclassifiable, full insert sequence.",0,0,0,0,0,0,0,1,0,0,0,0,0,0,0,0,0,0,0,1
"AAACCTCTCA",227834,"- Musculus 9 days embryo whole body cDNA, RIKEN full-length enriched library, clone:D030029K08 product:DUAL-SPECIFICITY PHOSPHATASE homolog [Homo sapiens], full insert sequence.",0,0,0,1,0,0,0,0,0,0,0,0,0,0,0,0,0,0,0,1
"AAACCTCTCA",247322,"- Musculus, clone IMAGE:1264245, mRNA",0,0,0,1,0,0,0,0,0,0,0,0,0,0,0,0,0,0,0,1
"AAACCTCTTC",10265,"Nmt1 N-myristoyltransferase 1",0,0,0,0,0,0,0,0,0,0,0,0,0,0,1,0,0,0,0,1
"AAACCTGAAA",8149,"Mak male germ cell-associated kinase",0,0,0,0,0,0,1,0,0,0,0,0,0,0,0,0,0,0,0,1
"AAACCTGAAG",7952,"Peg3 paternally expressed 3",1,1,0,0,0,0,0,1,0,0,0,0,1,0,0,0,0,0,0,4
"AAACCTGAAG",29316,"2700038E08Rik RIKEN cDNA 2700038E08 gene",1,1,0,0,0,0,0,1,0,0,0,0,1,0,0,0,0,0,0,4
"AAACCTGACA",1676,"Tyki thymidylate kinase family LPS-inducible member",0,0,3,1,1,0,2,0,3,1,2,1,2,1,1,0,1,2,0,21
"AAACCTGACG",,,0,0,0,0,0,0,1,0,0,0,0,0,0,0,0,0,0,0,0,1
"AAACCTGACT",,,0,0,0,0,0,0,0,0,0,0,0,0,0,0,0,1,0,0,0,1
"AAACCTGAGG",19803,"Cda08-pending T-cell immunomodulatory protein",0,0,0,0,0,0,0,0,0,1,0,0,0,0,0,0,0,0,0,1
"AAACCTGATG",22162,"2700027J02Rik RIKEN cDNA 2700027J02 gene",0,1,0,0,0,0,0,0,0,0,0,0,0,0,0,1,0,0,0,2
"AAACCTGCAG",11333,"AW540478 expressed sequence AW540478",0,0,0,0,0,0,0,0,1,0,0,0,0,0,0,0,0,0,1,2
"AAACCTGCCC",247513,"4833424K13Rik RIKEN cDNA 4833424K13 gene",0,0,0,0,0,1,0,0,0,0,0,0,0,0,0,0,0,0,0,1
"AAACCTGCCT",266556,"Zfp294 zinc finger protein 294",0,1,0,0,0,0,0,0,0,0,0,0,0,0,1,0,0,1,0,3
"AAACCTGCTT",34548,"Apg7l autophagy 7-like (S. cerevisiae)",0,0,0,0,0,0,0,1,0,0,0,0,0,0,0,0,0,0,0,1
"AAACCTGGAG",11333,"AW540478 expressed sequence AW540478",0,0,0,0,0,0,0,0,1,0,0,0,0,0,0,0,0,0,0,1
"AAACCTGGCA",252986,"- Mus musculus transcribed sequence with weak  similarity to protein ref:NP_081764.1 (M.musculus)  RIKEN cDNA 5730493B19 [Mus musculus]",0,0,1,0,0,0,0,0,0,0,0,0,0,0,0,0,0,0,0,1
"AAACCTGGCG",,,0,0,0,0,0,0,0,0,0,0,0,1,0,0,0,0,0,0,0,1
"AAACCTGGGG",258140,"D630018G21Rik RIKEN cDNA D630018G21 gene",0,1,0,0,0,0,0,0,0,0,0,0,0,1,1,0,0,0,0,3
"AAACCTGGTG",6586,"Rnh1 ribonuclease/angiogenin inhibitor 1",0,0,1,0,0,0,0,0,0,0,0,0,0,0,0,0,0,0,0,1
"AAACCTGTAA",17799,"Lgals8 lectin, galactose binding, soluble 8",0,0,0,0,0,0,1,0,0,0,0,0,0,0,0,0,0,0,0,1
"AAACCTGTCA",,,0,0,0,0,0,0,0,0,0,0,0,0,0,0,0,0,0,0,1,1
"AAACCTTCAG",30058,"Slc38a3 solute carrier family 38, member 3",0,0,0,0,0,0,1,0,0,0,0,0,0,1,0,0,0,0,0,2
"AAACCTTCCT",6957,"Rps3a ribosomal protein S3a",0,0,0,0,0,0,0,0,0,0,0,0,0,0,0,0,0,1,0,1
"AAACCTTCGA",24724,"Ppp1r3c protein phosphatase 1, regulatory (inhibitor) subunit 3C",0,0,0,0,0,0,0,0,0,0,0,0,0,0,0,0,0,0,1,1
"AAACCTTCGC",196668,"Cox4b cytochrome c oxidase, subunit IVb",0,0,0,0,0,0,0,0,1,0,1,0,0,0,0,0,0,0,0,2
"AAACCTTCGT",,,0,1,0,0,0,0,0,0,0,0,1,0,0,0,0,0,0,0,0,2
"AAACCTTCTG",4771,"Nfia nuclear factor I/A",0,0,1,2,0,0,0,0,0,0,0,0,0,0,0,0,0,0,0,3
"AAACCTTCTG",31113,"- Mus musculus transcribed sequences",0,0,1,2,0,0,0,0,0,0,0,0,0,0,0,0,0,0,0,3
"AAACCTTGAA",17009,"Ralbp1 ralA binding protein 1",0,0,0,0,0,0,0,0,0,0,0,0,0,0,0,1,0,0,0,1
"AAACCTTGAA",39081,"Taf1a TATA box binding protein (Tbp)-associated factor, RNA polymerase I, A",0,0,0,0,0,0,0,0,0,0,0,0,0,0,0,1,0,0,0,1
"AAACCTTGCT",270021,"- Musculus 13 days embryo heart cDNA, RIKEN full-length enriched library, clone:D330012G03 product:unknown EST, full insert sequence.",0,1,0,0,0,0,0,0,0,0,0,0,0,0,0,0,0,0,0,1
"AAACCTTGCT",1951,"Rnps1 ribonucleic acid binding protein S1",0,1,0,0,0,0,0,0,0,0,0,0,0,0,0,0,0,0,0,1
"AAACCTTGGA",27816,"Hexb hexosaminidase B",0,0,0,0,0,0,1,0,1,0,1,0,0,0,0,3,2,0,0,8
"AAACCTTGTA",28412,"Mms19l MMS19 (MET18 S. cerevisiae)-like",0,0,0,0,0,0,0,0,0,0,0,1,0,0,0,0,0,0,0,1
"AAACCTTGTC",113006,"E130306D19 hypothetical protein E130306D19",0,0,0,0,0,0,0,1,0,0,0,0,0,0,0,0,0,0,2,3
"AAACCTTGTC",216876,"- Mus musculus transcribed sequences",0,0,0,0,0,0,0,1,0,0,0,0,0,0,0,0,0,0,2,3
"AAACCTTGTT",195379,"5730412B09Rik RIKEN cDNA 5730412B09 gene",0,1,1,0,0,1,1,0,0,0,0,0,0,0,0,0,0,0,1,5
"AAACCTTTGG",21806,"Elovl3 elongation of very long chain fatty acids (FEN1/Elo2, SUR4/Elo3, yeast)-like 3",0,0,0,0,0,0,0,1,0,0,0,0,0,0,0,0,0,0,0,1
"AAACCTTTTG",29096,"Nrbf1 nuclear receptor binding factor 1",0,0,0,0,0,0,0,0,0,0,0,0,0,0,0,0,0,0,1,1
"AAACGAAAAA",,,0,0,1,0,0,0,0,0,0,0,0,0,0,0,0,0,0,0,0,1
"AAACGAAAAG",22435,"Golph3 golgi phosphoprotein 3",0,0,0,0,0,0,0,0,0,0,0,0,0,1,0,0,0,1,0,2
"AAACGAAACA",2965,"Rho rhodopsin",0,0,0,0,0,0,0,0,0,0,0,0,0,0,0,0,1,0,0,1
"AAACGAAAGC",58321,"2900001A12Rik RIKEN cDNA 2900001A12 gene",0,0,0,1,1,0,0,0,0,0,0,0,0,0,0,0,0,0,0,2
"AAACGAAAGC",30478,"Rpl39 ribosomal protein L39",0,0,0,1,1,0,0,0,0,0,0,0,0,0,0,0,0,0,0,2
"AAACGAAAGG",,,0,0,0,0,0,1,0,0,0,0,0,0,0,0,0,0,0,0,0,1
"AAACGAAAGT",29815,"Mat2a methionine adenosyltransferase II, alpha",0,3,2,0,5,3,2,1,2,1,0,1,2,2,5,0,2,1,0,32
"AAACGAATGA",,,0,0,0,0,0,0,0,0,0,0,0,0,0,0,0,0,0,0,1,1
"AAACGAGAGA",218530,"Falz fetal Alzheimer antigen",0,0,0,0,1,0,0,0,0,0,0,0,0,0,0,0,0,0,0,1
"AAACGATAAA",27130,"Ipo8 importin 8",0,0,0,1,0,0,0,0,0,0,0,0,0,0,0,0,0,0,0,1
"AAACGATATC",58697,"2810405K22Rik RIKEN cDNA 2810405K22 gene",0,1,0,0,0,0,0,0,0,0,0,0,0,0,0,0,0,0,0,1
"AAACGATATG",104919,"Bcas2 breast carcinoma amplified sequence 2",0,0,0,0,0,0,0,0,0,0,0,1,0,0,0,0,0,0,0,1
"AAACGATCAG",152880,"- Musculus adult male corpora quadrigemina cDNA, RIKEN full-length enriched library, clone:B230378H01 product:unclassifiable, full insert sequence.",0,0,0,0,0,0,0,0,0,0,0,0,0,1,1,0,0,0,0,2
"AAACGATCCG",43297,"- Mus musculus transcribed sequences",0,0,1,0,0,0,0,0,0,1,1,0,0,1,0,1,1,1,0,7
"AAACGCAAAA",28331,"Zmynd10 zinc finger, MYND domain containing 10",0,1,1,0,0,0,1,1,0,1,2,0,0,0,1,0,1,0,0,9
"AAACGCAAAG",,,0,0,0,0,0,0,0,0,0,0,0,0,0,0,0,0,1,0,0,1
"AAACGCAAGG",2284,"Hexa hexosaminidase A",0,0,0,0,0,0,0,0,0,0,0,1,0,0,0,0,0,0,0,1
"AAACGCAGAA",21671,"D5Wsu45e DNA segment, Chr 5, Wayne State University 45, expressed",0,0,0,0,0,0,1,0,0,0,0,0,0,0,0,0,0,0,0,1
"AAACGCAGCA",27947,"Ckap1 cytoskeleton-associated protein 1",0,0,0,0,0,0,0,0,0,0,0,0,0,0,0,0,0,1,0,1
"AAACGCCCAT",22338,"B530001K09Rik RIKEN cDNA B530001K09 gene",0,0,0,0,0,0,0,0,0,0,0,0,0,0,0,0,0,0,1,1
"AAACGCCCTA",20935,"Ilf3 interleukin enhancer binding factor 3",0,0,0,2,2,0,0,0,1,0,0,0,1,0,0,0,0,0,0,6
"AAACGCCGGA",,,0,0,0,0,0,0,0,0,0,1,0,0,0,0,0,0,0,0,0,1
"AAACGCGACC",,,1,0,0,0,0,0,0,0,0,0,0,0,0,0,0,0,0,0,0,1
"AAACGCGGGG",,,0,0,0,0,0,0,0,1,0,0,0,0,0,0,0,0,0,0,0,1
"AAACGCTACC",214647,"Hmx3 H6 homeo box 3",0,0,0,0,0,1,0,0,0,0,0,0,0,0,0,0,0,0,0,1
"AAACGCTGTC",,,0,0,0,0,0,1,0,0,0,0,0,0,0,0,0,0,0,0,0,1
"AAACGCTGTT",30928,"Slc25a12 solute carrier family 25 (mitochondrial carrier, Aralar), member 12",0,0,1,0,0,0,0,0,0,0,0,0,0,0,0,0,0,0,0,1
"AAACGCTTAG",250724,"Msi2h Musashi homolog 2 (Drosophila)",0,0,0,0,0,0,0,0,1,0,0,0,0,0,1,0,0,0,0,2
"AAACGCTTGA",27880,"Cugbp2 CUG triplet repeat,RNA binding protein 2",0,1,0,0,0,0,0,0,0,0,0,0,0,0,0,0,0,0,0,1
"AAACGCTTGG",10182,"Gtf2h4 general transcription factor II H, polypeptide 4",0,0,1,0,0,0,0,0,0,0,0,0,0,0,0,0,0,0,0,1
"AAACGGAATA",248774,"3110009G03Rik RIKEN cDNA 3110009G03 gene",0,1,0,2,0,0,0,1,0,2,0,0,0,0,1,0,0,0,0,7
"AAACGGAATA",253676,"- Mus musculus transcribed sequence",0,1,0,2,0,0,0,1,0,2,0,0,0,0,1,0,0,0,0,7
"AAACGGACAA",,,0,0,0,0,0,0,0,0,0,0,0,0,0,0,0,0,0,0,1,1
"AAACGGAGTA",3792,"Hiat1 hippocampus abundant gene transcript 1",0,0,0,0,0,0,0,0,0,0,0,0,0,1,0,0,0,0,0,1
"AAACGGATCA",264675,"- Musculus, clone IMAGE:5342966, mRNA",0,0,0,0,0,0,0,0,0,0,0,1,0,0,0,0,0,0,0,1
"AAACGGATGT",151329,"Kpnb3 karyopherin (importin) beta 3",0,0,0,0,0,0,0,0,0,0,2,0,1,0,1,0,1,0,0,5
"AAACGGCTAA",,,0,0,0,0,0,0,0,0,0,0,0,1,0,0,0,0,0,0,0,1
"AAACGGGATC",141864,"2810422J05Rik RIKEN cDNA 2810422J05 gene",0,0,0,0,0,0,0,0,0,0,0,1,0,0,0,0,0,0,0,1
"AAACGGGATG",4503,"Np220 nuclear protein 220",0,0,0,0,1,0,0,0,0,0,0,0,0,0,0,0,0,0,0,1
"AAACGGGATT",46847,"4930469P12Rik RIKEN cDNA 4930469P12 gene",0,0,0,0,0,0,0,0,0,0,0,1,0,0,0,0,0,0,0,1
"AAACGGGCCA",28921,"Cldn3 claudin 3",0,4,0,1,0,0,0,0,0,0,0,0,0,0,0,0,0,0,0,5
"AAACGGGCTC",3304,"Nsg2 neuron specific gene family member 2",0,0,0,1,1,0,0,0,2,0,0,0,0,0,0,0,0,0,0,4
"AAACGGTAAA",,,0,0,1,0,0,0,0,0,0,0,0,0,0,0,0,0,0,0,0,1
"AAACGGTAAG",35508,"Lztr1 leucine-zipper-like transcriptional regulator, 1",1,4,6,2,0,3,0,3,1,0,0,1,1,1,2,4,0,0,0,29
"AAACGGTTAG",,,0,0,0,0,0,0,0,0,0,0,0,0,0,0,0,1,0,0,0,1
"AAACGTAAAA",,,0,0,0,0,0,0,0,2,0,0,0,0,0,0,0,0,0,0,0,2
"AAACGTAACC",,,0,0,0,1,0,0,0,0,0,0,0,0,0,0,0,0,0,0,0,1
"AAACGTAAGC",,,0,0,0,0,0,0,0,0,0,1,0,0,0,0,0,0,0,0,0,1
"AAACGTAATA",,,0,0,0,0,0,0,0,0,0,1,0,0,0,0,0,0,0,0,0,1
"AAACGTAATG",2012,"Eps8 epidermal growth factor receptor pathway substrate 8",2,0,0,2,0,0,0,1,0,0,0,0,1,0,0,2,0,0,1,9
"AAACGTAATT",20181,"Pde4b phosphodiesterase 4B, cAMP specific",0,1,0,0,0,0,0,0,0,0,0,0,0,0,0,0,0,0,0,1
"AAACGTAATT",28647,"1500010J02Rik RIKEN cDNA 1500010J02 gene",0,1,0,0,0,0,0,0,0,0,0,0,0,0,0,0,0,0,0,1
"AAACGTACGA",,,0,0,0,0,0,0,0,0,0,0,0,1,0,0,0,0,0,0,0,1
"AAACGTGAAT",3960,"Irf3 interferon regulatory factor 3",0,0,0,0,0,0,0,0,0,0,0,0,0,2,0,0,0,0,0,2
"AAACGTGAGG",,,0,1,1,0,0,0,0,0,0,0,1,2,1,0,0,1,1,0,0,8
"AAACGTGGAG",,,0,0,0,0,0,0,0,0,0,0,0,0,0,0,0,0,0,0,1,1
"AAACGTGGTG",,,1,0,0,0,0,0,0,0,0,0,0,0,0,0,0,0,0,0,0,1
"AAACGTTAAA",,,1,0,0,0,0,0,0,0,0,0,0,0,0,0,0,0,0,0,0,1
"AAACGTTATC",35564,"G430055L02Rik RIKEN cDNA G430055L02 gene",0,1,0,0,0,0,0,0,0,0,0,0,0,0,1,0,0,0,0,2
"AAACGTTTAA",,,0,0,1,0,0,0,0,0,0,0,0,0,0,0,0,0,0,0,0,1
"AAACTAAAAA",2672,"Mgat1 mannoside acetylglucosaminyltransferase 1",0,0,0,0,0,0,1,0,0,0,0,0,0,0,0,0,1,1,1,4
"AAACTAAAAA",45815,"Bcar3 breast cancer anti-estrogen resistance 3",0,0,0,0,0,0,1,0,0,0,0,0,0,0,0,0,1,1,1,4
"AAACTAAAGG",41926,"Ndufa4 NADH dehydrogenase (ubiquinone) 1 alpha subcomplex, 4",0,0,0,0,0,0,0,1,0,1,0,0,0,0,0,0,0,0,0,2
"AAACTAAAGG",103267,"- Musculus adult male hypothalamus cDNA, RIKEN full-length enriched library, clone:A230087C09 product:unknown EST, full insert sequence.",0,0,0,0,0,0,0,1,0,1,0,0,0,0,0,0,0,0,0,2
"AAACTAAAGT",28162,"Nup210 nucleoporin 210",0,0,0,0,0,0,0,0,0,0,0,0,0,0,0,0,0,0,1,1
"AAACTAAATC",227982,"A730091E23Rik RIKEN cDNA A730091E23 gene",0,0,0,0,0,0,0,0,0,0,1,0,0,0,0,0,0,0,0,1
"AAACTAAATG",268917,"Aga aspartylglucosaminidase",0,0,0,0,0,0,0,0,0,0,0,0,0,0,0,0,0,0,1,1
"AAACTAACCA",182621,"- Mus musculus transcribed sequences",0,0,0,0,0,0,0,0,0,0,0,0,1,0,0,0,0,0,0,1
"AAACTAACCG",,,0,0,0,0,0,0,0,0,0,0,0,0,0,0,0,0,0,0,1,1
"AAACTAACCT",,,0,0,0,0,0,0,0,0,1,0,0,0,0,0,0,0,0,0,0,1
"AAACTAAGAA",2672,"Mgat1 mannoside acetylglucosaminyltransferase 1",0,0,0,0,0,0,0,0,0,0,0,0,0,0,0,0,0,1,1,2
"AAACTAAGAT",2672,"Mgat1 mannoside acetylglucosaminyltransferase 1",0,0,0,0,0,0,1,0,0,1,0,0,0,0,0,1,0,0,0,3
"AAACTAATCT",28606,"Asf1a ASF1 anti-silencing function 1 homolog A (S. cerevisiae)",0,7,9,7,2,0,2,0,4,3,9,2,6,4,4,1,0,1,2,63
"AAACTAATTT",129320,"4930429A22Rik RIKEN cDNA 4930429A22 gene",0,0,0,0,0,0,1,0,0,0,0,0,0,0,0,0,0,0,0,1
"AAACTACCAA",260165,"- Musculus adult male corpus striatum cDNA, RIKEN full-length enriched library, clone:C030041J06 product:unknown EST, full insert sequence.",0,3,0,1,0,0,3,0,1,1,0,0,0,0,0,0,0,0,1,10
"AAACTACCCA",,,0,0,0,0,0,0,0,0,0,0,0,0,0,0,0,0,0,0,2,2
"AAACTACCTG",72124,"1700047K16Rik RIKEN cDNA 1700047K16 gene",0,0,0,0,0,0,0,0,0,0,1,1,0,0,0,1,0,0,0,3
"AAACTACTAA",2655,"Qk quaking",0,0,1,0,0,0,0,0,0,1,0,0,0,0,0,0,0,0,0,2
"AAACTACTAC",,,0,0,0,0,0,0,0,0,0,0,0,0,0,0,0,1,0,0,0,1
"AAACTAGAAA",16234,"Itga5 integrin alpha 5 (fibronectin receptor alpha)",0,0,0,0,0,0,0,0,0,0,0,0,0,1,0,0,0,0,0,1
"AAACTAGAAA",193021,"Rich1-pending homolog of rat nadrin",0,0,0,0,0,0,0,0,0,0,0,0,0,1,0,0,0,0,0,1
"AAACTAGAAT",193021,"Rich1-pending homolog of rat nadrin",0,0,0,0,0,0,0,0,0,0,0,0,1,0,0,0,0,0,0,1
"AAACTAGAAT",196173,"Actg actin, gamma, cytoplasmic",0,0,0,0,0,0,0,0,0,0,0,0,1,0,0,0,0,0,0,1
"AAACTAGATC",188339,"- Musculus 10 days neonate cerebellum cDNA, RIKEN full-length enriched library, clone:B930009L08 product:unclassifiable, full insert sequence.",0,0,0,0,0,0,0,0,0,0,0,0,0,0,0,1,0,0,0,1
"AAACTAGCAG",42196,"Np95 nuclear protein 95",0,0,0,0,0,0,0,0,0,0,0,0,0,0,1,0,0,0,0,1
"AAACTAGCAT",122874,"- Musculus adult male diencephalon cDNA, RIKEN full-length enriched library, clone:9330112M16 product:unknown EST, full insert sequence.",0,0,0,1,0,0,1,0,0,0,0,0,0,0,0,0,0,0,0,2
"AAACTAGCCA",,,0,0,0,0,0,0,0,0,0,0,0,0,0,0,0,0,2,0,1,3
"AAACTAGTAA",30624,"Eg1-pending endothelial-derived gene",0,0,0,0,0,0,0,0,0,0,0,0,0,0,1,0,0,0,0,1
"AAACTAGTGC",258,"Atp5g1 ATP synthase, H+ transporting, mitochondrial F0 complex, subunit c (subunit 9), isoform 1",0,0,0,0,0,0,0,0,0,0,0,0,0,0,0,0,0,0,1,1
"AAACTAGTGC",257989,"Snrk SNF related kinase",0,0,0,0,0,0,0,0,0,0,0,0,0,0,0,0,0,0,1,1
"AAACTAGTTA",,,0,0,0,0,0,0,0,0,0,0,0,0,1,0,0,0,0,0,0,1
"AAACTAGTTG",133122,"Ppp1r12a protein phosphatase 1, regulatory (inhibitor) subunit 12A",0,2,0,0,0,0,0,1,0,1,1,0,0,1,1,1,2,0,1,11
"AAACTATAAT",234646,"- Mus musculus transcribed sequences",0,0,0,0,0,0,0,0,0,0,0,0,0,1,0,0,0,0,0,1
"AAACTATACA",208036,"- Musculus adult male aorta and vein cDNA, RIKEN full-length enriched library, clone:A530073K21 product:unknown EST, full insert sequence.",0,0,0,0,0,0,0,0,0,0,1,0,0,0,0,0,0,0,1,2
"AAACTATGAA",12677,"Atp5c1 ATP synthase, H+ transporting, mitochondrial F1 complex, gamma polypeptide 1",0,0,0,0,0,0,1,0,0,0,0,0,0,0,0,0,0,0,0,1
"AAACTATGAA",41057,"5330433G13Rik RIKEN cDNA 5330433G13 gene",0,0,0,0,0,0,1,0,0,0,0,0,0,0,0,0,0,0,0,1
"AAACTATGCA",,,0,0,0,0,0,0,0,0,0,0,1,0,0,0,0,0,1,0,0,2
"AAACTATGCT",735,"Fbn1 fibrillin 1",0,0,0,0,0,0,1,0,0,1,1,0,0,0,0,0,0,0,1,4
"AAACTATGTC",814,"Epb4.1l2 erythrocyte protein band 4.1-like 2",0,0,0,0,0,0,0,0,0,0,1,0,0,0,0,0,0,0,0,1
"AAACTATGTT",34641,"Amfr autocrine motility factor receptor",0,1,0,0,0,0,0,0,0,0,0,0,0,0,0,0,0,0,0,1
"AAACTATTGA",21905,"Rab2 RAB2, member RAS oncogene family",0,3,2,0,0,0,0,0,1,2,1,2,3,2,1,4,0,0,0,21
"AAACTCAAAA",206786,"Tor1b torsin family 1, member B",0,0,0,0,0,0,0,2,0,0,0,0,2,0,0,0,1,0,0,5
"AAACTCAACT",,,0,0,0,0,0,0,0,0,0,0,0,0,0,0,0,1,0,0,0,1
"AAACTCAAGA",30200,"0610009I16Rik RIKEN cDNA 0610009I16 gene",0,0,0,0,0,1,0,0,6,0,1,0,1,3,0,2,0,1,1,16
"AAACTCACAC",18729,"Copb2 coatomer protein complex, subunit beta 2 (beta prime)",0,1,1,2,0,0,0,1,0,2,0,0,0,0,1,2,0,0,1,11
"AAACTCACAC",34723,"9430018I06 hypothetical protein 9430018I06",0,1,1,2,0,0,0,1,0,2,0,0,0,0,1,2,0,0,1,11
"AAACTCACAG",258618,"Sept6 septin 6",0,1,1,1,0,0,0,2,0,0,0,0,0,0,0,0,0,0,0,5
"AAACTCAGAC",18729,"Copb2 coatomer protein complex, subunit beta 2 (beta prime)",0,0,1,2,1,0,0,0,0,0,0,0,0,0,0,1,1,0,0,6
"AAACTCAGAC",46497,"Arhe ras homolog gene family, member E",0,0,1,2,1,0,0,0,0,0,0,0,0,0,0,1,1,0,0,6
"AAACTCAGCC",7884,"1810010A06Rik RIKEN cDNA 1810010A06 gene",0,0,0,0,0,0,0,0,0,0,0,0,0,1,0,0,0,0,0,1
"AAACTCAGCC",46778,"D430005B17 hypothetical protein D430005B17",0,0,0,0,0,0,0,0,0,0,0,0,0,1,0,0,0,0,0,1
"AAACTCAGGA",18994,"Aatf apoptosis antagonizing transcription factor",0,0,0,0,0,0,0,0,0,0,0,1,0,0,1,0,0,1,0,3
"AAACTCAGGT",242707,"- Mus musculus transcribed sequences",0,0,0,0,0,0,0,0,0,0,0,0,0,0,0,0,0,1,0,1
"AAACTCATTG",250054,"- Mus musculus transcribed sequence with weak  similarity to protein ref:NP_034190.1 (M.musculus)  dynein, axon, heavy chain 11; situs inversus viscerum [Mus musculus]",0,0,0,0,0,0,0,0,1,0,0,0,0,0,0,0,0,0,0,1
"AAACTCCAGC",242740,"- Mus musculus transcribed sequences",0,0,0,0,0,0,0,0,0,0,1,0,0,0,0,0,0,0,0,1
"AAACTCCATT",5434,"- Musculus, clone IMAGE:3499034, mRNA, partial cds",0,0,0,0,0,0,0,0,0,0,0,0,0,0,0,0,0,0,1,1
"AAACTCCCAA",103456,"- Musculus ES cells cDNA, RIKEN full-length enriched library, clone:C330007L07 product:unclassifiable, full insert sequence.",0,0,0,0,0,0,0,0,0,0,0,0,1,0,0,0,0,0,0,1
"AAACTCCCAC",30740,"Tubgcp5 tubulin, gamma complex associated protein 5",0,0,0,0,0,0,0,0,0,0,0,0,0,1,0,0,0,0,0,1
"AAACTCCCAT",158590,"4933426K07Rik RIKEN cDNA 4933426K07 gene",0,0,0,0,0,0,0,0,0,0,0,0,0,0,0,0,0,0,1,1
"AAACTCCTCT",11168,"Ern1 endoplasmic reticulum (ER) to nucleus signalling 1",0,0,0,0,0,0,0,1,0,0,0,0,0,0,0,0,0,0,0,1
"AAACTCCTCT",254744,"- Mus musculus transcribed sequence with strong similarity to protein ref:NP_076402.1 (M.musculus)  inositol-requiring 1 alpha (yeast) [Mus musculus]",0,0,0,0,0,0,0,1,0,0,0,0,0,0,0,0,0,0,0,1
"AAACTCCTGT",29597,"Tem1-pending tumor endothelial marker 1 precursor",0,16,9,0,0,1,1,0,1,0,1,0,1,0,1,1,0,0,0,32
"AAACTCCTGT",255637,"Mmp24 matrix metalloproteinase 24",0,16,9,0,0,1,1,0,1,0,1,0,1,0,1,1,0,0,0,32
"AAACTCGTCA",,,0,0,0,0,0,0,0,0,0,0,0,1,0,0,0,0,0,0,0,1
"AAACTCTACA",24128,"C1s complement component 1, s subcomponent",0,0,0,0,0,0,0,0,0,0,0,0,0,0,0,1,0,0,0,1
"AAACTCTACC",,,0,0,0,0,0,0,0,0,0,0,0,0,0,0,1,0,0,0,0,1
"AAACTCTAGC",,,0,0,0,0,0,0,0,0,0,0,0,0,0,0,0,0,0,0,1,1
"AAACTCTCAA",,,0,0,0,0,0,0,0,0,0,0,0,0,0,0,0,0,0,1,0,1
"AAACTCTCCA",41729,"Synpr synaptoporin",0,6,3,1,0,0,0,0,0,1,0,2,0,0,0,10,4,3,1,31
"AAACTCTCCT",259062,"Igh-4 immunoglobulin heavy chain 4 (serum IgG1)",0,0,0,0,0,0,0,0,0,0,0,0,0,0,0,0,0,1,0,1
"AAACTCTCCT",240437,"Igh-VJ558 immunoglobulin heavy chain (J558 family)",0,0,0,0,0,0,0,0,0,0,0,0,0,0,0,0,0,1,0,1
"AAACTCTCGT",,,0,0,0,0,0,0,0,0,0,0,0,0,0,0,1,0,0,0,0,1
"AAACTCTCTT",2284,"Hexa hexosaminidase A",0,0,0,0,0,0,0,0,0,0,0,0,0,0,0,0,0,0,1,1
"AAACTCTGAG",227117,"E130106K10 hypothetical protein E130106K10",0,0,0,0,0,0,1,0,0,0,0,0,0,0,0,0,0,0,0,1
"AAACTCTGCC",23745,"D430025H09Rik RIKEN cDNA D430025H09 gene",0,0,0,0,0,0,0,0,1,0,0,0,0,1,0,0,0,0,0,2
"AAACTCTGCT",130331,"D230010M03Rik RIKEN cDNA D230010M03 gene",0,0,0,0,0,0,0,0,0,0,0,0,0,0,2,0,0,0,0,2
"AAACTCTGCT",8149,"Mak male germ cell-associated kinase",0,0,0,0,0,0,0,0,0,0,0,0,0,0,2,0,0,0,0,2
"AAACTCTGGC",14638,"Gabarapl1 gamma-aminobutyric acid (GABA(A)) receptor-associated protein-like 1",0,0,0,0,0,0,0,0,2,0,0,0,0,0,0,0,0,0,1,3
"AAACTCTGGC",24671,"D1Ertd251e DNA segment, Chr 1, ERATO Doi 251, expressed",0,0,0,0,0,0,0,0,2,0,0,0,0,0,0,0,0,0,1,3
"AAACTCTGTC",10797,"Tbx15 T-box 15",0,0,0,0,0,0,0,1,0,0,0,0,0,0,0,0,0,1,0,2
"AAACTCTGTG",180410,"4930566A11Rik RIKEN cDNA 4930566A11 gene",0,0,0,1,0,0,0,0,0,0,0,0,0,0,0,0,0,0,1,2
"AAACTCTTAG",,,0,0,1,0,0,0,0,0,0,0,1,0,0,0,0,0,0,0,0,2
"AAACTCTTAT",27880,"Cugbp2 CUG triplet repeat,RNA binding protein 2",0,0,0,0,0,0,0,0,0,0,0,0,0,0,0,0,0,0,1,1
"AAACTCTTCC",74730,"6230416J20Rik RIKEN cDNA 6230416J20 gene",0,0,0,0,0,0,0,0,0,0,0,0,1,0,0,0,0,1,0,2
"AAACTCTTCC",8059,"Sema4b sema domain, immunoglobulin domain (Ig), transmembrane domain (TM) and short cytoplasmic domain, (semaphorin) 4B",0,0,0,0,0,0,0,0,0,0,0,0,1,0,0,0,0,1,0,2
"AAACTCTTTA",,,0,0,0,0,0,1,0,1,1,0,0,0,0,1,0,0,0,0,0,4
"AAACTCTTTC",156727,"BC027756 cDNA sequence, BC027756",0,0,0,0,0,0,0,1,0,0,0,0,0,0,0,0,0,0,1,2
"AAACTGAAAA",24805,"Uqcrb ubiquinol-cytochrome c reductase binding protein",0,0,0,0,1,0,0,0,3,0,0,0,3,0,0,0,0,0,6,13
"AAACTGAAAA",269575,"2610036F08Rik RIKEN cDNA 2610036F08 gene",0,0,0,0,1,0,0,0,3,0,0,0,3,0,0,0,0,0,6,13
"AAACTGAAAG",35325,"0610012J09Rik RIKEN cDNA 0610012J09 gene",0,0,0,0,0,0,0,0,0,0,0,0,0,0,0,1,0,1,1,3
"AAACTGAAAT",129320,"4930429A22Rik RIKEN cDNA 4930429A22 gene",0,0,0,0,1,0,0,0,0,0,0,0,0,0,0,0,0,0,0,1
"AAACTGAACA",140897,"Tpbpb trophoblast specific protein beta",0,0,0,0,0,0,0,0,1,0,0,0,0,0,0,0,0,0,1,2
"AAACTGAACA",267442,"- Musculus, clone IMAGE:4507176, mRNA",0,0,0,0,0,0,0,0,1,0,0,0,0,0,0,0,0,0,1,2
"AAACTGAACT",,,0,0,0,1,0,0,0,0,0,1,0,0,0,0,1,0,0,0,1,4
"AAACTGAAGA",24805,"Uqcrb ubiquinol-cytochrome c reductase binding protein",0,0,2,0,0,0,5,3,2,3,0,0,1,0,2,3,1,2,7,31
"AAACTGAAGC",209452,"BC021875 cDNA sequence BC021875",0,0,1,1,0,0,0,0,0,0,0,0,1,0,0,0,0,0,0,3
"AAACTGAATT",248549,"Igsf4 immunoglobulin superfamily, member 4",0,1,1,0,0,0,0,0,0,1,0,0,0,0,0,0,0,0,1,4
"AAACTGACAA",222498,"Klk11 kallikrein 11",0,0,0,0,0,0,0,1,0,0,0,0,0,0,0,0,0,0,0,1
"AAACTGACAC",,,0,0,0,0,0,0,0,0,0,0,1,0,0,0,0,0,0,0,1,2
"AAACTGACAT",,,0,0,0,0,2,1,1,0,0,0,0,0,3,3,0,0,1,0,0,11
"AAACTGACCT",17166,"4432409D24Rik RIKEN cDNA 4432409D24 gene",0,0,0,0,0,0,0,1,0,0,0,0,0,0,0,0,0,0,0,1
"AAACTGACTA",21740,"Hnrph1 heterogeneous nuclear ribonucleoprotein H1",0,0,0,0,0,1,0,1,0,0,0,2,0,1,0,0,0,0,0,5
"AAACTGACTT",35812,"Psmd8 proteasome (prosome, macropain) 26S subunit, non-ATPase, 8",0,7,4,5,2,0,4,8,8,5,4,1,5,2,7,13,4,1,3,83
"AAACTGAGAA",2672,"Mgat1 mannoside acetylglucosaminyltransferase 1",0,0,0,0,0,0,0,0,0,0,0,0,0,0,0,0,0,0,1,1
"AAACTGAGCA",34916,"BC025474 cDNA sequence BC025474",0,0,0,0,0,0,0,0,1,1,0,1,0,1,1,2,0,0,0,7
"AAACTGAGCA",267442,"- Musculus, clone IMAGE:4507176, mRNA",0,0,0,0,0,0,0,0,1,1,0,1,0,1,1,2,0,0,0,7
"AAACTGAGCT",2862,"5730414C17Rik RIKEN cDNA 5730414C17 gene",0,1,0,0,0,0,0,0,0,0,0,0,0,0,0,0,1,0,0,2
"AAACTGAGGA",259202,"Farp2 FERM, RhoGEF and pleckstrin domain protein 2",0,0,0,0,0,0,0,0,0,0,0,0,0,1,0,0,0,0,0,1
"AAACTGAGGG",,,0,0,0,0,0,1,0,0,0,0,0,0,0,0,0,0,0,0,0,1
"AAACTGAGGT",,,0,0,0,0,1,0,0,0,0,0,0,0,0,0,0,0,0,0,0,1
"AAACTGAGTG",268017,"- Mus musculus transcribed sequence with moderate similarity to protein sp:Q10571 (H.sapiens) MN1_HUMAN Probable tumor suppressor protein MN1",1,1,0,0,2,0,0,1,0,1,0,2,0,0,0,1,0,0,0,9
"AAACTGATAG",260461,"- Musculus 12 days embryo embryonic body between diaphragm region and neck cDNA, RIKEN full-length enriched library, clone:9430030I23 product:unknown EST, full insert sequence.",0,0,1,0,0,0,0,0,0,0,0,0,0,1,0,0,0,0,0,2
"AAACTGATGA",268041,"A730024F05Rik RIKEN cDNA A730024F05 gene",0,0,0,1,0,0,0,0,0,0,0,0,0,0,0,0,0,0,0,1
"AAACTGATTT",35812,"Psmd8 proteasome (prosome, macropain) 26S subunit, non-ATPase, 8",0,0,0,1,0,0,0,0,0,0,0,0,0,0,0,0,0,0,0,1
"AAACTGATTT",129320,"4930429A22Rik RIKEN cDNA 4930429A22 gene",0,0,0,1,0,0,0,0,0,0,0,0,0,0,0,0,0,0,0,1
"AAACTGCAAA",4165,"Sh3d3 SH3 domain protein 3",0,0,1,0,0,0,0,1,1,0,0,0,0,0,1,0,0,1,2,7
"AAACTGCAAG",138000,"- Mus musculus transcribed sequence with weak  similarity to protein sp:P11369 (M.musculus) POL2_MOUSE Retrovirus-related POL polyprotein [Contains: Reverse transcriptase ; Endonuclease]",0,0,0,0,0,0,0,0,0,0,0,0,0,0,0,0,0,0,1,1
"AAACTGCACC",,,0,0,0,0,0,0,0,0,1,0,0,0,0,0,0,0,0,0,0,1
"AAACTGCAGA",29497,"Nifu-pending nitrogen fixation cluster-like",0,0,0,0,0,0,2,0,0,0,0,0,0,0,0,0,0,0,1,3
"AAACTGCAGC",45753,"6530401L14Rik RIKEN cDNA 6530401L14 gene",0,1,0,0,0,0,0,0,0,0,1,0,0,0,0,0,0,0,0,2
"AAACTGCAGC",228520,"Birc6 baculoviral IAP repeat-containing 6",0,1,0,0,0,0,0,0,0,0,1,0,0,0,0,0,0,0,0,2
"AAACTGCAGT",129257,"2310066G22Rik RIKEN cDNA 2310066G22 gene",0,0,0,0,1,0,0,0,0,0,0,0,0,0,0,0,0,0,0,1
"AAACTGCATT",2608,"Bgn biglycan",0,0,0,0,0,0,0,1,0,0,0,0,0,0,0,0,0,0,0,1
"AAACTGCATT",28887,"Hdgfrp3 hepatoma-derived growth factor, related protein 3",0,0,0,0,0,0,0,1,0,0,0,0,0,0,0,0,0,0,0,1
"AAACTGCCAC",210047,"Thea thioesterase, adipose associated",0,0,0,0,0,0,1,0,0,0,0,0,0,0,0,0,1,0,0,2
"AAACTGCCAC",2472,"Cops5 COP9 (constitutive photomorphogenic) homolog, subunit 5 (Arabidopsis thaliana)",0,0,0,0,0,0,1,0,0,0,0,0,0,0,0,0,1,0,0,2
"AAACTGCCCC",1007,"Psma3 proteasome (prosome, macropain) subunit, alpha type 3",0,0,0,1,0,0,0,0,0,0,0,0,0,0,0,0,0,0,0,1
"AAACTGCCGA",196623,"2410014A08Rik RIKEN cDNA 2410014A08 gene",0,0,0,1,0,0,0,0,0,0,0,0,0,0,0,0,0,0,0,1
"AAACTGCCGT",,,0,0,0,0,0,0,0,0,0,1,0,0,0,0,0,0,0,0,0,1
"AAACTGCCTG",30438,"Tyrp1 tyrosinase-related protein 1",0,0,0,0,0,0,0,0,0,0,0,3,0,0,0,0,1,0,0,4
"AAACTGCGCT",,,0,0,0,0,0,0,0,0,0,0,0,0,0,1,0,0,0,0,0,1
"AAACTGCTGG",23739,"0610041O14Rik RIKEN cDNA 0610041O14 gene",1,0,0,0,0,0,0,0,0,0,0,0,1,0,0,0,0,0,0,2
"AAACTGCTTT",111096,"AI834976 expressed sequence AI834976",0,0,0,0,0,0,0,2,0,0,0,0,0,0,0,0,0,0,0,2
"AAACTGGAAA",173635,"- Mus musculus transcribed sequence with weak  similarity to protein sp:P11369 (M.musculus) POL2_MOUSE Retrovirus-related POL polyprotein [Contains: Reverse transcriptase ; Endonuclease]",0,0,0,0,1,0,1,1,2,1,1,1,0,0,0,0,1,1,11,21
"AAACTGGAAA",226920,"6330416L07Rik RIKEN cDNA 6330416L07 gene",0,0,0,0,1,0,1,1,2,1,1,1,0,0,0,0,1,1,11,21
"AAACTGGAAG",249531,"- Mus musculus transcribed sequence",0,0,0,0,0,0,0,0,0,0,0,0,0,0,0,0,0,0,1,1
"AAACTGGAAT",196173,"Actg actin, gamma, cytoplasmic",0,2,1,2,3,0,1,1,2,6,1,1,0,3,1,4,0,0,0,28
"AAACTGGACA",30051,"Rnf10 ring finger protein 10",0,0,0,0,0,0,0,0,0,1,0,0,0,0,0,0,0,0,0,1
"AAACTGGACC",102080,"Gdap1l ganglioside-induced differentiation-associated protein 1-like 1",0,0,0,0,0,0,0,0,0,0,0,0,0,0,0,1,0,0,0,1
"AAACTGGACG",2159,"Bnip3 BCL2/adenovirus E1B 19kDa-interacting protein 1, NIP3",0,0,0,0,0,0,0,0,0,1,0,0,0,0,0,0,0,0,0,1
"AAACTGGAGA",20245,"Pgm3 phosphoglucomutase 3",0,0,0,0,0,0,0,1,0,0,0,0,2,1,1,4,0,2,2,13
"AAACTGGAGA",41254,"BC035275 cDNA sequence BC035275",0,0,0,0,0,0,0,1,0,0,0,0,2,1,1,4,0,2,2,13
"AAACTGGAGC",4615,"Dlgh3 discs, large homolog 3 (Drosophila)",0,0,0,0,0,0,0,0,1,0,0,0,0,0,0,0,0,0,0,1
"AAACTGGAGG",98232,"Plek pleckstrin",0,0,0,1,0,0,0,0,0,0,0,0,0,0,0,0,0,0,0,1
"AAACTGGAGT",32233,"4933411K16Rik RIKEN cDNA 4933411K16 gene",0,0,0,0,0,0,0,0,0,0,0,0,0,0,0,0,0,0,1,1
"AAACTGGATC",102080,"Gdap1l ganglioside-induced differentiation-associated protein 1-like 1",0,0,0,1,0,0,0,0,0,0,0,0,0,0,0,0,0,0,0,1
"AAACTGGGAA",196173,"Actg actin, gamma, cytoplasmic",0,0,0,0,0,0,0,0,0,0,0,0,0,0,2,0,0,0,0,2
"AAACTGGGAG",28623,"Calml4 calmodulin-like 4",0,0,0,1,0,0,0,0,0,0,0,0,0,0,0,0,0,0,0,1
"AAACTGGGCA",68155,"2310044D20Rik RIKEN cDNA 2310044D20 gene",0,0,0,0,0,0,0,0,0,0,0,0,0,0,0,0,0,0,1,1
"AAACTGGTAC",28257,"- Mus musculus transcribed sequences",0,1,1,1,0,0,0,1,0,0,0,0,0,1,0,0,0,0,0,5
"AAACTGGTCA",,,0,0,1,0,0,0,0,0,0,0,0,0,0,0,0,0,0,0,0,1
"AAACTGGTTT",24040,"Sftpc surfactant associated protein C",0,0,0,0,0,0,0,0,0,0,0,0,0,0,0,0,0,0,1,1
"AAACTGTAAA",226920,"6330416L07Rik RIKEN cDNA 6330416L07 gene",0,1,0,0,0,0,0,0,0,0,0,0,0,0,0,0,0,0,0,1
"AAACTGTAAC",247185,"C78339 expressed sequence C78339",0,0,0,0,0,0,0,0,0,0,0,0,0,0,0,0,0,0,1,1
"AAACTGTACA",2815,"1110021H02Rik RIKEN cDNA 1110021H02 gene",0,1,0,0,0,0,0,0,0,0,0,0,0,0,0,0,0,0,0,1
"AAACTGTACC",206621,"E030034P13Rik RIKEN cDNA E030034P13 gene",0,1,0,0,0,0,1,0,0,0,0,0,0,0,0,0,0,1,0,3
"AAACTGTAGG",4142,"Ttgn1 trans-golgi network protein 1",0,0,0,1,0,0,1,0,0,1,0,0,1,1,1,1,0,1,2,10
"AAACTGTCAA",33215,"C030044B11Rik RIKEN cDNA C030044B11 gene",0,1,0,0,0,0,0,0,0,0,0,1,0,0,2,0,2,0,1,7
"AAACTGTCCA",26734,"Gcnt2 glucosaminyltransferase, I-branching enzyme",0,0,0,0,0,0,0,0,0,0,0,0,0,0,0,0,0,1,1,2
"AAACTGTCCT",193130,"9130023D20Rik RIKEN cDNA 9130023D20 gene",0,0,0,0,0,0,0,0,0,0,1,0,0,0,1,1,1,0,0,4
"AAACTGTCCT",10508,"Ssb Sjogren syndrome antigen B",0,0,0,0,0,0,0,0,0,0,1,0,0,0,1,1,1,0,0,4
"AAACTGTCCT",25652,"Gjb6 gap junction membrane channel protein beta 6",0,0,0,0,0,0,0,0,0,0,1,0,0,0,1,1,1,0,0,4
"AAACTGTCTC",,,0,0,0,0,0,0,0,0,0,0,0,1,0,1,1,0,0,0,1,4
"AAACTGTCTT",36088,"Gtf2e2 general transcription factor II E, polypeptide 2 (beta subunit)",0,0,0,0,0,0,0,1,0,0,0,1,0,0,0,0,0,0,0,2
"AAACTGTGAA",40298,"Trb1-pending tribbles homolog 1 (Drosophila)",0,1,0,0,0,0,0,0,0,0,0,0,0,0,0,0,0,0,0,1
"AAACTGTGAC",,,0,0,0,0,0,0,0,1,0,0,0,0,0,0,0,0,0,1,0,2
"AAACTGTGAG",40241,"- Mus musculus transcribed sequence with strong similarity to protein prf:2119365A (M.musculus) 2119365A corticoliberin-binding protein [Mus musculus]",0,0,0,0,0,0,0,0,0,0,0,0,0,1,0,0,0,0,0,1
"AAACTGTGCG",142,"Lck lymphocyte protein tyrosine kinase",0,0,0,0,0,1,0,0,0,0,0,0,0,0,0,0,0,0,0,1
"AAACTGTGCT",86654,"Mtap6 microtubule-associated protein 6",0,5,4,4,1,1,1,4,4,2,2,3,5,5,4,21,9,8,0,83
"AAACTGTGGC",38231,"8430408G22Rik RIKEN cDNA 8430408G22 gene",0,0,0,0,0,0,0,0,1,0,0,0,0,0,0,0,0,0,0,1
"AAACTGTGGT",,,0,0,0,0,0,0,0,1,0,0,0,0,0,0,0,0,0,0,0,1
"AAACTGTGTC",128153,"C330023D02Rik RIKEN cDNA C330023D02 gene",0,0,0,0,0,0,0,0,0,0,0,0,0,1,1,0,0,0,1,3
"AAACTGTGTG",95336,"- Musculus adult male eyeball cDNA, RIKEN full-length enriched library, clone:7530403L02 product:unclassifiable, full insert sequence.",0,0,0,0,0,0,0,0,0,2,0,0,0,0,0,1,0,0,0,3
"AAACTGTGTG",23503,"6720463M24Rik RIKEN cDNA 6720463M24 gene",0,0,0,0,0,0,0,0,0,2,0,0,0,0,0,1,0,0,0,3
"AAACTGTTAT",,,0,0,0,0,0,0,0,0,1,0,0,0,0,0,0,0,0,0,0,1
"AAACTGTTCA",28121,"1110061A19Rik RIKEN cDNA 1110061A19 gene",0,0,0,0,0,0,1,0,0,0,0,0,1,0,0,0,0,0,0,2
"AAACTGTTGC",197551,"Hspa8 heat shock protein 8",0,0,0,0,0,0,0,1,0,0,0,0,0,0,0,0,0,0,0,1
"AAACTGTTTC",4503,"Np220 nuclear protein 220",0,0,0,0,1,0,0,0,0,0,0,0,0,0,0,0,0,0,0,1
"AAACTTAAAA",28958,"9130011B11Rik RIKEN cDNA 9130011B11 gene",0,0,0,1,0,0,0,0,0,0,1,0,0,0,0,0,1,0,1,4
"AAACTTAAAA",61064,"9630006B20Rik RIKEN cDNA 9630006B20 gene",0,0,0,1,0,0,0,0,0,0,1,0,0,0,0,0,1,0,1,4
"AAACTTAAAT",42972,"Ywhae tyrosine 3-monooxygenase/tryptophan 5-monooxygenase activation protein, epsilon polypeptide",0,1,0,1,0,0,0,0,0,0,0,0,0,0,0,0,0,0,0,2
"AAACTTAAGA",246127,"1810016I24Rik RIKEN cDNA 1810016I24 gene",0,0,0,0,0,0,0,0,0,0,0,0,0,0,0,0,0,0,1,1
"AAACTTAATA",130331,"D230010M03Rik RIKEN cDNA D230010M03 gene",0,0,0,0,0,0,0,0,0,0,1,0,0,0,0,0,0,0,0,1
"AAACTTAATT",29834,"0610008N23Rik RIKEN cDNA 0610008N23 gene",0,0,7,2,0,0,2,3,3,5,1,0,0,1,1,3,0,0,1,29
"AAACTTAATT",32940,"6720429C22Rik RIKEN cDNA 6720429C22 gene",0,0,7,2,0,0,2,3,3,5,1,0,0,1,1,3,0,0,1,29
"AAACTTACAA",6441,"Dncic2 dynein, cytoplasmic, intermediate chain 2",0,0,0,0,0,0,0,0,1,0,1,0,0,0,0,0,0,0,0,2
"AAACTTACAC",,,0,0,0,0,0,0,0,0,0,0,0,0,0,0,0,0,0,0,1,1
"AAACTTACCT",28679,"0610007P06Rik RIKEN cDNA 0610007P06 gene",0,1,0,0,0,0,0,0,0,0,0,0,0,0,0,0,0,0,0,1
"AAACTTACTT",,,0,0,0,0,0,0,0,0,0,0,0,0,0,0,0,0,0,0,2,2
"AAACTTAGAA",252845,"- Mus musculus transcribed sequences",0,0,0,0,0,0,0,0,0,0,0,0,1,0,0,0,0,0,0,1
"AAACTTAGAT",,,0,0,0,0,0,0,0,0,0,0,0,0,0,0,0,0,1,0,0,1
"AAACTTATAG",,,0,0,0,0,0,0,0,0,1,0,0,0,0,0,0,0,0,0,0,1
"AAACTTCAAA",269033,"- Mus musculus transcribed sequences",0,0,0,1,0,0,0,0,0,0,0,0,0,0,0,0,0,0,1,2
"AAACTTCAAC",,,0,0,0,1,0,0,0,0,0,0,0,0,0,0,1,1,0,0,0,3
"AAACTTCAAG",269033,"- Mus musculus transcribed sequences",0,1,0,0,0,0,0,0,0,0,0,0,0,0,0,0,0,0,0,1
"AAACTTCAGA",198263,"9130007B12Rik RIKEN cDNA 9130007B12 gene",0,2,9,3,0,1,0,7,4,2,1,5,6,4,2,3,2,0,3,54
"AAACTTCAGA",235300,"Lin7c lin 7 homolog c (C. elegans)",0,2,9,3,0,1,0,7,4,2,1,5,6,4,2,3,2,0,3,54
"AAACTTCCTA",34573,"4930447K04Rik RIKEN cDNA 4930447K04 gene",0,1,0,0,0,0,0,1,0,0,0,0,0,1,0,0,0,0,0,3
"AAACTTCCTG",4140,"Gm2a GM2 ganglioside activator protein",0,0,0,0,0,0,0,0,0,0,0,1,0,0,0,0,0,0,0,1
"AAACTTCCTT",35159,"A930003A15Rik RIKEN cDNA A930003A15 gene",0,0,0,0,0,0,0,0,0,0,1,0,0,0,0,0,0,0,0,1
"AAACTTCTAA",,,0,0,0,0,0,0,0,0,0,0,0,0,0,0,0,0,0,0,1,1
"AAACTTCTTG",260539,"Psmd11 proteasome (prosome, macropain) 26S subunit, non-ATPase, 11",0,0,0,0,0,0,0,0,1,1,0,0,0,0,0,0,0,1,0,3
"AAACTTGAAA",215860,"A330064G03Rik RIKEN cDNA A330064G03 gene",0,0,0,1,0,0,0,1,0,0,0,0,0,0,0,0,0,0,1,3
"AAACTTGAAA",2921,"Prkcq protein kinase C, theta",0,0,0,1,0,0,0,1,0,0,0,0,0,0,0,0,0,0,1,3
"AAACTTGAAA",34273,"ORF5 open reading frame 5",0,0,0,1,0,0,0,1,0,0,0,0,0,0,0,0,0,0,1,3
"AAACTTGAAG",257437,"Cdh2 cadherin 2",0,0,0,0,0,0,0,0,0,0,0,0,0,0,0,0,0,1,0,1
"AAACTTGAGG",182650,"Ry1-pending putative nucleic acid binding protein RY-1",1,5,4,2,0,1,1,0,1,0,0,0,1,0,0,2,5,3,5,31
"AAACTTGATC",34452,"4931431C02Rik RIKEN cDNA 4931431C02 gene",0,0,0,0,0,0,0,0,0,0,0,1,0,0,0,0,0,0,0,1
"AAACTTGCAA",,,0,0,0,1,0,0,0,0,1,0,0,0,0,0,0,0,0,0,0,2
"AAACTTGCCA",180458,"Rpl13a ribosomal protein L13a",0,0,0,0,0,0,0,0,0,1,0,0,0,0,0,0,0,0,0,1
"AAACTTGCCA",206768,"Ero1l ERO1-like (S. cerevisiae)",0,0,0,0,0,0,0,0,0,1,0,0,0,0,0,0,0,0,0,1
"AAACTTGCTT",196252,"2310002J21Rik RIKEN cDNA 2310002J21 gene",0,0,0,0,0,0,0,0,1,0,0,0,0,0,0,1,0,0,0,2
"AAACTTGGAA",193526,"Csda cold shock domain protein A",0,0,1,0,0,0,0,0,0,0,0,0,0,0,0,0,0,0,1,2
"AAACTTGGAT",11982,"8430435B07Rik RIKEN cDNA 8430435B07 gene",0,0,0,0,0,0,0,0,1,0,0,0,0,0,0,0,0,0,0,1
"AAACTTGGGA",86406,"Fbxl10 F-box and leucine-rich repeat protein 10",0,0,0,0,0,0,0,0,0,1,0,1,0,0,0,0,0,0,0,2
"AAACTTGGGG",21289,"Rps12 ribosomal protein S12",0,0,0,1,0,0,0,0,0,0,0,0,0,0,0,0,0,0,0,1
"AAACTTGGGT",147697,"Psmd2 proteasome (prosome, macropain) 26S subunit, non-ATPase, 2",0,0,0,0,0,0,0,0,0,0,0,1,0,0,0,0,0,0,0,1
"AAACTTGTAT",,,0,0,0,0,0,0,0,0,0,0,0,0,0,0,0,0,0,0,1,1
"AAACTTGTCT",87857,"Bcl2a1d B-cell leukemia/lymphoma 2 related protein A1d",0,3,2,0,0,0,0,0,0,0,0,0,0,0,1,0,0,0,0,6
"AAACTTGTCT",196731,"Bcl2a1a B-cell leukemia/lymphoma 2 related protein A1a",0,3,2,0,0,0,0,0,0,0,0,0,0,0,1,0,0,0,0,6
"AAACTTGTGA",247443,"- Musculus adult male testis cDNA, RIKEN full-length enriched library, clone:4931428H06 product:chloride channel 3, full insert sequence.",0,0,0,0,0,0,0,1,0,0,0,0,0,0,0,0,0,0,0,1
"AAACTTGTGG",4206,"4432417N03Rik RIKEN cDNA 4432417N03 gene",0,0,0,0,0,0,0,0,0,1,0,0,0,0,0,0,0,0,0,1
"AAACTTGTTT",259626,"Ppp2r5e protein phosphatase 2, regulatory subunit B (B56), epsilon isoform",0,0,1,0,0,0,0,0,0,0,0,0,0,0,0,0,0,0,0,1
"AAACTTTAAA",28958,"9130011B11Rik RIKEN cDNA 9130011B11 gene",0,0,0,0,0,0,0,1,0,0,0,0,0,0,0,0,0,0,0,1
"AAACTTTAGA",159621,"Sec15b-pending Sec15B protein",0,0,1,0,0,0,0,0,0,0,0,0,0,0,0,0,0,0,0,1
"AAACTTTCAA",220347,"Ragef2-pending rap guanine nucleotide exchange factor 2",0,0,0,0,0,0,0,0,0,0,1,0,0,0,2,0,0,0,0,3
"AAACTTTCAG",,,0,0,0,0,0,0,0,0,0,0,0,0,0,0,0,0,1,0,0,1
"AAACTTTCTG",27074,"2610019N13Rik RIKEN cDNA 2610019N13 gene",0,1,0,0,0,0,0,0,0,0,0,0,0,0,0,0,0,0,0,1
"AAACTTTGAT",151278,"- Musculus 2 days pregnant adult female ovary cDNA, RIKEN full-length enriched library, clone:E330021F07 product:unclassifiable, full insert sequence.",0,0,0,0,0,0,0,0,0,0,0,0,1,0,0,0,0,0,0,1
"AAACTTTGCA",,,0,0,0,0,0,1,0,0,0,0,0,0,0,0,0,0,0,0,0,1
"AAACTTTGGG",246440,"Smbp-pending SM-11044 binding protein",0,0,0,0,1,0,1,0,0,0,0,0,0,0,0,0,0,0,0,2
"AAACTTTGTA",8709,"Srpk2 serine/arginine-rich protein specific kinase 2",0,5,2,2,0,1,0,0,3,1,3,1,1,2,3,2,1,1,1,29
"AAACTTTGTC",196770,"Bcl2a1b B-cell leukemia/lymphoma 2 related protein A1b",0,0,0,0,0,0,0,0,0,1,0,0,0,0,0,0,0,0,0,1
"AAACTTTTAA",75934,"C130036J11 hypothetical protein C130036J11",0,0,0,0,0,0,0,0,0,0,2,0,0,0,0,0,0,0,0,2
"AAACTTTTGC",194709,"AI841796 expressed sequence AI841796",0,0,1,0,0,0,0,0,0,0,0,0,0,0,0,0,0,0,0,1
"AAACTTTTGG",33819,"Trpm7 transient receptor potential cation channel, subfamily M, member 7",0,1,0,0,0,0,0,0,0,0,0,0,0,0,0,0,0,0,0,1
"AAACTTTTGG",243916,"- Mus musculus transcribed sequences",0,1,0,0,0,0,0,0,0,0,0,0,0,0,0,0,0,0,0,1
"AAACTTTTTA",103838,"Atp5b ATP synthase, H+ transporting mitochondrial F1 complex, beta subunit",0,0,0,0,0,0,0,2,0,0,0,0,0,0,0,0,0,0,0,2
"AAACTTTTTG",243689,"- Mus musculus transcribed sequence",0,0,0,0,0,0,0,0,1,0,0,0,0,0,0,0,0,0,0,1
"AAACTTTTTT",24003,"A230075M04Rik RIKEN cDNA A230075M04 gene",0,0,0,0,0,0,0,0,0,0,0,0,0,0,0,0,1,0,0,1
"AAACTTTTTT",84531,"4921522K05Rik RIKEN cDNA 4921522K05 gene",0,0,0,0,0,0,0,0,0,0,0,0,0,0,0,0,1,0,0,1
"AAAGAAAAAA",37950,"Fbxo25 F-box only protein 25",0,7,11,7,1,2,5,0,0,2,6,4,5,3,6,0,0,0,3,62
"AAAGAAAAAA",87312,"Gmfb glia maturation factor, beta",0,7,11,7,1,2,5,0,0,2,6,4,5,3,6,0,0,0,3,62
"AAAGAAAAAG",260117,"Nsf N-ethylmaleimide sensitive fusion protein",0,1,0,0,0,0,0,0,0,0,0,0,1,0,0,0,0,0,0,2
"AAAGAAAAAT",137475,"- Musculus 2 days pregnant adult female oviduct cDNA, RIKEN full-length enriched library, clone:E230030C22 product:unclassifiable, full insert sequence.",0,0,0,0,0,1,0,0,0,0,0,0,0,1,0,0,0,0,0,2
"AAAGAAAAAT",138073,"C130068N17 hypothetical protein C130068N17",0,0,0,0,0,1,0,0,0,0,0,0,0,1,0,0,0,0,0,2
"AAAGAAAACA",181061,"4921522K17Rik RIKEN cDNA 4921522K17 gene",0,0,0,0,0,1,0,0,0,0,0,0,0,0,0,0,0,0,0,1
"AAAGAAAACA",255074,"A830003M23Rik RIKEN cDNA A830003M23 gene",0,0,0,0,0,1,0,0,0,0,0,0,0,0,0,0,0,0,0,1
"AAAGAAAAGA",5400,"Brd7 bromodomain containing 7",0,0,0,0,0,1,0,0,0,0,0,0,0,0,0,0,0,0,0,1
"AAAGAAAAGA",37213,"Ptprb protein tyrosine phosphatase, receptor type, B",0,0,0,0,0,1,0,0,0,0,0,0,0,0,0,0,0,0,0,1
"AAAGAAAATA",132990,"E130119J07Rik RIKEN cDNA E130119J07 gene",0,0,0,0,0,0,0,0,0,0,0,0,0,1,0,0,0,0,0,1
"AAAGAAAATG",26939,"Rap2b RAP2B, member of RAS oncogene family",0,1,1,0,0,0,0,0,0,0,0,0,0,1,0,1,0,0,0,4
"AAAGAAAATG",251414,"- Musculus adult male testis cDNA, RIKEN full-length enriched library, clone:4930518L14 product:unclassifiable, full insert sequence.",0,1,1,0,0,0,0,0,0,0,0,0,0,1,0,1,0,0,0,4
"AAAGAAACAC",1843,"Hspca heat shock protein 1, alpha",0,0,0,0,0,0,0,0,0,0,0,0,0,0,0,0,0,0,1,1
"AAAGAAACAT",3110,"Ktn1 kinectin 1",0,0,1,0,0,1,1,0,0,0,0,0,0,0,0,0,0,0,0,3
"AAAGAAACAT",39486,"- Mus musculus transcribed sequence with weak  similarity to protein ref:NP_081764.1 (M.musculus)  RIKEN cDNA 5730493B19 [Mus musculus]",0,0,1,0,0,1,1,0,0,0,0,0,0,0,0,0,0,0,0,3
"AAAGAAACGA",6787,"Sfrs3 splicing factor, arginine/serine-rich 3 (SRp20)",0,0,0,0,0,0,0,0,0,0,0,0,0,0,0,0,0,1,1,2
"AAAGAAACTT",154643,"Cyp2a5 cytochrome P450, family 2, subfamily a, polypeptide 5",0,0,1,1,0,0,0,0,0,0,0,0,0,0,0,1,1,0,0,4
"AAAGAAACTT",245007,"Ifi203 interferon activated gene 203",0,0,1,1,0,0,0,0,0,0,0,0,0,0,0,1,1,0,0,4
"AAAGAAAGAA",253798,"Desrt developmentally and sexually retarded with transient immune abnormalities",0,0,0,0,0,0,0,0,0,0,0,0,0,0,0,0,0,0,2,2
"AAAGAAAGAG",28247,"0610038O04Rik RIKEN cDNA 0610038O04 gene",0,2,1,0,0,0,0,0,0,0,0,1,0,0,0,1,0,0,2,7
"AAAGAAAGAG",25946,"2200003A07Rik RIKEN cDNA 2200003A07 gene",0,2,1,0,0,0,0,0,0,0,0,1,0,0,0,1,0,0,2,7
"AAAGAAAGCC",132145,"- Musculus adult male corpus striatum cDNA, RIKEN full-length enriched library, clone:C030026A16 product:unknown EST, full insert sequence.",0,0,0,1,0,0,0,0,0,0,0,0,0,0,0,0,0,0,0,1
"AAAGAAAGCT",6642,"2700099C18Rik RIKEN cDNA 2700099C18 gene",0,1,0,0,1,0,0,1,0,0,0,0,0,0,0,0,0,0,0,3
"AAAGAAAGCT",31402,"Opa1 optic atrophy 1 homolog (human)",0,1,0,0,1,0,0,1,0,0,0,0,0,0,0,0,0,0,0,3
"AAAGAAAGGA",2464,"1190001I08Rik RIKEN cDNA 1190001I08 gene",0,0,0,1,0,0,0,0,0,0,0,0,0,0,0,0,0,0,0,1
"AAAGAAAGGC",30011,"Rps23 ribosomal protein S23",0,0,0,0,0,0,0,1,0,0,0,0,0,0,0,0,0,1,0,2
"AAAGAAAGGC",38578,"2900036K02Rik RIKEN cDNA 2900036K02 gene",0,0,0,0,0,0,0,1,0,0,0,0,0,0,0,0,0,1,0,2
"AAAGAAAGGG",1290,"Tcte1 t-complex-associated testis expressed 1",0,0,0,1,0,0,0,0,1,0,0,0,0,0,0,0,0,0,0,2
"AAAGAAAGGG",145101,"Optc opticin",0,0,0,1,0,0,0,0,1,0,0,0,0,0,0,0,0,0,0,2
"AAAGAAAGTA",27523,"1500031J01Rik RIKEN cDNA 1500031J01 gene",0,0,0,0,0,0,1,1,0,0,0,0,0,0,0,0,0,0,0,2
"AAAGAAAGTT",37950,"Fbxo25 F-box only protein 25",0,2,4,1,1,1,1,0,5,2,4,0,1,2,2,4,3,0,1,34
"AAAGAAATAA",149870,"D530017H19Rik RIKEN cDNA D530017H19 gene",0,1,0,0,0,0,0,0,0,0,0,0,0,0,0,0,0,0,0,1
"AAAGAAATAA",259475,"Sca2 spinocerebellar ataxia 2 homolog (human)",0,1,0,0,0,0,0,0,0,0,0,0,0,0,0,0,0,0,0,1
"AAAGAAATAG",37558,"4921513O20Rik RIKEN cDNA 4921513O20 gene",0,0,0,1,0,0,0,0,0,0,0,0,0,0,0,0,0,0,0,1
"AAAGAAATAG",200889,"2310003P10Rik RIKEN cDNA 2310003P10 gene",0,0,0,1,0,0,0,0,0,0,0,0,0,0,0,0,0,0,0,1
"AAAGAAATCA",45217,"2310001H12Rik RIKEN cDNA 2310001H12 gene",0,0,0,0,0,0,0,0,0,0,1,0,0,0,0,0,0,0,0,1
"AAAGAAATCA",87553,"Pcdhb17 protocadherin beta 17",0,0,0,0,0,0,0,0,0,0,1,0,0,0,0,0,0,0,0,1
"AAAGAAATCT",197451,"- Mus musculus transcribed sequences",0,0,0,0,0,0,0,0,1,0,0,0,0,0,0,0,0,0,0,1
"AAAGAAATGA",148155,"Mod1 malic enzyme, supernatant",0,0,0,0,0,0,1,0,0,0,0,0,0,0,0,0,0,0,0,1
"AAAGAAATGC",257386,"- Musculus 16 days embryo head cDNA, RIKEN full-length enriched library, clone:C130080B01 product:unclassifiable, full insert sequence.",0,0,1,0,0,0,0,0,0,0,0,0,0,0,1,0,0,0,0,2
"AAAGAAATGG",29982,"Rpl31 ribosomal protein L31",0,0,0,0,0,0,0,0,0,0,0,0,1,0,0,0,1,0,0,2
"AAAGAAATGG",167266,"4930443C24Rik RIKEN cDNA 4930443C24 gene",0,0,0,0,0,0,0,0,0,0,0,0,1,0,0,0,1,0,0,2
"AAAGAAATGG",35815,"Rock2 Rho-associated coiled-coil forming kinase 2",0,0,0,0,0,0,0,0,0,0,0,0,1,0,0,0,1,0,0,2
"AAAGAAATGT",21138,"Nufip1 nuclear fragile X mental retardation protein interacting protein",0,2,4,1,0,0,2,2,0,1,2,0,5,4,3,6,4,5,3,44
"AAAGAAATGT",27799,"1500011J06Rik RIKEN cDNA 1500011J06 gene",0,2,4,1,0,0,2,2,0,1,2,0,5,4,3,6,4,5,3,44
"AAAGAAATTA",123510,"B3galt2 UDP-Gal:betaGlcNAc beta 1,3-galactosyltransferase, polypeptide 2",0,0,0,0,0,0,0,1,0,0,0,0,0,0,0,0,0,0,0,1
"AAAGAAATTA",130433,"Cald1 caldesmon 1",0,0,0,0,0,0,0,1,0,0,0,0,0,0,0,0,0,0,0,1
"AAAGAACAAA",4046,"Ms4a1 membrane-spanning 4-domains, subfamily A, member 1",0,0,0,0,0,0,0,0,0,0,0,0,3,0,0,0,0,0,1,4
"AAAGAACACA",260936,"C330019L16 hypothetical protein C330019L16",0,1,0,1,0,0,1,0,0,0,1,0,1,1,0,1,0,0,1,8
"AAAGAACACA",265796,"LOC233987 similar to zinc finger protein 97",0,1,0,1,0,0,1,0,0,0,1,0,1,1,0,1,0,0,1,8
"AAAGAACACT",6586,"Rnh1 ribonuclease/angiogenin inhibitor 1",0,0,1,0,0,0,0,0,0,0,0,0,0,0,1,1,0,0,0,3
"AAAGAACAGG",243722,"Fzd3 frizzled homolog 3 (Drosophila)",0,0,0,0,0,0,0,0,0,0,0,0,0,0,0,0,0,0,1,1
"AAAGAACAGT",28880,"BB114266 expressed sequence BB114266",0,1,0,0,0,0,0,0,0,0,1,0,0,0,0,0,0,1,0,3
"AAAGAACAGT",221172,"5033413A03Rik RIKEN cDNA 5033413A03 gene",0,1,0,0,0,0,0,0,0,0,1,0,0,0,0,0,0,1,0,3
"AAAGAACATC",33343,"Sh3glb2 SH3-domain GRB2-like endophilin B2",0,0,0,0,0,0,1,0,0,0,0,0,0,0,0,0,0,0,0,1
"AAAGAACATT",45901,"Il1f8 interleukin 1 family, member 8",0,0,0,0,0,0,0,0,0,0,1,0,0,0,0,0,0,0,0,1
"AAAGAACATT",100143,"- Mus musculus transcribed sequences",0,0,0,0,0,0,0,0,0,0,1,0,0,0,0,0,0,0,0,1
"AAAGAACCCA",4435,"Snap25 synaptosomal-associated protein 25",0,0,1,0,0,0,0,0,0,0,0,0,0,0,0,0,0,0,0,1
"AAAGAACCGC",,,0,0,0,0,0,1,0,0,0,0,0,0,0,0,0,0,0,0,0,1
"AAAGAACCTC",,,0,0,0,0,0,0,1,0,0,0,0,0,0,0,0,0,0,0,0,1
"AAAGAACGCT",,,0,0,0,0,0,0,0,0,0,0,0,1,0,0,0,0,0,0,0,1
"AAAGAACTAA",28240,"Snx6 sorting nexin 6",0,0,1,0,0,0,1,1,0,0,0,0,0,1,0,0,0,1,0,5
"AAAGAACTCA",17448,"2810426N06Rik RIKEN cDNA 2810426N06 gene",0,0,0,1,0,0,0,0,0,0,0,0,1,0,0,0,0,0,1,3
"AAAGAACTCA",191791,"D130040H23Rik RIKEN cDNA D130040H23 gene",0,0,0,1,0,0,0,0,0,0,0,0,1,0,0,0,0,0,1,3
"AAAGAACTCG",,,0,0,0,0,1,0,0,0,0,0,0,0,0,0,0,0,0,0,0,1
"AAAGAACTGA",29982,"Rpl31 ribosomal protein L31",0,0,0,1,0,0,0,0,0,0,0,0,0,0,0,0,0,0,0,1
"AAAGAACTGA",40931,"D3Ertd789e DNA segment, Chr 3, ERATO Doi 789, expressed",0,0,0,1,0,0,0,0,0,0,0,0,0,0,0,0,0,0,0,1
"AAAGAACTGT",20948,"Tcn2 transcobalamin 2",0,0,0,0,0,0,0,0,0,0,0,0,0,0,0,0,0,0,1,1
"AAAGAACTGT",111206,"- Mus musculus transcribed sequences",0,0,0,0,0,0,0,0,0,0,0,0,0,0,0,0,0,0,1,1
"AAAGAACTTT",2830,"Dhx40 DEAH (Asp-Glu-Ala-His) box polypeptide 40",0,0,0,0,0,0,0,1,0,0,0,0,2,0,0,0,0,0,0,3
"AAAGAACTTT",10229,"Nssr neural-salient serine/arginine-rich",0,0,0,0,0,0,0,1,0,0,0,0,2,0,0,0,0,0,0,3
"AAAGAAGAAA",14910,"Cspg6 chondroitin sulfate proteoglycan 6",0,0,2,0,0,0,0,0,0,0,0,0,0,0,0,0,0,0,0,2
"AAAGAAGAAA",20861,"Lrp6 low density lipoprotein receptor-related protein 6",0,0,2,0,0,0,0,0,0,0,0,0,0,0,0,0,0,0,0,2
"AAAGAAGACA",132178,"D330017J19Rik RIKEN cDNA D330017J19 gene",0,1,0,0,0,0,0,0,0,0,0,0,1,0,0,1,0,0,0,3
"AAAGAAGACC",19379,"Lst1 leukocyte specific transcript 1",0,1,1,0,0,0,0,0,0,0,0,0,1,0,0,0,0,0,0,3
"AAAGAAGAGA",261339,"- Musculus 0 day neonate cerebellum cDNA, RIKEN full-length enriched library, clone:C230039I21 product:unknown EST, full insert sequence.",0,0,0,0,0,0,0,0,0,1,0,0,0,0,0,0,0,0,0,1
"AAAGAAGAGA",123714,"Triobp TRIO and F-actin binding protein",0,0,0,0,0,0,0,0,0,1,0,0,0,0,0,0,0,0,0,1
"AAAGAAGATG",8008,"Crx cone-rod homeobox containing gene",0,0,0,0,0,0,0,0,1,0,0,0,1,0,0,0,0,0,0,2
"AAAGAAGATG",260432,"9430010O03Rik RIKEN cDNA 9430010O03 gene",0,0,0,0,0,0,0,0,1,0,0,0,1,0,0,0,0,0,0,2
"AAAGAAGCAA",14601,"Gstm2 glutathione S-transferase, mu 2",0,0,0,0,0,1,0,0,1,0,0,0,0,0,0,0,1,0,1,4
"AAAGAAGCAC",14601,"Gstm2 glutathione S-transferase, mu 2",0,0,0,0,0,0,0,0,0,0,0,0,0,0,0,0,1,0,0,1
"AAAGAAGCAG",4435,"Snap25 synaptosomal-associated protein 25",1,0,0,0,0,0,0,1,0,0,0,0,1,0,0,1,0,0,0,4
"AAAGAAGCAG",21144,"C79407 expressed sequence C79407",1,0,0,0,0,0,0,1,0,0,0,0,1,0,0,1,0,0,0,4
"AAAGAAGCCA",44184,"AI325464 expressed sequence AI325464",0,0,0,1,0,0,0,0,0,0,0,0,0,0,0,0,0,0,1,2
"AAAGAAGCCG",22784,"- Musculus adult male corpora quadrigemina cDNA, RIKEN full-length enriched library, clone:B230311I21 product:unknown EST, full insert sequence.",0,0,0,0,0,0,0,0,0,0,0,0,0,0,0,0,0,1,0,1
"AAAGAAGCCT",223447,"MOR147-1 olfactory receptor MOR147-1",0,0,0,0,0,0,0,0,0,0,0,0,0,0,0,0,0,0,1,1
"AAAGAAGCTT",26885,"Cul4b cullin 4B",0,0,0,1,0,0,0,0,0,0,0,0,0,0,0,0,0,0,0,1
"AAAGAAGCTT",41711,"Pja2 praja 2, RING-H2 motif containing",0,0,0,1,0,0,0,0,0,0,0,0,0,0,0,0,0,0,0,1
"AAAGAAGGGC",28298,"AI480556 expressed sequence AI480556",0,0,0,0,0,0,0,0,0,0,0,0,0,0,0,0,0,0,1,1
"AAAGAAGGTT",21983,"Bhmt betaine-homocysteine methyltransferase",0,0,0,0,0,0,0,0,0,0,0,0,1,0,0,0,1,0,0,2
"AAAGAAGGTT",156501,"- Mus musculus transcribed sequences",0,0,0,0,0,0,0,0,0,0,0,0,1,0,0,0,1,0,0,2
"AAAGAAGTAT",46683,"Grit-pending Rho GTPase-activating protein",0,0,0,0,0,0,1,0,1,0,0,0,0,0,0,0,0,0,0,2
"AAAGAAGTAT",31419,"Nup155 nucleoporin 155",0,0,0,0,0,0,1,0,1,0,0,0,0,0,0,0,0,0,0,2
"AAAGAAGTCC",6461,"Hrb HIV-1 Rev binding protein",0,0,0,0,0,0,0,0,0,1,0,0,0,0,0,0,0,0,0,1
"AAAGAAGTCC",27957,"2410073G16 hypothetical protein 2410073G16",0,0,0,0,0,0,0,0,0,1,0,0,0,0,0,0,0,0,0,1
"AAAGAAGTGG",66894,"4930415O20Rik RIKEN cDNA 4930415O20 gene",0,0,0,0,0,0,0,1,0,0,0,0,0,0,0,0,0,0,0,1
"AAAGAAGTGG",214644,"- Musculus, Similar to fatty acid binding protein 4, adipocyte, clone MGC:18548 IMAGE:3670866, mRNA, complete cds",0,0,0,0,0,0,0,1,0,0,0,0,0,0,0,0,0,0,0,1
"AAAGAAGTGT",16831,"Ckb creatine kinase, brain",0,0,0,0,0,0,0,0,0,0,0,0,1,0,0,0,0,0,0,1
"AAAGAAGTTA",10801,"Stra6 stimulated by retinoic acid gene 6",0,0,1,2,0,0,0,5,0,0,0,0,0,0,1,0,2,1,2,14
"AAAGAAGTTA",200526,"4833418A01Rik RIKEN cDNA 4833418A01 gene",0,0,1,2,0,0,0,5,0,0,0,0,0,0,1,0,2,1,2,14
"AAAGAAGTTG",229100,"2210418O10Rik RIKEN cDNA 2210418O10 gene",0,1,0,0,0,0,2,1,2,0,2,0,1,2,1,3,0,0,1,16
"AAAGAAGTTG",236451,"3100002L24Rik RIKEN cDNA 3100002L24 gene",0,1,0,0,0,0,2,1,2,0,2,0,1,2,1,3,0,0,1,16
"AAAGAAGTTG",180095,"Etohi1 ethanol induced 1",0,1,0,0,0,0,2,1,2,0,2,0,1,2,1,3,0,0,1,16
"AAAGAATAAA",5148,"Has2 hyaluronan synthase 2",0,0,0,0,0,0,0,0,0,0,0,0,0,0,0,0,0,0,1,1
"AAAGAATAAA",123211,"A930013F10Rik RIKEN cDNA A930013F10 gene",0,0,0,0,0,0,0,0,0,0,0,0,0,0,0,0,0,0,1,1
"AAAGAATAAA",231053,"- Mus musculus transcribed sequence",0,0,0,0,0,0,0,0,0,0,0,0,0,0,0,0,0,0,1,1
"AAAGAATAAA",254745,"- Mus musculus transcribed sequences",0,0,0,0,0,0,0,0,0,0,0,0,0,0,0,0,0,0,1,1
"AAAGAATAAA",264257,"- Mus musculus transcribed sequence",0,0,0,0,0,0,0,0,0,0,0,0,0,0,0,0,0,0,1,1
"AAAGAATAAG",174063,"- Mus musculus transcribed sequences",0,0,0,0,0,1,0,0,0,1,0,0,1,0,0,0,0,0,0,3
"AAAGAATAAG",89549,"- Mus musculus transcribed sequences",0,0,0,0,0,1,0,0,0,1,0,0,1,0,0,0,0,0,0,3
"AAAGAATACT",1151,"Dpp4 dipeptidylpeptidase 4",0,0,0,0,0,0,0,0,0,0,0,0,0,0,0,0,0,0,1,1
"AAAGAATATG",1051,"Casp1 caspase 1",0,0,0,0,0,1,0,0,0,0,0,0,0,0,0,0,0,0,0,1
"AAAGAATATG",260747,"Ddb2 damage specific DNA binding protein 2",0,0,0,0,0,1,0,0,0,0,0,0,0,0,0,0,0,0,0,1
"AAAGAATCCA",26067,"- Mus musculus transcribed sequence with weak  similarity to protein pir:I49636 (M.musculus) I49636 DNA-binding protein - mouse",0,1,0,0,0,0,0,0,0,0,0,0,0,0,0,0,0,0,0,1
"AAAGAATCCA",138283,"- Musculus, Similar to zinc finger protein 208, clone IMAGE:6467898, mRNA, partial cds",0,1,0,0,0,0,0,0,0,0,0,0,0,0,0,0,0,0,0,1
"AAAGAATCTA",261396,"4930484I04Rik RIKEN cDNA 4930484I04 gene",0,0,0,0,0,0,0,0,1,0,0,0,0,0,0,0,0,0,0,1
"AAAGAATCTG",257268,"3200001I04Rik RIKEN cDNA 3200001I04 gene",0,0,0,0,0,0,0,0,0,0,0,0,0,0,1,0,0,0,0,1
"AAAGAATCTG",261339,"- Musculus 0 day neonate cerebellum cDNA, RIKEN full-length enriched library, clone:C230039I21 product:unknown EST, full insert sequence.",0,0,0,0,0,0,0,0,0,0,0,0,0,0,1,0,0,0,0,1
"AAAGAATCTT",,,0,0,0,0,0,0,0,0,0,0,0,0,0,0,0,0,0,0,2,2
"AAAGAATGAC",7198,"Mkrn1 makorin, ring finger protein, 1",0,0,0,0,0,0,0,0,1,0,0,0,0,0,0,0,0,0,0,1
"AAAGAATGAG",30198,"2810025O06Rik RIKEN cDNA 2810025O06 gene",0,0,1,0,0,0,0,0,0,0,0,0,0,0,0,0,0,0,0,1
"AAAGAATGCA",80984,"5730405I09Rik RIKEN cDNA 5730405I09 gene",0,0,0,0,0,0,1,0,0,1,0,0,1,0,1,2,0,0,0,6
"AAAGAATGGG",25228,"Rnf11 ring finger protein 11",0,0,0,0,0,0,0,0,0,0,0,0,0,0,0,0,0,0,1,1
"AAAGAATGGG",38010,"Atic 5-aminoimidazole-4-carboxamide ribonucleotide formyltransferase/IMP cyclohydrolase",0,0,0,0,0,0,0,0,0,0,0,0,0,0,0,0,0,0,1,1
"AAAGAATGTA",37551,"1110001J12Rik RIKEN cDNA 1110001J12 gene",0,1,1,1,0,0,1,0,0,1,0,0,0,1,0,0,0,0,0,6
"AAAGAATGTG",102390,"- Musculus adult male hypothalamus cDNA, RIKEN full-length enriched library, clone:A230059N19 product:unknown EST, full insert sequence.",0,0,0,1,0,0,0,0,0,0,0,0,0,0,0,0,0,0,0,1
"AAAGAATGTG",180458,"Rpl13a ribosomal protein L13a",0,0,0,1,0,0,0,0,0,0,0,0,0,0,0,0,0,0,0,1
"AAAGAATTAA",201322,"Adnp activity-dependent neuroprotective protein",0,0,1,0,0,0,0,0,0,0,0,0,0,0,0,0,0,0,1,2
"AAAGAATTAA",19980,"Lek1 leucine, glutamic acid, lysine family 1 protein",0,0,1,0,0,0,0,0,0,0,0,0,0,0,0,0,0,0,1,2
"AAAGAATTAT",29079,"Snx1 sorting nexin 1",0,0,0,0,0,0,0,0,0,0,0,0,0,0,0,0,0,1,0,1
"AAAGAATTCA",172373,"BC011426 cDNA sequence BC011426",0,1,1,1,0,0,1,1,0,0,1,1,5,2,1,1,0,1,1,18
"AAAGAATTCA",270291,"- Musculus cDNA clone MGC:60751 IMAGE:30051444, complete cds",0,1,1,1,0,0,1,1,0,0,1,1,5,2,1,1,0,1,1,18
"AAAGAATTGC",,,0,0,0,0,0,0,0,0,0,0,0,0,0,0,0,0,0,0,1,1
"AAAGAATTGT",137603,"C330005L02Rik RIKEN cDNA C330005L02 gene",0,0,0,0,0,0,0,0,0,0,0,0,0,0,0,0,0,1,0,1
"AAAGAATTTG",29884,"Bdh 3-hydroxybutyrate dehydrogenase (heart, mitochondrial)",0,2,0,1,0,0,0,0,0,0,0,0,0,0,0,0,0,0,0,3
"AAAGAATTTT",20403,"4732429I09Rik RIKEN cDNA 4732429I09 gene",0,0,0,0,0,0,0,0,0,0,0,0,1,0,0,0,0,1,0,2
"AAAGACAAAA",20946,"Psmc3 proteasome (prosome, macropain) 26S subunit, ATPase 3",0,4,0,0,0,0,2,0,1,0,2,0,0,1,0,0,0,0,0,10
"AAAGACAAAA",25788,"4633402D15Rik RIKEN cDNA 4633402D15 gene",0,4,0,0,0,0,2,0,1,0,2,0,0,1,0,0,0,0,0,10
"AAAGACAAAG",30108,"Actr2 ARP2 actin-related protein 2 homolog (yeast)",0,0,0,0,0,0,0,1,0,0,0,0,0,0,0,0,0,0,0,1
"AAAGACAAAT",260504,"Mark4 MAP/microtubule affinity-regulating kinase 4",0,0,0,0,0,0,0,1,0,0,0,0,0,0,0,0,0,0,0,1
"AAAGACAACA",24576,"B230106I24Rik RIKEN cDNA B230106I24 gene",0,0,0,0,0,0,1,0,0,0,1,2,0,0,0,0,0,0,0,4
"AAAGACAAGA",18298,"Pin4 protein (peptidyl-prolyl cis/trans isomerase) NIMA-interacting, 4 (parvulin)",0,0,1,0,1,0,0,0,0,0,0,0,0,0,0,0,0,0,0,2
"AAAGACAAGA",35676,"5133401H06Rik RIKEN cDNA 5133401H06 gene",0,0,1,0,1,0,0,0,0,0,0,0,0,0,0,0,0,0,0,2
"AAAGACAAGG",4063,"Ndr1 N-myc downstream regulated 1",0,0,0,0,0,0,0,0,0,0,0,0,1,0,0,0,0,0,0,1
"AAAGACAAGT",89892,"Rcp-pending Rab coupling protein",0,0,0,0,0,0,1,0,0,1,0,0,0,0,0,0,0,0,0,2
"AAAGACAAGT",39617,"Tem7-pending tumor endothelial marker 7 precursor",0,0,0,0,0,0,1,0,0,1,0,0,0,0,0,0,0,0,0,2
"AAAGACAATA",,,0,0,0,0,0,0,0,0,0,0,0,0,0,0,0,0,0,0,1,1
"AAAGACACAT",31267,"BC037006 cDNA sequence BC037006",0,0,0,0,0,0,0,0,0,0,0,0,0,1,0,0,0,0,0,1
"AAAGACACCA",45304,"1700018L24Rik RIKEN cDNA 1700018L24 gene",0,0,0,0,0,0,0,0,0,0,0,0,0,0,0,2,1,2,0,5
"AAAGACACCT",,,0,0,0,0,0,0,0,0,0,0,0,0,0,0,1,0,0,0,1,2
"AAAGACACTA",116857,"E130305N23Rik RIKEN cDNA E130305N23 gene",0,2,2,0,0,0,0,1,2,0,0,1,1,1,0,0,0,1,1,12
"AAAGACACTC",4441,"Epb7.2 erythrocyte protein band 7.2",0,0,0,1,0,0,1,0,0,1,1,0,0,1,2,1,0,0,0,8
"AAAGACACTC",4358,"Map3k12 mitogen activated protein kinase kinase kinase 12",0,0,0,1,0,0,1,0,0,1,1,0,0,1,2,1,0,0,0,8
"AAAGACAGAA",33903,"Sema4d sema domain, immunoglobulin domain (Ig), transmembrane domain (TM) and short cytoplasmic domain, (semaphorin) 4D",0,0,0,0,0,0,0,0,0,0,0,0,0,1,0,0,1,0,1,3
"AAAGACAGGG",49309,"A630029F06 hypothetical protein A630029F06",0,0,0,0,0,0,0,0,0,0,0,0,0,0,0,1,0,0,2,3
"AAAGACAGTG",172346,"Tgfbr2 transforming growth factor, beta receptor II",0,0,0,0,0,0,0,0,1,0,0,0,0,0,0,0,0,0,0,1
"AAAGACATAG",4888,"Rad50 RAD50 homolog (S. cerevisiae)",0,0,0,0,0,1,0,0,0,0,0,0,0,0,0,0,0,0,0,1
"AAAGACATTA",,,0,0,0,1,0,0,0,0,0,0,0,0,0,0,0,0,0,0,0,1
"AAAGACATTG",2591,"Rbm3 RNA binding motif protein 3",0,0,0,0,0,0,0,0,0,0,0,0,0,0,0,0,0,0,1,1
"AAAGACCAAA",4046,"Ms4a1 membrane-spanning 4-domains, subfamily A, member 1",0,0,0,0,0,0,0,0,0,0,0,0,0,1,0,0,0,0,0,1
"AAAGACCAAA",20946,"Psmc3 proteasome (prosome, macropain) 26S subunit, ATPase 3",0,0,0,0,0,0,0,0,0,0,0,0,0,1,0,0,0,0,0,1
"AAAGACCACA",102288,"- Mus musculus transcribed sequence with strong similarity to protein sp:Q9JK30 (M.musculus) ORC3_MOUSE Origin recognition complex subunit 3 (Origin recognition complex subunit Latheo)",0,0,0,0,0,0,0,0,0,0,0,0,1,0,0,1,1,0,0,3
"AAAGACCAGT",,,0,0,0,0,0,0,0,0,0,0,0,0,0,0,0,0,0,0,1,1
"AAAGACCCAA",34316,"Mrf1-pending modulator recognition factor I",0,1,3,0,0,0,0,0,0,0,0,0,0,0,0,0,0,0,0,4
"AAAGACCCTG",132056,"Ndst3 N-deacetylase/N-sulfotransferase (heparan glucosaminyl) 3",0,0,0,0,0,0,0,0,1,0,0,0,0,0,0,0,0,0,1,2
"AAAGACCGGA",,,0,0,1,0,0,0,0,0,0,0,0,0,0,1,0,0,0,0,0,2
"AAAGACCTGA",25117,"N4bp1-pending Nedd4 binding protein 1",0,0,0,0,0,0,0,1,0,0,0,0,0,0,0,0,0,0,0,1
"AAAGACCTGT",20948,"Tcn2 transcobalamin 2",0,0,0,0,0,0,0,0,0,0,0,0,0,0,0,0,0,1,0,1
"AAAGACCTTG",158202,"Acta2 actin, alpha 2, smooth muscle, aorta",0,1,0,0,0,0,0,0,0,0,0,0,0,0,0,0,0,0,2,3
"AAAGACGAAG",67216,"Lrp2bp-pending low density lipoprotein receptor-related protein 2 binding protein",0,0,0,0,0,0,0,0,0,0,0,1,0,0,0,0,0,0,0,1
"AAAGACGAGA",44135,"C130058N24Rik RIKEN cDNA C130058N24 gene",0,1,0,0,0,0,0,0,0,0,0,0,0,0,0,0,0,0,0,1
"AAAGACGAGA",260568,"L1cam L1 cell adhesion molecule",0,1,0,0,0,0,0,0,0,0,0,0,0,0,0,0,0,0,0,1
"AAAGACGCAA",,,0,0,0,0,0,0,0,0,0,0,0,0,1,0,0,0,0,0,0,1
"AAAGACGCAG",27272,"- Musculus, clone IMAGE:5358852, mRNA",0,0,0,0,0,0,0,0,0,0,1,0,0,0,0,0,0,0,0,1
"AAAGACGTGG",268837,"4932441K18 CXORF15",0,1,0,1,0,0,2,1,1,2,0,0,0,1,1,1,0,0,0,11
"AAAGACGTGG",270186,"Rbbp7 retinoblastoma binding protein 7",0,1,0,1,0,0,2,1,1,2,0,0,0,1,1,1,0,0,0,11
"AAAGACGTTA",34300,"5730596K20Rik RIKEN cDNA 5730596K20 gene",0,0,0,0,0,0,0,1,0,0,0,0,0,0,0,0,0,0,0,1
"AAAGACTAAA",18298,"Pin4 protein (peptidyl-prolyl cis/trans isomerase) NIMA-interacting, 4 (parvulin)",0,1,0,0,0,0,2,0,0,1,2,0,0,1,0,0,0,0,0,7
"AAAGACTAAA",213114,"9130423L19Rik RIKEN cDNA 9130423L19 gene",0,1,0,0,0,0,2,0,0,1,2,0,0,1,0,0,0,0,0,7
"AAAGACTAAT",98697,"9130227L01Rik RIKEN cDNA 9130227L01 gene",0,1,0,0,0,0,0,0,0,1,0,0,0,0,2,0,0,0,0,4
"AAAGACTAAT",203928,"Stx3 syntaxin 3",0,1,0,0,0,0,0,0,0,1,0,0,0,0,2,0,0,0,0,4
"AAAGACTATG",45570,"Acp2 acid phosphatase 2, lysosomal",0,0,0,0,0,0,0,0,0,0,0,0,0,1,0,0,0,0,0,1
"AAAGACTATG",260747,"Ddb2 damage specific DNA binding protein 2",0,0,0,0,0,0,0,0,0,0,0,0,0,1,0,0,0,0,0,1
"AAAGACTATT",,,0,0,0,0,0,0,0,0,0,0,0,0,0,0,0,0,0,0,1,1
"AAAGACTCAG",,,0,0,0,1,0,0,0,0,0,0,0,0,0,0,0,0,0,0,0,1
"AAAGACTCAT",265796,"LOC233987 similar to zinc finger protein 97",0,0,0,0,0,0,1,0,0,0,0,0,0,0,0,0,0,0,0,1
"AAAGACTCCA",13052,"Kap kidney androgen regulated protein",0,0,0,0,0,0,0,0,1,0,0,0,0,0,0,0,0,0,0,1
"AAAGACTCCC",40368,"- Mus musculus transcribed sequence with weak  similarity to protein sp:P34914 (M.musculus) HYES_MOUSE SOLUBLE EPOXIDE HYDROLASE (SEH) (EPOXIDE HYDRATASE) (CYTOSOLIC EPOXIDE HYDROLASE) (CEH)",0,0,0,0,1,0,0,0,0,0,0,0,0,0,0,0,0,0,0,1
"AAAGACTGAA",18298,"Pin4 protein (peptidyl-prolyl cis/trans isomerase) NIMA-interacting, 4 (parvulin)",0,6,5,3,0,0,10,10,0,3,12,3,5,6,5,1,1,1,1,72
"AAAGACTGAC",200385,"1500041B16Rik RIKEN cDNA 1500041B16 gene",0,1,2,1,0,0,0,1,1,0,0,0,0,0,2,0,0,0,0,8
"AAAGACTGAT",,,0,1,0,0,0,0,0,0,0,0,0,0,0,0,0,0,0,0,0,1
"AAAGACTGCC",41502,"Fh1 fumarate hydratase 1",0,0,0,0,0,0,0,0,0,0,0,0,0,1,0,0,0,0,0,1
"AAAGACTGGA",246036,"- Mus musculus transcribed sequence",0,0,0,1,0,0,0,0,0,0,0,0,0,0,0,0,0,0,0,1
"AAAGACTGGG",25228,"Rnf11 ring finger protein 11",0,0,0,0,0,0,0,1,0,0,0,0,0,0,0,0,0,0,0,1
"AAAGACTGTT",61682,"2610528A17Rik RIKEN cDNA 2610528A17 gene",0,0,0,0,0,0,0,0,1,0,0,0,0,0,0,0,0,0,0,1
"AAAGACTTAA",,,0,0,0,0,0,0,0,0,0,1,0,0,1,0,0,0,0,0,0,2
"AAAGACTTCA",132050,"St18 suppression of tumorigenicity 18",0,0,0,0,0,0,0,0,0,0,0,0,0,0,0,0,0,0,1,1
"AAAGACTTGA",41113,"5430433G21Rik RIKEN cDNA 5430433G21 gene",0,0,0,0,0,0,0,0,0,0,1,0,0,0,0,0,0,0,0,1
"AAAGACTTGG",,,0,1,0,0,0,0,0,0,0,0,0,0,0,0,0,0,0,0,0,1
"AAAGACTTGT",246727,"D930036F22Rik RIKEN cDNA D930036F22 gene",0,0,0,0,0,0,0,0,0,0,0,0,0,0,0,0,0,1,0,1
"AAAGACTTTG",29827,"Snd1-pending staphylococcal nuclease domain containing 1",0,1,1,1,2,0,0,2,0,2,0,2,1,0,0,5,0,1,0,18
"AAAGACTTTG",4569,"Nin ninein",0,1,1,1,2,0,0,2,0,2,0,2,1,0,0,5,0,1,0,18
"AAAGACTTTT",260975,"1810043M15Rik RIKEN cDNA 1810043M15 gene",0,3,0,0,0,0,0,0,0,1,1,1,0,0,0,0,0,0,0,6
"AAAGACTTTT",29566,"- Musculus 3 days neonate thymus cDNA, RIKEN full-length enriched library, clone:A630012F14 product:unknown EST, full insert sequence.",0,3,0,0,0,0,0,0,0,1,1,1,0,0,0,0,0,0,0,6
"AAAGAGAAAA",35625,"- Mus musculus transcribed sequences",0,2,0,0,0,0,0,0,0,0,1,0,0,0,0,0,1,2,0,6
"AAAGAGAAAA",192967,"9630010P11Rik RIKEN cDNA 9630010P11 gene",0,2,0,0,0,0,0,0,0,0,1,0,0,0,0,0,1,2,0,6
"AAAGAGAAAG",,,0,0,0,0,0,0,0,1,0,0,0,0,0,0,0,0,0,0,0,1
"AAAGAGAAAT",16421,"Hmgb1 high mobility group box 1",0,0,0,0,0,0,1,0,0,0,0,0,0,0,0,0,0,1,0,2
"AAAGAGAACA",35827,"Ostb organic solute transporter beta",0,0,0,0,1,0,0,0,0,0,0,0,0,0,0,0,0,0,0,1
"AAAGAGAACT",29981,"Bhmt2 betaine-homocysteine methyltransferase 2",0,0,0,0,0,0,0,0,0,0,0,0,0,0,0,0,0,0,1,1
"AAAGAGAAGA",2074,"Ly75 lymphocyte antigen 75",0,0,0,0,0,0,0,1,0,0,0,0,0,0,0,0,0,0,0,1
"AAAGAGAAGA",23566,"Wasf2 WAS protein family, member 2",0,0,0,0,0,0,0,1,0,0,0,0,0,0,0,0,0,0,0,1
"AAAGAGAAGC",4538,"Lbr lamin B receptor",0,0,0,1,0,0,0,0,0,0,0,0,0,0,0,0,0,0,0,1
"AAAGAGAATA",28979,"LOC234699 hypothetical protein LOC234699",0,0,1,0,0,0,0,0,0,0,0,0,0,0,0,0,0,0,1,2
"AAAGAGAATA",91240,"6330407I18Rik RIKEN cDNA 6330407I18 gene",0,0,1,0,0,0,0,0,0,0,0,0,0,0,0,0,0,0,1,2
"AAAGAGAATC",149701,"Sgpp1 sphingosine-1-phosphate phosphatase 1",0,0,0,0,0,0,0,0,0,0,0,0,0,0,0,0,0,0,1,1
"AAAGAGACCT",197074,"Cnk2-pending connector enhancer of KSR2",0,0,0,0,0,0,0,0,0,0,1,0,0,0,0,0,0,1,0,2
"AAAGAGAGAG",71505,"- Mus musculus transcribed sequences",0,0,0,0,0,0,0,0,0,0,0,0,0,0,1,0,0,0,0,1
"AAAGAGAGAG",196612,"4732496O08Rik RIKEN cDNA 4732496O08 gene",0,0,0,0,0,0,0,0,0,0,0,0,0,0,1,0,0,0,0,1
"AAAGAGAGGG",28523,"4732495E13Rik RIKEN cDNA 4732495E13 gene",0,0,0,0,0,0,0,0,0,0,0,0,1,0,0,0,0,0,0,1
"AAAGAGATAA",60688,"1700112P19Rik RIKEN cDNA 1700112P19 gene",0,0,0,0,0,0,0,0,0,1,1,0,0,0,0,0,0,0,0,2
"AAAGAGATAA",220470,"- Musculus 15 days embryo head cDNA, RIKEN full-length enriched library, clone:D930016N04 product:similar to finger protein kox14 (fragment) [Homo sapiens], full insert sequence.",0,0,0,0,0,0,0,0,0,1,1,0,0,0,0,0,0,0,0,2
"AAAGAGATCA",29768,"Pdk2 pyruvate dehydrogenase kinase, isoenzyme 2",0,0,0,0,0,0,0,0,0,0,0,0,0,0,0,0,0,0,2,2
"AAAGAGATCA",131452,"- Mus musculus transcribed sequence with weak  similarity to protein ref:NP_081764.1 (M.musculus)  RIKEN cDNA 5730493B19 [Mus musculus]",0,0,0,0,0,0,0,0,0,0,0,0,0,0,0,0,0,0,2,2
"AAAGAGATGA",5021,"Ddr1 discoidin domain receptor family, member 1",0,0,0,1,0,0,0,0,0,0,0,0,0,0,0,0,0,0,0,1
"AAAGAGATGG",150317,"- Mus musculus transcribed sequences",0,0,0,0,0,0,0,0,0,0,0,0,0,0,0,0,0,0,1,1
"AAAGAGATGG",68066,"5430400N05Rik RIKEN cDNA 5430400N05 gene",0,0,0,0,0,0,0,0,0,0,0,0,0,0,0,0,0,0,1,1
"AAAGAGCAAT",23219,"Rras2 related RAS viral (r-ras) oncogene homolog 2",0,0,0,0,0,0,0,1,0,0,0,0,0,0,0,0,0,0,0,1
"AAAGAGCACA",23567,"Gpnmb glycoprotein (transmembrane) nmb",0,0,0,0,0,0,0,0,0,0,1,0,0,1,0,0,0,0,0,2
"AAAGAGCACC",4349,"Cel carboxyl ester lipase",0,1,0,0,0,0,0,0,0,0,0,0,0,0,0,0,0,0,0,1
"AAAGAGCACT",43331,"Sfrs5 splicing factor, arginine/serine-rich 5 (SRp40, HRS)",0,0,0,0,0,0,0,0,0,0,0,0,0,0,0,0,0,1,0,1
"AAAGAGCAGA",16749,"Klra18 killer cell lectin-like receptor, subfamily A, member 18",0,1,0,0,0,0,0,0,0,0,0,0,0,0,0,1,0,0,0,2
"AAAGAGCAGA",197613,"Klra20 killer cell lectin-like receptor subfamily A, member 20",0,1,0,0,0,0,0,0,0,0,0,0,0,0,0,1,0,0,0,2
"AAAGAGCATA",271063,"Ppp3r1 protein phospatase 3, regulatory subunit B, alpha isoform (calcineurin B, type I)",0,0,0,0,0,0,0,0,0,0,0,0,0,0,1,0,0,0,0,1
"AAAGAGCATA",41840,"AI553587 expressed sequence AI553587",0,0,0,0,0,0,0,0,0,0,0,0,0,0,1,0,0,0,0,1
"AAAGAGCCTC",27093,"D430036N24Rik RIKEN cDNA D430036N24 gene",0,1,0,0,0,0,0,0,0,0,0,0,0,0,0,0,0,1,0,2
"AAAGAGCGAG",7335,"Cnbp cellular nucleic acid binding protein",0,0,0,1,0,0,0,0,0,0,0,0,0,0,0,0,0,0,0,1
"AAAGAGCTCC",143788,"Ppp1r1a protein phosphatase 1, regulatory (inhibitor) subunit 1A",0,0,0,0,0,0,0,0,0,0,0,0,0,0,0,1,0,0,0,1
"AAAGAGCTCG",87532,"Mga MAX gene associated",0,0,0,0,0,0,0,0,0,0,0,0,0,0,0,0,0,0,1,1
"AAAGAGCTGG",35815,"Rock2 Rho-associated coiled-coil forming kinase 2",0,0,0,0,0,0,0,1,2,2,0,0,0,0,0,1,0,0,0,6
"AAAGAGCTGG",256034,"Cct3 chaperonin subunit 3 (gamma)",0,0,0,0,0,0,0,1,2,2,0,0,0,0,0,1,0,0,0,6
"AAAGAGCTGT",260567,"Rnu22 RNA, U22 small nucleolar",0,0,0,0,0,0,0,0,0,0,0,0,1,0,0,0,0,0,0,1
"AAAGAGCTGT",194455,"- Mus musculus transcribed sequences",0,0,0,0,0,0,0,0,0,0,0,0,1,0,0,0,0,0,0,1
"AAAGAGCTTA",133735,"AI449023 expressed sequence AI449023",0,0,0,0,0,0,0,0,0,0,0,0,0,0,0,0,0,0,1,1
"AAAGAGCTTC",76696,"Sorbs1 sorbin and SH3 domain containing 1",0,0,0,0,0,0,0,0,1,0,0,0,0,0,0,0,0,0,1,2
"AAAGAGCTTG",125659,"- Musculus adult male corpora quadrigemina cDNA, RIKEN full-length enriched library, clone:B230363H02 product:cysteinyl-tRNA synthetase, full insert sequence.",0,0,0,0,0,0,0,1,0,0,0,0,0,0,0,0,0,0,0,1
"AAAGAGGAGG",93412,"- Mus musculus transcribed sequences",0,0,0,0,0,0,0,0,0,0,0,0,0,0,0,0,0,0,1,1
"AAAGAGGATT",,,0,0,0,0,0,0,0,0,0,0,0,0,0,0,0,0,0,0,1,1
"AAAGAGGCAA",25231,"Trp53bp1 transformation related protein 53 binding protein 1",0,0,0,0,1,0,0,0,0,0,0,0,0,0,1,0,0,0,0,2
"AAAGAGGCAC",180333,"Mutyh mutY homolog (E. coli)",0,0,0,0,0,0,0,0,0,1,0,0,0,0,0,0,0,0,0,1
"AAAGAGGCCC",23010,"2810443J12Rik RIKEN cDNA 2810443J12 gene",0,0,0,0,1,0,0,0,0,0,0,0,0,0,0,0,0,0,0,1
"AAAGAGGCCG",141936,"Igfbp2 insulin-like growth factor binding protein 2",0,0,0,1,0,0,0,0,0,0,0,0,0,0,0,0,0,0,0,1
"AAAGAGGCCT",96063,"- Mus musculus transcribed sequences",0,0,2,0,0,0,0,0,1,0,0,0,3,0,0,1,1,3,2,13
"AAAGAGGCCT",29245,"4732493N06Rik RIKEN cDNA 4732493N06 gene",0,0,2,0,0,0,0,0,1,0,0,0,3,0,0,1,1,3,2,13
"AAAGAGGCTT",142740,"Mt2 metallothionein 2",0,0,0,0,0,0,0,0,0,0,0,0,0,0,0,0,0,1,0,1
"AAAGAGGGAG",83277,"AW228700 expressed sequence AW228700",0,0,0,0,0,0,0,0,0,0,0,0,0,0,0,0,1,0,0,1
"AAAGAGGGGA",3477,"Elavl3 ELAV (embryonic lethal, abnormal vision, Drosophila)-like 3 (Hu antigen C)",0,2,0,2,1,0,0,0,0,1,1,0,2,0,0,0,1,0,0,10
"AAAGAGGTCC",202966,"C230089I12Rik RIKEN cDNA C230089I12 gene",0,0,0,0,0,0,0,0,0,0,0,0,0,0,0,0,0,1,0,1
"AAAGAGGTCG",,,0,0,0,0,0,0,0,0,0,0,0,1,0,0,0,0,0,0,0,1
"AAAGAGGTGT",,,0,0,0,0,0,1,0,0,0,0,0,0,0,0,1,0,0,0,0,2
"AAAGAGTACC",6766,"5031439A09Rik RIKEN cDNA 5031439A09 gene",0,0,0,0,0,0,0,0,0,0,0,0,0,0,0,0,0,1,0,1
"AAAGAGTACT",71716,"A130010J15Rik RIKEN cDNA A130010J15 gene",0,0,0,0,0,0,0,0,0,0,0,0,0,1,0,0,0,2,0,3
"AAAGAGTATG",85162,"2310007D09Rik RIKEN cDNA 2310007D09 gene",0,0,0,1,0,1,0,1,1,0,2,5,0,0,0,0,0,1,1,13
"AAAGAGTATG",219793,"Ssrp1 structure specific recognition protein 1",0,0,0,1,0,1,0,1,1,0,2,5,0,0,0,0,0,1,1,13
"AAAGAGTCAC",4691,"Nid1 nidogen 1",0,0,0,0,0,0,0,0,1,0,0,0,0,0,0,0,0,0,0,1
"AAAGAGTCAG",,,0,0,1,0,0,0,0,0,0,0,0,0,0,0,0,0,0,0,0,1
"AAAGAGTCTG",44174,"Mrpl43 mitochondrial ribosomal protein L43",1,1,0,0,0,1,0,0,0,0,0,0,1,1,0,1,0,0,0,6
"AAAGAGTGCC",,,0,0,0,0,0,0,0,0,1,0,0,0,0,0,0,0,0,0,0,1
"AAAGATAAAA",148693,"Dazap1 DAZ associated protein 1",0,0,0,0,0,0,0,0,0,0,0,0,0,0,0,0,0,0,1,1
"AAAGATAAAT",193771,"- Mus musculus transcribed sequence with moderate similarity to protein pir:JC5878 (M.musculus) JC5878 plasma hyaluronan-binding protein precursor - mouse",0,0,1,0,0,0,0,0,0,0,0,0,0,0,0,0,0,0,0,1
"AAAGATAACA",27134,"2610033C09Rik RIKEN cDNA 2610033C09 gene",0,0,0,0,0,0,0,2,0,0,0,0,0,0,0,0,0,0,0,2
"AAAGATAACA",26671,"LOC268496 hypothetical protein LOC268496",0,0,0,0,0,0,0,2,0,0,0,0,0,0,0,0,0,0,0,2
"AAAGATAACT",32416,"6330407D12Rik RIKEN cDNA 6330407D12 gene",0,0,0,0,1,0,0,0,0,1,1,0,0,2,1,1,6,4,20,37
"AAAGATAAGT",249850,"Iigp-pending interferon-inducible GTPase",0,0,0,0,0,0,0,0,0,0,0,0,0,0,0,0,0,0,1,1
"AAAGATACAC",29271,"Nat6 N-acetyltransferase 6",0,0,1,0,0,0,0,0,0,0,0,0,0,0,0,0,0,0,0,1
"AAAGATACAC",34657,"- Mus musculus transcribed sequences",0,0,1,0,0,0,0,0,0,0,0,0,0,0,0,0,0,0,0,1
"AAAGATACCT",142684,"- Musculus adult male spinal cord cDNA, RIKEN full-length enriched library, clone:A330095A16 product:unclassifiable, full insert sequence.",0,0,0,0,0,0,0,0,0,0,0,0,0,0,0,0,0,1,0,1
"AAAGATACGG",197640,"Cyp20a1 cytochrome P450, family 20, subfamily A, polypeptide 1",0,0,0,0,0,0,0,0,0,0,0,0,0,0,1,0,0,0,0,1
"AAAGATATAC",248550,"- Musculus 16 days embryo head cDNA, RIKEN full-length enriched library, clone:C130015E15 product:hypothetical protein, full insert sequence.",0,0,0,0,0,0,0,0,0,0,1,0,0,0,0,0,0,0,0,1
"AAAGATATAG",212568,"AI461788 expressed sequence AI461788",0,0,0,0,0,0,0,0,0,0,0,1,0,0,0,0,0,0,0,1
"AAAGATATAG",103665,"Slc21a1 solute carrier family 21 (organic anion transporter), member 1",0,0,0,0,0,0,0,0,0,0,0,1,0,0,0,0,0,0,0,1
"AAAGATATTC",248155,"- Mus musculus transcribed sequence",0,1,1,2,0,0,0,0,1,1,0,0,3,3,4,0,1,0,0,17
"AAAGATCAGA",44168,"6230424C14Rik RIKEN cDNA 6230424C14 gene",0,0,0,0,0,0,0,0,0,0,0,0,0,0,0,0,1,0,0,1
"AAAGATCAGG",264745,"- Mus musculus transcribed sequences",0,0,0,0,0,0,0,0,1,0,0,0,0,0,0,0,0,0,0,1
"AAAGATCATC",29719,"Elp3 elongation protein 3 homolog (S. cerevisiae)",0,0,1,0,0,0,0,0,0,0,0,0,0,0,0,0,0,0,0,1
"AAAGATCCAA",28840,"2610008J04Rik RIKEN cDNA 2610008J04 gene",0,0,0,0,0,0,0,0,0,0,0,0,0,0,0,1,1,0,0,2
"AAAGATCCAT",268363,"Gnai1 guanine nucleotide binding protein, alpha inhibiting 1",0,0,1,0,0,0,3,0,1,0,0,0,0,0,2,2,1,0,0,10
"AAAGATCCCT",37541,"C630043F03Rik RIKEN cDNA C630043F03 gene",0,0,0,0,0,0,0,0,0,0,0,0,1,0,0,1,0,1,0,3
"AAAGATCCTT",131454,"C530044C16Rik RIKEN cDNA C530044C16 gene",0,0,0,0,0,1,0,0,0,0,0,1,0,0,0,0,0,0,1,3
"AAAGATCCTT",153159,"Cct6a chaperonin subunit 6a (zeta)",0,0,0,0,0,1,0,0,0,0,0,1,0,0,0,0,0,0,1,3
"AAAGATCTCA",4515,"Cyp2f2 cytochrome P450, family 2, subfamily f, polypeptide 2",0,0,1,0,0,0,0,0,0,0,0,0,0,0,1,0,0,0,0,2
"AAAGATCTCA",28252,"Hmcs-pending molybdenum cofactor sulfurase",0,0,1,0,0,0,0,0,0,0,0,0,0,0,1,0,0,0,0,2
"AAAGATCTGT",260567,"Rnu22 RNA, U22 small nucleolar",1,3,3,3,0,0,1,7,7,9,0,0,3,2,2,3,2,0,2,48
"AAAGATCTGT",28239,"- Musculus 7 days neonate cerebellum cDNA, RIKEN full-length enriched library, clone:A730062M15 product:Mus musculus U22 snoRNA host gene (UHG) gene, complete sequence, full insert sequence.",1,3,3,3,0,0,1,7,7,9,0,0,3,2,2,3,2,0,2,48
"AAAGATCTTG",27151,"9530039J15Rik RIKEN cDNA 9530039J15 gene",0,0,0,0,0,0,0,0,0,0,0,0,1,0,0,1,0,0,0,2
"AAAGATGAAA",23263,"0610041E09Rik RIKEN cDNA 0610041E09 gene",0,0,0,0,1,0,0,0,1,0,1,0,0,0,0,0,0,0,0,3
"AAAGATGAAA",245203,"- Mus musculus transcribed sequence with weak  similarity to protein ref:NP_038602.1 (M.musculus)  L1 repeat, Tf subfamily, member 18 [Mus musculus]",0,0,0,0,1,0,0,0,1,0,1,0,0,0,0,0,0,0,0,3
"AAAGATGAAT",21846,"Ubl3 ubiquitin-like 3",0,0,1,0,0,0,0,0,0,0,0,0,0,0,0,0,0,0,1,2
"AAAGATGACG",4266,"Itm2b integral membrane protein 2B",0,0,0,0,0,0,0,0,0,0,0,2,0,0,0,0,0,0,0,2
"AAAGATGACT",202322,"7330406P05Rik RIKEN cDNA 7330406P05 gene",0,0,0,0,0,0,0,0,0,0,0,0,0,0,0,0,0,1,1,2
"AAAGATGACT",246621,"LOC244236 gastric mucin-like protein",0,0,0,0,0,0,0,0,0,0,0,0,0,0,0,0,0,1,1,2
"AAAGATGAGG",27685,"Tpm4 tropomyosin 4",0,0,0,2,0,0,0,0,0,1,0,0,0,0,0,0,0,0,1,4
"AAAGATGATA",29460,"Ak2 adenylate kinase 2",0,1,0,0,0,0,0,0,0,0,0,0,0,0,0,0,0,0,0,1
"AAAGATGCAC",,,0,0,0,0,0,0,0,0,0,0,0,0,0,0,0,0,0,1,0,1
"AAAGATGCCT",196624,"Cdkap1 CDK2 (cyclin-dependent kinase 2)-associated protein 1",0,0,0,0,0,0,0,0,0,0,0,0,0,0,0,0,0,0,1,1
"AAAGATGCGT",,,0,0,0,1,0,0,0,0,0,0,0,0,0,0,0,0,0,0,0,1
"AAAGATGGAA",41936,"1500004D14Rik RIKEN cDNA 1500004D14 gene",0,0,0,1,0,0,0,0,0,0,0,0,0,0,0,0,0,0,0,1
"AAAGATGGAA",151168,"2900026I01Rik RIKEN cDNA 2900026I01 gene",0,0,0,1,0,0,0,0,0,0,0,0,0,0,0,0,0,0,0,1
"AAAGATGGAG",30797,"4632428C04Rik RIKEN cDNA 4632428C04 gene",0,0,2,0,0,0,0,0,0,0,0,0,0,0,0,0,0,0,0,2
"AAAGATGGCA",29587,"C430004E15Rik RIKEN cDNA C430004E15 gene",0,7,9,5,0,1,1,0,0,1,0,2,3,4,4,2,2,1,0,42
"AAAGATGGCA",263648,"- Mus musculus transcribed sequence",0,7,9,5,0,1,1,0,0,1,0,2,3,4,4,2,2,1,0,42
"AAAGATGGTC",27897,"Dnaja1 DnaJ (Hsp40) homolog, subfamily A, member 1",0,0,0,0,0,0,0,0,0,0,0,0,0,0,0,1,0,0,0,1
"AAAGATGGTC",259732,"Nedd7 neural precursor cell expressed, developmentally down-regulated gene 7",0,0,0,0,0,0,0,0,0,0,0,0,0,0,0,1,0,0,0,1
"AAAGATGGTG",253533,"Amd2 S-adenosylmethionine decarboxylase 2",0,0,0,0,0,0,0,0,1,0,0,0,0,1,0,0,0,1,1,4
"AAAGATGGTG",7880,"Amd1 S-adenosylmethionine decarboxylase 1",0,0,0,0,0,0,0,0,1,0,0,0,0,1,0,0,0,1,1,4
"AAAGATGTGG",234905,"- Musculus 16 days neonate heart cDNA, RIKEN full-length enriched library, clone:D830023C05 product:unknown EST, full insert sequence.",0,0,0,1,0,0,0,0,0,2,0,0,0,0,1,1,0,0,1,6
"AAAGATGTGT",148877,"Recc1 replication factor C",0,2,5,2,0,0,2,3,3,2,0,0,0,0,0,0,1,0,0,20
"AAAGATGTTT",209048,"- Mus musculus transcribed sequences",0,0,0,0,0,0,0,0,0,1,0,1,0,1,2,0,0,2,0,7
"AAAGATGTTT",226822,"9530068E07Rik RIKEN cDNA 9530068E07 gene",0,0,0,0,0,0,0,0,0,1,0,1,0,1,2,0,0,2,0,7
"AAAGATTAAA",200894,"2700010L10Rik RIKEN cDNA 2700010L10 gene",0,0,0,0,0,0,0,0,0,1,0,0,0,0,0,0,0,0,0,1
"AAAGATTAAT",7356,"Snx3 sorting nexin 3",0,9,4,5,0,4,9,5,7,3,9,3,5,5,8,3,3,0,2,84
"AAAGATTACT",,,0,1,0,0,0,0,0,0,0,0,0,0,0,0,0,0,0,0,0,1
"AAAGATTAGA",213442,"D2Ertd750e DNA segment, Chr 2, ERATO Doi 750, expressed",0,0,0,0,0,0,0,0,0,0,0,0,0,0,0,0,0,0,1,1
"AAAGATTAGT",,,0,0,0,1,0,0,0,0,0,0,0,0,0,0,0,0,0,0,0,1
"AAAGATTATG",239634,"- Mus musculus transcribed sequence",0,10,8,0,0,0,4,6,7,10,11,2,7,6,5,1,3,1,3,84
"AAAGATTATG",29079,"Snx1 sorting nexin 1",0,10,8,0,0,0,4,6,7,10,11,2,7,6,5,1,3,1,3,84
"AAAGATTCTT",,,0,1,0,0,0,0,0,0,0,0,0,0,0,0,0,0,0,0,0,1
"AAAGATTGAA",59009,"Pcdhb6 protocadherin beta 6",0,0,0,0,0,0,0,0,0,0,0,0,0,0,0,1,0,0,0,1
"AAAGATTTAA",7356,"Snx3 sorting nexin 3",0,0,0,0,0,0,0,0,0,1,0,0,0,0,0,0,0,0,0,1
"AAAGATTTAA",211976,"Hook2-pending hook homolog 2 (Drosophila)",0,0,0,0,0,0,0,0,0,1,0,0,0,0,0,0,0,0,0,1
"AAAGATTTCC",,,0,0,0,0,0,0,0,0,0,0,0,0,0,0,0,0,0,0,1,1
"AAAGATTTCG",548,"Cox6c cytochrome c oxidase, subunit VIc",0,0,0,0,0,0,2,0,1,1,0,0,0,1,0,0,0,0,0,5
"AAAGATTTGT",260567,"Rnu22 RNA, U22 small nucleolar",0,0,0,0,0,0,0,0,0,0,0,1,0,0,0,0,0,0,0,1
"AAAGATTTTA",,,0,0,0,0,0,0,0,0,0,0,0,0,0,0,0,0,1,0,0,1
"AAAGCAAAAA",10085,"Nfatc1 nuclear factor of activated T-cells, cytoplasmic 1",0,5,0,2,0,0,0,1,1,2,2,0,0,8,5,1,8,8,11,54
"AAAGCAAAAA",37577,"MGC25655 hypothetical protein MGC25655",0,5,0,2,0,0,0,1,1,2,2,0,0,8,5,1,8,8,11,54
"AAAGCAAAAC",29101,"Snx10 sorting nexin 10",0,0,0,0,1,0,0,0,0,0,0,0,0,1,0,0,0,0,0,2
"AAAGCAAAAC",28524,"D6Wsu116e DNA segment, Chr 6, Wayne State University 116, expressed",0,0,0,0,1,0,0,0,0,0,0,0,0,1,0,0,0,0,0,2
"AAAGCAAAAT",2965,"Rho rhodopsin",0,1,5,0,1,0,3,0,1,3,3,1,3,5,0,3,4,4,11,48
"AAAGCAAAAT",87450,"1110018F06Rik RIKEN cDNA 1110018F06 gene",0,1,5,0,1,0,3,0,1,3,3,1,3,5,0,3,4,4,11,48
"AAAGCAAACA",217821,"- Mus musculus transcribed sequences",0,0,0,0,0,0,0,1,0,0,0,0,0,0,0,0,0,0,1,2
"AAAGCAAAGA",229342,"ACTL acetyl CoA transferase-like",0,0,0,1,0,0,0,0,0,0,0,0,0,0,0,0,0,1,0,2
"AAAGCAAAGC",251489,"- Mus musculus transcribed sequence",0,3,5,3,0,1,21,2,9,6,7,4,6,7,15,12,22,3,4,130
"AAAGCAAAGC",29101,"Snx10 sorting nexin 10",0,3,5,3,0,1,21,2,9,6,7,4,6,7,15,12,22,3,4,130
"AAAGCAAAGT",4149,"Ncf1 neutrophil cytosolic factor 1",0,0,0,0,0,0,0,0,0,0,0,0,1,1,0,0,0,0,0,2
"AAAGCAAATC",,,0,0,0,0,0,0,0,0,0,0,0,0,1,0,0,0,0,1,0,2
"AAAGCAAATG",21684,"Cab39 calcium binding protein",0,0,1,0,0,0,0,0,0,0,0,0,0,0,0,0,0,0,0,1
"AAAGCAAATG",259969,"BC003322 cDNA sequence BC003322",0,0,1,0,0,0,0,0,0,0,0,0,0,0,0,0,0,0,0,1
"AAAGCAACAA",39751,"2310036I02Rik RIKEN cDNA 2310036I02 gene",0,0,0,0,0,0,1,0,0,0,0,0,0,0,0,0,0,0,0,1
"AAAGCAACAT",41840,"AI553587 expressed sequence AI553587",0,0,0,0,0,0,0,0,0,0,0,0,0,0,0,0,0,0,1,1
"AAAGCAACCA",,,0,0,0,1,0,0,0,0,0,0,0,0,0,0,0,0,0,0,0,1
"AAAGCAACCC",208320,"Smc6l1 SMC6 structural maintenance of chromosomes 6-like 1 (yeast)",1,0,0,0,0,0,0,0,0,0,1,0,0,0,0,0,0,0,0,2
"AAAGCAACGG",,,0,0,0,0,0,0,0,0,1,0,0,0,0,0,0,0,0,0,0,1
"AAAGCAACTA",,,0,0,0,0,0,0,0,0,0,0,1,0,0,0,0,0,0,0,0,1
"AAAGCAACTG",197551,"Hspa8 heat shock protein 8",0,2,0,0,0,0,1,0,0,4,0,0,0,2,1,3,0,0,0,13
"AAAGCAACTT",7087,"Rabep1 rabaptin, RAB GTPase binding effector protein 1",0,0,2,0,0,0,0,0,0,0,0,0,2,0,3,0,0,0,0,7
"AAAGCAACTT",197551,"Hspa8 heat shock protein 8",0,0,2,0,0,0,0,0,0,0,0,0,2,0,3,0,0,0,0,7
"AAAGCAAGAA",158410,"5730450D02Rik RIKEN cDNA 5730450D02 gene",0,0,0,0,0,0,0,1,1,0,0,0,1,0,0,0,0,0,1,4
"AAAGCAAGCG",683,"Oaz1 ornithine decarboxylase antizyme",0,0,0,0,0,0,0,0,0,0,0,0,0,0,1,0,0,0,0,1
"AAAGCAAGGA",30664,"Pex12 peroxisomal biogenesis factor 12",0,0,0,0,0,0,0,0,0,0,0,0,0,1,0,0,0,0,0,1
"AAAGCAAGGC",29101,"Snx10 sorting nexin 10",0,0,0,0,0,0,0,0,0,0,0,1,0,0,0,1,0,0,0,2
"AAAGCAAGGC",19844,"Alox5ap arachidonate 5-lipoxygenase activating protein",0,0,0,0,0,0,0,0,0,0,0,1,0,0,0,1,0,0,0,2
"AAAGCAAGGG",2635,"Pkm2 pyruvate kinase, muscle",0,0,0,0,0,0,0,0,0,0,0,0,0,0,0,1,0,0,0,1
"AAAGCAAGTA",207328,"Dhx30 DEAH (Asp-Glu-Ala-His) box polypeptide 30",0,0,0,0,0,0,0,0,0,0,0,1,0,0,0,0,0,0,0,1
"AAAGCAAGTC",76696,"Sorbs1 sorbin and SH3 domain containing 1",0,0,0,0,0,0,0,0,0,0,0,0,0,0,0,0,0,0,1,1
"AAAGCAAGTG",22668,"Hmgcl 3-hydroxy-3-methylglutaryl-Coenzyme A lyase",0,0,0,0,0,0,0,0,0,0,0,0,0,0,0,0,0,0,1,1
"AAAGCAAGTT",267061,"Ddx6 DEAD (Asp-Glu-Ala-Asp) box polypeptide 6",0,0,0,0,0,0,0,0,0,0,0,0,0,0,0,0,0,1,0,1
"AAAGCAATAT",89906,"5730538E15Rik RIKEN cDNA 5730538E15 gene",0,0,1,0,0,0,0,0,0,0,0,0,1,0,0,0,0,0,0,2
"AAAGCAATGA",34530,"Nfat5 nuclear factor of activated T-cells 5",0,0,0,0,0,0,0,0,1,0,0,0,0,0,0,0,0,0,0,1
"AAAGCAATGC",,,0,0,0,0,0,0,0,0,1,0,0,0,0,0,0,0,0,0,0,1
"AAAGCAATGG",49994,"Hook1-pending hook homolog 1 (Drosophila)",0,0,0,1,0,0,0,0,0,0,0,0,0,0,0,0,1,0,1,3
"AAAGCAATGG",153329,"- Mus musculus transcribed sequences",0,0,0,1,0,0,0,0,0,0,0,0,0,0,0,0,1,0,1,3
"AAAGCAATGT",257263,"2900053A11Rik RIKEN cDNA 2900053A11 gene",0,0,0,0,1,0,0,1,0,0,0,0,0,0,0,0,0,0,0,2
"AAAGCAATTA",227677,"A930024O17Rik RIKEN cDNA A930024O17 gene",0,0,0,0,0,0,0,0,0,0,0,0,0,0,0,0,0,5,8,13
"AAAGCACAAC",27829,"AI314180 expressed sequence AI314180",0,0,0,0,0,0,0,0,0,0,0,0,0,0,0,0,0,0,1,1
"AAAGCACACA",35829,"edr erythroid differentiation regulator",0,0,0,0,0,0,0,1,1,2,1,0,0,0,0,0,0,0,0,5
"AAAGCACAGC",159453,"4930534K21Rik RIKEN cDNA 4930534K21 gene",0,0,1,1,0,0,0,0,0,0,1,0,0,0,0,0,0,0,0,3
"AAAGCACATC",23973,"AI835114 expressed sequence AI835114",0,0,0,0,0,0,0,1,0,0,0,0,0,0,0,0,0,0,0,1
"AAAGCACCAC",139233,"0610042C05Rik RIKEN cDNA 0610042C05 gene",2,2,1,0,0,0,0,1,1,0,0,0,1,0,0,0,0,1,1,10
"AAAGCACCAG",31085,"- Musculus 16 days embryo head cDNA, RIKEN full-length enriched library, clone:C130020E14 product:unknown EST, full insert sequence.",0,0,0,1,0,0,0,0,0,0,0,0,0,0,0,0,0,0,0,1
"AAAGCACCAT",43660,"Ppt palmitoyl-protein thioesterase",0,1,2,1,0,0,3,2,1,1,0,0,1,0,0,5,1,0,1,19
"AAAGCACCAT",8687,"Cap1 adenylyl cyclase-associated CAP protein homolog 1 (S. cerevisiae, S. pombe)",0,1,2,1,0,0,3,2,1,1,0,0,1,0,0,5,1,0,1,19
"AAAGCACCCC",195392,"Noc4 neighbor of Cox4",0,0,0,0,0,0,0,0,0,0,0,0,0,0,0,0,0,0,1,1
"AAAGCACCCG",156241,"- Musculus, clone IMAGE:4506899, mRNA",0,0,0,0,0,0,0,0,0,0,0,0,0,0,1,1,2,6,11,21
"AAAGCACCCT",17149,"E030002O03Rik RIKEN cDNA E030002O03 gene",0,0,0,2,0,0,0,1,0,0,0,1,0,0,0,0,0,0,0,4
"AAAGCACCTT",28825,"Pou6f1 POU domain, class 6, transcription factor 1",0,2,1,1,1,0,0,0,0,0,0,0,0,0,1,1,0,1,0,8
"AAAGCACTCA",29328,"0610011L14Rik RIKEN cDNA 0610011L14 gene",0,0,0,0,0,0,0,0,0,0,0,0,0,0,1,0,0,0,0,1
"AAAGCACTGA",29795,"Epcs3 ectoplacental cone, invasive trophoblast giant cells, extraembryonic ectoderm and chorion sequence 3",3,1,2,1,0,0,0,6,2,0,0,1,0,0,1,0,0,0,2,19
"AAAGCACTGA",254491,"- Musculus 12 days embryo spinal cord cDNA, RIKEN full-length enriched library, clone:C530037D01 product:hypothetical protein, full insert sequence.",3,1,2,1,0,0,0,6,2,0,0,1,0,0,1,0,0,0,2,19
"AAAGCACTGG",7515,"Calu calumenin",0,0,0,0,0,0,0,0,0,0,0,0,0,0,0,1,0,0,0,1
"AAAGCACTTT",28619,"Gtf2h2 general transcription factor II H, polypeptide 2",0,0,1,1,0,0,0,0,1,0,0,1,1,0,2,1,1,0,0,9
"AAAGCAGAAA",25674,"2310008M20Rik RIKEN cDNA 2310008M20 gene",0,0,1,0,0,0,0,0,0,0,0,0,0,0,1,0,0,0,0,2
"AAAGCAGAAC",1440,"Tac1 tachykinin 1",0,0,0,0,0,0,1,0,1,0,0,0,0,0,0,0,0,2,1,5
"AAAGCAGAAC",22330,"Nisch nischarin",0,0,0,0,0,0,1,0,1,0,0,0,0,0,0,0,0,2,1,5
"AAAGCAGAAG",17616,"9930001L01Rik RIKEN cDNA 9930001L01 gene",0,0,0,0,0,0,0,0,0,0,0,0,0,0,0,0,0,0,1,1
"AAAGCAGACC",128421,"- Mus musculus transcribed sequences",0,0,0,0,0,0,0,0,0,0,0,0,0,0,1,0,0,0,0,1
"AAAGCAGAGA",18974,"Gabpa GA repeat binding protein, alpha",0,0,0,0,0,0,0,1,1,0,0,0,0,0,0,0,0,0,1,3
"AAAGCAGATA",21440,"Dpp7 dipeptidylpeptidase 7",0,0,0,0,0,0,0,0,0,0,0,0,0,0,0,0,0,0,1,1
"AAAGCAGATG",217879,"- Mus musculus transcribed sequences",0,0,0,0,0,0,0,0,0,0,0,1,0,0,0,0,0,0,0,1
"AAAGCAGCAA",183034,"Stk38 serine/threonine kinase 38",0,0,0,0,0,0,0,0,1,0,0,0,0,0,0,0,0,0,0,1
"AAAGCAGCAC",18161,"Papss1 3'-phosphoadenosine 5'-phosphosulfate synthase 1",0,0,0,0,1,0,0,0,0,0,0,0,0,0,0,0,0,0,0,1
"AAAGCAGCAG",6128,"- Mus musculus transcribed sequences",0,0,0,0,1,0,0,0,0,0,0,0,0,0,0,0,0,0,1,2
"AAAGCAGCAG",6698,"Sara SAR1a gene homolog (S. cerevisiae)",0,0,0,0,1,0,0,0,0,0,0,0,0,0,0,0,0,0,1,2
"AAAGCAGCCA",10085,"Nfatc1 nuclear factor of activated T-cells, cytoplasmic 1",1,0,0,0,1,0,0,0,0,0,0,0,0,0,0,0,0,0,1,3
"AAAGCAGCCA",235807,"- Mus musculus transcribed sequences",1,0,0,0,1,0,0,0,0,0,0,0,0,0,0,0,0,0,1,3
"AAAGCAGCCC",,,0,0,0,0,0,0,0,0,0,0,0,0,0,0,0,0,0,1,0,1
"AAAGCAGCGA",127616,"C230060E24 hypothetical protein C230060E24",0,0,0,0,0,0,0,0,0,0,1,0,0,0,0,0,0,0,0,1
"AAAGCAGCTA",223011,"MOR246-3 olfactory receptor MOR246-3",0,0,7,1,0,0,0,0,0,0,0,0,0,0,1,0,0,0,1,10
"AAAGCAGCTG",24131,"BC035207 cDNA sequence BC035207",0,0,0,0,0,0,0,0,1,0,0,0,1,0,0,0,0,0,0,2
"AAAGCAGCTT",258995,"5730450N06Rik RIKEN cDNA 5730450N06 gene",0,0,0,0,0,0,0,0,0,0,0,0,0,0,1,0,0,0,0,1
"AAAGCAGGAA",,,0,0,0,0,0,0,0,0,0,0,0,0,1,0,0,0,0,0,0,1
"AAAGCAGGAC",250681,"Mef2a myocyte enhancer factor 2A",0,1,0,0,2,0,1,0,0,0,0,1,0,1,1,0,2,1,1,11
"AAAGCAGGAC",259318,"Rarb retinoic acid receptor, beta",0,1,0,0,2,0,1,0,0,0,0,1,0,1,1,0,2,1,1,11
"AAAGCAGGAC",266310,"A430079H05Rik RIKEN cDNA A430079H05 gene",0,1,0,0,2,0,1,0,0,0,0,1,0,1,1,0,2,1,1,11
"AAAGCAGGAG",259318,"Rarb retinoic acid receptor, beta",0,0,0,0,0,0,0,0,0,0,1,0,0,0,0,0,0,0,0,1
"AAAGCAGGAG",4093,"Top2b topoisomerase (DNA) II beta",0,0,0,0,0,0,0,0,0,0,1,0,0,0,0,0,0,0,0,1
"AAAGCAGGAT",39298,"Dcamkl1 double cortin and calcium/calmodulin-dependent protein kinase-like 1",0,0,0,0,0,0,0,1,0,0,0,0,0,0,0,0,0,0,0,1
"AAAGCAGGCC",8294,"Vbp1 von Hippel-Lindau binding protein 1",0,0,0,0,0,1,0,0,0,0,0,0,2,1,0,0,0,0,0,4
"AAAGCAGGGC",38498,"Krt1-15 keratin complex 1, acidic, gene 15",0,0,0,0,0,0,0,0,0,0,0,0,0,0,0,1,0,0,0,1
"AAAGCAGGTA",,,0,0,0,0,0,0,1,0,0,0,0,0,0,0,0,0,0,0,1,2
"AAAGCAGGTC",,,0,0,0,0,0,0,0,0,1,0,0,0,0,0,0,1,0,0,0,2
"AAAGCAGTAG",208088,"- Musculus adult male aorta and vein cDNA, RIKEN full-length enriched library, clone:A530074N20 product:unknown EST, full insert sequence.",0,0,0,0,0,0,0,0,0,0,1,0,0,0,0,0,0,0,0,1
"AAAGCAGTGA",195912,"D19Ertd703e DNA segment, Chr 19, ERATO Doi 703, expressed",0,0,0,0,0,0,0,0,0,0,0,0,0,1,0,0,0,0,0,1
"AAAGCAGTGC",34216,"Ulk1 Unc-51 like kinase 1 (C. elegans)",1,9,8,3,0,2,0,5,1,3,1,3,5,7,7,5,3,3,2,68
"AAAGCAGTGC",219639,"Apeh acylpeptide hydrolase",1,9,8,3,0,2,0,5,1,3,1,3,5,7,7,5,3,3,2,68
"AAAGCAGTGG",203937,"Plekhc1 pleckstrin homology domain containing, family C (with FERM domain) member 1",0,0,0,0,0,0,0,0,0,0,0,1,0,0,0,2,0,0,0,3
"AAAGCAGTGT",218430,"- Mus musculus transcribed sequences",0,0,0,0,0,0,0,0,0,0,0,0,0,0,0,1,1,0,0,2
"AAAGCAGTGT",7214,"Anxa3 annexin A3",0,0,0,0,0,0,0,0,0,0,0,0,0,0,0,1,1,0,0,2
"AAAGCAGTTT",24187,"AI415282 expressed sequence AI415282",0,0,0,0,0,0,0,0,0,0,0,0,0,0,0,0,0,0,1,1
"AAAGCATAAA",25074,"Hnrpc heterogeneous nuclear ribonucleoprotein C",0,1,0,0,0,0,0,0,1,0,0,0,1,0,0,0,0,0,0,3
"AAAGCATACT",12459,"Ankrd10 ankyrin repeat domain 10",0,0,0,0,0,0,0,0,0,0,0,0,0,0,0,0,0,0,1,1
"AAAGCATAGA",25074,"Hnrpc heterogeneous nuclear ribonucleoprotein C",0,1,0,0,0,0,0,0,0,0,1,0,1,0,0,1,0,0,0,4
"AAAGCATAGG",211241,"- Mus musculus transcribed sequences",0,0,0,0,0,0,0,0,0,0,0,0,0,0,0,0,0,0,1,1
"AAAGCATCTC",14046,"Krt1-17 keratin complex 1, acidic, gene 17",0,0,0,0,0,0,0,0,0,0,0,0,1,0,0,0,0,0,0,1
"AAAGCATTAG",,,0,0,0,0,0,0,0,0,0,0,0,0,0,0,0,0,0,1,0,1
"AAAGCATTCC",150519,"- Mus musculus transcribed sequence with weak  similarity to protein sp:P08775 (M.musculus) RPB1_MOUSE DNA-directed RNA polymerase II largest subunit (RPB1)",0,0,0,0,1,0,0,0,0,0,0,0,0,0,0,0,0,0,0,1
"AAAGCATTCC",18400,"- Musculus 16 days neonate thymus cDNA, RIKEN full-length enriched library, clone:A130081B01 product:weakly similar to DNA-BINDING PROTEIN (FRAGMENT) [Homo sapiens], full insert sequence.",0,0,0,0,1,0,0,0,0,0,0,0,0,0,0,0,0,0,0,1
"AAAGCATTGA",7515,"Calu calumenin",0,0,0,0,0,0,0,0,1,0,0,0,0,0,0,0,0,0,0,1
"AAAGCATTGC",267377,"Scd1 stearoyl-Coenzyme A desaturase 1",0,1,0,0,0,0,0,0,0,0,0,0,0,0,0,0,0,0,0,1
"AAAGCATTGT",246573,"9130014G24 hypothetical protein 9130014G24",1,0,0,0,0,0,0,0,0,0,0,0,0,0,0,0,0,0,0,1
"AAAGCATTTA",264845,"- Mus musculus transcribed sequence with weak  similarity to protein pir:S12207 (M.musculus) S12207 hypothetical protein (B2 element) - mouse",0,0,0,0,0,0,0,0,0,0,0,0,0,0,1,0,0,0,0,1
"AAAGCATTTG",22063,"- Mus musculus transcribed sequences",0,0,0,0,0,0,0,0,0,0,0,0,0,0,0,0,0,0,2,2
"AAAGCATTTT",103742,"Cdgap Cdc42 GTPase-activating protein",0,1,0,0,0,0,0,0,0,0,0,0,0,0,0,0,0,0,0,1
"AAAGCCAAAA",118958,"- Musculus adult male diencephalon cDNA, RIKEN full-length enriched library, clone:9330172G08 product:unknown EST, full insert sequence.",0,1,0,1,0,0,0,0,0,0,0,0,0,0,1,0,0,0,0,3
"AAAGCCAAAA",264127,"- Mus musculus transcribed sequence",0,1,0,1,0,0,0,0,0,0,0,0,0,0,1,0,0,0,0,3
"AAAGCCAAAT",2965,"Rho rhodopsin",0,0,0,0,0,0,0,0,0,1,0,0,0,0,0,1,0,0,0,2
"AAAGCCAACA",208859,"- Mus musculus transcribed sequences",0,0,0,0,0,0,0,0,0,0,0,0,0,1,0,0,0,0,0,1
"AAAGCCAAGA",30200,"0610009I16Rik RIKEN cDNA 0610009I16 gene",2,1,2,2,0,0,1,6,0,2,0,4,1,1,3,4,3,1,1,34
"AAAGCCAAGC",29101,"Snx10 sorting nexin 10",0,0,0,1,0,0,1,0,0,1,0,0,0,0,0,0,0,0,0,3
"AAAGCCAAGC",30200,"0610009I16Rik RIKEN cDNA 0610009I16 gene",0,0,0,1,0,0,1,0,0,1,0,0,0,0,0,0,0,0,0,3
"AAAGCCACAG",2146,"Aup1 ancient ubiquitous protein",0,0,0,0,0,0,0,0,0,0,0,1,0,0,0,0,0,0,0,1
"AAAGCCACTG",197551,"Hspa8 heat shock protein 8",0,0,0,0,0,0,0,0,0,1,0,0,1,0,0,0,0,0,0,2
"AAAGCCACTT",268092,"2700007P21Rik RIKEN cDNA 2700007P21 gene",0,0,0,1,0,0,0,0,0,0,0,0,0,0,0,0,0,0,0,1
"AAAGCCAGAA",3256,"Ap3m1 adaptor-related protein complex 3, mu 1 subunit",0,0,0,0,0,0,0,0,0,0,0,0,0,0,0,0,1,0,0,1
"AAAGCCAGAA",27217,"Kmo kynurenine 3-monooxygenase (kynurenine 3-hydroxylase)",0,0,0,0,0,0,0,0,0,0,0,0,0,0,0,0,1,0,0,1
"AAAGCCAGCA",8766,"2410004H05Rik RIKEN cDNA 2410004H05 gene",4,1,1,1,2,0,0,0,0,1,2,3,0,0,1,1,0,2,1,20
"AAAGCCAGCC",211578,"- Mus musculus transcribed sequences",0,0,0,0,0,0,0,0,0,0,0,0,1,0,0,0,0,1,0,2
"AAAGCCAGGC",,,1,0,0,0,0,0,0,0,0,0,0,0,0,0,0,0,0,0,0,1
"AAAGCCAGGG",2578,"F10 coagulation factor X",0,0,0,0,0,0,0,0,0,0,0,0,0,0,0,0,1,0,1,2
"AAAGCCAGTG",29200,"2310006I24Rik RIKEN cDNA 2310006I24 gene",0,0,1,0,0,0,0,0,0,0,0,0,0,0,0,0,0,0,0,1
"AAAGCCAGTT",268092,"2700007P21Rik RIKEN cDNA 2700007P21 gene",0,1,0,0,0,0,0,0,0,0,0,0,0,0,0,0,0,0,0,1
"AAAGCCATAC",182931,"Paics phosphoribosylaminoimidazole carboxylase, phosphoribosylaminoribosylaminoimidazole, succinocarboxamide synthetase",0,0,0,0,0,0,0,0,0,0,0,0,0,0,0,0,1,0,0,1
"AAAGCCATCC",18957,"6330442E10Rik RIKEN cDNA 6330442E10 gene",0,0,1,0,0,0,0,0,0,0,0,0,0,0,0,0,0,0,0,1
"AAAGCCATCC",238405,"- Mus musculus transcribed sequence",0,0,1,0,0,0,0,0,0,0,0,0,0,0,0,0,0,0,0,1
"AAAGCCATCT",,,0,0,0,0,0,0,0,0,0,0,0,0,0,0,0,0,0,0,1,1
"AAAGCCCACA",33166,"- Musculus adult male colon cDNA, RIKEN full-length enriched library, clone:9030018K07 product:hypothetical protein, full insert sequence.",0,0,0,0,0,0,0,0,0,0,0,0,0,0,0,0,1,0,0,1
"AAAGCCCACA",212753,"- Musculus adult male testis cDNA, RIKEN full-length enriched library, clone:4930431B20 product:unclassifiable, full insert sequence.",0,0,0,0,0,0,0,0,0,0,0,0,0,0,0,0,1,0,0,1
"AAAGCCCACT",,,0,0,0,0,0,0,0,0,0,0,0,0,0,0,0,0,0,0,1,1
"AAAGCCCAGA",30200,"0610009I16Rik RIKEN cDNA 0610009I16 gene",0,0,0,0,0,0,0,0,0,0,0,1,0,0,0,0,0,0,0,1
"AAAGCCCAGA",152617,"6030404K05Rik RIKEN cDNA 6030404K05 gene",0,0,0,0,0,0,0,0,0,0,0,1,0,0,0,0,0,0,0,1
"AAAGCCCAGA",42143,"Ma2a8 antigen identified by monoclonal antibody 2A8",0,0,0,0,0,0,0,0,0,0,0,1,0,0,0,0,0,0,0,1
"AAAGCCCATA",16340,"Fgfr2 fibroblast growth factor receptor 2",0,0,0,0,0,0,0,0,0,0,0,0,0,1,0,0,0,0,0,1
"AAAGCCCATC",196574,"Grhpr glyoxylate reductase/hydroxypyruvate reductase",0,0,0,0,0,0,0,0,1,0,0,0,0,0,2,0,4,1,0,8
"AAAGCCCCCT",145488,"Yars tyrosyl-tRNA synthetase",0,0,0,1,0,0,0,0,0,0,0,0,0,0,0,0,0,0,0,1
"AAAGCCCGCG",,,0,0,0,1,0,0,0,0,0,2,0,0,0,0,0,0,0,0,0,3
"AAAGCCCGGT",,,0,0,0,0,0,0,0,0,0,0,0,0,0,0,0,0,0,0,1,1
"AAAGCCCTCG",,,0,0,0,0,0,0,0,1,0,0,0,0,0,0,0,0,0,0,0,1
"AAAGCCCTGC",17031,"Pou5f1 POU domain, class 5, transcription factor 1",0,0,0,1,0,0,0,0,0,1,0,0,0,0,0,1,0,0,0,3
"AAAGCCCTGC",248937,"0610007H07Rik RIKEN cDNA 0610007H07 gene",0,0,0,1,0,0,0,0,0,1,0,0,0,0,0,1,0,0,0,3
"AAAGCCCTTC",52605,"1700123O21Rik RIKEN cDNA 1700123O21 gene",0,0,0,0,0,0,0,0,0,0,0,0,0,0,0,0,0,0,1,1
"AAAGCCGCAG",,,0,0,0,0,0,0,0,0,0,0,0,1,0,0,0,0,0,1,0,2
"AAAGCCGCTG",25784,"Atp6v1b1 ATPase, H+ transporting, V1 subunit B, isoform 1",0,0,0,0,0,0,0,0,1,0,0,0,0,0,0,0,0,0,0,1
"AAAGCCGTCC",,,0,0,0,0,0,0,0,0,0,0,0,1,0,0,0,0,0,0,0,1
"AAAGCCGTGA",14722,"Ywhaq tyrosine 3-monooxygenase/tryptophan 5-monooxygenase activation protein, theta polypeptide",0,1,0,1,0,0,0,0,0,0,0,0,0,0,0,2,0,0,0,4
"AAAGCCGTGA",227924,"- Musculus 0 day neonate kidney cDNA, RIKEN full-length enriched library, clone:D630039B14 product:unknown EST, full insert sequence.",0,1,0,1,0,0,0,0,0,0,0,0,0,0,0,2,0,0,0,4
"AAAGCCGTGG",10727,"Atp6v1b2 ATPase, H+ transporting, V1 subunit B, isoform 2",0,0,0,0,0,0,1,0,0,0,0,0,0,0,0,0,0,1,0,2
"AAAGCCGTGG",177272,"Brp17 brain protein 17",0,0,0,0,0,0,1,0,0,0,0,0,0,0,0,0,0,1,0,2
"AAAGCCGTTA",,,0,0,0,0,0,0,1,0,0,0,0,0,0,0,0,0,0,0,0,1
"AAAGCCTAAC",29483,"1600025H15Rik RIKEN cDNA 1600025H15 gene",0,0,0,0,0,0,0,1,0,0,0,0,0,0,0,0,0,0,0,1
"AAAGCCTAGA",87553,"Pcdhb17 protocadherin beta 17",0,2,0,0,0,0,0,0,0,0,0,0,3,2,0,1,0,0,0,8
"AAAGCCTCAT",,,0,0,0,0,0,0,0,0,0,0,0,0,0,0,0,0,0,1,0,1
"AAAGCCTCCA",30058,"Slc38a3 solute carrier family 38, member 3",0,0,0,0,1,0,0,0,0,0,0,0,0,0,0,0,0,0,0,1
"AAAGCCTCCT",29561,"Ctsf cathepsin F",0,0,0,0,0,1,2,0,0,0,0,1,0,0,0,1,0,0,0,5
"AAAGCCTCTC",42258,"Ccr9 chemokine (C-C motif) receptor 9",0,0,0,0,0,0,0,0,0,0,0,0,0,0,0,0,0,0,1,1
"AAAGCCTGAA",29027,"Sparcl1 SPARC-like 1 (mast9, hevin)",0,0,0,0,0,0,0,0,0,0,0,0,0,1,0,0,0,0,0,1
"AAAGCCTGAG",26255,"- Mus musculus transcribed sequence with weak  similarity to protein ref:NP_062289.1 (M.musculus)  nuclear localization signals binding protein 1 [Mus musculus]",0,0,0,0,0,0,0,0,0,0,0,0,0,0,1,0,0,0,0,1
"AAAGCCTGCT",89423,"- Musculus, clone IMAGE:4949678, mRNA, partial cds",0,0,0,0,0,0,0,0,0,0,1,0,0,0,0,0,0,0,0,1
"AAAGCCTGGA",27526,"Rars arginyl-tRNA synthetase",0,0,1,0,1,0,0,0,1,1,0,0,0,0,0,0,0,0,0,4
"AAAGCCTGGA",86571,"Eps8l1 EPS8-like 1",0,0,1,0,1,0,0,0,1,1,0,0,0,0,0,0,0,0,0,4
"AAAGCCTGTT",87638,"5730533P17Rik RIKEN cDNA 5730533P17 gene",0,0,1,0,0,0,0,0,0,0,0,0,0,0,0,0,0,0,0,1
"AAAGCCTTCC",250974,"- Mus musculus transcribed sequences",0,0,0,1,0,0,0,0,0,0,0,0,0,0,0,0,0,0,0,1
"AAAGCCTTCT",1676,"Tyki thymidylate kinase family LPS-inducible member",0,0,0,0,0,0,0,0,0,0,1,0,0,0,0,0,0,0,0,1
"AAAGCCTTGC",39722,"C530028O21Rik RIKEN cDNA C530028O21 gene",0,0,0,0,0,0,1,0,0,0,0,0,0,0,0,0,0,0,0,1
"AAAGCCTTTG",259242,"Ddx55 DEAD (Asp-Glu-Ala-Asp) box polypeptide 55",0,0,0,0,0,0,0,1,0,0,0,0,0,0,0,0,0,1,0,2
"AAAGCGAAGT",13859,"Rpl41 ribosomal protein L41",0,0,0,0,0,0,0,0,0,0,0,1,0,0,0,0,0,0,0,1
"AAAGCGATTT",,,0,0,0,0,0,0,0,0,0,0,0,0,0,0,1,0,0,0,0,1
"AAAGCGCTAC",258846,"Kif20a kinesin family member 20A",1,0,0,0,0,0,0,0,0,0,0,0,0,0,0,0,0,0,0,1
"AAAGCGGAGG",,,0,0,0,0,0,0,0,0,0,0,1,1,0,0,0,0,0,0,0,2
"AAAGCGGCAC",,,0,0,0,0,0,0,0,0,0,0,0,0,0,0,0,0,0,0,1,1
"AAAGCGGCTT",,,0,0,0,0,0,0,0,0,0,0,0,0,1,0,0,0,0,0,0,1
"AAAGCGTTTT",26062,"2600017H08Rik RIKEN cDNA 2600017H08 gene",0,0,0,0,0,0,0,0,0,0,0,1,0,0,0,0,0,0,0,1
"AAAGCTAAAA",37356,"P38ip-pending transcription factor (p38 interacting protein)",0,0,0,0,0,0,0,0,0,1,0,0,0,0,0,0,0,0,0,1
"AAAGCTAAAG",736,"Sh3gl3 SH3-domain GRB2-like 3",0,0,0,1,0,0,1,1,0,2,0,0,1,0,0,0,0,0,0,6
"AAAGCTAAAG",3679,"Ttc3 tetratricopeptide repeat domain 3",0,0,0,1,0,0,1,1,0,2,0,0,1,0,0,0,0,0,0,6
"AAAGCTAACA",,,0,0,0,1,0,0,0,0,0,0,0,0,0,0,0,0,0,0,0,1
"AAAGCTAAGC",86765,"Rab6ip2 Rab6 interacting protein 2",0,0,0,0,0,0,1,0,0,0,0,0,0,0,0,0,0,0,0,1
"AAAGCTAAGG",,,0,0,0,0,0,0,0,0,0,0,0,0,0,0,0,0,1,0,0,1
"AAAGCTACGA",12246,"Ier5 immediate early response 5",0,2,7,1,2,0,0,1,0,0,0,8,1,0,0,3,0,1,0,26
"AAAGCTAGCA",,,0,0,0,1,0,0,0,0,1,0,0,0,0,0,0,0,0,0,0,2
"AAAGCTAGGA",,,0,0,0,0,0,0,0,0,1,0,0,0,0,0,0,0,0,0,0,1
"AAAGCTAGTG",41729,"Synpr synaptoporin",0,0,0,0,0,1,0,0,0,0,0,0,0,0,0,0,0,0,0,1
"AAAGCTATGA",120876,"9230115F04Rik RIKEN cDNA 9230115F04 gene",0,0,1,0,0,0,0,0,0,0,0,0,0,0,0,0,0,0,0,1
"AAAGCTCAAA",28191,"Ces2 carboxylesterase 2",0,0,0,0,0,0,0,1,0,0,0,0,1,0,0,0,0,0,0,2
"AAAGCTCAAG",1843,"Hspca heat shock protein 1, alpha",0,0,0,0,0,0,0,0,1,1,0,0,0,0,0,0,0,0,0,2
"AAAGCTCACA",133775,"- Mus musculus transcribed sequence with weak  similarity to protein pir:S12207 (M.musculus) S12207 hypothetical protein (B2 element) - mouse",0,0,0,0,0,0,0,0,0,0,1,0,0,0,0,0,0,0,0,1
"AAAGCTCACT",7138,"Plrg1 pleiotropic regulator 1, PRL1 homolog (Arabidopsis)",0,1,1,0,0,0,0,0,0,0,0,0,0,0,0,0,0,0,0,2
"AAAGCTCAGG",43081,"Mapk8ip3 mitogen-activated protein kinase 8 interacting protein 3",0,0,0,0,0,0,1,0,1,0,0,0,0,0,0,0,0,0,0,2
"AAAGCTCATC",259200,"BC002236 cDNA sequence BC002236",0,0,0,1,0,1,0,0,0,0,0,0,0,0,0,0,0,0,0,2
"AAAGCTCATT",220950,"4833415E20Rik RIKEN cDNA 4833415E20 gene",0,0,0,0,0,0,1,0,0,0,0,0,0,0,0,0,1,0,1,3
"AAAGCTCCAC",20693,"2810452K22Rik RIKEN cDNA 2810452K22 gene",0,0,1,0,0,0,1,1,0,0,0,1,0,1,2,0,1,1,0,9
"AAAGCTCCTG",33881,"1300010M03Rik RIKEN cDNA 1300010M03 gene",0,0,0,0,0,0,0,0,1,0,0,0,0,1,0,0,0,0,0,2
"AAAGCTCGTT",,,0,0,0,0,0,0,0,0,0,0,0,0,0,0,0,0,1,0,0,1
"AAAGCTCTAG",210826,"A130064L14Rik RIKEN cDNA A130064L14 gene",0,0,0,0,0,0,0,0,1,0,0,0,0,0,0,0,0,0,2,3
"AAAGCTCTAG",261444,"5033413D22Rik RIKEN cDNA 5033413D22 gene",0,0,0,0,0,0,0,0,1,0,0,0,0,0,0,0,0,0,2,3
"AAAGCTCTAT",22681,"Pon2 paraoxonase 2",0,3,1,1,0,0,2,1,2,0,2,2,3,3,5,4,2,2,1,34
"AAAGCTCTAT",200846,"6330405I24Rik RIKEN cDNA 6330405I24 gene",0,3,1,1,0,0,2,1,2,0,2,2,3,3,5,4,2,2,1,34
"AAAGCTCTCA",35795,"2610207I05Rik RIKEN cDNA 2610207I05 gene",0,0,0,0,0,0,0,0,0,0,0,0,0,0,0,0,0,0,1,1
"AAAGCTCTGA",,,0,0,0,0,0,1,0,0,0,0,0,0,0,0,0,0,0,0,0,1
"AAAGCTCTGG",3644,"Fabp7 fatty acid binding protein 7, brain",0,0,0,0,0,0,0,0,0,0,0,0,0,1,0,0,0,0,0,1
"AAAGCTCTGG",159608,"Tcam1 testicular cell adhesion molecule 1",0,0,0,0,0,0,0,0,0,0,0,0,0,1,0,0,0,0,0,1
"AAAGCTCTGT",32551,"Cd2f10-pending CD2 antigen family, member 10",0,0,0,0,0,0,0,0,1,0,0,0,0,0,0,0,0,0,0,1
"AAAGCTGAAA",84860,"4921525O09Rik RIKEN cDNA 4921525O09 gene",0,0,0,0,0,0,0,0,0,0,0,1,0,0,0,0,0,0,0,1
"AAAGCTGAAC",269043,"- Mus musculus transcribed sequence with weak  similarity to protein sp:P11369 (M.musculus) POL2_MOUSE Retrovirus-related POL polyprotein [Contains: Reverse transcriptase ; Endonuclease]",1,0,0,0,0,0,0,0,0,0,0,0,0,0,0,0,1,0,2,4
"AAAGCTGAAC",31826,"3000004N20Rik RIKEN cDNA 3000004N20 gene",1,0,0,0,0,0,0,0,0,0,0,0,0,0,0,0,1,0,2,4
"AAAGCTGACA",205791,"Atp1a1 ATPase, Na+/K+ transporting, alpha 1 polypeptide",0,0,0,0,0,0,0,1,0,0,0,0,0,0,0,0,0,0,0,1
"AAAGCTGACT",256910,"Uchrp ubiquintin c-terminal hydrolase related polypeptide",0,0,0,0,0,0,0,0,0,0,1,0,0,0,0,0,0,0,0,1
"AAAGCTGATC",133293,"2810038M04Rik RIKEN cDNA 2810038M04 gene",0,0,0,0,0,0,0,0,0,0,0,0,0,0,0,0,0,1,0,1
"AAAGCTGATG",268540,"Chd4 chromodomain helicase DNA binding protein 4",0,0,1,0,0,0,0,0,0,0,0,0,0,0,0,0,0,1,0,2
"AAAGCTGATT",8924,"- Mus musculus transcribed sequence with weak  similarity to protein ref:NP_064477.1 (R.norvegicus)  serine-arginine-rich splicing regulatory protein 86 [Rattus norvegicus]",0,0,0,0,0,0,1,0,0,0,0,0,0,0,0,0,1,0,0,2
"AAAGCTGCAA",30109,"1110055L24Rik RIKEN cDNA 1110055L24 gene",1,5,3,1,0,0,2,1,0,1,0,0,2,0,1,0,3,0,0,20
"AAAGCTGCAG",30109,"1110055L24Rik RIKEN cDNA 1110055L24 gene",0,0,0,0,0,0,0,0,0,0,0,0,0,0,0,0,1,0,0,1
"AAAGCTGCAG",244401,"- Mus musculus transcribed sequences",0,0,0,0,0,0,0,0,0,0,0,0,0,0,0,0,1,0,0,1
"AAAGCTGCCG",,,0,0,0,0,1,1,0,0,0,0,0,0,0,0,0,0,1,1,0,4
"AAAGCTGCGT",,,0,0,0,0,0,0,0,0,0,0,0,0,0,0,0,0,1,0,0,1
"AAAGCTGCTG",21535,"Grpel1 GrpE-like 1, mitochondrial",0,0,0,0,0,0,0,1,0,0,1,0,0,0,0,0,0,0,1,3
"AAAGCTGCTT",24249,"Stk38l serine/threonine kinase 38 like",2,1,0,2,0,0,0,1,2,1,0,0,3,0,0,2,1,0,2,17
"AAAGCTGCTT",248868,"- Mus musculus transcribed sequence",2,1,0,2,0,0,0,1,2,1,0,0,3,0,0,2,1,0,2,17
"AAAGCTGGAG",128627,"Dnclic1 dynein, cytoplasmic, light intermediate chain 1",2,0,0,0,0,0,1,1,0,0,0,0,1,0,1,0,0,1,0,7
"AAAGCTGGCA",246009,"Emp2 epithelial membrane protein 2",1,0,0,0,1,0,0,0,0,0,0,0,0,0,0,0,0,0,0,2
"AAAGCTGGCA",129387,"A230098E07Rik RIKEN cDNA A230098E07 gene",1,0,0,0,1,0,0,0,0,0,0,0,0,0,0,0,0,0,0,2
"AAAGCTGGCT",3446,"Dck deoxycytidine kinase",0,0,0,0,0,1,0,0,0,0,0,0,0,0,0,0,0,0,0,1
"AAAGCTGGGA",24249,"Stk38l serine/threonine kinase 38 like",0,0,0,0,0,0,0,1,0,0,0,0,0,0,0,0,0,0,0,1
"AAAGCTGGGT",17621,"1700003E16Rik RIKEN cDNA 1700003E16 gene",0,0,0,0,0,0,0,0,0,0,0,0,0,0,0,0,0,1,1,2
"AAAGCTGGTT",196464,"Gnai2 guanine nucleotide binding protein, alpha inhibiting 2",0,0,0,0,0,0,0,0,0,0,0,0,0,0,1,0,3,1,2,7
"AAAGCTGTCA",186745,"4933424A10Rik RIKEN cDNA 4933424A10 gene",0,0,0,0,0,0,0,0,0,0,0,0,0,0,0,0,0,0,1,1
"AAAGCTGTCT",37953,"Dsg1 desmoglein 1",0,0,0,0,0,0,0,0,0,0,0,0,0,0,0,1,0,0,0,1
"AAAGCTGTGA",14722,"Ywhaq tyrosine 3-monooxygenase/tryptophan 5-monooxygenase activation protein, theta polypeptide",0,0,0,0,0,0,0,0,0,0,0,0,0,0,0,0,0,0,1,1
"AAAGCTGTGC",10082,"Hip2 huntingtin interacting protein 2",0,0,1,0,0,0,0,1,0,0,0,0,0,0,1,0,0,0,1,4
"AAAGCTGTGC",29027,"Sparcl1 SPARC-like 1 (mast9, hevin)",0,0,1,0,0,0,0,1,0,0,0,0,0,0,1,0,0,0,1,4
"AAAGCTGTGG",930,"Ctsl cathepsin L",0,0,0,1,0,0,0,0,0,0,0,0,0,0,0,0,0,0,0,1
"AAAGCTGTGG",29842,"Ndufv1 NADH dehydrogenase (ubiquinone) flavoprotein 1",0,0,0,1,0,0,0,0,0,0,0,0,0,0,0,0,0,0,0,1
"AAAGCTTCCT",133647,"- Mus musculus transcribed sequences",0,0,0,0,0,0,0,0,0,0,0,0,0,0,1,0,0,0,0,1
"AAAGCTTCCT",219413,"2310022A04Rik RIKEN cDNA 2310022A04 gene",0,0,0,0,0,0,0,0,0,0,0,0,0,0,1,0,0,0,0,1
"AAAGCTTGAC",253307,"D230019A03Rik RIKEN cDNA D230019A03 gene",0,0,0,0,0,0,0,0,0,0,0,0,0,0,0,0,0,1,0,1
"AAAGCTTGGC",31537,"2610206C24Rik RIKEN cDNA 2610206C24 gene",0,0,0,0,0,0,0,0,0,1,0,0,0,0,0,0,0,0,0,1
"AAAGCTTGGT",26515,"Vwa1-pending von Willebrand factor A-domain containing 1",0,0,0,0,0,0,0,0,0,0,0,0,0,0,0,1,0,0,0,1
"AAAGCTTTAT",22681,"Pon2 paraoxonase 2",0,0,0,0,0,0,1,1,0,0,0,0,0,0,0,0,0,1,0,3
"AAAGCTTTAT",200846,"6330405I24Rik RIKEN cDNA 6330405I24 gene",0,0,0,0,0,0,1,1,0,0,0,0,0,0,0,0,0,1,0,3
"AAAGCTTTCT",,,0,0,0,1,0,0,0,0,0,0,0,0,0,0,0,0,0,0,0,1
"AAAGCTTTTG",22753,"Ctsb cathepsin B",0,3,1,3,1,0,0,1,0,0,1,1,0,1,0,0,1,2,0,15
"AAAGCTTTTG",195964,"C030004C14Rik RIKEN cDNA C030004C14 gene",0,3,1,3,1,0,0,1,0,0,1,1,0,1,0,0,1,2,0,15
"AAAGCTTTTT",260116,"2700019D07Rik RIKEN cDNA 2700019D07 gene",0,0,1,0,0,0,0,0,0,0,0,0,0,0,0,0,0,0,0,1
"AAAGGAAAAA",257907,"1110020P15Rik RIKEN cDNA 1110020P15 gene",0,0,1,0,1,0,1,0,0,1,2,0,0,2,0,0,1,0,0,9
"AAAGGAAAAA",196638,"Cdc23 CDC23 (cell division cycle 23, yeast, homolog)",0,0,1,0,1,0,1,0,0,1,2,0,0,2,0,0,1,0,0,9
"AAAGGAAAAG",37950,"Fbxo25 F-box only protein 25",0,0,0,0,0,0,0,0,0,0,0,0,1,0,0,0,0,0,0,1
"AAAGGAAACA",144235,"Pxf peroxisomal farnesylated protein",0,0,1,2,0,0,0,1,0,0,0,0,1,0,0,1,4,0,2,12
"AAAGGAAACG",35303,"- Musculus 16 days embryo head cDNA, RIKEN full-length enriched library, clone:C130039P17 product:unknown EST, full insert sequence.",0,1,0,0,0,0,0,0,0,0,0,0,0,0,0,0,0,0,2,3
"AAAGGAAACT",41054,"5830416A07Rik RIKEN cDNA 5830416A07 gene",0,0,0,1,0,0,0,0,1,0,0,0,0,0,0,0,0,0,1,3
"AAAGGAAAGA",224862,"- Musculus, clone IMAGE:3488793, mRNA",0,0,0,0,0,0,0,0,0,1,0,0,0,0,0,0,0,0,0,1
"AAAGGAAAGG",21652,"Npac-pending cytokine-like nuclear factor n-pac",0,1,0,0,0,0,0,0,0,0,0,0,1,0,0,0,0,0,0,2
"AAAGGAAATA",11778,"- Musculus, clone MGC:28609 IMAGE:4218551, mRNA, complete cds",0,0,0,0,0,0,0,0,0,0,0,0,0,1,0,0,0,0,0,1
"AAAGGAAATC",88061,"Ncor1 nuclear receptor co-repressor 1",0,0,0,0,0,0,0,0,0,1,0,0,0,0,0,0,0,1,0,2
"AAAGGAAATC",138955,"Abca8a ATP-binding cassette, sub-family A (ABC1), member 8a",0,0,0,0,0,0,0,0,0,1,0,0,0,0,0,0,0,1,0,2
"AAAGGAAATG",25720,"Clk3 CDC-like kinase 3",0,0,1,0,0,0,0,0,0,0,0,0,0,0,1,0,0,0,0,2
"AAAGGAACGT",27925,"2810427I04Rik RIKEN cDNA 2810427I04 gene",0,0,0,0,0,0,0,0,1,0,0,0,0,0,0,0,0,0,0,1
"AAAGGAACTG",158126,"4921534H16Rik RIKEN cDNA 4921534H16 gene",0,0,0,0,0,0,0,0,0,1,0,0,0,0,0,0,0,0,1,2
"AAAGGAACTT",207004,"C130083N04Rik RIKEN cDNA C130083N04 gene",0,0,0,1,0,0,1,1,0,0,0,1,2,0,0,1,0,0,0,7
"AAAGGAAGAA",177724,"2810484M10Rik RIKEN cDNA 2810484M10 gene",0,0,0,0,0,0,0,0,1,0,0,0,0,0,0,1,0,0,0,2
"AAAGGAAGAA",1963,"Srrm1 serine/arginine repetitive matrix 1",0,0,0,0,0,0,0,0,1,0,0,0,0,0,0,1,0,0,0,2
"AAAGGAAGAC",177724,"2810484M10Rik RIKEN cDNA 2810484M10 gene",0,0,0,1,0,0,0,0,0,0,0,0,0,0,0,0,0,0,0,1
"AAAGGAAGAG",4095,"Xist inactive X specific transcripts",0,1,0,0,0,0,0,0,0,0,0,0,0,0,0,0,0,0,0,1
"AAAGGAAGAT",22627,"Eps15 epidermal growth factor receptor pathway substrate 15",0,0,0,0,0,0,0,1,0,0,0,0,0,0,0,0,0,0,0,1
"AAAGGAAGAT",249471,"- Mus musculus transcribed sequence",0,0,0,0,0,0,0,1,0,0,0,0,0,0,0,0,0,0,0,1
"AAAGGAAGCC",40753,"syt14r synaptotagmin XIV-related",0,0,0,0,0,0,0,0,0,0,0,0,0,0,0,1,0,0,0,1
"AAAGGAAGGA",37128,"- Mus musculus transcribed sequence with moderate similarity to protein ref:NP_113566.1 (M.musculus)  ribonuclease/angiogenin inhibitor 2 [Mus musculus]",0,0,0,1,0,0,0,0,0,0,0,0,0,0,0,0,0,0,1,2
"AAAGGAAGGA",80984,"5730405I09Rik RIKEN cDNA 5730405I09 gene",0,0,0,1,0,0,0,0,0,0,0,0,0,0,0,0,0,0,1,2
"AAAGGAAGTA",30782,"Mjd Machado-Joseph disease (spinocerebellar ataxia 3, olivopontocerebellar ataxia 3, autosomal dominant, ataxin 3) homolog (human)",0,0,1,0,0,0,0,0,0,0,0,0,0,0,0,0,0,0,0,1
"AAAGGAAGTG",889,"Rac1 RAS-related C3 botulinum substrate 1",0,0,0,0,0,0,0,0,0,0,0,0,1,0,0,0,0,0,1,2
"AAAGGAATAA",27567,"BC017607 cDNA sequence BC017607",0,0,0,0,0,0,0,0,0,0,0,0,1,0,0,1,0,0,0,2
"AAAGGAATCT",34158,"Dhx36 DEAH (Asp-Glu-Ala-His) box polypeptide 36",0,0,0,0,0,0,0,0,0,0,0,1,0,1,0,0,0,0,0,2
"AAAGGAATGT",37835,"Rpl7 ribosomal protein L7",0,0,0,0,0,0,0,0,0,1,0,0,0,0,0,0,0,0,0,1
"AAAGGAATTA",214969,"- Mus musculus transcribed sequence with weak  similarity to protein ref:NP_081764.1 (M.musculus)  RIKEN cDNA 5730493B19 [Mus musculus]",0,0,0,0,1,0,0,0,0,0,0,0,0,0,0,0,0,0,0,1
"AAAGGACAAA",194957,"- Mus musculus transcribed sequences",0,0,0,0,0,0,0,0,0,0,0,0,0,0,0,0,1,0,0,1
"AAAGGACAAG",18133,"Cdkl2 cyclin-dependent kinase-like 2 (CDC2-related kinase)",0,0,0,0,0,0,0,0,0,0,0,0,1,0,0,0,0,0,0,1
"AAAGGACAAT",,,0,0,0,0,0,0,0,0,0,0,0,0,1,0,0,0,0,0,0,1
"AAAGGACACA",86031,"6430590I03Rik RIKEN cDNA 6430590I03 gene",0,1,0,0,0,0,0,0,0,0,0,0,1,2,2,2,0,2,0,10
"AAAGGACACA",25159,"- Mus musculus transcribed sequences",0,1,0,0,0,0,0,0,0,0,0,0,1,2,2,2,0,2,0,10
"AAAGGACACT",,,0,0,0,0,1,0,0,0,0,0,0,0,0,0,0,0,0,0,0,1
"AAAGGACAGA",16769,"Tegt testis enhanced gene transcript",0,0,1,0,0,0,0,0,0,0,0,0,0,0,0,0,0,0,0,1
"AAAGGACAGC",29064,"Cyp2d26 cytochrome P450, family 2, subfamily d, polypeptide 26",0,5,5,6,0,0,10,9,3,2,2,5,4,7,0,2,2,1,1,64
"AAAGGACATC",,,0,0,0,0,0,0,1,1,0,0,0,0,0,0,0,0,0,0,0,2
"AAAGGACCAT",,,0,0,0,0,0,0,0,0,0,0,0,0,0,0,0,0,0,0,1,1
"AAAGGACGAG",,,0,0,0,1,0,0,0,0,0,0,0,0,0,0,0,0,0,0,0,1
"AAAGGACGCA",24105,"Nde1 nuclear distribution gene E homolog 1 (A nidulans)",0,0,1,0,0,0,0,0,1,0,0,0,0,0,0,0,0,0,0,2
"AAAGGACGTA",27259,"AL022610 expressed sequence AL022610",0,0,0,0,0,0,0,0,0,0,0,0,0,0,1,0,0,0,0,1
"AAAGGACGTG",213007,"2900026G05Rik RIKEN cDNA 2900026G05 gene",0,0,0,0,0,0,0,0,0,0,0,0,0,0,0,0,1,0,0,1
"AAAGGACTAA",219674,"2310047I15Rik RIKEN cDNA 2310047I15 gene",0,0,0,0,0,0,1,0,0,0,0,0,0,0,0,0,0,0,0,1
"AAAGGACTCT",267447,"5330439J01Rik RIKEN cDNA 5330439J01 gene",0,1,0,0,0,0,0,0,0,0,0,0,0,0,0,1,0,0,0,2
"AAAGGACTGA",213262,"A430107P09Rik RIKEN cDNA A430107P09 gene",0,0,0,0,0,0,0,0,0,0,1,0,0,0,0,0,0,0,0,1
"AAAGGACTTA",29328,"0610011L14Rik RIKEN cDNA 0610011L14 gene",0,0,0,0,0,0,0,0,1,0,0,0,0,0,0,0,0,0,0,1
"AAAGGACTTG",14860,"Anxa1 annexin A1",0,0,0,0,0,0,0,0,0,0,0,1,0,0,0,0,1,0,0,2
"AAAGGACTTG",250529,"Uble1a ubiquitin-like 1 (sentrin) activating enzyme E1A",0,0,0,0,0,0,0,0,0,0,0,1,0,0,0,0,1,0,0,2
"AAAGGACTTT",29821,"Prdx3 peroxiredoxin 3",0,0,0,1,0,0,0,0,0,0,0,0,0,1,0,0,0,0,0,2
"AAAGGACTTT",17484,"Snca synuclein, alpha",0,0,0,1,0,0,0,0,0,0,0,0,0,1,0,0,0,0,0,2
"AAAGGAGAAA",182061,"0610013E23Rik RIKEN cDNA 0610013E23 gene",0,0,0,0,0,0,0,0,0,0,0,0,0,0,0,0,1,0,0,1
"AAAGGAGAAG",37819,"D5Bwg0860e DNA segment, Chr 5, Brigham & Women's Genetics 0860 expressed",0,0,0,0,0,0,0,0,0,1,0,0,0,0,1,0,0,0,0,2
"AAAGGAGAAG",204765,"Otop1 otopetrin 1",0,0,0,0,0,0,0,0,0,1,0,0,0,0,1,0,0,0,0,2
"AAAGGAGAGA",2550,"Agpt angiopoietin",0,0,0,1,0,0,0,0,0,1,0,1,0,0,0,0,0,0,0,3
"AAAGGAGAGA",245998,"Nfyb nuclear transcription factor-Y beta",0,0,0,1,0,0,0,0,0,1,0,1,0,0,0,0,0,0,0,3
"AAAGGAGAGT",209957,"- Musculus 3 days neonate thymus cDNA, RIKEN full-length enriched library, clone:A630018C21 product:inferred: transcriptional activator SRCAP {Homo sapiens}, full insert sequence.",0,0,0,0,0,0,0,0,0,0,0,0,0,0,0,1,0,0,0,1
"AAAGGAGATC",2180,"Hspcb heat shock protein 1, beta",0,1,0,0,0,0,0,0,0,0,0,0,0,0,0,0,0,0,0,1
"AAAGGAGCCA",88295,"Crry complement receptor related protein",0,0,0,0,0,0,0,0,1,0,0,0,0,0,2,1,0,0,0,4
"AAAGGAGCCC",39130,"2210402A09Rik RIKEN cDNA 2210402A09 gene",0,0,0,0,0,0,0,0,1,1,0,0,0,0,0,0,0,0,0,2
"AAAGGAGGAA",128833,"- Musculus 2 days pregnant adult female ovary cDNA, RIKEN full-length enriched library, clone:E330037L19 product:RAB36, member RAS oncogene family, full insert sequence.",0,0,0,0,0,0,0,0,0,0,0,0,0,0,0,0,0,0,1,1
"AAAGGAGGAA",314,"Galnt4 UDP-N-acetyl-alpha-D-galactosamine:polypeptide N-acetylgalactosaminyltransferase 4",0,0,0,0,0,0,0,0,0,0,0,0,0,0,0,0,0,0,1,1
"AAAGGAGGAG",60650,"1700011J18Rik RIKEN cDNA 1700011J18 gene",0,0,0,0,0,0,0,0,0,0,0,0,1,0,0,0,0,1,0,2
"AAAGGAGGTA",30113,"Ndufs3 NADH dehydrogenase (ubiquinone) Fe-S protein 3",0,0,1,0,0,0,0,0,0,0,0,0,0,0,0,0,0,0,0,1
"AAAGGAGTAA",29200,"2310006I24Rik RIKEN cDNA 2310006I24 gene",0,0,0,0,0,0,0,0,1,0,0,0,0,0,0,0,0,0,0,1
"AAAGGAGTTA",237612,"- Mus musculus transcribed sequences",0,0,0,0,0,0,0,0,10,0,0,0,0,0,2,1,1,1,1,16
"AAAGGATAAG",,,0,0,0,0,0,0,0,0,0,0,1,0,0,0,0,0,1,1,0,3
"AAAGGATATG",104919,"Bcas2 breast carcinoma amplified sequence 2",0,0,0,0,0,0,0,0,0,0,0,0,0,0,0,0,0,0,2,2
"AAAGGATCCA",66913,"Zfp60 zinc finger protein 60",0,0,0,1,0,0,0,0,0,0,0,0,0,0,0,0,0,0,0,1
"AAAGGATCGT",11428,"1110019I14Rik RIKEN cDNA 1110019I14 gene",0,0,0,0,0,0,1,0,0,0,0,0,1,0,0,0,0,1,1,4
"AAAGGATCGT",76649,"Vcam1 vascular cell adhesion molecule 1",0,0,0,0,0,0,1,0,0,0,0,0,1,0,0,0,0,1,1,4
"AAAGGATCTA",87773,"Gpam glycerol-3-phosphate acyltransferase, mitochondrial",0,1,1,0,0,1,0,0,0,2,0,1,0,0,0,0,0,0,0,6
"AAAGGATGAA",128833,"- Musculus 2 days pregnant adult female ovary cDNA, RIKEN full-length enriched library, clone:E330037L19 product:RAB36, member RAS oncogene family, full insert sequence.",0,0,0,0,0,0,0,0,0,0,0,0,0,0,0,0,0,0,1,1
"AAAGGATGAC",,,0,0,0,0,0,0,0,0,0,0,0,0,0,0,0,0,0,0,1,1
"AAAGGATGAG",202841,"Anapc2-pending anaphase-promoting complex subunit 2",0,0,0,0,0,0,0,0,1,0,0,0,0,0,0,0,0,0,0,1
"AAAGGATGGA",26422,"Copg1 coatomer protein complex, subunit gamma 1",0,0,0,0,0,0,0,0,1,0,0,0,0,0,0,0,0,0,0,1
"AAAGGATGGG",68506,"- Mus musculus transcribed sequences",0,0,0,0,0,2,0,0,0,0,0,0,0,1,1,0,1,1,0,6
"AAAGGATGGG",141954,"1200003C05Rik RIKEN cDNA 1200003C05 gene",0,0,0,0,0,2,0,0,0,0,0,0,0,1,1,0,1,1,0,6
"AAAGGATGTA",268301,"D130055I09Rik RIKEN cDNA D130055I09 gene",0,0,0,0,0,0,0,0,0,0,0,0,0,0,0,0,0,0,1,1
"AAAGGATGTT",5304,"Gabra2 gamma-aminobutyric acid (GABA-A) receptor, subunit alpha 2",0,0,0,0,0,1,1,0,0,0,0,0,1,0,1,0,0,0,0,4
"AAAGGATGTT",28700,"Acox2 acyl-Coenzyme A oxidase 2, branched chain",0,0,0,0,0,1,1,0,0,0,0,0,1,0,1,0,0,0,0,4
"AAAGGATTAC",,,0,0,0,0,0,0,0,0,1,0,0,0,0,0,0,0,0,0,0,1
"AAAGGATTAG",29069,"AA960436 expressed sequence AA960436",0,0,0,0,0,0,0,0,0,0,0,0,0,0,0,1,0,0,0,1
"AAAGGATTCC",,,0,0,0,0,0,0,0,0,2,0,0,0,0,1,0,1,0,1,0,5
"AAAGGATTCT",3261,"Cnih cornichon homolog (Drosophila)",0,0,0,0,0,0,0,0,0,0,0,0,0,0,0,0,0,1,1,2
"AAAGGATTGA",3860,"Ryk receptor-like tyrosine kinase",0,0,0,0,0,0,0,0,1,0,0,0,0,0,0,0,0,0,0,1
"AAAGGATTGC",,,0,1,1,0,0,1,0,0,0,0,1,0,0,0,0,0,0,0,0,4
"AAAGGATTTA",1290,"Tcte1 t-complex-associated testis expressed 1",0,0,1,0,0,0,0,0,0,0,0,0,0,0,1,0,0,0,0,2
"AAAGGATTTA",260710,"Sfrs1 splicing factor, arginine/serine-rich 1 (ASF/SF2)",0,0,1,0,0,0,0,0,0,0,0,0,0,0,1,0,0,0,0,2
"AAAGGATTTG",49795,"4833408D11Rik RIKEN cDNA 4833408D11 gene",0,0,0,0,0,0,0,0,0,1,0,0,0,0,1,0,1,0,0,3
"AAAGGCAAAA",87711,"D5Ertd189e DNA segment, Chr 5, ERATO Doi 189, expressed",0,0,1,0,0,0,0,1,2,1,0,0,0,2,1,1,1,0,0,10
"AAAGGCAAAA",118958,"- Musculus adult male diencephalon cDNA, RIKEN full-length enriched library, clone:9330172G08 product:unknown EST, full insert sequence.",0,0,1,0,0,0,0,1,2,1,0,0,0,2,1,1,1,0,0,10
"AAAGGCAAAG",4772,"Edg2 endothelial differentiation, lysophosphatidic acid G-protein-coupled receptor, 2",1,0,0,1,0,1,0,2,0,0,0,0,0,0,0,0,0,1,0,6
"AAAGGCAAAG",221728,"- Mus musculus transcribed sequences",1,0,0,1,0,1,0,2,0,0,0,0,0,0,0,0,0,1,0,6
"AAAGGCAACA",19944,"5730494G16Rik RIKEN cDNA 5730494G16 gene",1,2,1,1,0,0,2,0,0,0,0,1,1,0,0,0,0,0,0,9
"AAAGGCAAGA",166360,"- Musculus 9.5 days embryo parthenogenote cDNA, RIKEN full-length enriched library, clone:B130033J21 product:transcription factor (p38 interacting protein), full insert sequence.",0,0,0,1,0,0,0,0,0,0,0,0,0,0,0,1,0,0,0,2
"AAAGGCAAGC",252409,"Taf7 TAF7 RNA polymerase II, TATA box binding protein (TBP)-associated factor",0,0,0,0,0,0,0,0,0,0,0,0,0,0,0,1,0,0,0,1
"AAAGGCAAGT",19440,"- Musculus mRNA similar to TAF9-like RNA polymerase II, TATA box binding protein (TBP)-associated factor, 31 kD (cDNA clone IMAGE:6334018)",1,0,0,0,0,0,0,0,0,0,0,0,0,0,0,0,0,0,0,1
"AAAGGCAATC",190684,"- Musculus adult male hypothalamus cDNA, RIKEN full-length enriched library, clone:A230073P08 product:unknown EST, full insert sequence.",0,0,0,1,0,0,0,0,0,0,0,0,0,0,0,0,0,0,0,1
"AAAGGCACAC",268363,"Gnai1 guanine nucleotide binding protein, alpha inhibiting 1",0,0,0,0,0,0,0,0,0,0,0,0,1,0,0,0,0,0,0,1
"AAAGGCACAG",12522,"- Mus musculus transcribed sequences",0,0,0,0,0,0,0,1,0,0,0,0,0,0,0,1,0,0,0,2
"AAAGGCACAT",268363,"Gnai1 guanine nucleotide binding protein, alpha inhibiting 1",0,0,0,0,0,0,0,0,0,0,0,0,1,0,0,0,0,0,0,1
"AAAGGCACCA",,,0,0,1,0,0,0,0,0,0,0,0,0,0,0,0,0,0,0,1,2
"AAAGGCACCT",27385,"1810036L03Rik RIKEN cDNA 1810036L03 gene",0,1,0,0,0,0,0,0,0,1,0,0,0,0,0,0,0,0,0,2
"AAAGGCACCT",206223,"- Musculus, Similar to hypothetical protein FLJ12587, clone MGC:36331 IMAGE:4948451, mRNA, complete cds",0,1,0,0,0,0,0,0,0,1,0,0,0,0,0,0,0,0,0,2
"AAAGGCACTT",,,0,0,0,0,0,1,0,0,0,0,0,0,0,0,0,1,0,0,0,2
"AAAGGCAGCA",29391,"1110007F23Rik RIKEN cDNA 1110007F23 gene",0,0,0,1,0,0,0,0,0,0,0,0,0,0,0,0,0,0,1,2
"AAAGGCAGGA",234644,"Zfp288 zinc finger protein 288",0,0,0,1,0,0,1,0,0,0,0,0,0,0,0,2,1,1,0,6
"AAAGGCAGTG",29200,"2310006I24Rik RIKEN cDNA 2310006I24 gene",1,0,0,0,0,0,1,0,0,0,0,1,0,0,0,1,0,0,0,4
"AAAGGCATAA",87738,"5530601I19Rik RIKEN cDNA 5530601I19 gene",0,0,0,0,0,0,0,1,0,0,0,0,0,0,0,0,0,0,0,1
"AAAGGCATAC",254374,"- Mus musculus transcribed sequences",0,0,0,0,0,0,0,0,0,0,0,0,1,0,0,1,0,0,0,2
"AAAGGCATCA",,,0,0,0,0,0,0,0,0,0,0,0,0,0,0,0,0,1,0,0,1
"AAAGGCATTA",,,0,0,0,0,0,0,0,0,0,0,0,0,0,0,0,0,1,0,0,1
"AAAGGCCACT",25748,"4930438M06Rik RIKEN cDNA 4930438M06 gene",0,1,1,0,0,0,0,0,0,0,0,0,0,0,0,0,0,0,0,2
"AAAGGCCAGA",86682,"Zfp319 zinc finger protein 319",0,0,1,0,0,0,0,0,0,0,0,0,0,0,0,0,0,0,0,1
"AAAGGCCCAG",270024,"Za20d1 zinc finger, A20 domain containing 1",0,0,0,0,0,0,0,0,0,0,0,0,0,0,1,0,0,0,0,1
"AAAGGCCTTT",157198,"- Mus musculus transcribed sequence with weak  similarity to protein pir:I58401 (M.musculus) I58401 protein-tyrosine kinase (EC 2.7.1.112) JAK3 - mouse",0,0,0,0,0,0,0,0,0,0,0,0,0,0,0,0,1,0,0,1
"AAAGGCGTTA",257373,"4930579P15Rik RIKEN cDNA 4930579P15 gene",0,0,0,0,1,0,0,0,0,0,0,0,0,0,0,1,0,0,0,2
"AAAGGCTACG",,,0,0,0,0,0,0,0,0,0,0,1,0,0,0,0,0,0,0,0,1
"AAAGGCTAGT",24083,"Tardbp TAR DNA binding protein",0,0,0,0,0,0,0,0,0,1,0,0,0,0,0,0,0,0,0,1
"AAAGGCTATG",,,0,0,0,0,0,0,0,0,0,0,0,0,0,0,0,0,0,0,1,1
"AAAGGCTCAA",27510,"Usp21 ubiquitin specific protease 21",0,0,0,0,0,0,0,0,0,0,0,0,0,0,0,0,0,0,1,1
"AAAGGCTCAC",38055,"Es10 esterase 10",0,0,0,0,0,0,0,1,0,0,0,0,0,0,0,0,0,0,0,1
"AAAGGCTCGA",,,0,0,0,0,0,0,0,0,0,0,0,0,0,0,0,0,0,0,1,1
"AAAGGCTCGG",1620,"Anxa5 annexin A5",0,0,0,0,0,0,0,0,1,0,0,0,0,0,0,0,0,0,0,1
"AAAGGCTCTC",,,0,0,0,0,0,0,0,0,0,0,0,0,0,0,0,0,1,0,0,1
"AAAGGCTGAG",250724,"Msi2h Musashi homolog 2 (Drosophila)",0,0,0,0,0,0,0,0,0,0,0,0,0,0,0,1,0,0,0,1
"AAAGGCTGCA",6957,"Rps3a ribosomal protein S3a",0,0,0,0,0,0,0,0,0,0,0,0,1,0,0,0,0,0,0,1
"AAAGGCTGGA",24821,"1200013P24Rik RIKEN cDNA 1200013P24 gene",0,0,0,0,0,0,0,1,0,0,0,0,0,0,0,0,0,0,1,2
"AAAGGCTGGG",196592,"2310075M17Rik RIKEN cDNA 2310075M17 gene",0,0,0,0,0,0,0,0,0,0,0,0,0,0,0,0,1,0,0,1
"AAAGGCTGGT",87650,"Rab22 RAB22, member RAS oncogene family",0,0,0,0,0,0,0,0,1,0,0,0,0,0,0,0,0,0,1,2
"AAAGGCTGTG",930,"Ctsl cathepsin L",0,0,0,0,0,0,1,0,0,0,0,0,0,0,0,0,0,0,0,1
"AAAGGCTTAG",3267,"Anxa8 annexin A8",0,0,0,0,0,0,0,0,0,0,0,0,0,0,0,0,0,1,0,1
"AAAGGCTTAG",250724,"Msi2h Musashi homolog 2 (Drosophila)",0,0,0,0,0,0,0,0,0,0,0,0,0,0,0,0,0,1,0,1
"AAAGGCTTCA",28421,"Hat1 histidine aminotransferase 1",0,0,0,0,0,0,0,0,0,0,1,0,1,0,0,0,0,0,1,3
"AAAGGCTTCA",99350,"- Mus musculus transcribed sequences",0,0,0,0,0,0,0,0,0,0,1,0,1,0,0,0,0,0,1,3
"AAAGGCTTCT",22684,"Slc35a1 solute carrier family 35 (CMP-sialic acid transporter), member 1",0,0,0,0,0,0,0,0,0,0,0,0,1,0,0,0,0,0,0,1
"AAAGGCTTTG",22668,"Hmgcl 3-hydroxy-3-methylglutaryl-Coenzyme A lyase",0,0,0,0,0,0,0,0,2,1,0,0,1,0,0,0,0,0,0,4
"AAAGGCTTTG",22288,"Ccnd1 cyclin D1",0,0,0,0,0,0,0,0,2,1,0,0,1,0,0,0,0,0,0,4
"AAAGGCTTTT",259094,"5330422G01Rik RIKEN cDNA 5330422G01 gene",0,0,0,0,0,0,0,0,0,0,0,0,0,0,0,0,0,1,1,2
"AAAGGGAAAA",3655,"Rad54l RAD54 like (S. cerevisiae)",0,0,2,0,0,0,0,1,0,0,1,1,0,0,1,0,0,0,0,6
"AAAGGGAAAA",8137,"Chd1 chromodomain helicase DNA binding protein 1",0,0,2,0,0,0,0,1,0,0,1,1,0,0,1,0,0,0,0,6
"AAAGGGAAAG",173278,"- Mus musculus transcribed sequences",0,0,0,0,0,0,0,0,0,0,0,0,0,0,1,0,0,0,0,1
"AAAGGGAAAG",212045,"- Mus musculus transcribed sequences",0,0,0,0,0,0,0,0,0,0,0,0,0,0,1,0,0,0,0,1
"AAAGGGAAAG",220328,"Ahcyl1 S-adenosylhomocysteine hydrolase-like 1",0,0,0,0,0,0,0,0,0,0,0,0,0,0,1,0,0,0,0,1
"AAAGGGAAGG",26422,"Copg1 coatomer protein complex, subunit gamma 1",0,0,0,1,0,0,0,0,0,0,0,0,0,0,0,0,0,0,0,1
"AAAGGGAATA",145,"Ccl2 chemokine (C-C motif) ligand 2",0,0,3,0,0,0,0,0,0,0,0,0,0,0,0,0,0,0,3,6
"AAAGGGAATT",210059,"- Mus musculus transcribed sequence with weak  similarity to protein ref:NP_081764.1 (M.musculus)  RIKEN cDNA 5730493B19 [Mus musculus]",0,0,0,0,0,0,0,0,0,0,0,0,0,0,0,0,0,0,1,1
"AAAGGGACCA",212620,"- Mus musculus transcribed sequences",0,0,0,0,0,0,0,0,0,0,0,0,0,0,0,0,1,0,0,1
"AAAGGGACCC",37214,"Trf transferrin",0,0,0,0,0,0,0,0,0,0,0,0,0,0,0,0,0,0,1,1
"AAAGGGACTG",3655,"Rad54l RAD54 like (S. cerevisiae)",0,1,0,0,0,0,0,0,0,0,0,0,1,0,0,1,0,0,0,3
"AAAGGGACTG",202758,"Muf1-pending Muf1 protein",0,1,0,0,0,0,0,0,0,0,0,0,1,0,0,1,0,0,0,3
"AAAGGGAGAA",43640,"4921506J03Rik RIKEN cDNA 4921506J03 gene",0,0,0,0,0,0,0,1,0,0,0,0,0,0,0,0,0,1,0,2
"AAAGGGAGTA",36756,"2700067E09Rik RIKEN cDNA 2700067E09 gene",0,0,0,0,0,0,0,0,0,0,0,0,0,0,0,0,0,0,1,1
"AAAGGGAGTC",17858,"5230400C17Rik RIKEN cDNA 5230400C17 gene",0,0,1,0,0,0,0,0,0,0,0,0,0,0,0,0,1,0,0,2
"AAAGGGATCA",169240,"9430072K23Rik RIKEN cDNA 9430072K23 gene",0,0,0,1,0,0,0,0,1,0,3,1,3,3,5,6,1,2,1,27
"AAAGGGATTA",236246,"- Mus musculus transcribed sequences",0,0,0,0,0,0,0,0,1,0,0,0,0,0,0,0,0,0,0,1
"AAAGGGCACC",17544,"5430404L10Rik RIKEN cDNA 5430404L10 gene",0,0,0,0,0,0,1,0,0,0,0,0,0,0,0,0,0,0,1,2
"AAAGGGCACT",23653,"Pus1 pseudouridine synthase 1",0,0,4,4,0,0,1,3,4,4,2,0,4,2,4,3,2,0,2,39
"AAAGGGCAGC",25149,"Usp14 ubiquitin specific protease 14",0,0,0,0,0,0,1,0,0,0,0,0,0,0,0,0,0,0,0,1
"AAAGGGCAGT",4598,"Bcan brevican",0,0,0,0,0,0,0,0,0,0,0,0,0,0,0,0,0,0,1,1
"AAAGGGCCTC",27062,"3110031O14Rik RIKEN cDNA 3110031O14 gene",0,0,0,0,0,0,0,0,1,0,0,0,0,0,0,0,0,0,0,1
"AAAGGGCCTG",584,"Anxa2 annexin A2",0,0,0,0,0,0,0,0,0,0,0,0,0,0,1,0,0,0,0,1
"AAAGGGCCTG",3940,"Llglh lethal giant larvae homolog",0,0,0,0,0,0,0,0,0,0,0,0,0,0,1,0,0,0,0,1
"AAAGGGCGGC",,,0,0,0,0,0,0,0,0,0,0,0,1,0,0,0,0,0,0,0,1
"AAAGGGCTCT",4876,"Rcn reticulocalbin",1,0,1,0,0,0,0,1,0,0,0,0,0,0,0,0,0,0,0,3
"AAAGGGCTGC",27233,"Gmeb2 glucocorticoid modulatory element binding protein 2",0,0,0,0,0,0,0,0,0,0,0,0,0,0,0,0,0,0,1,1
"AAAGGGCTGG",252802,"- Mus musculus transcribed sequences",0,0,0,0,0,1,0,0,0,0,0,0,1,0,0,0,0,0,0,2
"AAAGGGCTTA",248746,"Ube2b ubiquitin-conjugating enzyme E2B, RAD6 homology (S. cerevisiae)",0,0,0,0,0,0,0,0,0,0,0,0,1,1,0,0,0,0,0,2
"AAAGGGCTTA",229641,"- Mus musculus transcribed sequence",0,0,0,0,0,0,0,0,0,0,0,0,1,1,0,0,0,0,0,2
"AAAGGGGAAG",17771,"Havcr1 hepatitis A virus cellular receptor 1",0,0,0,0,0,0,0,0,0,0,0,0,1,0,0,0,0,0,0,1
"AAAGGGGAAT",145,"Ccl2 chemokine (C-C motif) ligand 2",0,0,0,0,0,0,0,0,0,0,0,0,0,0,0,0,1,0,0,1
"AAAGGGGACA",20954,"Rgs5 regulator of G-protein signaling 5",0,0,0,1,0,0,2,0,0,0,0,0,0,0,0,0,0,0,0,3
"AAAGGGGACG",,,0,0,0,0,0,0,0,0,0,0,0,0,0,0,1,0,0,0,0,1
"AAAGGGGAGG",196598,"G430041M01Rik RIKEN cDNA G430041M01 gene",0,2,0,1,1,0,0,3,0,0,0,2,4,0,1,0,0,1,2,17
"AAAGGGGATA",5048,"Mcm5 minichromosome maintenance deficient 5, cell division cycle 46 (S. cerevisiae)",0,1,0,0,0,0,0,0,1,0,0,0,0,0,0,0,0,0,2,4
"AAAGGGGCAA",584,"Anxa2 annexin A2",0,0,0,0,0,0,0,0,0,0,0,0,0,0,0,0,0,0,1,1
"AAAGGGGCAG",4871,"Timp3 tissue inhibitor of metalloproteinase 3",0,0,0,0,0,0,0,0,0,0,0,0,0,1,0,0,0,0,0,1
"AAAGGGGCTG",87738,"5530601I19Rik RIKEN cDNA 5530601I19 gene",0,0,0,0,0,0,0,1,0,0,0,0,0,0,0,0,0,0,0,1
"AAAGGGGCTG",27915,"Nxn nucleoredoxin",0,0,0,0,0,0,0,1,0,0,0,0,0,0,0,0,0,0,0,1
"AAAGGGGGAA",73666,"Gpr61 G protein-coupled receptor 61",0,0,0,0,0,0,0,0,0,0,0,0,0,1,0,0,1,0,1,3
"AAAGGGGGCT",13849,"Hspb1 heat shock protein 1",0,0,0,0,0,0,0,0,0,0,0,0,0,0,0,0,2,0,0,2
"AAAGGGGGGA",1061,"Fdx1 ferredoxin 1",0,0,0,0,0,0,0,0,0,1,0,0,0,0,0,0,0,0,0,1
"AAAGGGGGGC",,,0,0,0,0,0,0,0,0,0,0,0,1,0,0,0,0,0,0,0,1
"AAAGGGGGTT",57240,"Hrh1 histamine receptor H 1",0,0,0,0,0,0,0,0,0,0,0,0,0,0,0,0,0,0,1,1
"AAAGGGGTGG",200889,"2310003P10Rik RIKEN cDNA 2310003P10 gene",0,0,0,0,0,1,0,0,0,0,0,0,0,0,0,0,0,0,0,1
"AAAGGGGTTG",4266,"Itm2b integral membrane protein 2B",0,0,0,0,0,0,0,0,0,0,0,0,0,0,0,0,0,0,1,1
"AAAGGGTAAT",195898,"Pbp phosphatidylethanolamine binding protein",0,0,0,0,0,0,0,0,0,0,0,0,0,0,0,0,0,0,1,1
"AAAGGGTAGA",25801,"- Mus musculus transcribed sequences",0,0,0,0,0,0,1,0,0,0,0,0,0,0,0,0,0,0,0,1
"AAAGGGTATT",,,0,0,0,0,0,0,0,0,1,0,0,0,0,0,0,0,0,1,0,2
"AAAGGGTCAT",149071,"Mre11a meiotic recombination 11 homolog A (S. cerevisiae)",0,0,0,0,0,0,0,0,0,0,0,0,0,0,0,0,0,0,1,1
"AAAGGGTCCA",206555,"2700038I16Rik RIKEN cDNA 2700038I16 gene",0,0,0,0,0,0,1,0,0,0,0,0,0,0,0,0,0,0,0,1
"AAAGGGTCCG",44241,"Calcyon-pending calcyon; D1 dopamine receptor-interacting protein",0,0,0,0,0,0,1,0,0,0,0,0,0,0,0,0,0,1,0,2
"AAAGGGTCTG",25633,"Spaf spermatogenesis associated factor",0,0,0,0,0,0,0,0,1,0,0,0,0,0,0,0,0,0,0,1
"AAAGGGTGCC",14860,"Anxa1 annexin A1",0,0,0,0,0,0,0,0,0,0,0,0,0,1,0,0,0,0,0,1
"AAAGGGTGTT",33874,"Tlr3 toll-like receptor 3",0,0,0,0,0,0,0,0,1,0,0,0,0,0,0,0,0,0,0,1
"AAAGGGTTAG",,,0,0,0,1,1,0,0,0,0,0,0,0,0,0,0,0,0,0,0,2
"AAAGGGTTGG",35439,"Sparc secreted acidic cysteine rich glycoprotein",0,0,0,0,0,0,0,1,0,0,0,0,0,0,0,0,0,0,0,1
"AAAGGGTTTT",21606,"Rtn3 reticulon 3",0,0,0,1,0,0,0,0,0,0,0,0,0,0,0,0,0,0,0,1
"AAAGGTAAAA",265947,"- Mus musculus transcribed sequences",0,0,0,1,0,0,0,0,0,0,0,0,0,0,0,0,0,0,0,1
"AAAGGTAAAT",238272,"- Mus musculus transcribed sequence",0,0,0,0,0,0,0,0,0,0,0,0,0,0,0,0,0,0,1,1
"AAAGGTACGG",,,0,0,0,0,0,0,0,0,0,0,0,0,0,0,0,0,0,1,0,1
"AAAGGTACTC",193960,"- Mus musculus transcribed sequences",0,0,0,0,0,1,0,0,0,0,0,0,0,0,0,0,0,0,0,1
"AAAGGTAGCA",653,"H2-Bf histocompatibility 2, complement component factor B",1,0,0,0,0,0,0,0,0,0,0,0,0,0,0,0,0,0,0,1
"AAAGGTAGGT",33490,"Syt13 synaptotagmin 13",0,0,0,0,0,0,0,0,0,0,0,0,0,0,0,0,0,0,1,1
"AAAGGTCAGA",,,0,0,0,0,0,0,0,0,0,0,0,0,0,0,0,1,0,0,0,1
"AAAGGTCAGG",182061,"0610013E23Rik RIKEN cDNA 0610013E23 gene",0,0,0,0,0,0,0,0,1,0,0,0,0,0,0,0,0,0,0,1
"AAAGGTCAGT",,,0,1,0,0,0,0,0,0,0,0,0,0,0,0,0,0,0,0,0,1
"AAAGGTCCTG",145220,"E130113K22Rik RIKEN cDNA E130113K22 gene",0,0,0,0,0,0,0,0,0,0,0,0,0,0,0,0,0,1,0,1
"AAAGGTCGAT",,,0,0,0,0,0,1,0,0,0,0,0,0,0,0,0,0,0,0,0,1
"AAAGGTCGGT",,,0,0,0,0,0,0,0,0,0,0,0,0,0,0,0,0,0,0,1,1
"AAAGGTCTGC",206008,"BC027246 cDNA sequence BC027246",1,0,0,0,0,0,0,0,2,0,0,0,0,0,0,0,0,1,0,4
"AAAGGTCTGC",2400,"Gpx4 glutathione peroxidase 4",1,0,0,0,0,0,0,0,2,0,0,0,0,0,0,0,0,1,0,4
"AAAGGTGAAA",21652,"Npac-pending cytokine-like nuclear factor n-pac",0,0,0,0,0,0,1,0,0,0,0,0,0,0,0,0,0,0,0,1
"AAAGGTGAAG",22712,"1700017B05Rik RIKEN cDNA 1700017B05 gene",0,0,0,0,0,0,0,0,0,0,0,0,0,0,0,0,0,0,1,1
"AAAGGTGACT",,,0,0,0,0,0,0,0,0,0,0,0,0,1,0,0,0,0,0,0,1
"AAAGGTGAGA",,,0,0,0,0,0,0,0,0,0,0,0,0,0,0,0,0,0,1,0,1
"AAAGGTGCTA",,,0,0,1,0,0,0,0,0,0,0,0,0,0,0,0,0,0,0,0,1
"AAAGGTGGAA",153340,"4931406O17Rik RIKEN cDNA 4931406O17 gene",0,0,0,0,0,0,0,0,0,0,0,0,0,2,0,0,0,0,0,2
"AAAGGTGGAT",89906,"5730538E15Rik RIKEN cDNA 5730538E15 gene",0,0,0,0,0,0,0,0,0,0,0,0,0,0,0,1,0,1,0,2
"AAAGGTGGCC",88061,"Ncor1 nuclear receptor co-repressor 1",0,0,0,0,0,0,0,0,0,0,0,0,0,0,0,0,0,1,0,1
"AAAGGTGGTT",1090,"Gpx1 glutathione peroxidase 1",0,1,0,0,0,0,0,0,0,0,0,0,0,0,0,0,0,0,0,1
"AAAGGTGTAT",24069,"Fem1b feminization 1 homolog b (C. elegans)",0,0,0,1,0,0,2,1,0,0,0,1,0,0,1,0,0,0,0,6
"AAAGGTGTCT",240331,"- Mus musculus transcribed sequence with weak  similarity to protein pir:A56236 (H.sapiens) A56236 probable RNA helicase 1 - human",0,0,0,1,0,0,0,0,0,0,0,0,0,0,0,0,0,0,0,1
"AAAGGTGTGC",,,0,0,0,0,0,0,0,0,0,0,0,0,0,0,0,0,0,2,0,2
"AAAGGTGTGG",22061,"Sema4a sema domain, immunoglobulin domain (Ig), transmembrane domain (TM) and short cytoplasmic domain, (semaphorin) 4A",0,0,0,0,0,0,1,0,0,0,0,0,0,0,0,0,0,0,0,1
"AAAGGTGTTA",,,0,0,0,0,0,0,0,0,0,0,1,0,0,0,0,0,0,0,0,1
"AAAGGTTAAA",,,0,0,0,0,0,0,0,0,0,0,0,0,0,0,0,0,0,0,1,1
"AAAGGTTAAT",18834,"Pwp1-pending nuclear phosphoprotein similar to S. cerevisiae PWP1",0,0,0,0,0,0,0,1,0,0,0,0,0,0,0,0,0,0,1,2
"AAAGGTTAGT",43737,"Csnk1a1 casein kinase 1, alpha 1",0,0,0,0,0,0,0,0,0,0,0,0,0,0,0,0,1,0,0,1
"AAAGGTTCAG",29760,"Psmd13 proteasome (prosome, macropain) 26S subunit, non-ATPase, 13",0,0,0,0,0,1,0,0,0,0,0,0,0,0,0,0,0,0,0,1
"AAAGGTTCCC",24565,"Timm23 translocase of inner mitochondrial membrane 23 homolog (yeast)",0,0,0,0,0,0,1,0,0,2,0,0,0,0,0,0,0,0,0,3
"AAAGGTTCCT",25539,"Cryl1 crystallin, lamda 1",0,0,0,0,0,0,0,0,0,0,0,0,0,1,0,0,0,0,0,1
"AAAGGTTGCC",268334,"Abcf1 ATP-binding cassette, sub-family F (GCN20), member 1",0,1,0,0,0,0,0,0,0,0,1,0,0,1,0,0,1,0,0,4
"AAAGGTTGCT",83793,"1110018J23Rik RIKEN cDNA 1110018J23 gene",0,0,0,0,1,0,0,0,1,0,0,0,0,0,0,1,0,0,0,3
"AAAGGTTTTG",3993,"Ntrk2 neurotrophic tyrosine kinase, receptor, type 2",0,1,1,0,0,1,0,0,0,0,0,0,0,0,0,0,0,1,0,4
"AAAGTAAAAA",2185,"Bub1 budding uninhibited by benzimidazoles 1 homolog (S. cerevisiae)",0,0,0,0,0,0,0,0,0,0,0,0,0,0,0,0,0,0,1,1
"AAAGTAAAAA",259925,"2810482G21Rik RIKEN cDNA 2810482G21 gene",0,0,0,0,0,0,0,0,0,0,0,0,0,0,0,0,0,0,1,1
"AAAGTAAAAC",12067,"4933426L22Rik RIKEN cDNA 4933426L22 gene",0,0,0,0,0,0,0,0,0,1,0,0,0,0,0,0,0,0,0,1
"AAAGTAAAAG",253254,"Ppox protoporphyrinogen oxidase",0,1,1,2,0,0,1,4,14,8,9,3,7,11,10,3,3,0,5,82
"AAAGTAAAAG",264900,"- Mus musculus transcribed sequence with moderate similarity to protein pir:S65684 (M.musculus) S65684 protoporphyrinogen oxidase - mouse",0,1,1,2,0,0,1,4,14,8,9,3,7,11,10,3,3,0,5,82
"AAAGTAAAAT",7100,"Abhd3 abhydrolase domain containing 3",0,0,0,0,0,0,0,0,0,0,0,0,0,0,0,0,0,1,0,1
"AAAGTAAACT",,,0,0,0,0,0,0,0,1,0,0,0,0,0,0,0,0,0,0,0,1
"AAAGTAAAGC",,,0,0,0,0,0,0,0,0,0,0,0,0,3,0,0,0,0,0,0,3
"AAAGTAAAGT",251436,"- Mus musculus transcribed sequences",0,0,0,0,0,0,0,0,1,0,0,0,0,0,0,0,0,0,0,1
"AAAGTAAATA",32829,"- Mus musculus transcribed sequences",0,0,0,0,0,0,0,0,0,0,0,0,0,0,0,0,0,0,1,1
"AAAGTAACAT",192397,"- Mus musculus transcribed sequences",0,0,0,1,0,0,0,0,0,0,0,0,0,0,0,0,0,0,0,1
"AAAGTAACAT",40673,"AI316785 expressed sequence AI316785",0,0,0,1,0,0,0,0,0,0,0,0,0,0,0,0,0,0,0,1
"AAAGTAACGA",,,0,0,0,0,0,0,0,0,0,0,1,0,0,0,0,0,0,0,0,1
"AAAGTAAGAC",268606,"D18Ertd653e DNA segment, Chr 18, ERATO Doi 653, expressed",0,0,0,0,0,0,1,0,0,0,0,0,0,0,0,0,0,0,0,1
"AAAGTAATAC",,,0,0,0,0,0,0,1,0,0,0,1,0,0,0,0,0,0,0,0,2
"AAAGTAATCA",15868,"Vdp-pending vesicle docking protein",0,1,0,0,0,0,2,0,0,1,0,0,0,1,0,0,0,0,0,5
"AAAGTAATCT",28893,"Rap1gds1 RAP1, GTP-GDP dissociation stimulator 1",0,0,0,0,0,0,0,0,0,0,0,0,0,0,0,0,0,0,1,1
"AAAGTAATGG",57175,"Cd83 CD83 antigen",0,0,0,0,0,0,0,0,0,0,0,0,0,0,0,0,0,0,1,1
"AAAGTAATGT",,,0,0,0,0,0,0,0,0,1,0,0,0,0,0,0,0,0,0,1,2
"AAAGTAATTA",,,0,0,0,0,0,0,0,0,0,0,0,0,0,0,0,1,0,0,1,2
"AAAGTAATTG",,,0,0,0,0,1,0,0,0,0,0,0,0,0,0,0,0,0,0,0,1
"AAAGTACACA",265796,"LOC233987 similar to zinc finger protein 97",0,1,1,0,0,0,0,1,0,1,0,1,0,0,0,0,2,0,0,7
"AAAGTACATA",269426,"Cdkn2b cyclin-dependent kinase inhibitor 2B (p15, inhibits CDK4)",0,0,0,0,0,0,0,0,0,0,0,0,0,0,1,0,1,0,0,2
"AAAGTACCTC",23987,"C130027E04Rik RIKEN cDNA C130027E04 gene",0,0,0,0,0,0,0,0,0,1,0,0,0,0,0,0,0,0,0,1
"AAAGTACGTC",,,0,0,0,0,1,0,0,0,0,0,0,0,0,0,0,0,0,0,0,1
"AAAGTACTCA",,,0,0,0,0,0,0,0,0,0,0,1,0,0,0,0,0,0,0,0,1
"AAAGTACTGT",,,0,0,0,0,0,0,0,0,0,0,0,0,0,0,0,0,0,1,0,1
"AAAGTACTTA",,,0,0,0,0,0,0,0,1,0,0,0,0,0,0,0,0,0,0,0,1
"AAAGTAGAAA",96073,"A830058I18Rik RIKEN cDNA A830058I18 gene",0,0,0,0,0,0,0,0,0,0,0,0,0,0,0,0,0,1,1,2
"AAAGTAGAAA",144143,"4930541M15Rik RIKEN cDNA 4930541M15 gene",0,0,0,0,0,0,0,0,0,0,0,0,0,0,0,0,0,1,1,2
"AAAGTAGAAG",,,0,0,0,0,0,0,0,0,0,0,0,0,0,0,0,0,0,0,1,1
"AAAGTAGACA",2544,"Ms4a2 membrane-spanning 4-domains, subfamily A, member 2",0,0,0,1,0,0,0,0,0,0,0,0,0,0,0,0,0,0,0,1
"AAAGTAGACC",190748,"- Mus musculus transcribed sequences",0,0,0,0,0,0,1,0,0,0,0,0,0,0,0,0,0,0,0,1
"AAAGTAGATA",131099,"- Mus musculus transcribed sequences",0,0,0,0,0,0,0,0,0,0,0,0,0,0,0,0,0,0,1,1
"AAAGTAGATA",256368,"5830462I21Rik RIKEN cDNA 5830462I21 gene",0,0,0,0,0,0,0,0,0,0,0,0,0,0,0,0,0,0,1,1
"AAAGTAGCCA",,,0,0,1,0,0,0,0,0,0,0,0,0,0,0,0,0,0,0,0,1
"AAAGTAGTAG",204920,"8030446C20Rik RIKEN cDNA 8030446C20 gene",0,0,2,0,0,0,0,0,1,0,0,0,0,0,1,0,0,0,0,4
"AAAGTATAAA",103583,"Mc7-pending brain cDNA 7",0,0,0,0,0,0,0,0,0,0,0,0,1,0,0,0,0,0,0,1
"AAAGTATACT",,,0,0,0,0,0,0,0,0,0,0,0,1,0,0,0,0,0,0,0,1
"AAAGTATATC",128060,"Fuk-pending L-fucose kinase",0,0,0,0,0,0,0,0,0,0,0,0,0,0,0,0,0,0,1,1
"AAAGTATATG",159945,"5730596B20Rik RIKEN cDNA 5730596B20 gene",0,0,0,0,0,0,0,0,0,0,0,0,0,0,0,0,0,0,1,1
"AAAGTATATG",1358,"M6pr mannose-6-phosphate receptor, cation dependent",0,0,0,0,0,0,0,0,0,0,0,0,0,0,0,0,0,0,1,1
"AAAGTATCAC",38384,"- Mus musculus transcribed sequences",0,1,0,0,0,0,1,0,0,0,0,1,1,2,0,1,1,0,0,8
"AAAGTATCAG",34142,"- Mus musculus transcribed sequences",0,0,1,0,0,0,0,1,0,0,0,0,0,0,1,4,0,2,2,11
"AAAGTATCAG",62886,"Galnt7 UDP-N-acetyl-alpha-D-galactosamine: polypeptide N-acetylgalactosaminyltransferase 7",0,0,1,0,0,0,0,1,0,0,0,0,0,0,1,4,0,2,2,11
"AAAGTATGAG",181387,"2610005A10Rik RIKEN cDNA 2610005A10 gene",0,0,0,0,0,1,0,0,0,0,0,0,0,0,0,0,0,0,0,1
"AAAGTATGGA",,,0,0,0,0,0,0,0,0,0,0,0,0,0,0,0,0,2,0,0,2
"AAAGTATGGT",,,0,0,0,1,0,0,0,0,0,0,0,0,0,0,0,0,0,0,0,1
"AAAGTATGTC",,,0,0,0,0,0,0,0,0,0,0,0,0,0,0,0,0,0,0,1,1
"AAAGTATTAA",29910,"Rps6ka1 ribosomal protein S6 kinase polypeptide 1",0,0,1,0,0,0,0,0,0,1,0,0,0,0,0,0,0,0,0,2
"AAAGTATTAA",221272,"Rps6ka3 ribosomal protein S6 kinase polypeptide 3",0,0,1,0,0,0,0,0,0,1,0,0,0,0,0,0,0,0,0,2
"AAAGTATTAT",25755,"Aspn asporin",0,0,0,0,0,0,0,1,0,0,0,0,0,0,0,0,0,0,0,1
"AAAGTATTTC",222683,"- Musculus, clone IMAGE:4501774, mRNA, partial cds",0,0,0,1,0,0,0,0,0,0,1,0,0,0,0,0,0,0,0,2
"AAAGTATTTC",231416,"3300002I08Rik RIKEN cDNA 3300002I08 gene",0,0,0,1,0,0,0,0,0,0,1,0,0,0,0,0,0,0,0,2
"AAAGTCAAAA",23661,"3110030G19Rik RIKEN cDNA 3110030G19 gene",0,2,1,0,0,0,0,1,0,3,0,0,1,0,0,0,2,0,0,10
"AAAGTCAAAG",990,"Prkcm protein kinase C, mu",0,0,0,0,0,0,0,0,0,0,0,1,0,0,0,0,0,0,0,1
"AAAGTCAAAT",117581,"2610020N02Rik RIKEN cDNA 2610020N02 gene",0,0,0,0,1,1,1,0,2,1,0,0,1,2,0,1,1,0,1,12
"AAAGTCAATT",182884,"- Mus musculus transcribed sequences",0,0,0,0,0,1,0,0,0,2,0,0,1,0,0,0,0,0,0,4
"AAAGTCACAG",260743,"- Musculus 2 days pregnant adult female ovary cDNA, RIKEN full-length enriched library, clone:E330014F24 product:hypothetical Initiation factor IF2/eIF5b, domain 3 structure containing protein, full insert sequence.",0,0,0,1,0,0,0,0,0,0,0,0,0,0,0,0,0,0,0,1
"AAAGTCACAT",46606,"2810012K13Rik RIKEN cDNA 2810012K13 gene",0,0,0,1,0,0,0,0,0,0,0,0,0,0,0,0,0,0,0,1
"AAAGTCACCT",31488,"4933403L16Rik RIKEN cDNA 4933403L16 gene",0,0,0,0,0,0,0,0,1,0,0,0,0,0,0,0,0,0,0,1
"AAAGTCACTC",135067,"Zfp11 zinc finger protein 11",0,0,0,0,0,0,0,0,0,0,0,0,0,0,0,0,0,0,1,1
"AAAGTCACTT",1379,"Matn1 matrilin 1, cartilage matrix protein 1",0,2,1,1,2,1,0,4,0,1,2,1,0,0,2,0,1,0,2,20
"AAAGTCACTT",14487,"Map2k6 mitogen activated protein kinase kinase 6",0,2,1,1,2,1,0,4,0,1,2,1,0,0,2,0,1,0,2,20
"AAAGTCAGAA",41044,"- Musculus, clone IMAGE:4222597, mRNA",0,1,1,0,0,0,0,0,0,0,0,0,0,0,0,0,0,0,0,2
"AAAGTCAGCT",268905,"4933402J24Rik RIKEN cDNA 4933402J24 gene",0,1,0,0,0,0,0,0,0,0,0,0,0,0,0,0,0,0,0,1
"AAAGTCAGGA",2635,"Pkm2 pyruvate kinase, muscle",0,1,0,1,0,1,0,1,0,1,0,0,2,0,0,1,0,0,0,8
"AAAGTCAGGA",27512,"6330503C17Rik RIKEN cDNA 6330503C17 gene",0,1,0,1,0,1,0,1,0,1,0,0,2,0,0,1,0,0,0,8
"AAAGTCAGGG",30084,"Np15 nuclear protein 15.6",0,0,0,0,0,0,1,0,1,1,0,0,0,0,0,0,1,0,0,4
"AAAGTCAGGG",41878,"4933414G08 hypothetical protein 4933414G08",0,0,0,0,0,0,1,0,1,1,0,0,0,0,0,0,1,0,0,4
"AAAGTCAGGT",118958,"- Musculus adult male diencephalon cDNA, RIKEN full-length enriched library, clone:9330172G08 product:unknown EST, full insert sequence.",0,0,0,0,0,0,0,0,0,0,0,0,0,0,0,1,0,0,0,1
"AAAGTCAGTC",258481,"- Mus musculus transcribed sequences",0,0,0,0,0,0,0,1,0,0,0,0,0,0,0,0,0,0,0,1
"AAAGTCAGTG",120165,"9030221A05Rik RIKEN cDNA 9030221A05 gene",0,0,1,0,0,0,0,0,0,0,0,0,0,0,0,0,0,0,0,1
"AAAGTCATCA",31922,"- Musculus, clone IMAGE:5068832, mRNA, partial cds",0,0,0,0,0,0,0,1,0,0,0,0,0,0,1,0,1,0,2,5
"AAAGTCATTG",121878,"Tpm1 tropomyosin 1, alpha",0,2,0,0,1,0,0,0,0,0,0,0,0,0,0,0,0,1,0,4
"AAAGTCCAAA",39913,"Lrrn3 leucine rich repeat protein 3, neuronal",0,0,2,0,0,0,0,0,0,0,0,0,0,0,0,0,0,0,0,2
"AAAGTCCAAG",41138,"5930400I17 hypothetical protein 5930400I17",0,0,0,0,1,0,0,0,0,1,0,0,0,0,0,0,0,0,0,2
"AAAGTCCAAG",267433,"Rbp1l1 retinoblastoma binding protein 1-like 1",0,0,0,0,1,0,0,0,0,1,0,0,0,0,0,0,0,0,0,2
"AAAGTCCAAT",86453,"B230313N05Rik RIKEN cDNA B230313N05 gene",0,0,0,0,0,0,0,0,0,0,0,0,0,0,0,0,0,0,1,1
"AAAGTCCACT",256966,"Mtap2 microtubule-associated protein 2",0,0,2,0,0,0,0,1,0,0,0,0,0,0,0,0,0,0,0,3
"AAAGTCCACT",39896,"Copg2 coatomer protein complex, subunit gamma 2",0,0,2,0,0,0,0,1,0,0,0,0,0,0,0,0,0,0,0,3
"AAAGTCCCAA",28852,"1810004F21Rik RIKEN cDNA 1810004F21 gene",0,0,0,1,0,0,0,0,0,0,0,0,0,0,0,0,0,0,0,1
"AAAGTCCCAG",5236,"Ralgds ral guanine nucleotide dissociation stimulator",0,0,0,0,0,0,0,0,0,0,0,1,0,0,0,0,0,0,0,1
"AAAGTCCCAG",5938,"Myh9 myosin heavy chain IX",0,0,0,0,0,0,0,0,0,0,0,1,0,0,0,0,0,0,0,1
"AAAGTCCCCG",2795,"Surf4 surfeit gene 4",0,0,0,0,0,0,0,0,0,0,0,0,0,0,1,0,0,0,0,1
"AAAGTCCCCT",23960,"3110006E14Rik RIKEN cDNA 3110006E14 gene",0,0,0,0,0,0,0,0,0,0,0,0,0,0,0,1,0,0,0,1
"AAAGTCCTAA",,,0,0,0,1,0,0,1,0,0,0,0,0,0,1,1,0,2,0,0,6
"AAAGTCCTCA",209933,"Raptor-pending raptor",0,0,0,1,0,0,0,0,0,0,0,0,0,0,0,0,0,0,0,1
"AAAGTCCTGT",127915,"- Musculus 0 day neonate thymus cDNA, RIKEN full-length enriched library, clone:A430073O05 product:unknown EST, full insert sequence.",0,0,1,0,0,0,0,0,0,1,0,1,0,0,0,4,1,0,0,8
"AAAGTCCTTT",50655,"8430406N16Rik RIKEN cDNA 8430406N16 gene",0,0,1,0,0,0,0,1,0,0,0,0,1,0,1,8,1,2,2,17
"AAAGTCGATG",45688,"E130308A19Rik RIKEN cDNA E130308A19 gene",0,0,1,0,1,0,0,0,0,0,0,0,1,0,2,2,0,0,1,8
"AAAGTCGATT",5145,"Pde1c phosphodiesterase 1C",0,0,0,1,0,0,0,0,0,0,0,0,0,0,0,0,0,0,0,1
"AAAGTCTAAA",12885,"Dach1 dachshund 1 (Drosophila)",0,0,0,0,0,0,0,0,0,0,0,0,0,0,0,0,0,0,1,1
"AAAGTCTACA",10724,"Ehf ets homologous factor",0,0,0,0,0,0,0,0,0,0,0,1,0,0,0,0,0,0,0,1
"AAAGTCTACT",29572,"9430009J09Rik RIKEN cDNA 9430009J09 gene",0,0,0,0,0,0,0,0,0,0,0,0,0,0,0,0,0,0,1,1
"AAAGTCTAGA",39913,"Lrrn3 leucine rich repeat protein 3, neuronal",0,0,0,0,0,1,0,0,0,0,0,0,0,0,0,0,0,0,0,1
"AAAGTCTCGG",,,0,0,0,1,0,0,0,0,0,0,0,0,0,0,0,0,0,0,0,1
"AAAGTCTCTA",,,0,0,0,0,0,0,0,0,0,0,0,0,0,0,1,0,0,0,0,1
"AAAGTCTGCC",44068,"3830406C13Rik RIKEN cDNA 3830406C13 gene",1,0,1,0,0,0,0,0,1,0,0,0,0,0,0,0,0,0,0,3
"AAAGTCTGCC",2400,"Gpx4 glutathione peroxidase 4",1,0,1,0,0,0,0,0,1,0,0,0,0,0,0,0,0,0,0,3
"AAAGTCTGGG",218240,"E1bap5-pending EIB-55kDa associated protein 5",0,0,0,0,0,0,0,0,0,0,0,0,0,0,0,0,0,0,1,1
"AAAGTCTTAA",89906,"5730538E15Rik RIKEN cDNA 5730538E15 gene",0,0,0,0,0,0,0,0,0,0,0,0,0,1,0,0,0,0,0,1
"AAAGTCTTCA",16773,"Alb1 albumin 1",0,1,2,0,0,0,0,0,1,0,0,1,0,1,0,1,2,0,1,10
"AAAGTCTTCA",29542,"Murr1 U2af1-rs1 region 1",0,1,2,0,0,0,0,0,1,0,0,1,0,1,0,1,2,0,1,10
"AAAGTCTTCT",133872,"Stfa1 stefin A1",0,0,0,0,0,1,0,0,0,0,0,0,0,0,0,0,0,0,0,1
"AAAGTCTTGG",,,0,0,0,0,0,0,0,0,0,0,0,0,0,0,0,0,0,0,1,1
"AAAGTCTTGT",34749,"Nag-pending neuroblastoma-amplified protein",0,0,0,0,0,0,0,0,0,0,0,0,1,0,0,0,0,0,0,1
"AAAGTCTTTA",16773,"Alb1 albumin 1",0,0,0,0,0,0,0,0,0,0,0,0,0,0,0,0,0,1,0,1
"AAAGTCTTTG",131312,"Tbrg3 transforming growth factor beta regulated gene 3",0,0,0,0,0,0,0,0,0,0,0,0,0,0,1,0,0,0,0,1
"AAAGTGAAAA",29054,"2610529I12Rik RIKEN cDNA 2610529I12 gene",0,1,2,3,1,1,1,2,4,2,2,0,2,1,1,0,2,0,2,27
"AAAGTGAAAA",158160,"4921537P18Rik RIKEN cDNA 4921537P18 gene",0,1,2,3,1,1,1,2,4,2,2,0,2,1,1,0,2,0,2,27
"AAAGTGAACA",,,0,0,0,0,0,0,0,0,0,0,0,0,0,0,0,0,0,1,0,1
"AAAGTGAAGA",188851,"Pdap1 PDGFA associated protein 1",0,1,0,1,0,0,0,0,1,0,1,0,0,0,0,1,0,0,0,5
"AAAGTGAAGA",247777,"1300019H17Rik RIKEN cDNA 1300019H17 gene",0,1,0,1,0,0,0,0,1,0,1,0,0,0,0,1,0,0,0,5
"AAAGTGAAGG",31598,"2310009E07Rik RIKEN cDNA 2310009E07 gene",0,1,2,3,1,0,3,3,4,0,1,4,1,2,3,5,10,1,3,47
"AAAGTGAATA",238024,"- Mus musculus transcribed sequence",0,0,0,0,0,0,0,0,0,0,0,0,0,0,0,0,0,0,1,1
"AAAGTGACAA",49441,"Zik1 zinc finger protein interacting with K protein 1",0,0,0,1,0,0,0,0,0,0,0,0,0,0,0,0,0,0,0,1
"AAAGTGACAG",1129,"Rps2 ribosomal protein S2",0,0,1,0,0,0,0,0,0,0,0,0,0,0,0,0,0,0,0,1
"AAAGTGACAT",206051,"2700084A09Rik RIKEN cDNA 2700084A09 gene",0,0,0,0,0,0,0,0,0,0,0,0,0,0,0,0,0,1,0,1
"AAAGTGACTA",2968,"Cntn3 contactin 3",0,0,0,0,0,0,0,0,0,0,0,0,0,0,0,0,0,0,1,1
"AAAGTGACTG",200636,"1200008A14Rik RIKEN cDNA 1200008A14 gene",0,0,0,0,0,0,0,0,0,0,0,0,0,0,0,0,0,0,1,1
"AAAGTGAGGA",127871,"9830127L17Rik RIKEN cDNA 9830127L17 gene",0,0,0,0,0,0,0,0,0,0,0,0,0,0,0,1,0,0,0,1
"AAAGTGAGTT",,,0,0,0,0,0,0,0,1,0,0,0,0,0,0,0,0,0,0,0,1
"AAAGTGATCT",37381,"Slc35a5 solute carrier family 35, member A5",0,0,0,1,0,0,0,0,0,0,0,0,0,0,0,0,0,0,0,1
"AAAGTGATCT",264984,"D730043G07Rik RIKEN cDNA D730043G07 gene",0,0,0,1,0,0,0,0,0,0,0,0,0,0,0,0,0,0,0,1
"AAAGTGATGC",17185,"Lgmn legumain",0,0,0,0,0,0,1,0,0,0,0,0,0,0,0,1,0,0,0,2
"AAAGTGATTT",22130,"Rpn2 ribophorin II",0,0,0,1,0,0,0,0,0,0,0,0,0,0,0,0,0,0,0,1
"AAAGTGCAAG",209329,"G430025P05Rik RIKEN cDNA G430025P05 gene",0,0,0,0,0,0,0,0,0,0,0,0,0,0,0,0,0,1,0,1
"AAAGTGCACT",,,0,0,0,1,0,0,0,0,0,0,0,0,0,0,0,0,0,0,0,1
"AAAGTGCCAA",200406,"Smarca4 SWI/SNF related, matrix associated, actin dependent regulator of chromatin, subfamily a, member 4",0,0,0,0,0,0,0,0,0,3,0,0,0,0,0,1,0,0,0,4
"AAAGTGCCAG",16773,"Alb1 albumin 1",0,0,0,0,0,0,1,0,0,0,0,0,0,0,0,0,0,0,0,1
"AAAGTGCCCA",11480,"2810470K21Rik RIKEN cDNA 2810470K21 gene",0,1,0,1,1,0,0,0,0,0,1,4,0,0,0,0,1,0,0,9
"AAAGTGCCTA",39641,"B130007O04Rik RIKEN cDNA B130007O04 gene",0,0,0,1,0,0,0,0,0,0,0,0,0,0,0,0,0,0,0,1
"AAAGTGCTCA",39249,"- Mus musculus transcribed sequences",0,1,0,0,0,0,0,0,0,0,0,0,0,0,0,0,0,0,0,1
"AAAGTGCTGC",679,"Rom1 rod outer segment membrane protein 1",0,0,0,0,0,0,0,0,0,1,0,0,0,0,0,0,0,0,1,2
"AAAGTGCTTA",5593,"- Mus musculus transcribed sequences",0,0,0,1,0,0,0,0,0,0,0,0,0,0,0,0,0,0,0,1
"AAAGTGCTTG",21094,"Grinl1a glutamate receptor, ionotropic, N-methyl D-aspartate-like 1A",0,0,0,1,0,0,0,0,0,0,0,0,0,1,0,0,0,0,0,2
"AAAGTGCTTT",148886,"Dspg3 dermatan sulphate proteoglycan 3",0,1,0,0,0,0,0,0,0,0,0,0,0,0,0,0,0,0,0,1
"AAAGTGGAAC",10801,"Stra6 stimulated by retinoic acid gene 6",0,0,0,0,0,0,1,0,0,0,0,0,0,1,0,0,0,0,0,2
"AAAGTGGAAG",31598,"2310009E07Rik RIKEN cDNA 2310009E07 gene",0,0,0,0,0,0,0,1,0,0,0,0,0,0,0,0,0,2,0,3
"AAAGTGGAAT",216435,"- Mus musculus transcribed sequence with weak  similarity to protein ref:NP_080807.1 (M.musculus)  RIKEN cDNA 2700083B06 [Mus musculus]",0,0,1,4,0,0,0,0,0,2,2,0,0,1,1,0,0,0,1,12
"AAAGTGGACA",40776,"3222401M22Rik RIKEN cDNA 3222401M22 gene",0,1,0,0,0,0,0,0,0,0,0,0,0,0,0,0,0,0,0,1
"AAAGTGGACC",24788,"2310047M15Rik RIKEN cDNA 2310047M15 gene",0,1,0,0,0,0,0,1,1,0,0,0,0,0,1,0,2,1,0,7
"AAAGTGGACC",195310,"Hnrpdl heterogeneous nuclear ribonucleoprotein D-like",0,1,0,0,0,0,0,1,1,0,0,0,0,0,1,0,2,1,0,7
"AAAGTGGCAA",86959,"9630046K23Rik RIKEN cDNA 9630046K23 gene",0,0,0,0,0,0,0,0,0,0,0,0,0,1,0,0,0,0,0,1
"AAAGTGGCAG",220885,"Ncdn-pending neurochondrin",0,0,1,1,0,0,0,0,0,1,0,0,0,0,0,0,0,0,0,3
"AAAGTGGCCA",259802,"Ccrl1 chemokine (C-C) receptor-like 1",0,0,0,0,0,0,0,1,0,0,0,0,0,0,1,0,0,0,0,2
"AAAGTGGCCC",4368,"Gclc glutamate-cysteine ligase, catalytic subunit",0,0,0,0,0,0,0,0,0,0,0,0,0,0,0,0,0,0,1,1
"AAAGTGGCCG",98228,"Bcs1l BCS1-like (yeast)",0,0,0,1,0,0,0,0,0,0,0,0,0,0,0,0,0,0,0,1
"AAAGTGGCCG",270066,"2410030A14Rik RIKEN cDNA 2410030A14 gene",0,0,0,1,0,0,0,0,0,0,0,0,0,0,0,0,0,0,0,1
"AAAGTGGCGT",,,0,0,0,0,0,0,0,0,0,0,0,0,0,0,0,0,0,0,1,1
"AAAGTGGCTA",21094,"Grinl1a glutamate receptor, ionotropic, N-methyl D-aspartate-like 1A",0,0,0,0,0,0,1,0,0,0,0,0,0,0,0,0,0,0,0,1
"AAAGTGGGAA",193526,"Csda cold shock domain protein A",0,0,0,0,0,0,0,0,0,0,0,0,0,0,0,0,0,1,0,1
"AAAGTGGGAG",35252,"- Mus musculus transcribed sequences",0,0,0,1,0,0,0,0,0,0,0,0,0,0,0,0,0,0,0,1
"AAAGTGGGCA",131001,"9430086K21Rik RIKEN cDNA 9430086K21 gene",0,0,0,0,1,0,0,0,0,0,0,0,0,0,0,0,0,0,0,1
"AAAGTGGGCG",38870,"Slc5a2 solute carrier family 5 (sodium/glucose cotransporter), member 2",0,1,0,0,0,0,0,0,0,0,0,0,0,0,0,0,0,0,0,1
"AAAGTGGGTG",154457,"Zfp297 zinc finger protein 297",0,2,3,5,0,2,1,4,2,0,1,3,5,2,11,5,8,5,3,62
"AAAGTGGGTT",28689,"Tbrg1 transforming growth factor beta regulated gene 1",0,0,1,0,0,0,1,0,0,0,0,0,0,0,0,1,0,0,0,3
"AAAGTGGTCC",1240,"Gh growth hormone",1,0,0,0,1,0,0,1,0,0,0,0,0,0,0,0,0,0,0,3
"AAAGTGGTGA",12962,"Gdap3 ganglioside-induced differentiation-associated-protein 3",0,0,0,0,0,0,0,0,0,1,0,0,0,0,0,0,0,0,0,1
"AAAGTGGTGG",35853,"Comt catechol-O-methyltransferase",0,0,0,0,0,0,0,0,0,0,0,0,0,0,0,1,0,0,0,1
"AAAGTGGTTT",,,0,0,0,0,0,0,0,1,0,0,0,0,0,0,0,0,0,0,1,2
"AAAGTGTAAG",,,0,0,0,0,0,0,0,0,0,0,0,0,0,1,0,0,0,0,0,1
"AAAGTGTAAT",2877,"Alcam activated leukocyte cell adhesion molecule",0,0,1,0,0,0,0,0,0,0,0,0,0,0,0,0,0,0,0,1
"AAAGTGTATC",,,0,1,0,0,0,0,0,0,0,0,0,0,0,0,0,0,0,0,0,1
"AAAGTGTCAA",,,0,0,0,0,0,0,0,0,0,0,0,0,0,0,0,0,0,0,1,1
"AAAGTGTCAC",156909,"6720461J16Rik RIKEN cDNA 6720461J16 gene",0,0,0,0,0,0,0,0,0,0,0,0,0,0,0,1,0,0,0,1
"AAAGTGTCAG",156909,"6720461J16Rik RIKEN cDNA 6720461J16 gene",0,1,2,1,0,0,0,0,1,1,0,0,0,0,0,0,0,1,0,7
"AAAGTGTCAT",253469,"C030032C09Rik RIKEN cDNA C030032C09 gene",0,0,0,0,0,0,0,0,0,0,0,0,0,0,1,0,0,0,0,1
"AAAGTGTCTT",38924,"5830457H20 hypothetical protein 5830457H20",0,0,2,0,0,0,0,0,0,0,1,0,0,0,1,1,0,0,1,6
"AAAGTGTGAA",158396,"5730420F10Rik RIKEN cDNA 5730420F10 gene",0,0,0,0,0,0,0,0,0,0,0,0,1,1,0,0,0,0,0,2
"AAAGTGTGAC",3471,"Car1 carbonic anhydrase 1",0,0,0,1,0,0,0,0,0,1,0,0,0,0,0,0,0,0,0,2
"AAAGTGTGCA",,,0,0,0,0,0,0,0,0,0,0,0,0,0,0,0,0,0,1,0,1
"AAAGTGTGTA",,,0,0,0,0,0,0,1,0,0,0,0,0,0,0,0,0,0,0,0,1
"AAAGTGTGTG",28099,"Soat1 sterol O-acyltransferase 1",0,0,0,0,0,0,0,0,0,0,0,0,1,0,0,0,0,1,0,2
"AAAGTGTTGA",17009,"Ralbp1 ralA binding protein 1",0,0,0,0,0,0,0,0,0,0,0,0,0,0,0,0,0,0,2,2
"AAAGTGTTGG",21331,"4930451A13Rik RIKEN cDNA 4930451A13 gene",0,0,0,0,0,0,0,0,0,0,0,0,0,0,0,0,0,0,1,1
"AAAGTGTTTC",21684,"Cab39 calcium binding protein",1,6,4,4,2,2,3,4,1,6,3,1,4,1,3,3,4,1,4,57
"AAAGTTAAAT",211917,"MOR248-8 olfactory receptor MOR248-8",0,0,0,0,0,2,0,0,0,0,0,0,0,0,0,0,0,0,0,2
"AAAGTTAAGC",64030,"- Musculus 16 days embryo head cDNA, RIKEN full-length enriched library, clone:C130073O12 product:hypothetical protein, full insert sequence.",0,0,0,0,1,0,0,0,0,0,0,0,0,0,0,0,0,0,0,1
"AAAGTTAAGG",9086,"Slc16a1 solute carrier family 16 (monocarboxylic acid transporters), member 1",0,0,0,0,0,0,0,0,0,0,0,0,0,0,0,0,0,0,1,1
"AAAGTTACCC",,,0,0,0,0,0,0,0,0,0,0,0,0,0,0,0,0,0,0,1,1
"AAAGTTAGGA",,,0,0,0,0,0,0,0,0,1,0,0,0,0,0,0,0,0,0,0,1
"AAAGTTATAA",,,0,0,0,1,0,0,0,0,0,0,0,0,0,0,0,0,0,0,0,1
"AAAGTTATGA",,,0,0,0,1,0,0,0,0,0,0,0,0,0,0,0,0,0,0,0,1
"AAAGTTATTA",246810,"- Musculus, clone IMAGE:3486201, mRNA",0,0,1,0,0,0,0,0,0,0,0,0,0,0,0,0,0,0,0,1
"AAAGTTATTT",134794,"2310014H01Rik RIKEN cDNA 2310014H01 gene",0,2,2,1,0,0,0,1,1,0,1,1,0,0,0,0,0,0,0,9
"AAAGTTATTT",218910,"4921514I20Rik RIKEN cDNA 4921514I20 gene",0,2,2,1,0,0,0,1,1,0,1,1,0,0,0,0,0,0,0,9
"AAAGTTCAAA",41271,"Stard7 START domain containing 7",0,0,0,0,0,0,0,1,0,0,0,0,0,0,1,0,0,0,0,2
"AAAGTTCAAG",99,"Rrm2 ribonucleotide reductase M2",0,0,0,0,0,0,0,0,0,0,0,0,1,0,0,0,0,0,0,1
"AAAGTTCACA",228528,"- Mus musculus transcribed sequence with weak  similarity to protein ref:NP_081764.1 (M.musculus)  RIKEN cDNA 5730493B19 [Mus musculus]",0,0,1,0,0,0,0,0,0,0,0,0,0,0,0,0,0,0,0,1
"AAAGTTCCAA",,,0,0,0,0,0,0,0,0,1,0,0,0,0,0,0,0,0,0,0,1
"AAAGTTCCCT",197554,"Ahsg alpha-2-HS-glycoprotein",0,1,0,0,0,0,0,0,0,1,0,0,0,0,0,0,0,0,0,2
"AAAGTTCCTG",27130,"Ipo8 importin 8",0,2,0,0,0,0,0,0,0,0,0,0,0,0,0,0,0,0,0,2
"AAAGTTCCTT",5731,"Ddt D-dopachrome tautomerase",0,0,0,0,0,0,0,0,0,0,0,1,0,0,0,0,0,0,0,1
"AAAGTTCGGA",28919,"Dstn destrin",0,0,0,2,5,0,0,0,0,0,0,0,0,0,0,0,0,0,0,7
"AAAGTTCTAA",179945,"2310061N19Rik RIKEN cDNA 2310061N19 gene",0,0,0,1,0,0,0,0,1,0,0,0,0,0,2,0,0,0,0,4
"AAAGTTCTGT",46638,"0610037L13Rik RIKEN cDNA 0610037L13 gene",1,0,0,1,0,0,1,1,0,0,0,0,0,0,0,2,1,3,0,10
"AAAGTTCTGT",9621,"1700048E23Rik RIKEN cDNA 1700048E23 gene",1,0,0,1,0,0,1,1,0,0,0,0,0,0,0,2,1,3,0,10
"AAAGTTGAAC",,,0,0,0,0,0,0,0,0,0,0,0,1,0,0,0,0,0,0,0,1
"AAAGTTGAAT",76554,"Mpv17l Mpv17 transgene, kidney disease mutant-like",0,0,0,0,0,2,0,0,0,0,0,0,0,0,0,0,0,0,0,2
"AAAGTTGACC",1841,"Mrps31 mitochondrial ribosomal protein S31",0,0,0,0,0,0,0,0,0,0,1,0,0,0,0,0,0,0,0,1
"AAAGTTGACT",,,0,1,0,2,0,0,0,0,0,0,0,0,0,2,0,0,0,0,0,5
"AAAGTTGATC",215786,"- Musculus adult male corpora quadrigemina cDNA, RIKEN full-length enriched library, clone:B230380B16 product:unclassifiable, full insert sequence.",0,0,0,0,0,0,0,0,0,0,0,0,0,1,0,0,0,0,0,1
"AAAGTTGATG",2924,"Pdgfra platelet derived growth factor receptor, alpha polypeptide",0,0,0,0,0,0,0,0,1,0,0,0,0,0,0,0,0,0,0,1
"AAAGTTGCTG",23279,"6330503K22Rik RIKEN cDNA 6330503K22 gene",0,0,0,0,0,0,0,0,0,0,0,0,0,1,0,0,0,0,0,1
"AAAGTTGCTT",218602,"Picalm phosphatidylinositol binding clathrin assembly protein",1,0,0,0,0,0,0,0,0,0,0,0,0,0,0,0,0,0,0,1
"AAAGTTGCTT",4511,"8430437G11Rik RIKEN cDNA 8430437G11 gene",1,0,0,0,0,0,0,0,0,0,0,0,0,0,0,0,0,0,0,1
"AAAGTTGGAG",180873,"2510019J09Rik RIKEN cDNA 2510019J09 gene",0,0,0,0,0,0,0,0,0,0,0,0,0,0,0,0,1,0,0,1
"AAAGTTGGAT",29864,"Arpc5 actin related protein 2/3 complex, subunit 5",0,1,0,0,0,0,0,0,0,0,0,0,0,0,0,0,0,0,0,1
"AAAGTTGGCC",1853,"Galgt1 UDP-N-acetyl-alpha-D-galactosamine:(N-acetylneuraminyl)-galactosylglucosylceramide-beta-1, 4-N-acetylgalactosaminyltransferase",0,0,0,0,0,0,1,0,0,0,0,0,0,0,0,0,0,0,0,1
"AAAGTTGGTT",,,0,0,0,0,0,0,0,0,0,0,0,0,0,0,0,0,0,1,0,1
"AAAGTTGTAT",268657,"2810410A08Rik RIKEN cDNA 2810410A08 gene",0,0,0,0,0,0,0,0,0,0,0,0,0,0,0,0,0,1,0,1
"AAAGTTGTCC",17686,"D030051N19Rik RIKEN cDNA D030051N19 gene",0,0,0,0,0,0,0,0,0,0,1,0,0,0,0,0,0,0,0,1
"AAAGTTGTCC",25313,"Gstt3 glutathione S-transferase, theta 3",0,0,0,0,0,0,0,0,0,0,1,0,0,0,0,0,0,0,0,1
"AAAGTTGTTG",4715,"Ptpro protein tyrosine phosphatase, receptor type, O",0,0,0,0,0,0,0,0,1,0,0,0,1,1,0,0,0,0,0,3
"AAAGTTTAAA",24755,"- Mus musculus transcribed sequences",0,0,2,1,0,0,0,0,0,0,0,0,0,0,0,1,0,1,1,6
"AAAGTTTAAA",171798,"- Mus musculus transcribed sequences",0,0,2,1,0,0,0,0,0,0,0,0,0,0,0,1,0,1,1,6
"AAAGTTTATC",34281,"AI461653 expressed sequence AI461653",0,0,0,0,0,0,0,0,0,0,0,0,0,0,0,0,0,0,1,1
"AAAGTTTATT",28202,"Pak2 p21 (CDKN1A)-activated kinase 2",0,1,0,0,0,1,0,0,0,0,0,0,0,0,1,0,0,0,0,3
"AAAGTTTATT",196635,"2010005E08Rik RIKEN cDNA 2010005E08 gene",0,1,0,0,0,1,0,0,0,0,0,0,0,0,1,0,0,0,0,3
"AAAGTTTCAG",172449,"3222401L13Rik RIKEN cDNA 3222401L13 gene",0,0,0,0,0,0,0,0,0,0,0,1,0,0,0,0,0,1,0,2
"AAAGTTTCTT",209644,"C730049O14Rik RIKEN cDNA C730049O14 gene",0,1,0,0,0,0,0,0,0,0,0,0,0,0,0,0,0,0,1,2
"AAAGTTTCTT",236480,"- Mus musculus transcribed sequences",0,1,0,0,0,0,0,0,0,0,0,0,0,0,0,0,0,0,1,2
"AAAGTTTGGC",225096,"Itga6 integrin alpha 6",0,0,0,0,0,0,0,0,1,0,0,0,0,0,0,0,0,0,0,1
"AAAGTTTTAA",28560,"Lyar Ly1 antibody reactive clone",0,0,0,0,0,0,0,0,0,0,0,0,0,1,1,0,0,0,0,2
"AAAGTTTTGT",210065,"- Mus musculus transcribed sequences",0,0,0,0,0,0,0,0,0,0,1,0,0,0,0,0,0,0,0,1
"AAATAAAAAA",31802,"Chm choroidermia",0,0,6,2,0,1,4,1,3,1,5,0,3,3,5,2,1,1,2,40
"AAATAAAAAA",27983,"Stard3 START domain containing 3",0,0,6,2,0,1,4,1,3,1,5,0,3,3,5,2,1,1,2,40
"AAATAAAAAC",78172,"4930523O13Rik RIKEN cDNA 4930523O13 gene",0,0,0,0,0,1,0,1,0,0,0,0,1,0,0,0,1,0,0,4
"AAATAAAAAC",104769,"Ccnd3 cyclin D3",0,0,0,0,0,1,0,1,0,0,0,0,1,0,0,0,1,0,0,4
"AAATAAAAAC",143689,"Facl4 fatty acid-Coenzyme A ligase, long chain 4",0,0,0,0,0,1,0,1,0,0,0,0,1,0,0,0,1,0,0,4
"AAATAAAAAT",42258,"Ccr9 chemokine (C-C motif) receptor 9",0,1,0,0,0,0,1,0,0,1,0,0,1,2,1,1,0,0,6,14
"AAATAAAAAT",223586,"6720416P20 hypothetical protein 6720416P20",0,1,0,0,0,0,1,0,0,1,0,0,1,2,1,1,0,0,6,14
"AAATAAAACA",200828,"D830034L15Rik RIKEN cDNA D830034L15 gene",0,12,25,11,1,2,27,13,19,16,29,4,9,13,25,14,11,2,17,250
"AAATAAAACA",182042,"0610009D10Rik RIKEN cDNA 0610009D10 gene",0,12,25,11,1,2,27,13,19,16,29,4,9,13,25,14,11,2,17,250
"AAATAAAACC",21025,"Zfp40 zinc finger protein 40",0,0,0,1,0,1,2,1,0,0,0,0,1,0,0,0,0,0,0,6
"AAATAAAACG",147697,"Psmd2 proteasome (prosome, macropain) 26S subunit, non-ATPase, 2",0,0,0,0,0,0,0,0,0,0,0,0,0,1,0,0,0,0,0,1
"AAATAAAACT",29683,"Ndufb7 NADH dehydrogenase (ubiquinone) 1 beta subcomplex, 7",0,1,1,0,0,0,0,0,0,1,0,0,0,3,1,0,0,0,0,7
"AAATAAAACT",236451,"3100002L24Rik RIKEN cDNA 3100002L24 gene",0,1,1,0,0,0,0,0,0,1,0,0,0,3,1,0,0,0,0,7
"AAATAAAAGA",25246,"Spink4 serine protease inhibitor, Kazal type 4",0,0,0,0,0,0,0,0,0,0,0,0,0,1,0,0,0,0,0,1
"AAATAAAAGA",80339,"Lrrtm3 leucine rich repeat transmembrane neuronal 3",0,0,0,0,0,0,0,0,0,0,0,0,0,1,0,0,0,0,0,1
"AAATAAAAGG",81159,"1110065A22Rik RIKEN cDNA 1110065A22 gene",0,0,0,0,0,0,1,0,0,0,0,0,0,1,0,0,0,1,1,4
"AAATAAAAGG",181594,"1700127B04Rik RIKEN cDNA 1700127B04 gene",0,0,0,0,0,0,1,0,0,0,0,0,0,1,0,0,0,1,1,4
"AAATAAAAGT",120395,"- Musculus 16 days neonate thymus cDNA, RIKEN full-length enriched library, clone:A130012M03 product:unclassifiable, full insert sequence.",0,0,0,0,0,0,0,0,0,0,0,0,0,0,0,0,0,1,0,1
"AAATAAAAGT",232997,"- Mus musculus transcribed sequence",0,0,0,0,0,0,0,0,0,0,0,0,0,0,0,0,0,1,0,1
"AAATAAAATA",1538,"LOC218490 similar to Transcription factor BTF3 (RNA polymerase B transcription factor 3)",0,0,1,0,0,0,1,0,1,1,0,1,0,0,0,0,1,0,0,6
"AAATAAAATA",222934,"6820449I09Rik RIKEN cDNA 6820449I09 gene",0,0,1,0,0,0,1,0,1,1,0,1,0,0,0,0,1,0,0,6
"AAATAAAATA",228059,"- Mus musculus transcribed sequences",0,0,1,0,0,0,1,0,1,1,0,1,0,0,0,0,1,0,0,6
"AAATAAAATC",18494,"Map2k3 mitogen activated protein kinase kinase 3",0,0,0,0,0,0,0,0,0,1,0,0,0,0,0,0,0,0,1,2
"AAATAAAATC",128861,"C630015B17Rik RIKEN cDNA C630015B17 gene",0,0,0,0,0,0,0,0,0,1,0,0,0,0,0,0,0,0,1,2
"AAATAAAATC",26457,"LOC226143 hypothetical protein LOC226143",0,0,0,0,0,0,0,0,0,1,0,0,0,0,0,0,0,0,1,2
"AAATAAAATC",34248,"Dab2 disabled homolog 2 (Drosophila)",0,0,0,0,0,0,0,0,0,1,0,0,0,0,0,0,0,0,1,2
"AAATAAAATT",33166,"- Musculus adult male colon cDNA, RIKEN full-length enriched library, clone:9030018K07 product:hypothetical protein, full insert sequence.",0,0,0,0,0,0,0,0,0,0,1,2,0,0,1,0,0,0,1,5
"AAATAAACAA",11091,"- Mus musculus transcribed sequences",0,1,1,0,0,0,0,1,0,0,0,0,0,0,0,1,0,0,1,5
"AAATAAACAA",197284,"- Mus musculus transcribed sequence with weak  similarity to protein sp:P46935 (M.musculus) NED4_MOUSE NEDD-4 protein",0,1,1,0,0,0,0,1,0,0,0,0,0,0,0,1,0,0,1,5
"AAATAAACAG",12915,"Nit1 nitrilase 1",0,1,1,3,0,0,0,0,1,0,0,0,2,1,0,1,0,0,1,11
"AAATAAACAT",182042,"0610009D10Rik RIKEN cDNA 0610009D10 gene",0,0,1,0,0,0,0,2,1,0,0,0,0,0,0,0,0,0,0,4
"AAATAAACAT",28899,"1110059P08Rik RIKEN cDNA 1110059P08 gene",0,0,1,0,0,0,0,2,1,0,0,0,0,0,0,0,0,0,0,4
"AAATAAACCA",26484,"2410003H12Rik RIKEN cDNA 2410003H12 gene",0,0,0,0,0,0,0,0,0,0,0,0,0,1,1,0,0,0,0,2
"AAATAAACCA",143731,"Abcb10 ATP-binding cassette, sub-family B (MDR/TAP), member 10",0,0,0,0,0,0,0,0,0,0,0,0,0,1,1,0,0,0,0,2
"AAATAAACCA",182042,"0610009D10Rik RIKEN cDNA 0610009D10 gene",0,0,0,0,0,0,0,0,0,0,0,0,0,1,1,0,0,0,0,2
"AAATAAACCT",156123,"Tisp78-pending transcript increased in spermiogenesis 78",0,1,0,0,0,0,0,0,0,1,1,0,0,0,0,0,0,0,0,3
"AAATAAACCT",268354,"- Mus musculus transcribed sequences",0,1,0,0,0,0,0,0,0,1,1,0,0,0,0,0,0,0,0,3
"AAATAAACTA",3092,"Inhbb inhibin beta-B",0,0,0,0,0,0,1,0,0,0,1,0,0,0,0,0,0,0,0,2
"AAATAAACTC",184752,"2410004L15Rik RIKEN cDNA 2410004L15 gene",0,1,1,0,0,0,0,0,0,0,0,0,0,0,0,0,0,0,0,2
"AAATAAACTG",30435,"Tsc2 tuberous sclerosis 2",0,4,4,0,0,3,1,5,7,7,3,2,8,3,8,4,5,0,3,67
"AAATAAACTG",270114,"- Musculus cDNA clone MGC:63238 IMAGE:6409037, complete cds",0,4,4,0,0,3,1,5,7,7,3,2,8,3,8,4,5,0,3,67
"AAATAAACTT",41625,"Sirt3 sirtuin 3 (silent mating type information regulation 2, homolog) 3 (S. cerevisiae)",0,2,3,2,0,0,4,3,1,1,4,0,1,2,3,3,3,0,1,33
"AAATAAACTT",184752,"2410004L15Rik RIKEN cDNA 2410004L15 gene",0,2,3,2,0,0,4,3,1,1,4,0,1,2,3,3,3,0,1,33
"AAATAAAGAA",63425,"4930470H18Rik RIKEN cDNA 4930470H18 gene",0,0,3,1,0,0,0,1,0,0,0,0,1,0,4,1,1,0,1,13
"AAATAAAGAA",87653,"B830010L13Rik RIKEN cDNA B830010L13 gene",0,0,3,1,0,0,0,1,0,0,0,0,1,0,4,1,1,0,1,13
"AAATAAAGAC",25702,"Stard5 StAR-related lipid transfer (START) domain containing 5",0,1,0,0,0,0,0,0,0,1,0,0,0,0,0,0,0,1,0,3
"AAATAAAGAG",87535,"AA959934 expressed sequence AA959934",0,0,0,2,0,0,0,2,1,0,2,0,1,1,1,0,1,0,0,11
"AAATAAAGAG",205855,"D13Wsu123e DNA segment, Chr 13, Wayne State University 123, expressed",0,0,0,2,0,0,0,2,1,0,2,0,1,1,1,0,1,0,0,11
"AAATAAAGAT",1418,"Scn1b sodium channel, voltage-gated, type I, beta polypeptide",0,2,3,0,0,0,14,0,0,0,0,0,0,0,1,2,1,0,0,23
"AAATAAAGAT",114810,"B930041E13Rik RIKEN cDNA B930041E13 gene",0,2,3,0,0,0,14,0,0,0,0,0,0,0,1,2,1,0,0,23
"AAATAAAGCA",5915,"2410012M04Rik RIKEN cDNA 2410012M04 gene",0,1,4,0,0,0,1,1,0,2,2,1,1,1,1,1,0,0,0,16
"AAATAAAGCA",222825,"P5-pending protein disulfide isomerase-related protein",0,1,4,0,0,0,1,1,0,2,2,1,1,1,1,1,0,0,0,16
"AAATAAAGCC",213198,"Gabrd gamma-aminobutyric acid (GABA-A) receptor, subunit delta",0,0,0,0,0,1,1,0,0,0,0,0,1,0,1,1,0,0,3,8
"AAATAAAGCC",72500,"1700031M16Rik RIKEN cDNA 1700031M16 gene",0,0,0,0,0,1,1,0,0,0,0,0,1,0,1,1,0,0,3,8
"AAATAAAGCG",268922,"4930506D01Rik RIKEN cDNA 4930506D01 gene",0,0,0,0,0,0,0,0,0,0,0,0,0,1,0,1,0,0,0,2
"AAATAAAGCT",448,"Cyba cytochrome b-245, alpha polypeptide",0,5,7,11,2,1,11,2,6,8,3,4,4,4,3,4,7,0,3,85
"AAATAAAGCT",86933,"2900008M13Rik RIKEN cDNA 2900008M13 gene",0,5,7,11,2,1,11,2,6,8,3,4,4,4,3,4,7,0,3,85
"AAATAAAGGC",196605,"Hk1 hexokinase 1",0,0,0,0,0,0,0,0,1,0,0,0,0,0,0,0,0,1,0,2
"AAATAAAGTA",29125,"Agxt2l1 alanine-glyoxylate aminotransferase 2-like 1",0,0,0,1,0,0,0,0,0,1,0,0,0,2,0,0,0,0,1,5
"AAATAAAGTA",149119,"Pgls 6-phosphogluconolactonase",0,0,0,1,0,0,0,0,0,1,0,0,0,2,0,0,0,0,1,5
"AAATAAAGTA",216015,"- Mus musculus transcribed sequence with moderate similarity to protein ref:NP_081764.1 (M.musculus)  RIKEN cDNA 5730493B19 [Mus musculus]",0,0,0,1,0,0,0,0,0,1,0,0,0,2,0,0,0,0,1,5
"AAATAAAGTC",96833,"- Musculus adult male aorta and vein cDNA, RIKEN full-length enriched library, clone:A530097K21 product:unknown EST, full insert sequence.",0,7,7,5,0,2,7,13,20,22,22,10,16,18,26,8,8,2,0,193
"AAATAAAGTC",269006,"Agrn agrin",0,7,7,5,0,2,7,13,20,22,22,10,16,18,26,8,8,2,0,193
"AAATAAAGTG",221298,"Arf3 ADP-ribosylation factor 3",0,1,0,1,0,0,0,0,0,0,0,0,0,1,0,0,0,0,0,3
"AAATAAAGTT",125898,"Pcdhb9 protocadherin beta 9",0,2,2,2,0,0,2,1,0,1,0,0,0,1,1,0,1,0,1,14
"AAATAAAGTT",5323,"AW491445 expressed sequence AW491445",0,2,2,2,0,0,2,1,0,1,0,0,0,1,1,0,1,0,1,14
"AAATAAATAA",28550,"Pb1-pending polybromo 1",0,3,8,2,0,0,6,4,6,1,10,1,2,4,2,2,2,0,14,67
"AAATAAATAA",40038,"2810401C16Rik RIKEN cDNA 2810401C16 gene",0,3,8,2,0,0,6,4,6,1,10,1,2,4,2,2,2,0,14,67
"AAATAAATAC",42948,"Prdx2 peroxiredoxin 2",0,1,2,0,1,2,1,0,4,8,0,1,2,0,1,0,0,0,0,23
"AAATAAATAG",207060,"MGC25980 hypothetical protein MGC25980",0,0,1,0,0,0,0,1,0,0,0,0,0,0,0,1,0,0,0,3
"AAATAAATAT",4560,"Lrpap1 low density lipoprotein receptor-related protein associated protein 1",0,1,0,0,0,0,0,0,0,0,0,0,0,1,0,0,0,1,1,4
"AAATAAATAT",42948,"Prdx2 peroxiredoxin 2",0,1,0,0,0,0,0,0,0,0,0,0,0,1,0,0,0,1,1,4
"AAATAAATAT",159400,"4930473M17Rik RIKEN cDNA 4930473M17 gene",0,1,0,0,0,0,0,0,0,0,0,0,0,1,0,0,0,1,1,4
"AAATAAATCG",101062,"A730098P15 hypothetical protein A730098P15",0,0,0,0,0,0,0,0,0,0,0,0,0,0,0,1,0,0,0,1
"AAATAAATCT",3774,"2610005H11Rik RIKEN cDNA 2610005H11 gene",0,1,3,0,0,0,0,0,1,1,1,0,1,3,2,0,0,0,1,14
"AAATAAATCT",31016,"BC043301 cDNA sequence BC043301",0,1,3,0,0,0,0,0,1,1,1,0,1,3,2,0,0,0,1,14
"AAATAAATGA",27990,"Bcl2l13 BCL2-like 13 (apoptosis facilitator)",0,1,2,1,0,1,0,3,1,1,2,1,1,0,2,1,1,0,1,19
"AAATAAATGA",148779,"3110073H01Rik RIKEN cDNA 3110073H01 gene",0,1,2,1,0,1,0,3,1,1,2,1,1,0,2,1,1,0,1,19
"AAATAAATGT",1251,"Mag myelin-associated glycoprotein",0,7,4,7,0,0,13,3,3,5,6,0,1,2,5,2,4,2,2,66
"AAATAAATGT",5181,"Rnf19 ring finger protein (C3HC4 type) 19",0,7,4,7,0,0,13,3,3,5,6,0,1,2,5,2,4,2,2,66
"AAATAAATTA",33941,"Amy1 amylase 1, salivary",0,0,0,0,0,0,0,0,0,1,0,0,0,0,0,0,0,1,0,2
"AAATAAATTT",22578,"Arhgap8 Rho GTPase activating protein 8",0,1,3,2,0,0,0,0,1,0,1,0,1,2,0,1,0,0,0,12
"AAATAAATTT",31362,"D5Ertd135e DNA segment, Chr 5, ERATO Doi 135, expressed",0,1,3,2,0,0,0,0,1,0,1,0,1,2,0,1,0,0,0,12
"AAATAACAAT",139397,"- Musculus, clone IMAGE:1264862, mRNA",0,0,2,0,1,1,0,0,0,2,0,0,0,0,1,1,0,1,1,10
"AAATAACAAT",156600,"Ppp1r9a protein phosphatase 1, regulatory (inhibitor) subunit 9A",0,0,2,0,1,1,0,0,0,2,0,0,0,0,1,1,0,1,1,10
"AAATAACACA",192984,"D430007A19Rik RIKEN cDNA D430007A19 gene",0,0,0,0,0,0,0,2,0,0,0,0,0,0,0,0,0,0,0,2
"AAATAACATC",,,0,0,0,0,0,0,0,0,0,0,0,0,0,0,1,0,0,0,0,1
"AAATAACATT",25340,"6720467C03Rik RIKEN cDNA 6720467C03 gene",0,0,0,0,0,0,0,0,0,0,0,0,0,0,0,0,0,0,1,1
"AAATAACCCA",139397,"- Musculus, clone IMAGE:1264862, mRNA",0,0,0,0,0,0,0,0,0,0,0,1,0,0,0,0,0,0,0,1
"AAATAACTAC",84389,"4930444E23Rik RIKEN cDNA 4930444E23 gene",0,0,0,1,0,0,0,0,0,0,0,0,0,0,0,0,0,0,0,1
"AAATAACTCA",17448,"2810426N06Rik RIKEN cDNA 2810426N06 gene",0,0,1,1,0,0,0,0,0,0,0,0,0,0,0,0,0,0,0,2
"AAATAACTCA",216859,"- Mus musculus transcribed sequence",0,0,1,1,0,0,0,0,0,0,0,0,0,0,0,0,0,0,0,2
"AAATAACTGC",1224,"Cd3z CD3 antigen, zeta polypeptide",0,1,0,0,0,0,0,0,0,0,0,0,0,0,0,0,0,0,0,1
"AAATAACTTA",1284,"Il13 interleukin 13",0,0,0,1,0,0,0,0,0,0,0,0,0,0,0,0,0,0,0,1
"AAATAACTTA",130156,"- Mus musculus transcribed sequence with strong similarity to protein ref:NP_446369.1 (R.norvegicus)  inositol polyphosphate-4-phosphatase, type II, 105kD [Rattus norvegicus]",0,0,0,1,0,0,0,0,0,0,0,0,0,0,0,0,0,0,0,1
"AAATAACTTG",101174,"- Mus musculus transcribed sequences",0,1,0,0,0,0,0,0,0,0,0,0,0,0,0,0,1,0,1,3
"AAATAAGAAA",4095,"Xist inactive X specific transcripts",0,0,0,0,0,0,0,0,0,0,0,0,0,0,1,0,0,1,1,3
"AAATAAGAAC",24738,"BC023105 cDNA sequence BC023105",0,0,0,0,0,0,0,0,0,0,0,0,0,0,0,0,0,0,1,1
"AAATAAGACA",257187,"- Musculus 15 days embryo head cDNA, RIKEN full-length enriched library, clone:D930025F21 product:unknown EST, full insert sequence.",0,0,0,1,0,0,0,0,0,0,0,0,0,0,0,0,0,0,0,1
"AAATAAGAGA",41438,"2310012M18Rik RIKEN cDNA 2310012M18 gene",0,0,0,0,0,0,0,0,1,0,0,0,0,0,0,0,0,0,0,1
"AAATAAGATA",224836,"Car14 carbonic anhydrase 14",0,0,0,0,0,0,0,0,0,0,0,0,0,0,0,0,0,0,1,1
"AAATAAGATT",3128,"Pitpn phosphatidylinositol transfer protein",0,0,0,0,0,0,2,0,0,0,0,0,0,0,0,0,0,0,0,2
"AAATAAGATT",238038,"A130067F06Rik RIKEN cDNA A130067F06 gene",0,0,0,0,0,0,2,0,0,0,0,0,0,0,0,0,0,0,0,2
"AAATAAGCCA",,,0,0,0,0,0,0,0,1,0,0,0,0,0,0,0,0,0,0,0,1
"AAATAAGCCT",23009,"Ppp1r14c protein phosphatase 1, regulatory (inhibitor) subunit 14c",0,0,0,0,0,0,1,0,0,0,0,0,0,0,0,0,0,0,0,1
"AAATAAGCTC",210188,"9930114B20Rik RIKEN cDNA 9930114B20 gene",0,0,1,0,0,0,0,0,0,0,0,0,0,0,0,0,0,0,0,1
"AAATAAGGCT",,,0,0,0,0,0,0,0,0,0,0,0,0,0,0,0,0,0,0,3,3
"AAATAAGGGC",16773,"Alb1 albumin 1",0,0,0,0,0,0,0,0,0,0,0,0,0,0,0,0,0,1,0,1
"AAATAAGGTC",28293,"Ndufa10 NADH dehydrogenase (ubiquinone) 1 alpha subcomplex 10",0,0,0,0,0,0,0,0,0,1,0,0,0,0,0,0,0,0,0,1
"AAATAAGTAA",2845,"Ubtf upstream binding transcription factor, RNA polymerase I",0,0,0,0,0,0,0,0,1,0,0,0,0,0,0,0,0,0,1,2
"AAATAAGTAA",247340,"- Musculus, Similar to Hermansky-Pudlak syndrome, clone IMAGE:4211763, mRNA",0,0,0,0,0,0,0,0,1,0,0,0,0,0,0,0,0,0,1,2
"AAATAAGTAC",260890,"1110006G06Rik RIKEN cDNA 1110006G06 gene",0,0,1,0,0,0,0,0,0,0,0,0,0,0,0,0,0,0,0,1
"AAATAAGTAT",,,0,0,0,1,0,0,0,0,0,0,0,0,0,0,0,0,0,0,0,1
"AAATAAGTCC",10541,"Apg16l-pending autophagy 16-like (S. cerevisiae)",0,0,0,0,0,0,0,0,0,0,0,0,0,0,0,1,0,0,0,1
"AAATAAGTCC",96867,"Rnf141 ring finger protein 141",0,0,0,0,0,0,0,0,0,0,0,0,0,0,0,1,0,0,0,1
"AAATAAGTCT",44876,"Trim2 tripartite motif protein 2",0,0,0,0,0,0,0,0,1,0,0,0,0,0,0,1,0,0,0,2
"AAATAAGTGC",96867,"Rnf141 ring finger protein 141",0,0,0,0,0,0,0,0,1,0,0,1,0,0,0,0,0,0,0,2
"AAATAAGTGG",297,"Actb actin, beta, cytoplasmic",0,2,2,6,1,0,0,0,2,2,1,1,0,0,0,0,0,0,0,17
"AAATAAGTGT",2627,"Xrcc5 X-ray repair complementing defective repair in Chinese hamster cells 5",0,0,0,0,0,0,0,0,0,0,0,0,0,0,0,0,0,0,1,1
"AAATAATAAA",218343,"Zfp397 zinc finger protein 397",0,0,4,0,0,0,0,0,0,0,0,0,0,1,2,0,0,0,0,7
"AAATAATAAA",250065,"- Mus musculus transcribed sequences",0,0,4,0,0,0,0,0,0,0,0,0,0,1,2,0,0,0,0,7
"AAATAATAAT",27063,"Trip6 thyroid hormone receptor interactor 6",0,0,0,0,0,0,0,1,1,1,2,0,1,0,2,0,0,0,2,10
"AAATAATAAT",42826,"Mrpl51 mitochondrial ribosomal protein L51",0,0,0,0,0,0,0,1,1,1,2,0,1,0,2,0,0,0,2,10
"AAATAATCTG",40285,"Sh3d1B SH3 domain protein 1B",0,0,0,0,0,0,0,0,0,0,0,1,0,0,0,0,0,0,0,1
"AAATAATGCA",21299,"AW549877 expressed sequence AW549877",0,0,0,0,0,0,0,0,0,0,0,0,1,0,0,0,0,0,0,1
"AAATAATGCA",134053,"9630055N22Rik RIKEN cDNA 9630055N22 gene",0,0,0,0,0,0,0,0,0,0,0,0,1,0,0,0,0,0,0,1
"AAATAATGTA",41540,"2810423G08Rik RIKEN cDNA 2810423G08 gene",1,1,0,2,0,0,2,1,1,0,0,0,0,0,1,0,0,1,0,10
"AAATAATGTA",258985,"5730448P06Rik RIKEN cDNA 5730448P06 gene",1,1,0,2,0,0,2,1,1,0,0,0,0,0,1,0,0,1,0,10
"AAATAATTAA",28107,"Enpp2 ectonucleotide pyrophosphatase/phosphodiesterase 2",0,0,0,1,0,0,0,0,0,0,0,0,0,0,0,0,0,0,0,1
"AAATAATTCA",182580,"- Mus musculus transcribed sequence with weak  similarity to protein ref:NP_081764.1 (M.musculus)  RIKEN cDNA 5730493B19 [Mus musculus]",0,0,0,0,0,0,0,0,0,0,0,0,0,0,0,2,0,0,0,2
"AAATAATTCC",96867,"Rnf141 ring finger protein 141",0,0,0,0,0,0,0,0,0,0,0,1,0,0,0,0,0,0,0,1
"AAATAATTTA",24425,"1300019C06Rik RIKEN cDNA 1300019C06 gene",0,0,1,0,0,0,0,0,0,0,0,0,0,0,0,0,0,0,0,1
"AAATAATTTA",29556,"5033428A16Rik RIKEN cDNA 5033428A16 gene",0,0,1,0,0,0,0,0,0,0,0,0,0,0,0,0,0,0,0,1
"AAATAATTTC",2999,"Smc2l1 SMC2 structural maintenance of chromosomes 2-like 1 (yeast)",0,0,0,0,0,0,0,0,0,0,0,0,0,0,0,0,0,0,1,1
"AAATAATTTT",267525,"- Mus musculus transcribed sequences",0,0,0,0,0,0,0,0,1,0,0,0,0,0,0,0,0,0,0,1
"AAATACAAAA",28057,"1110064N10Rik RIKEN cDNA 1110064N10 gene",0,0,0,1,0,0,0,1,0,1,0,0,0,1,0,0,0,1,0,5
"AAATACAAAA",218669,"Tcea1 transcription elongation factor A (SII) 1",0,0,0,1,0,0,0,1,0,1,0,0,0,1,0,0,0,1,0,5
"AAATACAACT",246004,"5930418K15Rik RIKEN cDNA 5930418K15 gene",0,0,0,0,0,0,0,0,0,0,0,0,0,0,0,0,0,0,2,2
"AAATACAAGA",260732,"2700092H06Rik RIKEN cDNA 2700092H06 gene",0,0,0,0,0,0,0,0,0,0,0,0,0,0,0,0,1,0,0,1
"AAATACAAGC",26214,"5730502D15Rik RIKEN cDNA 5730502D15 gene",0,0,0,0,0,0,0,0,0,0,0,0,0,0,0,1,0,0,0,1
"AAATACAAGC",38103,"2410089B13Rik RIKEN cDNA 2410089B13 gene",0,0,0,0,0,0,0,0,0,0,0,0,0,0,0,1,0,0,0,1
"AAATACAAGT",,,0,0,0,0,0,1,0,0,0,0,0,0,1,0,0,0,0,0,0,2
"AAATACAATA",,,0,0,1,0,0,0,0,0,0,0,0,0,0,0,0,0,0,0,0,1
"AAATACACAA",20869,"Atp6v0a1 ATPase, H+ transporting, lysosomal V0 subunit a isoform 1",0,0,0,0,0,0,0,0,0,0,0,0,0,0,0,0,0,0,1,1
"AAATACACTC",,,0,1,0,0,0,0,0,0,0,0,0,0,0,0,0,0,0,0,0,1
"AAATACACTG",43444,"Mad2l1 MAD2 (mitotic arrest deficient, homolog)-like 1 (yeast)",0,0,0,0,0,0,0,0,0,1,0,0,0,0,0,1,0,0,0,2
"AAATACACTT",,,0,0,0,0,0,0,0,0,1,0,0,0,0,0,0,0,0,0,0,1
"AAATACAGAA",85211,"- Musculus adult male thymus cDNA, RIKEN full-length enriched library, clone:5830474G03 product:similar to KAIA4653 PROTEIN [Homo sapiens], full insert sequence.",0,0,0,0,0,1,0,0,0,0,0,0,0,0,0,0,0,0,0,1
"AAATACAGAC",1451,"Mfge8 milk fat globule-EGF factor 8 protein",0,0,0,0,0,0,0,0,0,0,0,0,0,0,0,0,0,0,1,1
"AAATACAGCA",41932,"Tce1 T-complex expressed gene 1",0,0,0,2,0,0,0,0,0,0,0,0,0,0,0,0,0,0,0,2
"AAATACAGCA",226822,"9530068E07Rik RIKEN cDNA 9530068E07 gene",0,0,0,2,0,0,0,0,0,0,0,0,0,0,0,0,0,0,0,2
"AAATACAGCT",4024,"Cfl1 cofilin 1, non-muscle",0,0,0,0,0,0,0,0,0,0,0,0,0,0,0,0,0,0,1,1
"AAATACAGTC",260712,"9330160A12 hypothetical protein 9330160A12",0,0,0,0,0,0,2,0,1,0,1,0,0,0,0,0,3,0,0,7
"AAATACAGTT",21025,"Zfp40 zinc finger protein 40",0,0,0,0,0,0,1,0,0,0,0,0,0,0,1,0,0,0,0,2
"AAATACATAA",94073,"- Musculus adult male olfactory brain cDNA, RIKEN full-length enriched library, clone:6430628A21 product:inferred: Gag polyprotein {Mus musculus}, full insert sequence.",0,0,0,0,0,1,0,0,1,1,0,0,0,0,0,0,0,0,0,3
"AAATACATAG",6156,"Bike-pending Bmp2-inducible kinase",0,0,0,0,0,1,0,0,0,0,0,0,0,0,0,0,0,0,0,1
"AAATACATTA",224010,"D130059P03Rik RIKEN cDNA D130059P03 gene",0,0,0,0,0,0,0,0,0,0,0,0,0,0,0,0,1,0,0,1
"AAATACATTA",242590,"- Mus musculus transcribed sequence",0,0,0,0,0,0,0,0,0,0,0,0,0,0,0,0,1,0,0,1
"AAATACATTC",101772,"Adar3-pending adenosine deaminase 3, RNA dependent",0,0,1,0,0,0,0,0,0,0,0,0,0,0,0,0,0,0,0,1
"AAATACATTC",254015,"- Musculus adult male urinary bladder cDNA, RIKEN full-length enriched library, clone:9530027J09 product:unclassifiable, full insert sequence.",0,0,1,0,0,0,0,0,0,0,0,0,0,0,0,0,0,0,0,1
"AAATACATTG",155704,"Pist-pending PDZ protein interacting specifically with TC10",0,0,0,0,0,0,0,0,0,0,0,0,0,0,0,0,1,0,0,1
"AAATACATTT",12932,"Blm Bloom syndrome homolog (human)",0,3,1,0,0,0,1,0,3,1,1,0,1,2,2,1,2,0,0,18
"AAATACATTT",110600,"1600019D15Rik RIKEN cDNA 1600019D15 gene",0,3,1,0,0,0,1,0,3,1,1,0,1,2,2,1,2,0,0,18
"AAATACCAAA",241205,"Ptpla protein tyrosine phosphatase-like (proline instead of catalytic arginine), member a",0,4,5,1,0,0,0,2,2,0,1,1,3,2,3,0,3,1,1,29
"AAATACCAAC",4505,"Gart phosphoribosylglycinamide formyltransferase",0,0,0,0,0,0,0,0,0,0,0,0,0,0,0,0,0,0,1,1
"AAATACCATT",241205,"Ptpla protein tyrosine phosphatase-like (proline instead of catalytic arginine), member a",0,0,1,0,0,0,0,0,0,0,0,0,0,0,0,0,0,0,0,1
"AAATACCCGC",,,0,0,0,0,0,0,0,0,1,0,0,0,0,0,0,0,0,0,0,1
"AAATACCGAA",,,0,0,0,0,0,0,0,0,0,0,0,1,0,0,0,0,0,0,0,1
"AAATACCGCT",154093,"2810458L13Rik RIKEN cDNA 2810458L13 gene",0,0,0,1,0,0,0,1,0,0,0,0,0,1,2,3,1,1,0,10
"AAATACCTGA",119741,"- Musculus adult male bone cDNA, RIKEN full-length enriched library, clone:9830137J09 product:unclassifiable, full insert sequence.",0,0,0,0,0,0,0,0,0,0,0,0,0,0,5,26,11,2,8,52
"AAATACCTGA",151562,"Rbp3 retinol binding protein 3, interstitial",0,0,0,0,0,0,0,0,0,0,0,0,0,0,5,26,11,2,8,52
"AAATACCTTG",38184,"Dr1 down-regulator of transcription 1",0,0,2,0,0,1,0,0,0,0,1,0,0,2,0,0,0,0,0,6
"AAATACCTTT",23207,"5430432P15Rik RIKEN cDNA 5430432P15 gene",0,0,0,1,0,1,0,0,0,1,0,0,0,0,1,0,1,0,2,7
"AAATACCTTT",121380,"B230207H15Rik RIKEN cDNA B230207H15 gene",0,0,0,1,0,1,0,0,0,1,0,0,0,0,1,0,1,0,2,7
"AAATACGAGC",,,0,0,0,0,0,0,0,0,0,1,0,0,0,0,0,2,0,0,0,3
"AAATACGCAG",41102,"2610030H06Rik RIKEN cDNA 2610030H06 gene",0,0,0,0,0,0,0,0,0,0,0,0,0,0,0,0,0,0,1,1
"AAATACGGCA",226822,"9530068E07Rik RIKEN cDNA 9530068E07 gene",0,1,0,0,0,0,0,0,0,0,0,0,0,0,0,0,0,0,0,1
"AAATACTCAA",33819,"Trpm7 transient receptor potential cation channel, subfamily M, member 7",0,0,0,0,0,0,1,0,0,0,0,0,0,0,0,0,0,0,0,1
"AAATACTCTA",180953,"7330410H16Rik RIKEN cDNA 7330410H16 gene",0,0,1,0,0,0,0,0,0,0,0,0,0,0,0,0,0,0,0,1
"AAATACTCTA",772,"Rttn rotatin",0,0,1,0,0,0,0,0,0,0,0,0,0,0,0,0,0,0,0,1
"AAATACTGAA",151562,"Rbp3 retinol binding protein 3, interstitial",0,0,0,0,0,0,0,0,0,0,0,0,0,0,1,0,0,0,0,1
"AAATACTGAT",54151,"2610529C04Rik RIKEN cDNA 2610529C04 gene",1,0,0,0,0,0,0,0,0,0,0,0,0,0,0,0,0,0,0,1
"AAATACTGCA",,,0,1,0,0,0,0,1,0,0,0,1,0,1,0,1,0,0,0,0,5
"AAATACTGGG",45580,"Aqp5 aquaporin 5",0,0,0,0,0,0,0,0,0,0,0,0,0,0,0,0,0,0,2,2
"AAATACTGTA",18705,"Vps4b vacuolar protein sorting 4b (yeast)",0,0,0,0,0,0,0,0,0,0,0,0,0,0,1,0,1,0,0,2
"AAATACTGTC",3797,"Nap1l1 nucleosome assembly protein 1-like 1",0,0,0,0,0,0,0,0,0,0,0,0,0,0,1,0,0,0,0,1
"AAATACTGTT",137,"Ccl6 chemokine (C-C motif) ligand 6",0,0,0,0,0,0,0,0,0,0,0,0,0,0,0,0,0,0,1,1
"AAATACTTAG",,,0,0,0,0,0,0,0,0,0,0,0,0,0,0,0,0,0,0,1,1
"AAATACTTGG",257729,"- Mus musculus transcribed sequence with weak  similarity to protein ref:NP_498392.1 (C.elegans)  C16A3.8.p [Caenorhabditis elegans]",0,0,0,0,0,0,0,0,0,0,0,0,0,0,0,0,1,0,0,1
"AAATACTTGT",3774,"2610005H11Rik RIKEN cDNA 2610005H11 gene",0,6,2,3,0,1,0,3,4,0,1,2,2,0,2,0,0,1,1,28
"AAATACTTGT",154252,"Nrxn1 neurexin I",0,6,2,3,0,1,0,3,4,0,1,2,2,0,2,0,0,1,1,28
"AAATACTTTT",116223,"- Mus musculus transcribed sequences",0,0,0,0,0,0,0,0,0,0,0,0,0,1,0,0,0,0,1,2
"AAATACTTTT",3711,"Gpd2 glycerol phosphate dehydrogenase 2, mitochondrial",0,0,0,0,0,0,0,0,0,0,0,0,0,1,0,0,0,0,1,2
"AAATAGAAAA",247487,"- Musculus 12 days embryo spinal ganglion cDNA, RIKEN full-length enriched library, clone:D130065E11 product:14-3-3 ETA CHAIN, full insert sequence.",0,0,0,1,0,0,0,0,0,0,0,0,0,0,0,0,0,0,0,1
"AAATAGAAAA",140124,"4931403G20Rik RIKEN cDNA 4931403G20 gene",0,0,0,1,0,0,0,0,0,0,0,0,0,0,0,0,0,0,0,1
"AAATAGAAAT",19047,"9330157P13Rik RIKEN cDNA 9330157P13 gene",0,0,1,0,0,0,0,0,0,0,0,0,0,0,0,0,0,0,1,2
"AAATAGAACA",249391,"A630086P08Rik RIKEN cDNA A630086P08 gene",0,0,0,0,0,0,0,0,0,0,1,0,0,0,0,1,0,0,0,2
"AAATAGACAG",256991,"9430019J22Rik RIKEN cDNA 9430019J22 gene",0,0,0,0,0,0,0,0,0,0,0,0,0,0,0,0,0,1,0,1
"AAATAGACAT",21976,"0610031J06Rik RIKEN cDNA 0610031J06 gene",0,6,5,3,0,0,1,6,1,2,4,0,1,2,1,3,3,0,0,38
"AAATAGACCA",260750,"MGC40669 hypothetical protein MGC40669",0,1,0,1,0,0,0,0,0,0,0,0,0,0,0,0,0,0,0,2
"AAATAGACCT",987,"Map4k4 mitogen-activated protein kinase kinase kinase kinase 4",0,0,0,0,0,0,0,0,0,0,0,1,0,0,0,0,0,0,0,1
"AAATAGACGA",,,0,0,0,0,0,0,0,0,0,0,0,0,0,0,0,0,0,0,1,1
"AAATAGACGT",6775,"Oazin ornithine decarboxylase antizyme inhibitor",0,5,8,2,0,1,3,5,4,1,6,2,4,3,1,4,5,2,1,57
"AAATAGACTG",,,0,0,0,0,0,0,0,0,0,0,0,0,0,0,0,0,1,0,0,1
"AAATAGACTT",27829,"AI314180 expressed sequence AI314180",0,0,0,0,0,0,0,1,0,0,0,0,0,0,1,0,0,0,0,2
"AAATAGAGAG",202360,"2310051F07Rik RIKEN cDNA 2310051F07 gene",0,0,0,0,0,0,0,1,0,0,0,0,0,0,0,0,0,0,0,1
"AAATAGAGCT",,,0,0,0,0,0,0,0,0,0,0,0,0,0,1,0,0,0,0,0,1
"AAATAGAGTC",96833,"- Musculus adult male aorta and vein cDNA, RIKEN full-length enriched library, clone:A530097K21 product:unknown EST, full insert sequence.",0,0,0,0,0,1,0,0,0,0,1,0,0,0,0,0,0,0,0,2
"AAATAGATAA",,,0,0,0,0,0,0,1,0,0,0,0,0,0,0,0,0,0,0,0,1
"AAATAGATCA",214364,"- Mus musculus transcribed sequence with weak  similarity to protein ref:NP_083693.1 (M.musculus)  RIKEN cDNA 9030605E16 [Mus musculus]",0,0,1,0,0,0,0,0,0,0,0,0,1,1,0,0,0,0,0,3
"AAATAGATCC",3476,"Catnb catenin beta",1,0,3,1,0,0,1,8,1,2,3,1,5,2,2,0,4,0,0,34
"AAATAGATCC",101062,"A730098P15 hypothetical protein A730098P15",1,0,3,1,0,0,1,8,1,2,3,1,5,2,2,0,4,0,0,34
"AAATAGATCT",260642,"- Mus musculus transcribed sequences",0,0,0,0,0,0,1,0,0,0,0,0,0,0,0,1,0,0,0,2
"AAATAGATGC",3476,"Catnb catenin beta",0,0,0,0,0,0,0,0,0,0,0,0,0,0,0,0,0,0,1,1
"AAATAGATGC",18472,"Psmc6 proteasome (prosome, macropain) 26S subunit, ATPase, 6",0,0,0,0,0,0,0,0,0,0,0,0,0,0,0,0,0,0,1,1
"AAATAGATGT",2871,"5330419I01Rik RIKEN cDNA 5330419I01 gene",0,0,0,1,0,0,0,0,0,0,0,0,0,0,0,0,0,0,0,1
"AAATAGATTA",27628,"B130036O03 hypothetical protein B130036O03",0,0,0,0,0,0,0,0,0,0,0,0,0,0,0,0,0,0,1,1
"AAATAGATTT",29344,"Tde1l tumor differentially expressed 1, like",0,0,0,0,0,0,0,0,0,0,0,0,0,0,2,0,0,0,0,2
"AAATAGCAAC",261000,"Pml promyelocytic leukemia",0,0,0,0,0,0,0,0,0,0,0,0,0,0,0,0,0,0,1,1
"AAATAGCAAT",,,0,0,0,0,0,0,0,0,0,0,0,0,0,0,0,0,0,0,1,1
"AAATAGCACA",34580,"Tbk1 TANK-binding kinase 1",0,0,0,0,0,0,0,1,0,0,0,0,0,0,0,0,0,0,0,1
"AAATAGCAGT",,,0,0,0,0,0,0,0,0,0,0,0,0,0,0,0,0,0,0,1,1
"AAATAGCTAT",222887,"1110007N04Rik RIKEN cDNA 1110007N04 gene",0,0,0,0,0,0,0,0,0,1,2,0,0,0,0,0,0,0,0,3
"AAATAGCTAT",32800,"D1Ertd8e DNA segment, Chr 1, ERATO Doi 8, expressed",0,0,0,0,0,0,0,0,0,1,2,0,0,0,0,0,0,0,0,3
"AAATAGCTGG",22397,"1300013G12Rik RIKEN cDNA 1300013G12 gene",1,2,3,1,0,1,0,2,1,0,2,2,1,1,2,2,0,0,1,22
"AAATAGCTTA",,,0,0,0,0,0,0,0,0,0,0,0,0,0,0,0,0,0,0,1,1
"AAATAGGACA",,,0,0,0,0,0,0,0,0,1,0,0,0,0,0,0,0,0,0,0,1
"AAATAGGCCT",258875,"D1Ertd396e DNA segment, Chr 1, ERATO Doi 396, expressed",0,1,0,0,0,0,0,0,0,0,0,0,0,0,0,0,0,0,0,1
"AAATAGGCCT",45274,"Klb-pending klotho beta",0,1,0,0,0,0,0,0,0,0,0,0,0,0,0,0,0,0,0,1
"AAATAGGGGC",,,0,0,0,1,0,0,0,0,0,0,0,0,0,0,0,0,0,0,0,1
"AAATAGGTAA",,,0,0,0,0,0,0,0,0,0,0,0,0,0,0,0,0,1,0,0,1
"AAATAGGTAT",,,0,0,1,0,0,0,0,0,0,0,0,0,0,0,0,0,0,0,0,1
"AAATAGGTTT",32207,"Wnt5a wingless-related MMTV integration site 5A",0,0,0,1,0,0,0,0,0,0,0,0,0,0,0,0,0,0,0,1
"AAATAGTCAA",,,0,0,0,0,0,0,0,0,0,0,0,0,0,0,0,0,0,0,1,1
"AAATAGTTAA",104764,"Xlr4 X-linked lymphocyte-regulated 4",0,0,0,0,0,0,0,0,1,0,0,0,0,0,0,0,0,0,1,2
"AAATAGTTCA",23458,"Zfp261 zinc finger protein 261",0,0,0,0,0,0,0,0,0,0,0,0,0,0,0,0,0,0,1,1
"AAATAGTTGC",100060,"4930555L11Rik RIKEN cDNA 4930555L11 gene",0,0,0,0,0,0,0,0,1,0,0,0,0,0,0,0,0,0,0,1
"AAATAGTTTC",195091,"Xlr3b X-linked lymphocyte-regulated 3b",0,1,1,0,0,0,2,4,1,0,3,0,3,0,0,2,1,0,0,18
"AAATAGTTTC",104764,"Xlr4 X-linked lymphocyte-regulated 4",0,1,1,0,0,0,2,4,1,0,3,0,3,0,0,2,1,0,0,18
"AAATATAAAA",87620,"Camkk2 calcium/calmodulin-dependent protein kinase kinase 2, beta",0,0,0,0,0,0,0,0,0,0,0,0,1,1,0,0,0,0,0,2
"AAATATAAAT",24855,"D11Wsu68e DNA segment, Chr 11, Wayne State University 68, expressed",0,0,0,0,0,0,0,0,0,0,0,0,0,0,0,0,0,0,1,1
"AAATATAAGA",217158,"- Mus musculus transcribed sequences",0,0,0,1,0,0,0,0,0,0,0,0,0,0,0,0,0,0,0,1
"AAATATAAGC",80584,"Lig4 ligase IV, DNA, ATP-dependent",0,1,0,0,0,0,0,0,0,0,0,0,0,0,0,0,0,0,0,1
"AAATATAATT",208644,"Zfp287 zinc finger protein 287",0,0,0,0,0,0,0,0,0,0,1,0,0,0,0,0,0,0,0,1
"AAATATACAA",86483,"Spry1 sprouty homolog 1 (Drosophila)",0,0,0,0,0,0,0,0,0,0,0,0,0,0,0,0,0,0,1,1
"AAATATACAG",27990,"Bcl2l13 BCL2-like 13 (apoptosis facilitator)",0,1,0,0,0,0,0,0,0,0,0,0,1,0,0,0,0,0,0,2
"AAATATACCA",987,"Map4k4 mitogen-activated protein kinase kinase kinase kinase 4",0,0,0,0,0,0,0,0,0,0,0,0,0,1,0,0,0,0,0,1
"AAATATAGAT",87312,"Gmfb glia maturation factor, beta",0,0,0,0,0,0,0,0,0,0,0,0,0,0,0,0,0,0,1,1
"AAATATAGCT",,,0,0,0,0,0,0,0,0,0,0,0,1,0,0,0,0,0,0,0,1
"AAATATATAA",3036,"4921515A04Rik RIKEN cDNA 4921515A04 gene",0,0,0,0,0,0,0,0,0,0,0,0,0,0,0,0,0,0,1,1
"AAATATATAC",1358,"M6pr mannose-6-phosphate receptor, cation dependent",0,0,0,1,0,0,0,0,0,0,0,0,0,0,0,0,0,0,0,1
"AAATATATAG",14744,"Sdcbp syndecan binding protein",0,0,0,0,0,0,0,0,0,0,0,0,0,0,0,0,0,0,1,1
"AAATATATAG",237036,"- Mus musculus transcribed sequence",0,0,0,0,0,0,0,0,0,0,0,0,0,0,0,0,0,0,1,1
"AAATATATAT",27302,"Spag9 sperm associated antigen 9",0,4,3,0,0,1,0,1,3,0,2,0,0,2,0,3,1,0,0,20
"AAATATATAT",132168,"- Musculus adult male corpus striatum cDNA, RIKEN full-length enriched library, clone:C030048M04 product:unknown EST, full insert sequence.",0,4,3,0,0,1,0,1,3,0,2,0,0,2,0,3,1,0,0,20
"AAATATATCA",25248,"AA960558 expressed sequence AA960558",0,0,0,0,0,0,0,0,0,0,0,0,0,0,1,0,0,0,0,1
"AAATATATCA",8396,"Cmah cytidine monophospho-N-acetylneuraminic acid hydroxylase",0,0,0,0,0,0,0,0,0,0,0,0,0,0,1,0,0,0,0,1
"AAATATATGC",118958,"- Musculus adult male diencephalon cDNA, RIKEN full-length enriched library, clone:9330172G08 product:unknown EST, full insert sequence.",0,3,0,0,0,0,1,0,0,0,0,0,0,0,0,0,0,0,0,4
"AAATATATGC",3476,"Catnb catenin beta",0,3,0,0,0,0,1,0,0,0,0,0,0,0,0,0,0,0,0,4
"AAATATATGT",219134,"Zfp67 zinc finger protein 67",0,0,0,0,0,1,1,4,0,0,0,0,0,0,1,1,1,0,0,9
"AAATATATTC",3476,"Catnb catenin beta",0,0,1,0,0,0,0,0,0,0,0,0,0,0,0,0,0,0,0,1
"AAATATATTC",268606,"D18Ertd653e DNA segment, Chr 18, ERATO Doi 653, expressed",0,0,1,0,0,0,0,0,0,0,0,0,0,0,0,0,0,0,0,1
"AAATATATTT",131409,"- Musculus 3 days neonate thymus cDNA, RIKEN full-length enriched library, clone:A630042G22 product:unknown EST, full insert sequence.",0,2,0,0,0,1,0,0,2,0,0,1,0,1,2,0,0,0,0,9
"AAATATCAAA",85211,"- Musculus adult male thymus cDNA, RIKEN full-length enriched library, clone:5830474G03 product:similar to KAIA4653 PROTEIN [Homo sapiens], full insert sequence.",0,0,0,0,0,0,0,0,0,0,0,0,0,0,1,0,0,0,0,1
"AAATATCAAC",,,0,1,0,0,0,0,0,0,0,0,0,0,0,0,0,0,0,0,0,1
"AAATATCATA",486,"Lamp2 lysosomal membrane glycoprotein 2",0,0,0,0,0,0,0,0,0,0,0,0,0,0,1,0,0,0,0,1
"AAATATCATT",,,0,0,0,0,0,0,0,0,0,0,0,0,0,1,0,0,0,0,0,1
"AAATATCCTA",2863,"Itm1 intergral membrane protein 1",0,0,0,0,0,0,0,0,0,1,0,0,0,0,0,0,0,0,0,1
"AAATATCCTA",206642,"Mgat2 mannoside acetylglucosaminyltransferase 2",0,0,0,0,0,0,0,0,0,1,0,0,0,0,0,0,0,0,0,1
"AAATATCGCT",27389,"Vps41 vacuolar protein sorting 41 (yeast)",0,0,0,0,0,1,0,0,0,0,0,0,0,0,0,0,0,0,0,1
"AAATATCGGT",29052,"Add1 adducin 1 (alpha)",0,0,0,0,0,0,0,1,0,0,0,0,0,0,0,0,0,0,1,2
"AAATATCGTT",29052,"Add1 adducin 1 (alpha)",1,11,9,3,0,5,4,8,4,3,2,4,6,3,8,10,6,4,4,95
"AAATATCTGG",260164,"Hadhsc L-3-hydroxyacyl-Coenzyme A dehydrogenase, short chain",0,0,0,0,0,0,0,0,0,0,0,0,0,0,0,0,0,1,0,1
"AAATATCTTG",244375,"- Mus musculus transcribed sequence with moderate similarity to protein sp:P11260 (M.musculus) YO11_MOUSE HYPOTHETICAL PROTEIN ORF-1137",0,0,0,0,0,0,0,0,2,0,0,0,0,0,0,0,0,0,1,3
"AAATATGAAA",1205,"Pdc phosducin",0,0,1,0,0,0,0,0,0,0,0,0,0,0,0,0,0,0,0,1
"AAATATGACG",3406,"Tcfe2a transcription factor E2a",0,0,0,1,0,0,0,0,0,0,0,0,0,0,0,0,0,0,0,1
"AAATATGACG",232658,"- Mus musculus transcribed sequence",0,0,0,1,0,0,0,0,0,0,0,0,0,0,0,0,0,0,0,1
"AAATATGCAG",218910,"4921514I20Rik RIKEN cDNA 4921514I20 gene",0,0,0,0,0,0,0,0,0,0,1,0,0,0,0,0,0,0,0,1
"AAATATGCCA",1764,"Gabpb1 GA repeat binding protein, beta 1",0,0,0,0,0,0,0,0,0,0,0,0,0,0,1,0,0,0,0,1
"AAATATGGCA",41894,"2410003K15Rik RIKEN cDNA 2410003K15 gene",0,0,0,0,0,0,0,0,2,0,0,0,0,0,0,0,0,0,0,2
"AAATATGGCA",18496,"Igf2bp3 insulin-like growth factor 2, binding protein 3",0,0,0,0,0,0,0,0,2,0,0,0,0,0,0,0,0,0,0,2
"AAATATGGCC",41261,"2310066E14Rik RIKEN cDNA 2310066E14 gene",0,1,0,0,0,0,0,1,0,0,0,1,0,0,0,0,0,0,1,4
"AAATATGGCC",204682,"Vps54 vacuolar protein sorting 54 (yeast)",0,1,0,0,0,0,0,1,0,0,0,1,0,0,0,0,0,0,1,4
"AAATATGGCG",41894,"2410003K15Rik RIKEN cDNA 2410003K15 gene",1,0,0,0,0,0,0,0,3,0,0,0,0,0,0,0,0,0,3,7
"AAATATGGGG",41894,"2410003K15Rik RIKEN cDNA 2410003K15 gene",0,0,0,0,0,0,0,0,0,0,0,1,0,0,0,0,0,0,0,1
"AAATATGGTG",,,0,0,0,0,0,0,0,0,1,0,0,0,0,0,0,0,0,0,0,1
"AAATATGTAA",218910,"4921514I20Rik RIKEN cDNA 4921514I20 gene",0,0,0,0,0,0,0,2,0,1,0,0,1,0,2,0,0,0,0,6
"AAATATGTAA",188468,"1700012C15Rik RIKEN cDNA 1700012C15 gene",0,0,0,0,0,0,0,2,0,1,0,0,1,0,2,0,0,0,0,6
"AAATATGTAC",227184,"0610011L13Rik RIKEN cDNA 0610011L13 gene",0,0,0,1,0,0,1,0,0,0,0,0,0,0,0,0,0,0,0,2
"AAATATGTAC",261561,"Gabra5 gamma-aminobutyric acid (GABA-A) receptor, subunit alpha 5",0,0,0,1,0,0,1,0,0,0,0,0,0,0,0,0,0,0,0,2
"AAATATGTCG",75596,"N33-pending putative prostate cancer tumor suppressor",0,6,6,4,0,2,4,3,0,4,6,4,3,4,9,9,3,3,3,73
"AAATATGTGG",14744,"Sdcbp syndecan binding protein",0,0,1,0,0,0,0,1,0,0,0,0,0,0,0,0,0,0,0,2
"AAATATGTGG",100911,"- Mus musculus transcribed sequences",0,0,1,0,0,0,0,1,0,0,0,0,0,0,0,0,0,0,0,2
"AAATATGTGT",21758,"Cyp2e1 cytochrome P450, family 2, subfamily e, polypeptide 1",0,0,1,0,0,1,0,0,0,0,0,0,0,0,0,0,0,0,0,2
"AAATATGTTA",207328,"Dhx30 DEAH (Asp-Glu-Ala-His) box polypeptide 30",0,0,0,0,0,0,0,0,0,0,0,0,0,0,0,0,0,0,1,1
"AAATATGTTT",246083,"4930421P22Rik RIKEN cDNA 4930421P22 gene",0,0,1,0,0,0,0,0,0,0,1,0,0,0,0,0,0,0,0,2
"AAATATTAAA",13437,"4833420O05Rik RIKEN cDNA 4833420O05 gene",0,2,0,0,0,0,0,0,0,0,0,0,1,0,0,0,0,0,0,3
"AAATATTAAA",72979,"4933417N17 hypothetical protein 4933417N17",0,2,0,0,0,0,0,0,0,0,0,0,1,0,0,0,0,0,0,3
"AAATATTAAC",,,0,0,0,0,0,0,0,0,0,0,0,0,0,0,0,0,0,0,1,1
"AAATATTAAG",208827,"- Musculus 16 days embryo head cDNA, RIKEN full-length enriched library, clone:C130035K09 product:hypothetical protein, full insert sequence.",0,0,1,0,0,0,1,0,1,1,0,0,0,0,0,0,0,0,0,4
"AAATATTAAG",256905,"Imp4-pending U3 snoRNP protein 4 homolog (yeast)",0,0,1,0,0,0,1,0,1,1,0,0,0,0,0,0,0,0,0,4
"AAATATTAAT",251799,"- Mus musculus transcribed sequence",0,0,0,0,0,0,1,0,0,0,0,0,1,0,0,0,0,0,0,2
"AAATATTAAT",252334,"- Mus musculus transcribed sequence",0,0,0,0,0,0,1,0,0,0,0,0,1,0,0,0,0,0,0,2
"AAATATTAAT",30021,"2010001O09Rik RIKEN cDNA 2010001O09 gene",0,0,0,0,0,0,1,0,0,0,0,0,1,0,0,0,0,0,0,2
"AAATATTAAT",252920,"- Mus musculus transcribed sequence",0,0,0,0,0,0,1,0,0,0,0,0,1,0,0,0,0,0,0,2
"AAATATTACA",4934,"Hsf2 heat shock factor 2",0,1,0,0,0,0,0,0,0,1,0,0,0,1,1,0,0,0,0,4
"AAATATTAGA",133488,"- Musculus adult male corpora quadrigemina cDNA, RIKEN full-length enriched library, clone:B230212C17 product:unknown EST, full insert sequence.",0,0,0,1,0,0,0,0,0,0,0,0,0,0,0,0,0,0,0,1
"AAATATTATA",14744,"Sdcbp syndecan binding protein",0,1,0,0,0,0,0,0,0,0,0,0,0,0,0,0,0,0,0,1
"AAATATTCAA",43978,"4932439E07Rik RIKEN cDNA 4932439E07 gene",0,0,0,0,0,0,0,0,0,0,0,1,0,1,0,0,2,0,0,4
"AAATATTCCA",113827,"2900078E11Rik RIKEN cDNA 2900078E11 gene",0,3,2,1,0,3,2,0,0,0,1,2,1,1,5,1,4,0,2,28
"AAATATTGAA",260031,"Cyp3a11 cytochrome P450, family 3, subfamily a, polypeptide 11",0,0,0,0,0,0,0,0,0,0,0,0,1,0,0,0,0,0,0,1
"AAATATTGCG",,,0,0,0,0,0,0,0,0,1,0,0,0,0,0,0,0,0,0,0,1
"AAATATTGGA",33849,"B630005N14Rik RIKEN cDNA B630005N14 gene",0,0,0,0,0,0,0,0,1,0,0,0,0,0,0,0,0,0,0,1
"AAATATTGTA",29163,"Cast calpastatin",0,0,0,0,0,0,0,0,0,0,0,0,0,0,0,0,0,0,1,1
"AAATATTGTT",242440,"- Musculus 12 days embryo spinal ganglion cDNA, RIKEN full-length enriched library, clone:D130013I17 product:unknown EST, full insert sequence.",0,1,0,0,0,0,0,0,0,0,0,0,0,0,0,0,0,0,0,1
"AAATATTTAT",136654,"- Musculus 0 day neonate lung cDNA, RIKEN full-length enriched library, clone:E030018O07 product:unclassifiable, full insert sequence.",0,0,1,0,0,0,0,0,0,0,0,0,0,0,0,0,0,0,0,1
"AAATATTTAT",267097,"A330049M09Rik RIKEN cDNA A330049M09 gene",0,0,1,0,0,0,0,0,0,0,0,0,0,0,0,0,0,0,0,1
"AAATATTTCA",1764,"Gabpb1 GA repeat binding protein, beta 1",0,0,0,0,0,0,0,0,0,1,0,0,0,0,0,0,0,0,0,1
"AAATATTTCA",157212,"4931428M20Rik RIKEN cDNA 4931428M20 gene",0,0,0,0,0,0,0,0,0,1,0,0,0,0,0,0,0,0,0,1
"AAATATTTGG",160839,"2810049G06Rik RIKEN cDNA 2810049G06 gene",0,0,0,0,0,0,0,0,0,0,0,0,0,0,0,0,0,0,1,1
"AAATCAAAAC",5181,"Rnf19 ring finger protein (C3HC4 type) 19",0,0,1,0,0,0,1,0,0,0,0,0,0,0,0,2,0,1,0,5
"AAATCAAAAT",27866,"C130026I10Rik RIKEN cDNA C130026I10 gene",0,0,0,0,0,0,0,0,0,0,0,0,0,1,0,0,0,0,0,1
"AAATCAAAAT",258208,"- Mus musculus transcribed sequences",0,0,0,0,0,0,0,0,0,0,0,0,0,1,0,0,0,0,0,1
"AAATCAAACA",253800,"Gls glutaminase",0,0,0,0,0,0,0,1,0,0,0,0,0,0,0,0,0,0,0,1
"AAATCAAACA",258949,"- Musculus ES cells cDNA, RIKEN full-length enriched library, clone:C330017D18 product:unknown EST, full insert sequence.",0,0,0,0,0,0,0,1,0,0,0,0,0,0,0,0,0,0,0,1
"AAATCAACAG",152413,"BC029684 cDNA sequence BC029684",0,0,0,0,0,0,0,0,0,0,0,0,0,0,0,0,0,1,0,1
"AAATCAACTT",61519,"4831403C07Rik RIKEN cDNA 4831403C07 gene",0,0,0,0,0,0,0,0,0,1,0,0,0,0,0,0,0,0,0,1
"AAATCAAGAG",101659,"2310014B11Rik RIKEN cDNA 2310014B11 gene",0,0,0,0,0,0,0,1,0,0,0,0,0,0,0,0,0,0,2,3
"AAATCAAGCT",,,0,0,0,0,0,0,0,0,1,0,0,0,0,0,0,0,0,0,0,1
"AAATCAAGGT",39752,"2900041A09Rik RIKEN cDNA 2900041A09 gene",0,0,0,0,0,0,1,0,0,0,0,0,0,0,0,0,0,0,0,1
"AAATCAAGTG",23168,"2310067B10Rik RIKEN cDNA 2310067B10 gene",0,1,0,0,0,0,0,0,0,0,0,0,0,0,0,0,0,0,0,1
"AAATCAATGA",,,0,0,0,0,0,0,0,0,0,0,0,0,0,0,0,0,0,0,2,2
"AAATCAATGG",18790,"1500026N15Rik RIKEN cDNA 1500026N15 gene",0,0,0,0,0,0,0,0,0,2,0,1,0,0,2,0,0,1,3,9
"AAATCAATGT",15125,"Sdfr1 stromal cell derived factor receptor 1",0,0,1,0,0,0,1,0,0,0,0,0,0,0,0,0,0,0,0,2
"AAATCAATTT",247442,"- Musculus adult male corpora quadrigemina cDNA, RIKEN full-length enriched library, clone:B230332A17 product:retinoblastoma binding protein 2, full insert sequence.",0,0,0,0,0,0,0,0,0,0,0,0,0,0,0,0,0,0,1,1
"AAATCACAGG",4762,"Kif1a kinesin family member 1A",0,0,0,0,0,0,0,0,0,0,0,0,0,0,1,0,0,0,2,3
"AAATCACATT",44956,"AI591476 expressed sequence AI591476",0,0,1,0,0,0,3,1,2,0,1,1,1,0,2,2,3,2,0,19
"AAATCACCAT",40489,"Tmod2 tropomodulin 2",0,1,0,0,0,0,0,0,0,0,0,0,0,0,0,0,0,0,0,1
"AAATCACCCA",,,0,0,0,0,0,0,0,0,0,0,0,0,0,0,0,0,1,0,1,2
"AAATCACCTT",,,0,0,0,0,0,0,0,0,0,0,0,0,1,0,0,0,0,0,0,1
"AAATCACTAT",29770,"- Musculus 0 day neonate eyeball cDNA, RIKEN full-length enriched library, clone:E130307A14 product:hypothetical protein, full insert sequence.",0,0,0,0,0,0,0,0,0,0,0,0,0,0,0,0,0,0,1,1
"AAATCACTCA",254,"Tpt1 tumor protein, translationally-controlled 1",0,1,0,2,0,0,1,1,1,5,0,1,0,0,0,1,0,0,0,13
"AAATCACTCT",266921,"AL024345 expressed sequence AL024345",0,0,0,0,0,0,0,0,1,0,0,0,0,0,0,0,0,0,0,1
"AAATCACTGT",10709,"Ugdh UDP-glucose dehydrogenase",0,0,0,0,0,1,0,1,0,0,0,0,0,0,1,2,2,0,0,7
"AAATCACTTA",132150,"- Musculus 13 days embryo forelimb cDNA, RIKEN full-length enriched library, clone:5930438H13 product:unknown EST, full insert sequence.",0,0,3,1,0,0,0,0,1,0,0,0,0,0,0,0,1,0,0,6
"AAATCACTTA",151308,"6530402L11Rik RIKEN cDNA 6530402L11 gene",0,0,3,1,0,0,0,0,1,0,0,0,0,0,0,0,1,0,0,6
"AAATCACTTC",565,"Sptlc2 serine palmitoyltransferase, long chain base subunit 2",0,1,0,0,0,0,0,0,0,0,0,1,0,0,0,0,0,0,0,2
"AAATCACTTT",158678,"5530401D11Rik RIKEN cDNA 5530401D11 gene",0,0,0,0,0,0,1,0,0,0,0,0,0,0,0,1,0,0,0,2
"AAATCACTTT",31837,"4921521J11Rik RIKEN cDNA 4921521J11 gene",0,0,0,0,0,0,1,0,0,0,0,0,0,0,0,1,0,0,0,2
"AAATCAGAAA",21667,"Psmd12 proteasome (prosome, macropain) 26S subunit, non-ATPase, 12",0,1,0,1,0,0,0,0,0,0,0,0,0,0,0,0,0,0,0,2
"AAATCAGAAA",38496,"Cspg5 chondroitin sulfate proteoglycan 5",0,1,0,1,0,0,0,0,0,0,0,0,0,0,0,0,0,0,0,2
"AAATCAGAAT",2258,"Scgb1a1 secretoglobin, family 1A, member 1 (uteroglobin)",0,0,0,0,0,0,0,0,0,0,1,0,0,0,0,0,0,0,0,1
"AAATCAGACA",130334,"- Musculus 12 days embryo eyeball cDNA, RIKEN full-length enriched library, clone:D230011F20 product:hypothetical protein, full insert sequence.",0,0,0,0,0,0,0,0,0,1,0,0,0,0,0,0,0,0,0,1
"AAATCAGACC",16347,"Pnoc prepronociceptin",0,1,0,0,0,0,1,0,0,0,0,0,0,0,0,0,0,0,0,2
"AAATCAGAGA",21667,"Psmd12 proteasome (prosome, macropain) 26S subunit, non-ATPase, 12",0,1,1,0,0,0,0,1,0,2,0,0,0,0,0,1,0,0,1,7
"AAATCAGATG",36894,"Tcf12 transcription factor 12",0,2,1,3,0,0,0,1,0,0,0,0,0,0,0,0,1,1,0,9
"AAATCAGATG",43375,"Sostl sclerostin-like",0,2,1,3,0,0,0,1,0,0,0,0,0,0,0,0,1,1,0,9
"AAATCAGGAA",2635,"Pkm2 pyruvate kinase, muscle",0,0,0,0,0,0,0,2,0,0,0,0,0,0,0,0,0,1,0,3
"AAATCAGGAA",34096,"0610011N22Rik RIKEN cDNA 0610011N22 gene",0,0,0,0,0,0,0,2,0,0,0,0,0,0,0,0,0,1,0,3
"AAATCAGGCT",4885,"Yap yes-associated protein",0,0,0,0,0,0,0,0,0,0,1,0,0,0,0,0,0,0,0,1
"AAATCAGGGT",2679,"Agtr2 angiotensin II receptor, type 2",0,0,0,0,0,0,0,0,0,0,0,0,0,0,0,0,0,0,1,1
"AAATCAGTAA",28299,"Gmps guanine monphosphate synthetase",0,0,0,0,0,0,0,0,0,0,0,0,0,0,0,0,0,0,1,1
"AAATCAGTAT",38343,"Mapk12 mitogen-activated protein kinase 12",0,0,0,0,0,0,0,0,1,0,0,0,0,0,0,0,0,0,0,1
"AAATCATAAA",4596,"Zfp97 zinc finger protein 97",0,0,0,0,0,0,0,1,0,0,0,0,0,0,0,0,0,0,0,1
"AAATCATAGA",34028,"4732418C07Rik RIKEN cDNA 4732418C07 gene",0,0,0,0,0,0,0,0,1,0,0,0,0,0,0,0,0,0,0,1
"AAATCATCGA",21062,"C87860 expressed sequence C87860",0,0,0,0,0,0,0,0,0,0,0,0,0,0,0,0,0,0,1,1
"AAATCATCTC",2008,"Pter phosphotriesterase related",0,0,0,0,0,0,0,0,2,0,0,0,0,0,0,0,0,0,0,2
"AAATCATCTT",225,"9430022A14 hypothetical protein 9430022A14",0,0,0,0,0,0,0,0,0,0,0,0,0,0,0,0,0,1,4,5
"AAATCATCTT",4091,"Hcls1 hematopoietic cell specific Lyn substrate 1",0,0,0,0,0,0,0,0,0,0,0,0,0,0,0,0,0,1,4,5
"AAATCATTAA",103728,"Pde3a phosphodiesterase 3A, cGMP inhibited",0,0,0,0,0,0,0,0,0,0,0,0,0,0,1,0,0,0,1,2
"AAATCATTAA",180337,"3110002K08Rik RIKEN cDNA 3110002K08 gene",0,0,0,0,0,0,0,0,0,0,0,0,0,0,1,0,0,0,1,2
"AAATCATTCC",27155,"Dgcr6 DiGeorge syndrome critical region gene 6",0,0,0,0,0,0,0,0,0,0,0,0,0,0,0,1,0,1,0,2
"AAATCATTGT",76649,"Vcam1 vascular cell adhesion molecule 1",0,1,0,0,0,0,0,0,0,0,0,0,0,0,0,0,2,0,0,3
"AAATCCAAAA",193688,"Ptp4a2 protein tyrosine phosphatase 4a2",0,1,0,0,0,0,0,0,0,0,0,0,1,0,0,0,0,0,0,2
"AAATCCAAAA",249017,"- Mus musculus transcribed sequence",0,1,0,0,0,0,0,0,0,0,0,0,1,0,0,0,0,0,0,2
"AAATCCAAAC",,,0,0,0,1,0,0,0,0,0,0,0,0,0,0,0,0,0,0,0,1
"AAATCCAAAG",6384,"Nrap nebulin-related anchoring protein",0,0,0,1,0,0,0,0,0,0,0,0,0,0,0,0,0,0,0,1
"AAATCCAAGC",,,0,0,0,0,0,0,0,0,0,1,0,0,0,0,0,0,0,0,0,1
"AAATCCAAGG",4407,"Adn adipsin",0,0,0,0,0,0,0,0,0,0,0,0,0,0,0,0,0,0,1,1
"AAATCCAATC",75596,"N33-pending putative prostate cancer tumor suppressor",0,0,0,0,0,0,0,1,0,0,0,0,0,0,0,0,0,0,0,1
"AAATCCACAA",,,0,0,0,0,0,1,0,0,0,0,0,0,1,2,0,0,0,0,0,4
"AAATCCACAT",7601,"Sla src-like adaptor",0,0,0,0,0,0,0,0,0,0,0,0,0,0,0,0,0,0,1,1
"AAATCCACAT",103539,"9030223K07Rik RIKEN cDNA 9030223K07 gene",0,0,0,0,0,0,0,0,0,0,0,0,0,0,0,0,0,0,1,1
"AAATCCACCC",10724,"Ehf ets homologous factor",0,0,0,0,0,0,0,0,0,0,0,0,0,0,0,0,1,0,0,1
"AAATCCACCC",24228,"1110019J04Rik RIKEN cDNA 1110019J04 gene",0,0,0,0,0,0,0,0,0,0,0,0,0,0,0,0,1,0,0,1
"AAATCCACCG",216477,"A530088I07Rik RIKEN cDNA A530088I07 gene",0,0,0,0,0,0,0,0,0,0,0,1,0,0,0,0,0,1,0,2
"AAATCCACTA",,,0,0,0,0,0,0,0,0,0,0,0,0,0,1,0,0,0,0,0,1
"AAATCCAGAA",19320,"Sult1c1 sulfotransferase family, cytosolic, 1C, member 1",0,0,0,0,0,0,0,0,0,0,1,0,0,0,0,0,0,0,0,1
"AAATCCAGGC",,,0,0,1,0,0,0,0,0,0,0,0,0,0,0,0,0,0,0,0,1
"AAATCCAGTA",,,0,0,0,0,0,0,0,0,1,0,0,0,0,0,0,0,0,0,0,1
"AAATCCATTA",,,0,0,0,0,0,0,0,1,0,0,0,0,0,0,0,0,0,0,0,1
"AAATCCATTG",31529,"Atf7ip activating transcription factor 7 interacting protein",0,1,3,0,0,0,0,0,0,0,0,0,0,0,0,0,0,0,0,4
"AAATCCCAAA",133321,"- Mus musculus transcribed sequences",0,0,0,0,0,0,0,0,0,1,0,0,1,0,0,0,0,0,0,2
"AAATCCCAAT",20927,"Tgfb1i4 transforming growth factor beta 1 induced transcript 4",0,1,1,0,0,0,0,1,0,0,0,0,0,0,1,1,2,0,0,7
"AAATCCCACC",186499,"B930052A04Rik RIKEN cDNA B930052A04 gene",0,0,0,0,0,0,0,1,0,0,0,0,0,0,0,0,0,0,0,1
"AAATCCCAGG",2060,"Ndufb8 NADH dehydrogenase (ubiquinone) 1 beta subcomplex 8",0,0,0,0,0,0,0,0,0,0,0,0,0,0,0,0,0,0,1,1
"AAATCCCAGT",253475,"- Musculus 12 days embryo embryonic body between diaphragm region and neck cDNA, RIKEN full-length enriched library, clone:9430050L06 product:weakly similar to FAS B (FRAGMENT) [Mus sp], full insert sequence.",0,0,0,0,0,0,0,0,0,0,0,0,0,0,0,0,0,0,1,1
"AAATCCCCAA",105202,"Nr3c2 nuclear receptor subfamily 3, group C, member 2",1,2,0,1,1,0,0,2,0,2,0,0,0,0,0,0,0,0,0,9
"AAATCCCCAA",24202,"Fzr1 frizzy-related protein 1 (Drosophila)",1,2,0,1,1,0,0,2,0,2,0,0,0,0,0,0,0,0,0,9
"AAATCCCCCA",,,0,0,0,0,0,0,0,0,0,0,0,0,0,0,1,0,0,0,0,1
"AAATCCCCGA",252812,"- Musculus, clone MGC:59592 IMAGE:6509198, mRNA, complete cds",0,0,0,0,0,0,0,0,0,0,0,0,0,0,0,0,0,0,1,1
"AAATCCCCTG",27818,"Eef2 eukaryotic translation elongation factor 2",0,0,0,0,0,0,2,0,0,0,0,0,0,0,0,0,0,0,0,2
"AAATCCCGCG",23880,"3110052F15Rik RIKEN cDNA 3110052F15 gene",0,0,0,0,0,0,0,0,0,0,0,0,0,0,0,0,0,1,0,1
"AAATCCCGGG",260376,"D330025I23Rik RIKEN cDNA D330025I23 gene",0,0,0,0,0,0,0,0,0,0,0,0,0,0,0,1,0,0,0,1
"AAATCCCGTT",25546,"2810433K01Rik RIKEN cDNA 2810433K01 gene",0,0,0,0,0,0,0,0,0,0,1,0,0,0,0,0,0,0,0,1
"AAATCCCTCC",35551,"Hebp2 heme binding protein 2",0,0,0,1,0,0,0,0,1,0,0,0,0,0,0,0,0,0,0,2
"AAATCCGCCC",29089,"Pcbp1 poly(rC) binding protein 1",0,0,0,0,0,0,0,0,0,0,0,1,0,0,0,0,0,0,0,1
"AAATCCGTAG",143830,"Actn4 actinin alpha 4",0,0,0,0,0,0,0,0,0,0,0,0,0,0,0,0,0,0,1,1
"AAATCCGTCA",20242,"Cyb5m-pending cytochrome b5 outer mitochondrial membrane precursor",0,0,1,0,0,0,1,1,0,0,0,0,0,0,0,0,0,0,0,3
"AAATCCTACT",79380,"Lhx9 LIM homeobox protein 9",0,0,0,0,0,1,0,0,0,0,0,0,0,0,0,0,0,0,0,1
"AAATCCTACT",124805,"AI316882 expressed sequence AI316882",0,0,0,0,0,1,0,0,0,0,0,0,0,0,0,0,0,0,0,1
"AAATCCTCAG",7996,"Fgf12 fibroblast growth factor 12",0,0,0,0,0,0,0,0,0,0,0,0,0,0,0,1,0,0,0,1
"AAATCCTCTC",41665,"1110025J15Rik RIKEN cDNA 1110025J15 gene",1,0,0,0,0,0,0,0,0,0,0,0,0,0,0,0,0,0,0,1
"AAATCCTCTG",212903,"- Musculus 0 day neonate kidney cDNA, RIKEN full-length enriched library, clone:D630036H03 product:unknown EST, full insert sequence.",0,0,0,0,0,0,0,0,0,0,0,0,0,0,0,0,1,0,0,1
"AAATCCTGCC",268870,"Rps3 ribosomal protein S3",0,0,0,0,0,0,0,0,0,0,0,0,0,0,1,0,0,0,1,2
"AAATCCTGGC",254897,"- Mus musculus transcribed sequence",0,0,0,0,0,0,0,0,0,0,1,0,0,0,0,0,0,0,0,1
"AAATCCTGGT",32623,"2810403P18Rik RIKEN cDNA 2810403P18 gene",0,0,0,0,0,0,0,0,0,0,0,0,0,1,0,0,0,0,0,1
"AAATCCTGTC",219254,"- Musculus 2 days pregnant adult female ovary cDNA, RIKEN full-length enriched library, clone:E330017N22 product:unknown EST, full insert sequence.",0,1,0,0,0,1,0,1,0,0,0,0,2,0,1,1,1,0,0,8
"AAATCCTGTC",223916,"- Musculus 13 days embryo lung cDNA, RIKEN full-length enriched library, clone:D430011D22 product:unknown EST, full insert sequence.",0,1,0,0,0,1,0,1,0,0,0,0,2,0,1,1,1,0,0,8
"AAATCCTGTC",59600,"Gle1l GLE1 RNA export mediator-like (yeast",0,1,0,0,0,1,0,1,0,0,0,0,2,0,1,1,1,0,0,8
"AAATCCTGTC",1843,"Hspca heat shock protein 1, alpha",0,1,0,0,0,1,0,1,0,0,0,0,2,0,1,1,1,0,0,8
"AAATCCTGTG",30066,"Rpl8 ribosomal protein L8",0,0,0,0,0,0,0,0,0,0,0,0,0,0,0,0,0,1,0,1
"AAATCCTTCC",4516,"Mup2 major urinary protein 2",0,0,0,0,0,0,0,0,0,0,0,0,0,0,0,0,0,0,1,1
"AAATCCTTCT",33815,"MGC11690 hypothetical protein MGC11690",0,1,0,0,0,0,0,0,0,0,0,0,0,0,0,0,0,0,0,1
"AAATCCTTGC",,,0,0,0,0,0,0,0,0,0,0,0,0,0,0,0,1,0,0,0,1
"AAATCCTTTA",138061,"- Musculus 13 days embryo heart cDNA, RIKEN full-length enriched library, clone:D330025C14 product:unknown EST, full insert sequence.",0,0,0,0,0,0,0,0,0,0,0,0,0,0,1,0,0,0,0,1
"AAATCCTTTC",3063,"Ptn pleiotrophin",9,27,15,14,4,11,1,8,5,3,5,2,6,3,4,4,1,0,0,122
"AAATCCTTTC",25181,"- Musculus, clone IMAGE:5376024, mRNA",9,27,15,14,4,11,1,8,5,3,5,2,6,3,4,4,1,0,0,122
"AAATCCTTTG",196150,"2310045B01Rik RIKEN cDNA 2310045B01 gene",0,0,0,0,0,0,0,0,0,0,0,0,0,0,0,0,0,0,1,1
"AAATCCTTTG",24481,"- Mus musculus transcribed sequences",0,0,0,0,0,0,0,0,0,0,0,0,0,0,0,0,0,0,1,1
"AAATCCTTTG",28494,"Mrpl11 mitochondrial ribosomal protein L11",0,0,0,0,0,0,0,0,0,0,0,0,0,0,0,0,0,0,1,1
"AAATCCTTTT",3063,"Ptn pleiotrophin",0,1,0,0,0,1,0,0,0,0,0,0,0,0,0,1,0,0,0,3
"AAATCGAAAA",,,0,0,0,0,0,0,0,0,0,0,0,0,0,0,0,1,0,0,0,1
"AAATCGAGAG",,,0,0,0,0,0,0,0,0,0,0,0,0,0,0,0,0,1,0,0,1
"AAATCGAGTT",140619,"Egln1 EGL nine homolog 1 (C. elegans)",0,1,0,0,0,0,0,0,0,0,0,0,0,0,0,0,0,0,0,1
"AAATCGCTTC",14063,"Rsdr1-pending retinal short-chain dehydrogenase/reductase 1",0,2,1,0,0,0,0,0,0,0,0,0,0,0,0,1,1,0,0,5
"AAATCGGACA",30051,"Rnf10 ring finger protein 10",0,1,0,0,0,0,0,0,0,0,0,0,0,0,0,0,0,0,0,1
"AAATCGGCTG",,,0,0,0,1,0,0,0,0,0,0,0,0,0,0,0,0,0,0,0,1
"AAATCGTACT",,,0,0,1,0,0,0,0,0,0,0,0,0,0,0,1,0,0,0,0,2
"AAATCGTATA",268922,"4930506D01Rik RIKEN cDNA 4930506D01 gene",0,1,1,2,0,1,0,2,0,1,2,0,1,0,2,4,1,0,0,18
"AAATCGTGAA",34357,"5730551F12Rik RIKEN cDNA 5730551F12 gene",0,0,0,0,0,0,0,0,0,0,1,0,0,0,0,1,0,0,0,2
"AAATCGTGGC",25594,"Prkar2b protein kinase, cAMP dependent regulatory, type II beta",0,0,0,0,0,0,0,0,0,0,0,0,0,0,0,1,0,0,0,1
"AAATCGTTAA",,,0,0,0,0,0,0,0,1,0,0,0,0,0,0,0,0,0,0,0,1
"AAATCGTTTA",257190,"- Musculus adult male corpora quadrigemina cDNA, RIKEN full-length enriched library, clone:B230213G13 product:unknown EST, full insert sequence.",0,0,1,0,0,0,0,0,0,0,0,0,0,0,0,0,0,0,0,1
"AAATCGTTTC",,,0,1,0,0,0,0,0,0,0,0,0,0,0,0,0,0,0,0,0,1
"AAATCTAAAT",181792,"Cenph centromere autoantigen H",0,1,2,2,0,3,3,3,1,2,2,0,0,0,2,0,0,0,2,23
"AAATCTAAAT",258890,"- Musculus 3 days neonate thymus cDNA, RIKEN full-length enriched library, clone:A630026G02 product:kinesin heavy chain member 2, full insert sequence.",0,1,2,2,0,3,3,3,1,2,2,0,0,0,2,0,0,0,2,23
"AAATCTAATG",,,0,0,0,0,0,0,0,0,0,1,0,0,0,0,0,0,0,0,0,1
"AAATCTAGCC",,,0,0,0,0,0,0,0,0,0,0,0,0,0,0,0,0,1,0,0,1
"AAATCTATAC",37835,"Rpl7 ribosomal protein L7",0,0,1,0,0,0,0,0,0,0,0,0,0,0,0,2,0,0,0,3
"AAATCTATCT",38231,"8430408G22Rik RIKEN cDNA 8430408G22 gene",0,1,0,0,0,0,0,0,0,0,0,0,0,0,0,0,0,0,0,1
"AAATCTATGA",148753,"DXImx41e DNA segment, Chr X, Immunex 41, expressed",0,0,0,1,0,0,0,1,0,1,0,0,0,0,0,0,0,0,0,3
"AAATCTATGT",204158,"1110018J18Rik RIKEN cDNA 1110018J18 gene",0,0,0,0,0,0,0,1,0,0,0,0,0,0,0,0,0,0,0,1
"AAATCTATTG",34449,"Ubin-pending ataxin-1 ubiquitin-like interacting protein",0,2,1,0,0,0,0,0,0,0,0,0,0,0,0,0,0,0,1,4
"AAATCTCAAA",250919,"- Mus musculus transcribed sequences",0,0,0,0,0,0,0,0,0,0,0,0,0,0,0,0,1,0,0,1
"AAATCTCAAT",26734,"Gcnt2 glucosaminyltransferase, I-branching enzyme",0,0,0,0,0,0,0,0,0,0,0,0,0,0,0,0,0,0,1,1
"AAATCTCCAA",152952,"A930021G21Rik RIKEN cDNA A930021G21 gene",0,0,0,0,0,0,0,0,0,0,0,0,0,0,6,2,9,3,9,29
"AAATCTCCAG",102172,"Centg2 centaurin, gamma 2",0,1,0,0,0,0,0,0,0,0,0,0,0,0,0,0,0,0,1,2
"AAATCTCCAT",,,0,0,0,0,0,0,1,0,0,0,0,0,0,0,0,0,0,0,0,1
"AAATCTCCCT",21814,"9430079M16Rik RIKEN cDNA 9430079M16 gene",0,0,0,0,0,0,0,0,0,0,0,0,0,0,0,0,1,0,0,1
"AAATCTCCTG",196081,"Ppil1 peptidylprolyl isomerase (cyclophilin)-like 1",0,0,0,0,0,0,8,0,0,0,0,0,0,0,0,0,0,0,0,8
"AAATCTCTAA",267810,"Hcngp-pending transcriptional regulator protein",0,0,1,0,0,0,0,0,0,0,0,0,0,0,0,0,0,1,0,2
"AAATCTCTGA",12858,"Eif4a1 eukaryotic translation initiation factor 4A1",0,0,0,0,0,0,0,0,0,0,0,0,0,0,0,0,0,0,1,1
"AAATCTCTGC",18652,"Sms spermine synthase",0,0,0,0,0,0,0,0,0,0,0,0,0,0,0,0,0,0,1,1
"AAATCTCTTA",,,0,2,0,0,0,0,1,1,1,1,0,1,1,0,2,1,0,0,0,11
"AAATCTCTTC",,,0,0,0,0,0,0,0,0,0,0,0,0,0,0,0,0,0,0,1,1
"AAATCTGAAA",33849,"B630005N14Rik RIKEN cDNA B630005N14 gene",0,0,0,0,0,0,0,0,0,0,0,0,0,0,0,0,1,0,1,2
"AAATCTGAAT",2026,"Birc2 baculoviral IAP repeat-containing 2",0,0,1,0,0,0,1,0,0,0,0,0,0,0,0,0,0,0,0,2
"AAATCTGACA",,,0,0,0,0,0,0,0,0,0,0,0,0,0,1,0,0,0,0,0,1
"AAATCTGACT",,,0,0,0,0,0,0,0,0,0,0,1,0,0,0,0,0,0,0,0,1
"AAATCTGCCC",4702,"Gnb5 guanine nucleotide binding protein, beta 5",0,1,1,0,0,0,0,0,0,0,0,0,1,0,2,2,1,9,13,30
"AAATCTGCCC",101559,"E330016A19Rik RIKEN cDNA E330016A19 gene",0,1,1,0,0,0,0,0,0,0,0,0,1,0,2,2,1,9,13,30
"AAATCTGCCT",208403,"9330187G09Rik RIKEN cDNA 9330187G09 gene",0,0,0,0,0,0,0,0,1,0,0,0,0,0,0,0,0,0,0,1
"AAATCTGCTG",29061,"Rrs1 RRS1 ribosome biogenesis regulator homolog (S. cerevisiae)",0,0,0,1,0,0,0,0,0,1,0,0,1,1,0,0,0,0,0,4
"AAATCTGGCT",234186,"4930518F03Rik RIKEN cDNA 4930518F03 gene",0,0,0,0,0,0,0,0,0,0,0,0,0,0,0,0,1,0,0,1
"AAATCTGGTC",,,1,1,0,0,0,0,0,0,0,0,0,0,0,0,0,0,0,0,0,2
"AAATCTGGTT",22030,"Ha1r-pending Hoxa1 regulated gene",0,0,0,0,0,0,0,0,0,0,0,0,0,0,0,0,1,0,0,1
"AAATCTGTAG",20794,"Anxa7 annexin A7",0,0,0,0,0,0,0,0,0,0,0,0,0,0,0,0,0,0,1,1
"AAATCTGTCA",41272,"D10Ucla1 DNA segment, Chr 10, University of California at Los Angeles 1",0,1,0,0,0,0,0,0,0,1,0,0,0,0,0,0,0,0,0,2
"AAATCTGTCT",28256,"Narg1 NMDA receptor-regulated gene 1",0,0,0,0,0,0,0,0,0,0,0,0,0,0,0,0,0,0,1,1
"AAATCTGTGT",17448,"2810426N06Rik RIKEN cDNA 2810426N06 gene",0,0,0,0,0,0,0,1,0,0,0,0,0,0,0,0,0,0,0,1
"AAATCTGTTG",26897,"- Musculus mRNA for mKIAA1553 protein",0,0,0,1,0,0,0,0,0,0,0,0,0,0,0,0,0,0,0,1
"AAATCTGTTT",20794,"Anxa7 annexin A7",0,0,0,0,0,0,0,1,0,0,0,0,0,0,0,0,0,0,0,1
"AAATCTGTTT",238218,"- Mus musculus transcribed sequences",0,0,0,0,0,0,0,1,0,0,0,0,0,0,0,0,0,0,0,1
"AAATCTTAAA",28278,"Cav caveolin, caveolae protein",0,0,0,0,0,0,0,0,0,0,0,0,0,0,0,0,0,0,1,1
"AAATCTTAAG",35628,"Fut8 fucosyltransferase 8",0,0,0,0,0,0,1,0,0,0,0,1,0,0,0,0,0,0,0,2
"AAATCTTACA",24671,"D1Ertd251e DNA segment, Chr 1, ERATO Doi 251, expressed",0,0,0,0,0,0,1,0,0,0,0,0,0,0,0,0,0,0,0,1
"AAATCTTAGA",,,0,0,0,0,0,0,0,0,0,0,0,0,0,0,0,0,0,0,1,1
"AAATCTTATA",62557,"- Mus musculus transcribed sequences",0,0,0,0,0,1,0,0,0,0,0,0,0,0,0,0,0,0,0,1
"AAATCTTCAA",3059,"Nsmaf neutral sphingomyelinase (N-SMase) activation associated factor",0,0,0,0,0,0,0,0,0,0,1,0,0,0,0,0,0,1,0,2
"AAATCTTCCA",210053,"B230306G18Rik RIKEN cDNA B230306G18 gene",0,0,1,0,0,0,0,0,0,0,0,0,0,0,0,0,0,0,0,1
"AAATCTTCTA",1183,"1300004C08Rik RIKEN cDNA 1300004C08 gene",0,0,0,0,0,0,1,0,0,0,0,0,0,0,0,0,0,0,0,1
"AAATCTTCTG",,,0,0,0,0,0,0,61,0,0,0,0,0,0,0,1,0,0,0,0,62
"AAATCTTCTT",208056,"- Mus musculus transcribed sequences",0,0,0,0,0,0,1,0,0,0,0,0,0,0,0,0,0,0,0,1
"AAATCTTGAG",3451,"Fmr1 fragile X mental retardation syndrome 1 homolog",0,0,0,0,0,0,0,1,0,0,0,0,0,0,0,0,0,0,0,1
"AAATCTTGAG",97986,"9130002C22Rik RIKEN cDNA 9130002C22 gene",0,0,0,0,0,0,0,1,0,0,0,0,0,0,0,0,0,0,0,1
"AAATCTTGCA",26150,"- Musculus adult male epididymis cDNA, RIKEN full-length enriched library, clone:9230115E21 product:kinesin family member C5A, full insert sequence.",1,0,0,0,0,0,0,0,0,0,0,0,0,0,0,0,0,0,0,1
"AAATCTTGCC",,,0,0,0,0,0,0,0,0,0,0,0,0,0,0,0,1,0,0,0,1
"AAATCTTGGG",,,0,0,0,0,0,0,0,0,0,0,0,1,0,0,0,0,0,0,0,1
"AAATCTTGTG",,,0,0,0,0,0,0,0,0,0,0,0,0,0,0,0,0,1,0,0,1
"AAATCTTTAA",12831,"3830421F13Rik RIKEN cDNA 3830421F13 gene",0,0,0,0,0,0,0,0,0,0,1,0,0,0,0,0,0,0,1,2
"AAATCTTTCA",41272,"D10Ucla1 DNA segment, Chr 10, University of California at Los Angeles 1",0,0,0,0,0,0,0,0,0,0,0,0,0,0,0,0,0,0,1,1
"AAATCTTTCT",1312,"Tcrb-V8.2 T-cell receptor beta, variable 8.2",0,0,0,0,0,0,0,0,0,0,0,0,0,0,0,0,0,0,1,1
"AAATCTTTCT",119155,"Murr2 U2af1-rs1 region 2",0,0,0,0,0,0,0,0,0,0,0,0,0,0,0,0,0,0,1,1
"AAATCTTTGA",145384,"1810031K02Rik RIKEN cDNA 1810031K02 gene",0,0,0,0,0,0,0,0,0,1,0,0,0,1,0,0,0,0,0,2
"AAATCTTTGC",29924,"Arl6ip ADP-ribosylation-like factor 6 interacting protein",0,0,0,0,0,1,1,0,0,0,1,0,0,0,1,0,0,0,0,4
"AAATGAAAAA",218843,"9430059P22Rik RIKEN cDNA 9430059P22 gene",0,0,0,0,0,0,0,2,0,1,0,0,0,0,1,0,0,0,0,4
"AAATGAAAAG",17436,"1110032A10Rik RIKEN cDNA 1110032A10 gene",0,0,0,0,0,0,0,0,0,0,0,0,0,0,0,0,0,0,1,1
"AAATGAAAAG",87067,"1700067I02Rik RIKEN cDNA 1700067I02 gene",0,0,0,0,0,0,0,0,0,0,0,0,0,0,0,0,0,0,1,1
"AAATGAAAAT",240521,"- Mus musculus transcribed sequences",0,0,1,0,0,1,0,0,0,0,0,1,1,0,1,0,0,0,1,6
"AAATGAAAAT",209476,"- Musculus 13 days embryo lung cDNA, RIKEN full-length enriched library, clone:D430018E03 product:hypothetical protein, full insert sequence.",0,0,1,0,0,1,0,0,0,0,0,1,1,0,1,0,0,0,1,6
"AAATGAAACC",46705,"Sdccag1 serologically defined colon cancer antigen 1",0,12,3,6,1,2,4,4,11,7,5,1,13,5,12,7,8,4,2,107
"AAATGAAAGA",,,0,0,0,0,0,0,0,0,1,0,0,0,0,0,0,0,0,0,0,1
"AAATGAAAGC",69014,"- Mus musculus transcribed sequences",0,0,0,0,0,0,0,0,0,0,0,0,1,0,0,0,0,0,0,1
"AAATGAAAGG",,,0,0,0,0,0,0,0,0,0,0,0,0,0,0,2,0,1,0,1,4
"AAATGAAAGT",21288,"Ell2-pending eleven-nineteen lysine-rich leukemia gene 2",0,0,0,0,0,0,0,0,0,0,0,0,0,0,0,0,1,0,1,2
"AAATGAAATA",126647,"- Musculus 16 days embryo head cDNA, RIKEN full-length enriched library, clone:C130012N21 product:cell division cycle 42 homolog (S. cerevisiae), full insert sequence.",0,2,1,2,0,0,1,0,2,1,1,0,0,2,1,1,1,0,5,20
"AAATGAAATA",27951,"1810015M01Rik RIKEN cDNA 1810015M01 gene",0,2,1,2,0,0,1,0,2,1,1,0,0,2,1,1,1,0,5,20
"AAATGAAATG",153754,"- Mus musculus transcribed sequence with weak  similarity to protein ref:NP_081764.1 (M.musculus)  RIKEN cDNA 5730493B19 [Mus musculus]",0,0,0,0,0,0,0,0,0,0,0,1,0,0,0,0,0,0,0,1
"AAATGAACAC",,,0,0,0,0,0,0,1,0,0,0,0,0,0,0,0,0,0,0,0,1
"AAATGAACAG",17436,"1110032A10Rik RIKEN cDNA 1110032A10 gene",0,0,0,0,0,0,0,0,0,0,0,0,0,0,1,0,0,0,1,2
"AAATGAACCA",28649,"E430002G05Rik RIKEN cDNA E430002G05 gene",0,0,0,0,0,0,0,0,0,1,0,0,0,0,0,0,0,0,0,1
"AAATGAACCC",54119,"Tmem10 transmembrane protein 10",0,0,0,0,0,0,0,0,0,1,0,0,0,0,0,0,0,0,0,1
"AAATGAACCT",158584,"4933407L21Rik RIKEN cDNA 4933407L21 gene",0,0,0,0,0,0,0,0,0,0,0,0,0,0,1,0,0,0,0,1
"AAATGAACTG",33487,"Slit2 slit homolog 2 (Drosophila)",0,0,0,0,0,0,0,0,0,0,1,0,1,0,0,0,0,0,0,2
"AAATGAAGAA",3264,"Txk TXK tyrosine kinase",0,1,0,0,0,0,0,0,0,1,0,0,0,0,1,0,0,0,1,4
"AAATGAAGAT",1779,"Scp2 sterol carrier protein 2, liver",0,0,0,0,0,0,1,0,0,0,0,0,0,0,0,0,0,0,0,1
"AAATGAAGCC",241811,"- Musculus 15 days embryo head cDNA, RIKEN full-length enriched library, clone:D930041M15 product:unclassifiable, full insert sequence.",0,0,0,0,0,0,1,0,0,0,0,0,0,0,0,0,0,0,1,2
"AAATGAAGCT",261584,"F730047E07 hypothetical protein F730047E07",0,1,0,0,0,0,0,0,0,0,0,0,0,0,0,0,0,0,0,1
"AAATGAAGGC",4419,"Rpl5 ribosomal protein L5",0,0,1,0,0,0,0,0,0,0,0,0,0,0,0,0,0,0,0,1
"AAATGAAGGC",124756,"- Mus musculus transcribed sequences",0,0,1,0,0,0,0,0,0,0,0,0,0,0,0,0,0,0,0,1
"AAATGAAGTC",,,0,0,0,0,0,1,0,0,0,0,0,0,0,0,0,0,0,0,0,1
"AAATGAATAA",249368,"H2-T18 histocompatibility 2, T region locus 18",0,0,0,0,0,0,0,1,0,0,0,1,0,0,0,0,0,0,4,6
"AAATGAATAA",28931,"- Musculus, Similar to hypothetical protein FLJ22789, clone IMAGE:5042703, mRNA",0,0,0,0,0,0,0,1,0,0,0,1,0,0,0,0,0,0,4,6
"AAATGAATCA",32998,"- Mus musculus transcribed sequences",0,1,0,0,0,0,0,0,0,0,0,0,0,0,0,0,1,0,0,2
"AAATGAATCT",28952,"Mel cell line NK14 derived transforming oncogene",0,0,0,1,0,0,0,0,0,0,0,0,0,0,0,0,0,0,0,1
"AAATGAATCT",40655,"AI847670 expressed sequence AI847670",0,0,0,1,0,0,0,0,0,0,0,0,0,0,0,0,0,0,0,1
"AAATGAATGA",111724,"C230085N15Rik RIKEN cDNA C230085N15 gene",0,0,0,0,0,0,0,0,0,0,0,1,0,0,0,0,0,0,0,1
"AAATGAATGA",140027,"A930022H17Rik RIKEN cDNA A930022H17 gene",0,0,0,0,0,0,0,0,0,0,0,1,0,0,0,0,0,0,0,1
"AAATGAATGT",82751,"Glrx2 glutaredoxin 2 (thioltransferase)",0,3,2,0,0,0,1,0,1,1,0,0,1,1,4,2,1,3,0,20
"AAATGAATGT",24179,"Atp2c1 ATPase, Ca++-sequestering",0,3,2,0,0,0,1,0,1,1,0,0,1,1,4,2,1,3,0,20
"AAATGAATTA",29584,"Mthfd1 methylenetetrahydrofolate dehydrogenase (NADP+ dependent), methenyltetrahydrofolate cyclohydrolase, formyltetrahydrofolate synthase",0,2,0,0,0,0,1,0,0,0,0,0,1,0,0,0,1,0,0,5
"AAATGAATTA",34436,"4930414L22Rik RIKEN cDNA 4930414L22 gene",0,2,0,0,0,0,1,0,0,0,0,0,1,0,0,0,1,0,0,5
"AAATGACAAA",212200,"- Mus musculus transcribed sequences",0,0,0,0,0,0,0,0,0,0,0,0,1,0,0,0,0,0,0,1
"AAATGACAAA",260116,"2700019D07Rik RIKEN cDNA 2700019D07 gene",0,0,0,0,0,0,0,0,0,0,0,0,1,0,0,0,0,0,0,1
"AAATGACAAT",23784,"Sprrl9 small proline rich-like 9",0,0,0,0,0,0,0,0,0,0,0,0,0,0,0,0,0,0,1,1
"AAATGACAAT",158107,"1110058A15Rik RIKEN cDNA 1110058A15 gene",0,0,0,0,0,0,0,0,0,0,0,0,0,0,0,0,0,0,1,1
"AAATGACCAA",4219,"Man2b1 mannosidase 2, alpha B1",0,0,0,0,0,0,0,0,0,0,0,0,0,0,0,0,0,0,1,1
"AAATGACCTA",,,0,0,0,0,0,0,0,1,0,0,0,0,0,0,0,0,0,0,0,1
"AAATGACCTT",,,0,0,0,0,0,0,0,0,0,0,0,0,0,0,0,0,0,0,1,1
"AAATGACTTT",27141,"Racgap1 Rac GTPase-activating protein 1",0,1,0,0,0,0,0,0,0,0,0,0,0,0,0,0,0,0,0,1
"AAATGACTTT",29344,"Tde1l tumor differentially expressed 1, like",0,1,0,0,0,0,0,0,0,0,0,0,0,0,0,0,0,0,0,1
"AAATGAGACA",,,0,0,0,0,0,0,0,0,0,0,1,0,0,0,0,0,0,0,0,1
"AAATGAGCAG",221644,"- Mus musculus transcribed sequences",0,0,0,0,0,0,0,0,0,0,0,0,0,0,0,0,0,0,1,1
"AAATGAGCAT",189102,"2810047L02Rik RIKEN cDNA 2810047L02 gene",0,0,0,0,0,0,0,0,0,1,0,0,0,0,0,0,0,0,0,1
"AAATGAGGCA",119265,"9430020K16Rik RIKEN cDNA 9430020K16 gene",0,0,0,0,0,0,0,0,0,0,0,0,0,1,1,2,0,4,0,8
"AAATGAGGGC",,,0,0,0,0,0,1,0,0,0,0,0,0,0,0,0,0,0,0,0,1
"AAATGAGGGG",238857,"- Musculus, clone MGC:31065 IMAGE:4035973, mRNA, complete cds",1,1,0,0,0,0,0,0,0,0,0,0,0,0,0,0,0,0,0,2
"AAATGAGTAG",,,0,0,0,0,0,0,0,0,0,0,0,0,0,0,1,0,0,0,0,1
"AAATGAGTTA",,,0,0,0,0,0,0,0,0,0,0,0,0,0,0,0,0,1,0,0,1
"AAATGAGTTT",10565,"- Musculus, Similar to hypothetical protein FLJ38281, clone MGC:56780 IMAGE:6491792, mRNA, complete cds",0,0,0,0,0,0,0,0,0,0,0,0,0,0,0,0,0,0,1,1
"AAATGATAAA",32800,"D1Ertd8e DNA segment, Chr 1, ERATO Doi 8, expressed",0,0,1,0,0,1,0,0,0,0,1,1,0,0,0,0,0,0,0,4
"AAATGATACT",42604,"Dscr6 Down syndrome critical region homolog 6 (human)",0,0,0,0,0,0,0,1,0,1,0,2,0,0,0,0,0,0,0,4
"AAATGATCCA",81941,"2610207F23Rik RIKEN cDNA 2610207F23 gene",0,0,0,0,0,0,0,0,0,0,1,0,0,0,0,0,1,0,0,2
"AAATGATCCT",131601,"5730577I03Rik RIKEN cDNA 5730577I03 gene",0,0,0,0,0,0,0,0,0,0,0,0,0,0,1,1,1,0,0,3
"AAATGATGGT",6775,"Oazin ornithine decarboxylase antizyme inhibitor",0,0,0,0,0,0,0,0,0,0,1,0,0,0,0,0,0,0,0,1
"AAATGATGTC",742,"Dmd dystrophin, muscular dystrophy",0,0,0,1,0,0,0,0,0,0,0,0,0,0,1,2,0,1,0,5
"AAATGATGTT",28700,"Acox2 acyl-Coenzyme A oxidase 2, branched chain",0,0,0,0,0,0,0,0,0,0,0,0,0,0,0,0,0,0,1,1
"AAATGATTAT",138533,"D930002L09Rik RIKEN cDNA D930002L09 gene",0,2,2,1,0,0,0,0,0,0,0,0,0,0,0,0,0,0,0,5
"AAATGATTAT",44124,"4930565F05Rik RIKEN cDNA 4930565F05 gene",0,2,2,1,0,0,0,0,0,0,0,0,0,0,0,0,0,0,0,5
"AAATGATTGA",103838,"Atp5b ATP synthase, H+ transporting mitochondrial F1 complex, beta subunit",0,0,0,0,0,0,0,0,0,1,0,0,0,0,1,2,0,0,0,4
"AAATGATTGC",30670,"Spnr spermatid perinuclear RNA binding protein",0,0,0,0,0,0,0,0,0,0,0,0,1,0,0,0,0,1,0,2
"AAATGATTGC",103838,"Atp5b ATP synthase, H+ transporting mitochondrial F1 complex, beta subunit",0,0,0,0,0,0,0,0,0,0,0,0,1,0,0,0,0,1,0,2
"AAATGATTTA",29047,"3526402H21Rik RIKEN cDNA 3526402H21 gene",0,1,0,0,0,0,0,0,0,0,0,0,0,0,0,0,0,0,3,4
"AAATGATTTT",236464,"- Mus musculus transcribed sequences",0,0,0,0,0,0,0,0,1,0,0,0,0,0,0,0,0,0,0,1
"AAATGCAAAA",86772,"Jmy-pending junction-mediating and regulatory protein",0,0,0,0,0,0,0,0,0,0,0,0,0,0,1,0,0,0,0,1
"AAATGCAAAA",235039,"Csnk casein kappa",0,0,0,0,0,0,0,0,0,0,0,0,0,0,1,0,0,0,0,1
"AAATGCAAAC",29141,"Sdhb succinate dehydrogenase complex, subunit B, iron sulfur (Ip)",0,0,0,0,0,0,0,0,0,0,0,0,0,1,0,0,0,1,0,2
"AAATGCAAAC",58639,"Cdkl3 cyclin-dependent kinase-like 3",0,0,0,0,0,0,0,0,0,0,0,0,0,1,0,0,0,1,0,2
"AAATGCAAAT",10623,"Psph phosphoserine phosphatase",0,0,0,0,0,0,0,0,0,0,0,0,0,0,0,0,0,0,1,1
"AAATGCAAAT",153159,"Cct6a chaperonin subunit 6a (zeta)",0,0,0,0,0,0,0,0,0,0,0,0,0,0,0,0,0,0,1,1
"AAATGCAACA",8211,"Pja1 praja1, RING-H2 motif containing",0,0,0,0,0,0,0,0,0,0,0,1,0,0,0,0,0,0,0,1
"AAATGCAAGG",125288,"BC019367 cDNA sequence BC019367",0,3,0,0,0,0,0,1,0,0,2,0,1,1,0,3,2,0,1,14
"AAATGCAATA",27220,"Nfyc nuclear transcription factor-Y gamma",0,6,8,5,0,2,0,3,9,3,9,1,9,4,5,7,5,1,2,79
"AAATGCACAA",82922,"Smarca1 SWI/SNF related, matrix associated, actin dependent regulator of chromatin, subfamily a, member 1",0,0,0,0,0,0,1,0,0,0,0,0,0,0,0,0,0,0,0,1
"AAATGCACAA",136458,"C330023F11Rik RIKEN cDNA C330023F11 gene",0,0,0,0,0,0,1,0,0,0,0,0,0,0,0,0,0,0,0,1
"AAATGCACAC",29141,"Sdhb succinate dehydrogenase complex, subunit B, iron sulfur (Ip)",0,0,0,0,0,0,0,0,0,0,0,0,0,0,0,1,0,0,1,2
"AAATGCACAG",258613,"5330427D05Rik RIKEN cDNA 5330427D05 gene",0,0,0,0,0,0,0,0,0,0,0,0,0,0,0,0,0,0,1,1
[truncated: 17,921,371 more chars]
