# Supplementary material for: Genomic Analysis of Mouse Retinal Development
Source: PLoS Biol. 2004 Jun 29;2(9):e247. doi: 10.1371/journal.pbio.0020247 (PMC439783; doi:10.1371/journal.pbio.0020247)
Supplement: Table S3 — All tag abundance levels were normalized to 100,000. Tags present at greater than 0.1% in one or more of the ten wild-type total retina libraries were considered. The single most probable “reliable” tag-to-gene match (http://www.ncbi.nlm.nih.gov/SAGE) is shown, along with the confidence level of that assignment. Mouse UniGene number is shown for each tag-to-gene match, along with LocusLink ID, where available. In each case where a gene was analyzed by ISH in developing retina, that fact is indicated in the final column. In some cases, a gene that matched the tag with a lower confidence level was tested. In these cases, the UniGene number of the gene tested by ISH differs from that of the most probable tag match. (1.0 MB XLS). [file pbio.0020247.st003.xls]

## Sheet: Sheet1
Table ST3
SAGE tag cluster	SAGE tag	E12.5	E14.5	E16.5	E18.5	P0.5	P2.5	P4.5	P6.5	P10	Adult retina	Unigene ID	Locuslink symbol	Gene name	Confidence level	Genet to tag match tested by ISH
1	AGAGCTGGTT	0	0	0	0	0	0	2	13	50	113	95398	Gng1	guanine nucleotide binding protein (G protein), gamma 1 subunit	4002509	95398 Gng1 guanine nucleotide binding protein (G protein), gamma 1 subunit
1	TTGTCCCTCC	0	0	0	0	0	0	0	0	44	370	69061	Gnat1	guanine nucleotide binding protein, alpha transducing 1	4002550	69061 guanine nucleotide binding protein, alpha transducing 1
1	GGGACAGAGG	0	2	0	0	2	0	0	12	267	489	44195	1110011D13Rik	RIKEN cDNA 1110011D13 gene	5003542	2965 rhodopsin
1	AAACCCCACT	0	0	0	0	2	0	2	5	58	159	2965	Rho	rhodopsin	4002509	2965 rhodopsin
1	ACAAGTGTCC	0	0	2	0	0	0	2	15	179	481	2965	Rho	rhodopsin	2000523	2965 rhodopsin
1	AGCTGGGACC	0	0	0	0	2	0	2	5	15	159	2965	Rho	rhodopsin	2000531	2965 rhodopsin
1	TCTGGCTGGA	0	2	0	0	0	0	0	15	54	552	2965	Rho	rhodopsin	2000554	2965 rhodopsin
1	CGCGCGCGCA	0	0	0	4	0	0	0	15	123	222	30928	Slc25a12	solute carrier family 25 (mitochondrial carrier, Aralar), member 12	3001509	24214 forkhead box K1
1	GAAGGTGTGC	0	0	0	0	0	0	0	0	15	109	16224	Guca1a	guanylate cyclase activator 1a (retina)	4004025	16224 guanylate cyclase activator 1a (retina)
2	GCTTCATCTC	0	0	0	0	28	0	0	0	0	0	178	Cryab	crystallin, alpha B	5003619
2	AGAATGGAGC	229	2	11	0	626	0	0	0	8	4	1228	Cryaa	crystallin, alpha A	3001555
2	GATGACCAGG	8	2	0	0	28	0	0	0	0	0	1228	Cryaa	crystallin, alpha A	1000014
2	GATTTTTACT	8	0	0	0	86	0	0	2	6	0	6838	Crygb	crystallin, gamma B	3001521
2	GATTTGTACT	26	0	0	0	137	0	0	0	6	2	20176	Cryga	crystallin, gamma A	3001535
2	TTCTGCCCAG	58	0	9	0	263	0	2	0	2	0	22830	Cryba1	crystallin, beta A1	3001542
2	GATTTCTACT	17	0	2	0	82	0	0	0	8	0	27202	Crygd	crystallin, gamma D	4002524
2	GGTCGGCTAC	24	0	4	0	159	0	0	0	0	0	29488	Crybb1	crystallin, beta B1	5005523
2	ATGGAGCTGA	2	0	0	0	53	0	0	0	2	0	30374	Crygc	crystallin, gamma C	4002511
2	GAGCTCAAAG	39	0	0	0	147	2	2	0	6	2	40324	Cryba4	crystallin, beta A4	2000508
2	GTTTCCAGGA	21	0	4	0	124	2	0	2	0	0	40616	Crybb3	crystallin, beta B3	5003560
2	GGTGGCCTAC	13	0	2	0	82	0	0	0	0	0	86656	Cryba2	crystallin, beta A2	4004510
3	CAGAGCCCAC	0	9	11	6	2	5	6	10	2	13	9287	Mtssk	microtubule associated testis specific serine/threonine protein kinase	3004057	9287 microtubule associated testis specific serine/threonine protein kinase
3	AGTCAAAAAA	2	11	2	11	2	9	2	10	6	9	89172	Grhl2-pending	grainyhead like 2 (Drosophila)	2002003	89136 H3 histone, family 3A
3	AGCGTGTGAT	6	2	0	0	0	2	0	3	2	6	6667	1210002E11Rik	RIKEN cDNA 1210002E11 gene	4002532	6667 single-strand DNA binding protein 3
3	GAGGTCCTAG	0	7	0	0	4	5	2	13	2	2	5236	Ralgds	ral guanine nucleotide dissociation stimulator	5003579	5236 ral guanine nucleotide dissociation stimulator
3	GGCAGTGGTT	2	2	9	0	0	9	0	2	0	4	46473	3110024A21Rik	RIKEN cDNA 3110024A21 gene	3001529	46473 ESTs/head-to-head with NM_024215
3	GTGTTACATT	0	6	4	2	0	0	2	0	4	6	45179	Ciao1-pending	WD40 protein Ciao1	4003065	45179 WD40 protein Ciao1
3	TAAGTGTGAC	0	4	0	0	0	0	0	0	4	2	52682	-	Mus musculus adult male corpora quadrigemina cDNA, RIKEN full-length enriched library, clone:B230306E21 product:unknown EST, full insert sequence.	2000505	4235 kit ligand
3	CCAAGAAAAG	2	4	7	0	6	7	8	5	4	7	41936	1500004D14Rik	RIKEN cDNA 1500004D14 gene	5004536	41936 cell diIsion cycle 2-like 5
3	TGACCAGCTG	2	4	7	2	4	4	0	7	4	4	41911	Cyp46a1	cytochrome P450, family 46, subfamily a, polypeptide 1	5003528	41911 cytochrome P450, 46 (cholesterol 24-hydroxylase)
3	CAGCATACAG	2	4	0	0	0	2	4	2	4	7	41287	Eml1	echinoderm microtubule associated protein like 1	2000519	41287 Eml1 echinoderm microtubule associated protein like 1
3	GCAACCAAAA	2	4	4	2	2	2	2	7	0	2	3990	Skd3	suppressor of K+ transport defect 3	2000512	3990 suppressor of K+ transport defect 3
3	GCTTTTTACC	2	2	4	2	4	2	0	3	2	4	36756	2700067E09Rik	RIKEN cDNA 2700067E09 gene	3001579	36756 2700067E09Rik RIKEN cDNA 2700067E09 gene
3	GACCATTGCA	0	4	11	0	6	12	4	5	12	15	35063	1810009O10Rik	RIKEN cDNA 1810009O10 gene	3001529	35063 1810009O10Rik RIKEN cDNA 1810009O10 gene
3	ATGCTAGAGG	4	2	4	6	2	2	0	3	4	6	34779	Uxt	ubiquitously expressed transcript	4003551	34779 ubiquitously expressed transcript
3	TGCCACTGCC	2	4	11	2	8	2	4	8	0	9	28839	Eif2b1	eukaryotic translation initiation factor 2B, subunit 1 (alpha)	1000501	3400 Dsh1
3	TGCCGGCAGT	2	4	0	2	0	0	0	2	2	7	31514	1110038G02Rik	RIKEN cDNA 1110038G02 gene	4002531	31514 ESTs, Moderately similar to cell growth regulator rCGR19 [R.norvegicus]
3	CACTTTACTT	2	2	4	2	2	0	2	0	2	2	29730	Fjx1	four jointed box 1 (Drosophila)	3001544	29730 four jointed box 1 (Drosophila)
3	GATTTCAGTG	0	2	4	2	6	2	2	5	4	7	29496	1110034C16Rik	RIKEN cDNA 1110034C16 gene	2000516	29496 ESTs, Highly similar to AF039942_1 HCF-binding transcription factor Zhangfei [H.sapiens]
3	AGGAGCCCTG	4	4	0	2	0	0	0	0	4	7	29385	D17Ertd808e	DNA segment, Chr 17, ERATO Doi 808, expressed	3003570	29385 protein phosphatase 1, regulatory subunit 10
3	CTTTTCAGCA	15	9	7	6	10	9	6	7	12	20	2904	Zfp216	zinc finger protein 216	1000501	2904 zinc finger protein 216
3	TTTTGTACTT	2	2	7	0	2	2	0	3	0	6	28542	2900064A13Rik	RIKEN cDNA 2900064A13 gene	5005573	28542 ESTs, Weakly similar to similar to S. cereIsiae hypothetical protein YKL166 [C.elegans]
3	CTTATCACCC	0	2	0	0	0	0	0	0	0	2					268680 P101-PI3K
3	TTTCCTGTTT	0	2	2	0	2	0	2	2	2	6	1440	Tac1	tachykinin 1	4002540	266028 L-type Ca channel
3	TGGGTCAAAC	0	4	0	0	2	0	2	2	6	9	260334	-	Mus musculus 13 days embryo stomach cDNA, RIKEN full-length enriched library, clone:D530005H18 product:unknown EST, full insert sequence.	2000505	260334 ESTs/novel protein kinase
3	TGGTACAACC	4	4	0	0	2	0	8	7	2	9	260103	D030051D21	hypothetical protein D030051D21	4002521	260103 ESTs
3	GATTGTGAAG	8	4	11	6	6	5	12	12	6	9	25018	LOC218236	hypothetical protein LOC218236	2000568	25018 C9orf10a
3	CATTGTAGGC	2	4	5	0	4	0	2	5	4	9	248642	-	Mus musculus paternally expressed imprinted noncoding RNA short transcript (Peg13) mRNA, complete sequence	2000504	248642 Peg13 paternally expressed 13
3	TGCACTTGAC	2	2	2	0	2	0	2	3	0	0	24126	1110001I14Rik	RIKEN cDNA 1110001I14 gene	3001560	24126 large gene family of multispan membrane proteins
3	GCACACTATT	0	7	5	2	2	2	4	2	4	11	23836	Gorasp2	golgi reassembly stacking protein 2	5004702	23836 Golgi reassembly stacking protein 2
3	GCAAGAGAGA	13	15	5	11	14	11	10	10	21	35	2338	Glul	glutamate-ammonia ligase (glutamine synthase)	1000007	2338 glutamine synthetase
3	TATAGTATGT	9	4	11	20	14	5	6	5	2	24	2338	Glul	glutamate-ammonia ligase (glutamine synthase)	3001671	2338 glutamine synthetase
3	AGGAGGAGTA	11	9	18	11	6	9	10	7	0	15	200696	Rab24	RAB24, member RAS oncogene family	2000517	220923 RAB24, member RAS oncogene family
3	AACTGGGTCT	2	4	4	4	2	0	6	0	8	11	22085	Arl3	ADP-ribosylation-like 3	5004585	22085 Mus musculus ADP-ribosylation factor-like protein 3 (Arl3) mRNA, complete cds
3	ACCTTGTGAA	0	4	0	0	0	0	0	3	4	2	27330	Smarce1	SWI/SNF related, matrix associated, actin dependent regulator of chromatin, subfamily e, member 1	2000506	20425 bassoon
3	GACACCAGAG	0	29	22	16	2	12	20	17	21	15	197523	Bach-pending	brain acyl-CoA hydrolase	5005570	197523 acyl CoA hydrolase
3	GCCCCCAATG	2	6	4	0	4	4	4	7	8	2	196727	1110038O08Rik	RIKEN cDNA 1110038O08 gene	2000510	196727 ESTs
3	GTGGTGCATA	6	4	4	4	2	7	2	3	4	7	196585	Skb1	SKB1 homolog (S. pombe)	4002628	196585 SKB1 homolog
3	ACTTCAGCCA	17	33	31	7	29	18	18	25	46	9	1948	Tctex1	t-complex testis expressed 1	5004854	1948 t-complex testis expressed 1
3	TAGACGTACT	19	11	9	13	10	9	24	27	17	32	18916	Got2	glutamate oxaloacetate transaminase 2, mitochondrial	4002892	18916 Glutamate oxaloacetate transaminase 2, mitochondrial
3	TATTAGTCTT	19	20	15	11	6	16	10	10	25	26	1843	Hspca	heat shock protein 1, alpha	4004257	1843 heat shock 90kD protein 1, alpha
3	GATACCATTA	2	2	4	0	2	2	6	2	0	2	1779	Scp2	sterol carrier protein 2, liver	4002631	1779 Sterol carrier protein 2, liver
3	TATGCAGATT	0	2	0	0	0	0	0	0	0	0	16340	Fgfr2	fibroblast growth factor receptor 2	2000615	16340 FGFR2
3	ATGGCTCACA	49	47	58	38	35	32	24	55	44	33	227738	C730034F03Rik	RIKEN cDNA C730034F03 gene	3002504	15781 upstream transcription factor 2
3	ATCCCAACCT	0	2	5	0	0	2	2	0	4	7	143774	Rangnrf-pending	RAN guanine nucleotide release factor	5004564	143774 Ran nuclear exchange factor
3	AGATTGCAAA	0	11	5	0	0	9	2	7	2	2	11660	D12Ertd604e	DNA segment, Chr 12, ERATO Doi 604, expressed	3001549	11660 clone MGC:25444
3	CTCTTGGTCT	15	6	22	15	10	5	10	13	12	13	62	Pde1b	phosphodiesterase 1B, Ca2+-calmodulin dependent	4003512
3	GAACGCGACG	13	26	34	18	28	14	10	15	17	19	98	Psmb6	proteasome (prosome, macropain) subunit, beta type 6	5004710
3	GAAATGTAAG	98	98	116	64	55	85	127	145	96	59	111	Pcbp2	poly(rC) binding protein 2	4003568
3	CCAGTCCTGG	38	46	31	31	22	49	44	75	42	46	258	Atp5g1	ATP synthase, H+ transporting, mitochondrial F0 complex, subunit c (subunit 9), isoform 1	4007825
3	TCCTTGGGGG	49	27	34	20	35	23	20	35	46	37	425	Hint	histidine triad nucleotide binding protein	3003701
3	GGAGCAGGAG	17	16	5	9	20	11	18	27	27	37	544	Pea15	phosphoprotein enriched in astrocytes 15	4003632
3	AATATGTGTG	77	93	85	60	51	93	83	123	104	59	548	Cox6c	cytochrome c oxidase, subunit VIc	5004964
3	CGACCAGCAG	11	6	18	11	24	16	18	12	15	28	569	Vdac2	voltage-dependent anion channel 2	3001617
3	AAGCAAGCGT	2	15	13	7	2	0	2	7	2	9	683	Oaz1	ornithine decarboxylase antizyme	1000047
3	TCGTGATTGT	28	49	69	44	65	44	46	45	67	82	683	Oaz1	ornithine decarboxylase antizyme	3001996
3	TGCAAGGCCC	2	9	5	7	6	7	8	10	6	11	716	Cpsf2	cleavage and polyadenylation specific factor 2	4003538
3	CACCTTGAGT	4	9	5	2	8	11	12	12	6	9	968	Nr1h2	nuclear receptor subfamily 1, group H, member 2	4003613
3	TTCTGGCTGC	15	11	16	9	18	18	18	15	17	24	972	Uqcrc1	ubiquinol-cytochrome c reductase core protein 1	5006687
3	TTTTTTGTGT	36	35	38	24	10	26	30	37	21	22	1034	Ppp2r1a	protein phosphatase 2 (formerly 2A), regulatory subunit A (PR 65), alpha isoform	4004832
3	CTGATCCAGC	6	11	11	11	8	11	8	10	6	17	1830	Ufd1l	ubiquitin fusion degradation 1 like	3002573
3	TCAGTTCTTG	8	9	4	7	4	12	2	5	12	7	2115	Hnrpu	heterogeneous nuclear ribonucleoprotein U	2000554
3	TTAGGTTCGG	4	15	15	6	6	21	10	3	14	11	2115	Hnrpu	heterogeneous nuclear ribonucleoprotein U	2000523
3	TGGAAGCATT	11	18	18	13	6	25	12	10	15	13	2184	2510048O06Rik	RIKEN cDNA 2510048O06 gene	5007639
3	AACGGGAGGT	4	9	5	4	6	0	8	10	14	17	2319	Stmn3	stathmin-like 3	4006590
3	GCCAAGGGGA	2	0	0	0	0	0	0	0	0	2	2701	Dnajb6	DnaJ (Hsp40) homolog, subfamily B, member 6	1000001
3	GGCCTGAGGC	26	22	27	15	18	26	28	43	17	11	2849	Hspa9a	heat shock protein, A	2000815
3	ACTGGAGTTT	15	7	20	2	8	19	22	10	8	13	3170	Papola	poly (A) polymerase alpha	2000511
3	TTAGGCAAGT	11	24	20	16	10	25	10	17	8	13	3360	Ywhaz	tyrosine 3-monooxygenase/tryptophan 5-monooxygenase activation protein, zeta polypeptide	2000505
3	CCTCGTTGTG	6	13	4	7	0	2	6	3	2	7	3419	LOC232560	hypothetical protein LOC232560	3001515
3	CCTTACACTT	13	22	20	18	22	32	20	33	23	15	3679	Ttc3	tetratricopeptide repeat domain	4002575
3	GGGAAGCCAG	9	20	27	11	8	16	12	15	19	11	3716	Mcrs1	microspherule protein 1	5004675
3	AAGACCCACC	9	11	4	0	4	0	6	5	10	6	3974	Usp4	ubiquitin specific protease 4 (proto-oncogene)	5003741
3	TTACTAATTT	0	6	9	9	4	5	10	10	8	13	4266	Itm2b	integral membrane protein 2B	3003225
3	TAGAGCTTTA	4	7	11	2	10	9	14	15	4	11	4352	Col18a1	procollagen, type XVIII, alpha 1	2000511
3	TAGTTAATGT	8	11	11	6	6	4	4	2	10	6	4429	Ube2e1	ubiquitin-conjugating enzyme E2E 1, UBC4/5 homolog (yeast)	5004585
3	GGGAGCCCAA	8	11	2	0	4	5	8	5	0	6	4606	Bcat1	branched chain aminotransferase 1, cytosolic	1000002
3	GCCTGTTTGT	13	22	18	11	10	19	26	8	6	13	4786	Cep2	centrosomal protein 2	2002002
3	TATCAACACA	4	6	13	2	4	7	8	8	4	7	4804	-	Mus musculus, clone IMAGE:4527484, mRNA, partial cds	2000505
3	GCGACAGCCA	13	29	22	18	41	30	32	28	38	19	4896	Polr2j	polymerase (RNA) II (DNA directed) polypeptide J	5003558
3	TGTGAAGGCT	4	9	11	0	0	9	4	2	2	6	5034	Pde7a	phosphodiesterase 7A	2000511
3	AAAATAAAGG	6	13	4	6	2	7	8	5	4	7	5252	5730410E15Rik	RIKEN cDNA 5730410E15 gene	4002559
3	AAAAAAATAA	4	6	11	4	0	2	10	3	0	6	5718	LOC224020	hypothetical protein LOC224020	2000528
3	TGAAGTAAGG	13	4	13	13	6	14	16	10	6	15	6874	Surf1	surfeit gene 1	3001566
3	TTCATATAGC	4	6	11	6	10	0	8	7	2	6	7051	Rdx	radixin	4002678
3	TCACTTGTCA	11	26	15	16	12	21	8	15	14	15	7800	Itpr5	inositol 1,4,5-triphosphate receptor 5	2001002
3	GACTGAATCT	54	66	47	31	35	37	28	45	35	26	9244	Suv39h1	suppressor of variegation 3-9 homolog 1 (Drosophila)	5005605
3	GAAGACGACG	2	4	11	9	6	11	6	13	4	22	9590	Nakap95-pending	neighbor of A-kinase anchoring protein 95	5005567
3	TGATATGAGC	21	11	45	15	26	30	28	17	12	24	9745	Ldh2	lactate dehydrogenase 2, B chain	5005832
3	GTGTGGGGGC	4	7	9	2	4	4	6	8	12	6	9945	2610024N01Rik	RIKEN cDNA 2610024N01 gene	5003781
3	GAGCCTCACA	17	6	15	11	10	14	10	10	14	15	10091	Pkig	protein kinase inhibitor, gamma	5003582
3	TACGTTTGGT	15	9	29	7	10	16	10	13	8	13	10278	1110005A23Rik	RIKEN cDNA 1110005A23 gene	5004648
3	CCTTTAATCC	75	120	69	24	73	70	44	70	38	130	10305	Hyal1	hyaluronidase 1	4004005
3	ACTGTAGATG	4	4	13	0	12	7	0	5	10	11	11711	Ppp2ca	protein phosphatase 2a, catalytic subunit, alpha isoform	4003614
3	TCTGTAATTG	4	13	16	11	6	9	18	23	15	35	12625	Mtap4	microtubule-associated protein 4	2000541
3	TGAAGGAACA	30	29	45	29	51	26	54	48	38	28	13886	Sui1-rs1	suppressor of initiator codon mutations, related sequence 1 (S. cerevisiae)	5003651
3	GCGGCTCACC	54	58	65	55	47	44	16	53	50	39	14585	Lsm4	U6 snRNA-associated SM-like protein 4	5006586
3	ACAGGAATGA	8	16	9	4	8	9	8	13	10	4	15409	Limk1	LIM-domain containing, protein kinase	4003565
3	TCTCACCTCA	2	7	11	0	10	2	2	0	0	9	15607	Vegfb	vascular endothelial growth factor B	5003534
3	CACACACACA	4	18	13	6	8	21	8	8	8	17	15755	Sin3a	transcriptional regulator, SIN3A (yeast)	4003515
3	TTCATCTGTC	8	7	9	9	12	11	8	10	8	9	16757	Slc20a1	solute carrier family 20, member 1	5003636
3	AGACTATGCA	2	11	13	2	12	4	10	3	6	9	17484	Snca	synuclein, alpha	5004610
3	CCTGAATGAC	2	7	7	0	0	4	6	12	2	7	18187	1110017H11Rik	RIKEN cDNA 1110017H11 gene	3003594
3	CAGGGAAACC	13	6	18	6	10	5	6	8	8	19	18579	Polr2e	polymerase (RNA) II (DNA directed) polypeptide E	3003645
3	GGTGGGACAC	4	4	13	6	10	11	4	8	10	13	18688	Tmp21-pending	transmembrane trafficking protein	5004801
3	ATGTCATCAA	11	7	11	7	8	0	2	5	0	15	18946	Ap2m1	adaptor protein complex AP-2, mu1	2000564
3	AATCCAGCCC	2	13	2	0	0	2	4	3	0	7	20206	Aqp2	aquaporin 2	3002027
3	TGCTGCACGT	0	9	18	4	8	7	4	8	17	20	20354	Kns2	kinesin 2	4002571
3	TGGAGCAGTG	0	7	13	2	0	11	4	3	2	11	20755	Supt6h	suppressor of Ty 6 homolog (S. cerevisiae)	4003541
3	TCCCCCACAC	13	16	5	4	6	9	10	20	19	7	20927	Tgfb1i4	transforming growth factor beta 1 induced transcript 4	4003725
3	GAGGGCATCC	21	9	13	11	14	16	16	8	14	19	20946	Psmc3	proteasome (prosome, macropain) 26S subunit, ATPase 3	5003730
3	ACCCAGGCTG	6	0	7	4	10	2	10	7	6	11	21069	Hsbp1	heat shock factor binding protein 1	3001729
3	AAGGATGTGC	9	13	15	7	10	4	4	12	14	20	21162	Grim19-pending	genes associated with retinoid-IFN-induced mortality 19	4005691
3	TTTCCAGCAA	8	7	11	7	6	4	14	0	6	11	21310	Cfdp	craniofacial development protein 1	5004597
3	GAGGACTTGA	9	11	9	9	8	12	10	8	14	15	21419	Taf10	TAF10 RNA polymerase II, TATA box binding protein (TBP)-associated factor	4002549
3	AACTAGAAAA	30	40	27	27	12	19	34	57	14	19	21669	Ndufs2	NADH dehydrogenase (ubiquinone) Fe-S protein 2	4003740
3	TCTTTGGAAC	19	15	31	16	26	23	16	22	25	26	21743	Mor1	malate dehydrogenase, mitochondrial	4004231
3	AGGACTTCTG	4	7	2	0	8	9	6	13	0	11	22001	Dpm2	dolichol-phosphate (beta-D) mannosyltransferase 2	4003604
3	GCAGCTCACA	9	40	24	15	16	7	6	15	17	19	22111	2010107H07Rik	RIKEN cDNA 2010107H07 gene	3001504
3	TTTGGGCCCA	13	7	11	6	10	9	8	13	8	9	22130	Rpn2	ribophorin II	5004759
3	TATTTTACCG	2	9	4	7	6	7	8	12	8	4	22413	B230365D05Rik	RIKEN cDNA B230365D05 gene	5004533
3	GATAGGAATA	11	16	11	15	4	16	10	25	15	6	22438	Ssbp2	single-stranded DNA binding protein 2	4002520
3	TCCTGTGTCA	2	7	11	2	10	4	0	5	0	6	22695	Crmp1	collapsin response mediator protein 1	4003573
3	CATTCTTCCT	11	11	11	11	10	16	10	8	8	17	22722	Raly	hnRNP-associated with lethal yellow	5004553
3	TGCACACACA	6	9	9	7	2	4	2	12	10	9	23519	1700052K11Rik	RIKEN cDNA 1700052K11 gene	4002514
3	TTTCCTTCCT	2	16	0	2	4	4	2	0	2	9	23884	1300011P19Rik	RIKEN cDNA 1300011P19 gene	5004716
3	GGCAATGTGG	13	6	22	11	6	7	14	8	10	19	24220	2310003F16Rik	RIKEN cDNA 2310003F16 gene	5004624
3	TTTACGTTGG	2	11	4	2	0	2	6	3	4	7	24403	MGC47434	hypothetical protein MGC47434	4002533
3	TCAATAAAGG	2	13	11	2	8	14	4	13	6	4	24529	1100001F19Rik	RIKEN cDNA 1100001F19 gene	4005720
3	GCCCCTGCGC	8	2	2	7	6	2	6	0	4	11	24776	2310014L17Rik	RIKEN cDNA 2310014L17 gene	3001510
3	CTGGCGTGAG	8	9	16	4	16	2	10	13	10	13	24883	1110058B13Rik	RIKEN cDNA 1110058B13 gene	5004593
3	ACCCTCCTCC	2	9	25	18	28	16	22	13	8	37	25299	2310047M10Rik	RIKEN cDNA 2310047M10 gene	1000012
3	AGACCCTGCT	8	15	22	16	2	11	18	8	19	15	27270	Dctn5	dynactin 5	4005617
3	TCTTCTGAGA	9	7	2	2	8	5	4	12	2	6	27293	4833420K19Rik	RIKEN cDNA 4833420K19 gene	5003553
3	TGCCGAGCAC	2	13	11	0	10	5	0	3	8	13	27332	Mrpl28	mitochondrial ribosomal protein L28	4006115
3	AGGGCACTGG	8	15	11	7	4	7	8	5	21	19	27396	-	Mus musculus, clone MGC:58837 IMAGE:6773943, mRNA, complete cds	3001635
3	CCAACCGTCT	9	4	20	2	12	5	10	13	2	15	27435	Boct-pending	organic cation transporter	4004547
3	GAGACCTTCG	4	2	15	2	8	7	2	7	8	6	27499	Nifie14-pending	seven transmembrane domain protein	5005581
3	CTTTGTTCTC	2	6	11	11	4	2	8	12	4	9	27635	1110014N07Rik	RIKEN cDNA 1110014N07 gene	4002563
3	TTGGTGCTTC	6	13	13	0	8	12	12	7	4	6	27880	Cugbp2	CUG triplet repeat,RNA binding protein 2	3001591
3	TCCTCTTCCC	9	7	16	9	14	7	18	7	4	13	27941	Fkbp1a	FK506 binding protein 1a	5006627
3	CATTGCGTGG	26	22	27	15	29	23	14	18	25	30	27955	Wbscr1	Williams-Beuren syndrome chromosome region 1 homolog (human)	5004945
3	CTGAGGTAGT	6	11	13	7	6	7	2	5	0	15	28013	2210417C17Rik	RIKEN cDNA 2210417C17 gene	3001553
3	GAGATGCCTG	8	20	24	11	24	16	18	12	15	19	28293	Ndufa10	NADH dehydrogenase (ubiquinone) 1 alpha subcomplex 10	4002615
3	GCACCCCTGT	0	9	4	2	6	2	4	7	10	11	28528	2610002D06Rik	RIKEN cDNA 2610002D06 gene	4005549
3	CCCGGCTCCC	6	0	13	4	6	2	2	2	6	7	28577	1110006I11Rik	RIKEN cDNA 1110006I11 gene	5004605
3	TCTGGCACTG	6	16	9	9	6	16	10	2	14	7	28618	Ppp2r2a	protein phosphatase 2 (formerly 2A), regulatory subunit B (PR 52), alpha isoform	2000521
3	GACCACGGTG	4	13	5	4	2	11	6	10	2	9	28746	Gtr2	small GTPase, homolog (S. cerevisiae)	3002619
3	GTGACTCACA	36	46	29	27	29	25	28	27	31	33	28793	Snap25bp	synaptosomal-associated protein 25 binding protein	4005565
3	AAATGAAACC	8	20	13	9	2	23	10	20	15	7	28959	Sdccag1	serologically defined colon cancer antigen 1	2000503
3	AGCCTCCCTT	13	4	4	6	6	9	4	10	0	13	29000	Stub1	STIP1 homology and U-Box containing protein 1	5006597
3	ATCTGTACTC	6	13	15	16	12	12	14	15	17	19	29025	Dctn3	dynactin 3	4005605
3	AGTGGGGGTG	2	7	31	2	20	12	8	22	19	17	29075	Rtn1	reticulon 1	4003078
3	CCGTGTGTTC	6	13	9	9	6	12	6	12	10	19	29192	Nars	asparaginyl-tRNA synthetase	4002589
3	TCGCTGTCCT	4	7	13	2	6	7	8	7	8	4	29352	Ube2g2	ubiquitin-conjugating enzyme E2G 2	4002573
3	GCTGACTCTT	8	15	20	4	8	5	8	3	21	15	29358	2700055K07Rik	RIKEN cDNA 2700055K07 gene	5004561
3	CTCACCCAGG	2	7	5	6	4	12	4	13	10	15	29471	4733401H18Rik	RIKEN cDNA 4733401H18 gene	4004047
3	CTGAAGGGCC	0	0	11	4	4	4	2	0	0	9	29489	Mrpl34	mitochondrial ribosomal protein L34	4003567
3	GAAGGGAACC	2	2	11	2	6	5	4	13	8	7	29659	-	ESTs, Highly similar to S65785 mel-13a protein - mouse [M.musculus]	2000519
3	CCCTGTGGTG	11	7	4	6	6	9	4	5	12	15	29685	Dnajc8	DnaJ (Hsp40) homolog, subfamily C, member 8	4002598
3	GTCCTATAAG	21	11	29	7	14	12	18	27	21	20	29737	C77284	EST C77284	4002646
3	GAGAGACTGT	8	4	11	6	6	7	2	2	4	6	29743	1110005L13Rik	RIKEN cDNA 1110005L13 gene	4003605
3	GGAACCGACC	6	4	2	6	2	0	0	12	4	7	29824	Psa	puromycin-sensitive aminopeptidase	1000012
3	TTTATTCCTC	9	9	11	6	4	5	6	10	4	6	29828	2310028O11Rik	RIKEN cDNA 2310028O11 gene	2000701
3	ACCCATCCAG	9	6	16	4	2	11	4	5	6	13	29830	4930524H12Rik	RIKEN cDNA 4930524H12 gene	4004576
3	TTTTTGGTGT	23	36	25	22	33	33	46	35	27	24	29868	Atp6v1g1	ATPase, H+ transporting, V1 subunit G isoform 1	5007733
3	CCGCCCTGCG	6	13	18	9	10	14	8	22	14	7	29947	Stk11	serine/threonine kinase 11	4004534
3	GCCTCAGAGA	6	9	16	7	14	11	10	12	15	13	29965	2410104I19Rik	RIKEN cDNA 2410104I19 gene	4002704
3	AATATGGATG	15	7	9	0	0	2	6	5	6	11	30012	Hdlbp	high density lipoprotein (HDL) binding protein	3001559
3	TGGTTCTGTT	2	20	9	7	8	9	20	13	15	7	30062	6430706C13Rik	RIKEN cDNA 6430706C13 gene	5003544
3	ATGGCATCAG	15	15	11	16	8	12	8	17	17	11	30068	Sgt	small glutamine-rich tetratricopeptide repeat (TPR)-containing	5005764
3	CAGCCAAACC	8	4	16	2	12	4	6	12	2	11	30080	Eif3s4	eukaryotic translation initiation factor 3, subunit 4 (delta)	4005073
3	GTCGCAGGCA	0	6	0	2	2	5	2	3	0	13	30206	Atp6v1d	ATPase, H+ transporting, V1 subunit D	4004131
3	CAGACTTTGT	2	6	11	7	2	5	6	12	6	2	30902	-	ESTs	1000002
3	TAACAGTCCT	4	11	7	7	4	4	8	5	2	6	31530	Kras2	Kirsten rat sarcoma oncogene 2, expressed	2000537
3	TCCGATTGGA	8	11	0	2	0	7	6	3	0	6	32512	1110001N06Rik	RIKEN cDNA 1110001N06 gene	3002028
3	ATGGGCAGGC	8	13	16	11	2	5	4	13	17	7	34242	1110011E12Rik	RIKEN cDNA 1110011E12 gene	5004576
3	GAAGAGACGC	8	9	5	9	2	4	6	5	4	11	34244	1200007D18Rik	RIKEN cDNA 1200007D18 gene	5005621
3	ACTCGGAGCC	28	35	51	26	14	21	16	33	62	35	34246	Calm1	calmodulin 1	4003868
3	GCATAAATTG	6	6	11	9	2	0	10	10	4	7	34356	1110031E24Rik	RIKEN cDNA 1110031E24 gene	2000519
3	GAGCAGAGCG	4	2	11	2	4	4	2	3	4	4	34451	1110007F05Rik	RIKEN cDNA 1110007F05 gene	2000551
3	GCCCTCTTGC	0	6	4	4	6	2	0	3	4	11	34456	2400003N08Rik	RIKEN cDNA 2400003N08 gene	3002549
3	TTCTTGACTT	11	24	18	15	10	9	14	23	2	9	34650	Palm	paralemmin	4002576
3	TTTCTGTGAA	9	9	16	6	4	9	10	7	8	7	34751	-	Mus musculus, clone IMAGE:4482716, mRNA	2000519
3	TACGTTGTCA	0	6	9	16	2	9	4	8	8	15	35318	Axot	axotrophin	2000527
3	ATGTATGCAT	9	15	11	4	4	5	2	5	6	7	35677	Eps15-rs	epidermal growth factor receptor pathway substrate 15, related sequence	4002591
3	TCACCTTCTG	11	13	5	4	2	2	0	7	4	7	35698	Nup88	nucleoporin	5004696
3	TGGACGATTT	8	13	15	11	8	5	12	18	15	13	35754	E230011J22	hypothetical protein E230011J22	3002542
3	AAGGCTCACA	6	22	11	7	2	14	4	17	19	13	35760	Decr2	2-4-dienoyl-Coenzyme A reductase 2, peroxisomal	5003512
3	TTGGCCAGCT	0	0	9	2	2	4	6	0	2	13	36834	9530003A05	hypothetical protein 9530003A05	2001020
3	TCACTTTGCC	0	0	9	7	6	11	4	7	10	13	39265	0610010K14Rik	RIKEN cDNA 0610010K14 gene	1000011
3	CATTACTGTC	4	16	7	18	10	7	2	15	23	19	39281	5830498C14Rik	RIKEN cDNA 5830498C14 gene	3003035
3	TATTTTTAAA	4	7	4	2	2	5	2	7	6	0	40272	9930033H14Rik	RIKEN cDNA 9930033H14 gene	3003030
3	CTGGGTCTCC	8	2	15	2	6	4	2	7	6	6	41323	AW049604	expressed sequence AW049604	3001515
3	ATCTCCTTGG	4	9	15	6	8	9	10	8	14	15	41555	AW496496	expressed sequence AW496496	4002580
3	GCCACCAGGC	2	11	11	4	8	0	6	13	2	6	41761	Nt5m	5',3'-nucleotidase, mitochondrial	5003529
3	GAAGCCAGGG	6	6	16	9	2	7	4	8	17	6	41803	Drg2	developmentally regulated GTP binding protein 2	4002542
3	CCTTTAATCT	2	13	0	0	2	4	4	12	0	7	41840	Ppp3r1	protein phospatase 3, regulatory subunit B, alpha isoform (calcineurin B, type I)	3002004
3	AGCAGATGGT	9	4	13	7	4	2	6	7	2	6	41977	Taf1c	TATA box binding protein (Tbp)-associated factor, RNA polymerase I, C	3003038
3	GACATTGATT	4	7	16	4	16	12	6	20	10	13	42949	1110012O05Rik	RIKEN cDNA 1110012O05 gene	5004575
3	CAATGCTGTA	8	6	16	6	6	2	4	2	2	9	43278	Olfm1	olfactomedin 1	4004048
3	TTGGTTGCTC	0	2	0	2	0	2	0	0	0	2	43778	Rps14	ribosomal protein S14	1000501
3	CCCTGCACAG	4	4	9	4	4	2	6	3	6	11	44220	Tmem4	transmembrane protein 4	5006625
3	TGCGTGTGTG	0	2	0	0	2	2	0	2	0	0	45042	AW742481	expressed sequence AW742481	2000509
3	TATTGAAAGT	8	4	4	0	0	11	0	5	4	11	46372	2300009A05Rik	RIKEN cDNA 2300009A05 gene	3001528
3	GGCCAGGGAT	4	6	4	2	0	5	0	12	2	4	57264	2010004I09Rik	RIKEN cDNA 2010004I09 gene	1000501
3	ATCACACACT	4	6	34	6	12	7	10	5	8	17	62886	Galnt7	UDP-N-acetyl-alpha-D-galactosamine: polypeptide N-acetylgalactosaminyltransferase 7	3002009
3	CCCTGTAATA	0	4	7	6	0	9	6	5	0	13	63244	6430401D08	hypothetical protein 6430401D08	2000506
3	GCCTCTCCTC	2	15	7	13	8	11	4	10	14	9	69049	AF155546	cDNA sequence AF155546	2002013
3	CTGCAACTTA	4	7	5	0	2	2	6	15	4	2	83622	4930564D15Rik	RIKEN cDNA 4930564D15 gene	2000512
3	TTGTTGCTGG	2	15	4	2	10	2	4	2	10	9	88572	1810020G14Rik	RIKEN cDNA 1810020G14 gene	4007546
3	GTGGTTCACA	28	51	40	40	35	12	34	25	33	33	89961	Birc1b	baculoviral IAP repeat-containing 1b	3005008
3	CCATATTATG	8	7	11	2	4	7	10	12	4	17	90496	Dctn6	dynactin 6	5006616
3	TGATGTTTGC	6	7	5	6	6	7	6	3	4	13	92529	Ubqln2	ubiquilin 2	3001606
3	CAGGCCACAC	103	139	127	113	90	88	93	162	208	137	103838	Atp5b	ATP synthase, H+ transporting mitochondrial F1 complex, beta subunit	5009003
3	GAGGCATTTC	2	11	7	2	6	5	0	5	10	6	104955	Spint1	serine protease inhibitor, Kunitz type 1	2000509
3	GTTACTTGTT	4	13	2	7	10	5	4	10	2	4	113873	0610011D08Rik	RIKEN cDNA 0610011D08 gene	5004658
3	GGAGGCAGAG	4	15	2	2	2	7	6	5	10	6	116761	Car5a	carbonic anhydrase 5a, mitochondrial	4003008
3	GCGGCTCACA	9	18	7	9	12	5	12	15	19	15	126099	-	Mus musculus 0 day neonate head cDNA, RIKEN full-length enriched library, clone:4833444B13 product:TRANSCRIPTION FACTOR ELYS homolog [Mus musculus], full insert sequence.	2000506
3	GTGGCGAACA	0	2	0	0	2	0	0	2	0	0	130331	D230010M03Rik	RIKEN cDNA D230010M03 gene	1000001
3	GTGTCTGTTC	2	11	5	6	0	5	4	2	2	4	130843	E330005K07Rik	RIKEN cDNA E330005K07 gene	2002002
3	GTGGCACACA	11	18	9	6	12	18	12	27	8	6	131951	5330415H22Rik	RIKEN cDNA 5330415H22 gene	4002508
3	GCTGCAAATT	6	9	7	4	0	5	6	2	12	6	137603	C330005L02Rik	RIKEN cDNA C330005L02 gene	3001587
3	TGTTCACACT	2	11	2	6	4	11	6	10	12	15	141054	1110011C06Rik	RIKEN cDNA 1110011C06 gene	2000520
3	TTTACAGTGG	4	6	11	0	6	11	8	10	12	13	141276	Sdbcag84	serologically defined breast cancer antigen 84	5005606
3	CTCACAAGGG	32	16	45	15	20	19	24	40	23	17	142822	Ewsh	Ewing sarcoma homolog	2000521
3	ACCAGAGCAG	6	11	7	6	6	11	12	2	6	11	151104	D530030D03Rik	RIKEN cDNA D530030D03 gene	3001534
3	GATGCCCTCC	6	4	2	9	0	5	10	3	2	17	156611	-	ESTs	1000502
3	TCAGTAAAAA	4	11	7	6	0	5	8	5	2	7	171295	Xpo5	exportin 5	2003041
3	GCCCGTGCCA	6	7	7	9	10	12	10	5	12	17	174491	Myg1-pending	melanocyte prolifeating gene 1	4003567
3	GCAGGCATAG	2	7	4	7	8	11	12	7	2	13	175612	Ccnl	cyclin L1	3001524
3	AAAATTGCAG	4	13	7	4	6	5	8	5	8	6	176927	2610301I15Rik	RIKEN cDNA 2610301I15 gene	2000509
3	CCCGCACCCG	2	6	15	0	12	2	2	10	6	4	178549	3110018A08Rik	RIKEN cDNA 3110018A08 gene	2000521
3	CAGACAAAAC	4	11	5	4	2	7	6	5	6	9	179091	1500031K13Rik	RIKEN cDNA 1500031K13 gene	2002002
3	CTGTGCTTTA	8	4	11	0	10	5	2	10	8	4	180052	Ube2d2	ubiquitin-conjugating enzyme E2D 2	2000583
3	ATAGCAGCAC	4	9	22	6	20	9	8	8	17	22	180182	Cox5b	cytochrome c oxidase, subunit Vb	4003743
3	TCCAACCCAC	8	7	13	7	2	4	8	12	14	7	181290	Mrpl49	mitochondrial ribosomal protein L49	5006556
3	GCCTCCTGGG	11	11	7	0	4	2	0	5	6	6	181847	Pfdn5	prefoldin 5	1000501
3	GCCAGCCTTT	0	13	11	6	4	9	6	12	6	6	181894	2900092E17Rik	RIKEN cDNA 2900092E17 gene	5003562
3	TGAGCCTGGT	8	15	27	16	12	26	12	15	14	15	182396	Scyl1	SCY1-like 1 (S. cerevisiae)	5003523
3	TACACACACA	2	6	4	2	6	0	4	3	2	6	184012	C030048G07Rik	RIKEN cDNA C030048G07 gene	2001002
3	CCAGCCCCTC	9	2	13	13	4	5	10	15	6	13	193086	1500041N16Rik	RIKEN cDNA 1500041N16 gene	3001542
3	ACAATGTTCC	8	13	9	7	4	5	12	8	0	7	194225	1110020A09Rik	RIKEN cDNA 1110020A09 gene	3001532
3	GCAGAAGTGA	2	4	11	6	10	4	0	5	8	7	196005	1110002H14Rik	RIKEN cDNA 1110002H14 gene	4005060
3	TGCTGACAGA	8	6	11	0	6	4	6	17	8	9	196045	4930467B06Rik	RIKEN cDNA 4930467B06 gene	5006578
3	GTCAGAAGCA	2	2	16	0	8	2	10	7	12	9	196201	Vps35	vacuolar protein sorting 35	5005777
3	TGCATAATCA	6	2	15	7	8	7	16	8	12	15	196536	1500001M02Rik	RIKEN cDNA 1500001M02 gene	5004616
3	ATGTTGCTGC	11	20	11	6	4	11	8	15	23	2	196586	Cul2	cullin 2	4003553
3	GGGTGCGTCT	13	20	20	24	18	23	18	22	14	17	196604	Aamp	angio-associated migratory protein	4002687
3	TTCTCCTCAG	13	7	4	7	8	12	4	8	8	11	197992	Mtch1-pending	mitochondrial carrier homolog 1	4006667
3	TTTCCTTCAA	15	15	18	4	4	9	10	10	27	9	198817	Clta	clathrin, light polypeptide (Lca)	2000654
3	ACGGCACCGC	11	16	11	7	10	11	18	10	12	6	200250	4833411B01Rik	RIKEN cDNA 4833411B01 gene	3002519
3	CGCGTGCCGG	13	24	38	11	35	25	26	18	27	24	200406	Smarca4	SWI/SNF related, matrix associated, actin dependent regulator of chromatin, subfamily a, member 4	3002582
3	TTAAAAGGAG	2	2	13	4	4	5	2	8	2	4	200407	-	Mus musculus, clone IMAGE:6589701, mRNA	2000528
3	TCATTCTCCA	8	9	0	2	6	4	8	10	12	9	203947	4930558F19Rik	RIKEN cDNA 4930558F19 gene	3002542
3	TTCTCTGCTC	8	9	13	13	0	14	8	7	2	11	205400	BC024092	similar to histone acetyltransferase [Homo sapiens]	3001642
3	GCACCCTGCC	2	2	2	9	8	7	2	3	4	11	205538	5730453I16Rik	RIKEN cDNA 5730453I16 gene	5004546
3	CCTTTTCCTT	17	13	24	9	10	14	14	7	8	20	205830	Gdi1	guanosine diphosphate (GDP) dissociation inhibitor 1	4004720
3	GTGGGGTTTT	13	11	16	13	12	16	20	12	14	13	209449	6330569M22Rik	RIKEN cDNA 6330569M22 gene	5003665
3	TAGAGACTGC	2	36	4	2	8	9	2	7	2	33	209895	-	ESTs, Weakly similar to RIKEN cDNA 5830411J07 [Mus musculus] [M.musculus]	1000001
3	TTCCTGAGGC	8	0	15	7	8	7	2	10	4	11	214593	Prkcsh	protein kinase C substrate 80K-H	5003607
3	TTGCACCTTC	9	15	11	6	8	11	6	12	8	17	218416	Arpc2	actin related protein 2/3 complex, subunit 2	2000571
3	CCCTCTTTAC	2	7	2	7	6	9	2	5	2	11	218714	0610037D15Rik	RIKEN cDNA 0610037D15 gene	4002531
3	AATGACACAA	8	11	5	6	2	5	2	8	8	4	219645	Cdk8	cyclin-dependent kinase 8	3001557
3	TAACAAAGGA	9	9	5	4	2	9	4	8	12	11	220328	Ahcyl1	S-adenosylhomocysteine hydrolase-like 1	2000551
3	TCAGCAGCCC	4	9	13	2	4	4	4	5	8	7	220357	Kpnb2b-pending	karyopherin (importin) beta 2b	2000596
3	AACTTAAAAA	0	9	9	6	2	2	10	12	8	4	220852	-	Mus musculus 9 days embryo whole body cDNA, RIKEN full-length enriched library, clone:D030025I01 product:CA+/CALMODULIN-DEPENDENT PROTEIN KINASE KINASE BETA (CAM-KINASE KINASE BETA) homolog [Rattus norvegicus], full insert sequence.	2000514
3	TGGACACTCA	6	6	15	16	12	11	18	13	15	19	220885	Ncdn-pending	neurochondrin	4002623
3	TTACAGCAGA	4	7	15	9	4	2	12	2	10	11	220942	2610318K02Rik	RIKEN cDNA 2610318K02 gene	5005527
3	GTGTGTGTGC	4	0	11	0	4	7	0	0	4	6	222583	D8Wsu151e	DNA segment, Chr 8, Wayne State University 151, expressed	5004648
3	TGTGTGTGTG	43	55	40	47	22	35	48	42	44	54	223639	Tef	thyrotroph embryonic factor	5005649
3	CACCCTGTGG	9	6	9	6	4	12	8	12	6	7	227342	PAPK	polyploidy associated protein kinase	4004600
3	GTGGCGCACA	4	11	9	6	6	7	8	12	12	22	228829	-	EST, Weakly similar to RIKEN cDNA 5730493B19 [Mus musculus] [M.musculus]	1000501
3	CCCTTCACTG	2	7	13	2	6	2	0	8	2	6	230084	2700059D21Rik	RIKEN cDNA 2700059D21 gene	4002528
3	GGGCCCTGTA	6	11	5	7	4	0	8	7	6	4	230296	1110021B16Rik	RIKEN cDNA 1110021B16 gene	3001555
3	TGATGTTGGA	6	11	2	2	8	4	4	10	0	4	232885	2310005N03Rik	RIKEN cDNA 2310005N03 gene	4003539
3	AACTGAGGGG	23	27	18	13	28	14	26	28	38	39	233010	Psap	prosaposin	3003817
3	GTGGCACACG	13	18	5	4	6	9	14	7	10	13	233504	Disc1	disrupted in schizophrenia 1	2002002
3	GTGCTGGAGG	6	4	4	0	0	4	0	13	6	4	235284	AA408112	EST AA408112	2001023
3	TCAGCGATCC	4	13	9	0	8	4	6	7	6	4	239835	-	Mus musculus female sarcoma RCB-0464 Meth-A cDNA, RIKEN full-length enriched library, clone:G430067O17 product:hypothetical protein, full insert sequence	2000504
3	TCTTGAAAAA	0	2	5	6	0	2	2	3	2	11	242588	9330133O14Rik	RIKEN cDNA 9330133O14 gene	2001004
3	CTTCCCGGGC	2	0	7	2	0	2	4	5	4	11	243950	B230113M03Rik	RIKEN cDNA B230113M03 gene	2000531
3	TTCATTCTAG	9	11	13	4	10	12	12	3	10	7	245698	4833420I20Rik	RIKEN cDNA 4833420I20 gene	5009763
3	GGGATTGGTG	0	6	4	4	0	2	0	7	10	11	248776	Dnajb10	DnaJ (Hsp40) homolog, subfamily B, member 10	5004604
3	TACCGCAAGA	4	7	13	6	0	7	6	2	10	6	249651	Xpa	xeroderma pigmentosum, complementation group A	4003526
3	ATATGAAAAT	4	6	4	0	0	11	6	5	0	6	250499	Cnot7	CCR4-NOT transcription complex, subunit 7	3001759
3	GCGGCGGCGG	15	6	15	9	8	7	4	5	15	17	252034	Auh	AU RNA binding protein/enoyl-coenzyme A hydratase	2001013
3	GCTTGACCTT	4	7	15	4	2	4	6	2	6	6	254439	Hsd17b11	hydroxysteroid (17-beta) dehydrogenase 11	3001656
3	GTGGCGCACG	11	29	25	11	26	18	18	38	33	22	255381	-	Mus musculus mRNA similar to CGI-72 protein (cDNA clone MGC:28361 IMAGE:4019308), complete cds	2001002
3	CTGCCCTGGG	2	2	11	0	0	5	0	7	6	2	258747	6430559E15Rik	RIKEN cDNA 6430559E15 gene	3001519
3	ATGAGAATTT	0	2	5	0	0	0	0	3	6	4	258938	-	ESTs	1000001
3	CTGCTGAGAG	2	4	7	4	6	7	2	5	4	11	259200	BC002236	cDNA sequence BC002236	1000003
3	CATCCCGTGA	4	2	15	6	12	4	6	12	4	13	260326	Lta4h	leukotriene A4 hydrolase	2001147
3	CCATAAAAGA	4	4	13	7	0	5	4	3	8	6	260456	Vapb	vesicle-associated membrane protein, associated protein B and C	4002558
3	CAACACACAA	0	7	9	11	6	7	10	17	2	17	260913	-	Mus musculus adult male hippocampus cDNA, RIKEN full-length enriched library, clone:C630002N23 product:unknown EST, full insert sequence.	1000006
3	CAAACTTTAT	6	7	4	2	4	9	10	10	0	13	261621	V3R4	pheromone receptor V3R4	2002002
3	TGTGACCCCC	9	24	18	15	18	21	16	28	14	24	268932	0610038D11Rik	RIKEN cDNA 0610038D11 gene	5004607
3	GAAACTAGGT	8	4	11	0	2	0	6	5	6	6
3	TTGATGTATC	13	4	2	6	4	4	6	5	0	13
4	ATGTATGAAA	34	42	13	35	2	23	30	13	21	7	9811	2310008M10Rik	RIKEN cDNA 2310008M10 gene	3001609	9811 2310008M10Rik RIKEN cDNA 2310008M10 gene
4	GGCATTTTAA	4	7	11	38	4	9	10	10	4	4	925	Tfdp1	transcription factor Dp 1	2000522	925 transcription factor Dp 1
4	TACTTGTATG	2	13	7	15	2	11	2	10	4	0	89136	H3f3a	H3 histone, family 3A	2000687	89136 H3 histone, family 3A
4	TGGGGAAGAG	111	46	51	129	24	49	107	65	63	26	196598	G430041M01Rik	RIKEN cDNA G430041M01 gene	2000525	88790 1500010G04Rik RIKEN cDNA 1500010G04 gene
4	AAATAAATAA	8	11	2	18	2	4	8	3	4	0	28550	2610016F04Rik	RIKEN cDNA 2610016F04 gene	2000504	87653 B830010L13Rik RIKEN cDNA B830010L13 gene
4	ATAACACATA	2	0	2	46	0	4	2	2	2	2	806	Cd81	CD 81 antigen	1000001	806 CD 81 antigen
4	CGGAAACTGC	0	6	7	26	4	12	18	3	4	6	46675	-	Mus musculus, clone IMAGE:1433222, mRNA	2000517	46675 ESTs
4	TAAGATGGCA	11	7	13	20	6	11	14	15	10	2	41063	Trim24	tripartite motif protein 24	3001579	41063 Tripartite motif protein 24
4	TTTCTACGTA	11	9	7	22	10	14	8	12	6	4	35790	-	Mus musculus, clone IMAGE:3501288, mRNA	1000022	35790 ESTs, Highly similar to CGI-140 protein
4	TGAAGCAGAA	4	2	13	16	4	7	12	5	2	0	34210	-	Mus musculus, Similar to Snf2-related CBP activator protein, clone MGC:25920 IMAGE:4224851, mRNA, complete cds	1000001	34210 ESTs, Highly similar to CTXN_RAT CORTEXIN [R.norvegicus]
4	AAAATTGCTT	15	11	4	18	0	9	6	13	14	0	26644	1810055D05Rik	RIKEN cDNA 1810055D05 gene	3003032	3360 3 monooxgenase/tryptophan 5 monooxgenase activation protein, zeta polypeptide
4	CTCCGTTTTG	9	13	25	29	12	28	18	13	12	6	29976		septin 5	2001134	29976 septin 5
4	CTAATAAACG	24	16	38	40	4	23	38	27	8	4	29122	0610012D09Rik	RIKEN cDNA 0610012D09 gene	5005583	29122 0610012D09Rik RIKEN cDNA 0610012D09 gene
4	AGAAATAAAT	2	16	9	24	2	11	16	10	8	2	72944	B230396O12Rik	RIKEN cDNA B230396O12 gene	3002505	286834 ESTs/bicaudal C (RNA bp)
4	TAAATAAAAC	6	18	0	15	4	7	6	8	0	0	28392	Deaf1	deformed epidermal autoregulatory factor 1 (Drosophila)	5003573	28392 Mus musculus deformed epidermal autoregulatory factor 1 mRNA, complete cds 20826 G1 to phase transition 2
4	GTTTTAAAAA	4	9	7	26	0	2	6	2	0	0	194888	Enpp3	ectonucleotide pyrophosphatase/phosphodiesterase 3	2001002	28038 DNA segment, Chr 4, ERATO Doi 421, expressed
4	GCACGGGAAT	0	2	0	16	0	0	0	0	0	0	5290	Popdc3	popeye domain containing 3	1000001	276337 ribosomal protein L17
4	ATGAAATCAA	2	0	0	20	0	0	0	0	0	0	25333	Pik3r4	phosphatidylinositol 3 kinase, regulatory subunit, polypeptide 4, p150	1000002	274830 Pik3r4 Phosphatidylinositol 3 kinase, regulatory subunit
4	TAATATGTAG	6	9	15	24	2	16	14	7	4	4	27269	2310037I24Rik	RIKEN cDNA 2310037I24 gene	5004634	27269 similar to Xenopus maternal transcript 4G2
4	CTTTCTCAAA	2	7	9	20	6	7	4	12	6	4	25504	5830434P21Rik	RIKEN cDNA 5830434P21 gene	1000008	25504 ESTs/KIAA0515 ubiquitin-like motif?
4	GAATAAACAC	8	7	7	15	2	9	10	10	4	0	253518	Brd4	bromodomain containing 4	3001530	253518 Bromodomain-containing 4
4	TAGAACACTG	6	4	2	20	0	14	8	3	2	4	23823	Prkcl	protein kinase C, lambda	4002563	23823 Prkcl protein kinase C, lambda
4	TTTGTTAAAA	6	15	5	55	4	25	30	17	12	9	21697	Rtp801-pending	HIF-1 responsive RTP801	2000524	21697 latent transforming growth factor beta binding protein 3
4	TGTATAAATA	4	7	0	22	0	16	8	5	8	4	20922	Map2k1ip1	mitogen-activated protein kinase kinase 1 interacting protein 1	5004640	20922 Mitogen-activated protein kinase kinase 1 interacting protein 1
4	TACCTGTGCC	4	4	11	13	2	0	2	5	4	2	196148	Nutf2	nuclear transport factor 2	4002515	196148 NUCLEAR TRANSPORT FACTOR 2
4	GCAGAAAATT	0	6	4	16	2	11	4	3	4	0	167266	4930443C24Rik	RIKEN cDNA 4930443C24 gene	1000021	167266 ESTs/novel MAP
4	ATAACAAAAT	2	11	11	20	6	5	6	7	8	6	236451	3100002L24Rik	RIKEN cDNA 3100002L24 gene	4004579	154145 ESTs/Zn finger
4	TCCAATAAAG	6	6	9	27	6	12	10	15	6	0	153618	Zfp191	zinc finger protein 191	2000533	153618 Zinc finger protein 191
4	CAGGCAAAAT	2	6	2	6	2	4	4	2	2	2	102671	-	ESTs, Weakly similar to NED4_MOUSE NEDD-4 protein [M.musculus]	2000503	151012 ESTs
4	AAAAGAAATA	6	26	24	27	2	14	14	30	6	0	2942	Asns	asparagine synthetase	4003743	133615 similar to ubiquitin-associated and SH3-containing protein
4	GTTAAAAAAA	4	20	16	27	4	7	12	15	15	0	2660	2410002F23Rik	RIKEN cDNA 2410002F23 gene	2000510	1155 tubulin alpha 4
4	GCAGATGGCA	9	2	9	42	6	2	6	3	14	9	10800	Kcnk1	potassium channel, subfamily K, member 1	5003517	10800 potassium channel, subfamily K, member 1
4	CTGGGTTTTT	0	2	7	11	2	7	4	3	2	0	103809	Rqcd1	rcd1 (required for cell differentiation) homolog 1 (S. pombe)	4003525	103809 Rcd1 (required for cell differentiation)
4	CTCCTGCAGC	26	24	34	38	6	26	10	32	23	7	38055	Es10	esterase 10	4007694	1017 esterase 10
4	GTGAAACTAC	24	13	15	44	6	4	6	12	10	7	66	Rps4x	ribosomal protein S4, X-linked	2000508
4	GCAATCTGAT	107	98	158	231	43	132	137	87	92	83	188	Pgk1	phosphoglycerate kinase 1	4002699
4	TGGGTTGTTT	11	16	7	58	14	21	6	7	6	2	254	Tpt1	tumor protein, translationally-controlled 1	2000532
4	TAATAGTAAC	19	31	22	62	8	23	24	27	14	11	360	Cox5a	cytochrome c oxidase, subunit Va	5004873
4	TGCAGAGAAA	9	9	7	16	2	7	10	7	8	2	687	Arhb	ras homolog gene family, member AB	4002538
4	GTGCCTCACA	13	11	2	16	0	0	4	5	4	7	725	Rpl7a	ribosomal protein L7a	1000501
4	TTAGTTACCT	9	16	5	18	10	4	8	12	4	2	757	Arha	ras homolog gene family, member A	3002676
4	TATGAATTAA	17	31	22	33	6	23	30	18	10	0	889	Rac1	RAS-related C3 botulinum substrate 1	4006759
4	GACTATATAT	13	15	24	29	4	16	18	10	10	6	1007	Psma3	proteasome (prosome, macropain) subunit, alpha type 3	4003706
4	ACACAGAAAT	4	24	9	18	4	7	12	2	6	7	1444	Cops7a	COP9 (constitutive photomorphogenic) homolog, subunit 7a (Arabidopsis thaliana)	5003542
4	TCAAGAAATT	11	9	13	16	2	4	16	0	4	4	2141	Psme3	proteaseome (prosome, macropain) 28 subunit, 3	5004547
4	GGCTATTTTA	6	6	9	20	2	9	8	2	2	2	2275	2810453I06Rik	RIKEN cDNA 2810453I06 gene	4002594
4	GAAAATATCC	28	27	31	44	16	12	24	17	21	7	2287	Psma5	proteasome (prosome, macropain) subunit, alpha type 5	5003680
4	TTCCATTTAA	4	11	11	16	2	9	16	10	4	4	2485	C1d-pending	nuclear DNA binding protein	4002567
4	TAATAAAAAT	19	73	49	71	6	49	26	42	29	15	2756	Hmgn1	high mobility group nucleosomal binding domain 1	4002729
4	GAAATATATG	49	80	89	80	14	48	56	73	42	9	2966	Atp5g3	ATP synthase, H+ transporting, mitochondrial F0 complex, subunit c (subunit 9), isoform 3	4003673
4	TTTAGCTGAC	28	33	27	33	6	16	28	18	27	7	3035	3110006P09Rik	RIKEN cDNA 3110006P09 gene	3002746
4	TGTTCACTAA	6	6	11	16	4	9	4	2	8	2	3093	Serpine2	serine (or cysteine) proteinase inhibitor, clade E, member 2	4005646
4	ATGTGAATAA	15	16	20	26	8	11	16	15	14	2	3571	Usp5	ubiquitin specific protease 5 (isopeptidase T)	3001544
4	GATAGATAAT	21	13	27	29	4	18	14	18	10	11	4069	Atp5a1	ATP synthase, H+ transporting, mitochondrial F1 complex, alpha subunit, isoform 1	5006336
4	TAAGGGAAAT	71	69	91	231	26	90	137	67	96	32	4222	Tpi	triosephosphate isomerase	5006048
4	GAGTCTGTTA	2	11	0	11	4	5	4	10	8	0	4465	Fbxw2	F-box and WD-40 domain protein 2	4002591
4	TGTATAAAAA	26	51	56	111	26	42	69	77	54	20	4526	Tra1	tumor rejection antigen gp96	5006909
4	ATAATAGTTG	4	9	2	15	6	5	8	2	4	2	4615	Dlgh3	discs, large homolog 3 (Drosophila)	4003578
4	TAGTTTGTAA	8	22	2	27	4	12	22	3	6	9	4619	Msh2	mutS homolog 2 (E. coli)	5004518
4	GCATTAAAAT	6	13	5	16	4	7	10	12	2	0	4742	Pa2g4	proliferation-associated 2G4	2000520
4	GTAAAAAAAA	41	82	69	189	51	104	143	67	56	22	6670	Prkag1	protein kinase, AMP-activated, gamma 1 non-catalytic subunit	3002017
4	GCAAGCAAAA	13	11	13	33	4	7	8	10	8	4	7087	Rab5ep-pending	rabaptin 5	3001510
4	TCGCCACGGA	8	4	2	13	0	2	0	3	0	2	7312	Lsm2	LSM2 homolog, U6 small nuclear RNA associated (S. cerevisiae)	1000003
4	AAAGATTAAT	9	13	5	16	6	9	10	13	6	0	7356	Snx3	sorting nexin 3	3003605
4	TGGGTTTAGA	36	55	54	84	26	63	46	37	25	24	7381	Hig1-pending	hypoxia induced gene 1	5003552
4	CTATTAAATA	15	24	18	22	10	16	22	13	10	2	9257	D10Wsu52e	DNA segment, Chr 10, Wayne State University 52, expressed	4002749
4	TTAATAAAAT	8	15	7	26	4	9	18	7	4	0	10076	Mrpl13	mitochondrial ribosomal protein L13	4003582
4	TGGTGAAAAA	2	9	7	11	0	0	2	3	4	4	10706	2010004J23Rik	RIKEN cDNA 2010004J23 gene	1000503
4	TGGTGACAAA	289	317	196	431	135	162	196	163	150	56	10706	2010004J23Rik	RIKEN cDNA 2010004J23 gene	3001619
4	CAATAAACTG	75	117	82	149	61	88	105	73	48	41	13886	Sui1-rs1	suppressor of initiator codon mutations, related sequence 1 (S. cerevisiae)	3001691
4	GTGACAACTG	8	26	18	31	6	16	20	8	14	4	14022	Cox8a	cytochrome c oxidase, subunit VIIIa	2000522
4	GCAATTTAAC	11	13	4	29	14	2	8	12	10	2	14768	Rex3	reduced expression 3	3001576
4	TATAAGCAAC	6	6	5	13	0	2	10	5	0	0	18472	Psmc6	proteasome (prosome, macropain) 26S subunit, ATPase, 6	3001518
4	TAATTTGATT	2	7	7	13	2	4	8	7	4	4	18485	Ube2g1	ubiquitin-conjugating enzyme E2G 1 (UBC7 homolog, C. elegans)	2000535
4	AAAAGTTGTA	4	4	2	11	0	2	0	7	0	2	19169	Txnl	thioredoxin-like	2000504
4	TTGGAAAAGT	4	7	16	18	4	7	2	3	8	4	20309	Acyp1	acylphosphatase 1, erythrocyte (common) type	4002565
4	GATTGTTGAT	9	11	9	11	4	2	12	12	2	4	20491	D11Ertd497e	DNA segment, Chr 11, ERATO Doi 497, expressed	3001627
4	TATTGAAATA	0	4	2	11	0	5	6	2	0	0	20693	2810452K22Rik	RIKEN cDNA 2810452K22 gene	3002516
4	GTTCACTTTC	73	78	74	180	45	62	67	45	100	26	20841	2410043G19Rik	RIKEN cDNA 2410043G19 gene	5004656
4	TTTGCTAAAT	8	2	5	11	4	7	2	5	2	2	20845	Abcc5	ATP-binding cassette, sub-family C (CFTR/MRP), member 5	4002542
4	TCCTGAACCC	9	16	15	33	8	16	8	10	4	2	21534	Ilf2	interleukin enhancer binding factor 2	3002509
4	TTTTGCTATG	9	2	5	13	4	2	2	3	4	2	21645	Anapc11	anaphase promoting complex subunit 11 homolog (yeast)	3001544
4	AGGACACCGC	21	20	27	36	16	25	32	27	17	9	21974	Csk	c-src tyrosine kinase	3002581
4	TATTGTATAT	0	4	4	11	0	5	6	3	4	2	22073	Crk	v-crk sarcoma virus CT10 oncogene homolog (avian)	3001825
4	AAGTCCTGTT	9	0	5	13	0	4	4	2	0	2	22279	Casp8ap2	caspase 8 associated protein 2	3001516
4	CCTTTCAAAA	11	20	9	26	6	11	14	12	8	4	22593	Gtf2i	general transcription factor II I	2000508
4	GCACACTGAA	8	15	5	11	0	9	2	5	4	2	23185	2610510J17Rik	RIKEN cDNA 2610510J17 gene	4003539
4	TATCACACAA	4	7	9	13	6	7	4	7	2	0	23686	Tbcd	tubulin-specific chaperone d	3001510
4	GATCAGAAAA	4	2	0	11	0	2	4	2	4	0	23914	2210412D01Rik	RIKEN cDNA 2210412D01 gene	2000515
4	GGAGAAGGCT	2	2	2	11	2	4	4	7	4	0	24002	1700023O11Rik	RIKEN cDNA 1700023O11 gene	5003601
4	AGTGTGAAAC	19	16	15	20	4	11	24	3	6	6	24042	Sfrs6	splicing factor, arginine/serine-rich 6	4003564
4	CGGAAGGCGG	0	0	0	20	0	2	0	0	0	0	24280	Usp15	ubiquitin specific protease 15	1000001
4	TGACTATTAA	0	0	0	16	0	0	0	0	0	2	24401	1110028C15Rik	RIKEN cDNA 1110028C15 gene	2000503
4	CAAATAAAAA	11	4	4	11	2	2	6	10	2	2	24463	D16Ium22e	DNA segment, Chr 16, Indiana University Medical 22, expressed	3001580
4	AATGAATAAA	6	13	5	9	0	5	4	8	4	0	24529	1100001F19Rik	RIKEN cDNA 1100001F19 gene	3001555
4	TATTATTTGG	8	6	0	13	4	9	10	3	2	0	24652	A230020K05Rik	RIKEN cDNA A230020K05 gene	2000509
4	ACAAATAAAC	32	29	31	51	14	21	32	30	21	2	24671	D1Ertd251e	DNA segment, Chr 1, ERATO Doi 251, expressed	4003599
4	GTTGGATTAT	2	6	11	16	4	5	8	7	2	4	24805	Uqcrb	ubiquinol-cytochrome c reductase binding protein	2000513
4	TAATAAATGA	4	18	9	20	0	5	8	8	6	6	24848	Deb1	differentially expressed in B16F10 1	5003563
4	CTCAATAAAT	4	6	9	13	4	2	10	2	0	4	25516	Hrmt1l1	heterogeneous nuclear ribonucleoprotein methyltransferase-like 1 (S. cerevisiae)	4002694
4	TTCAAAAAAA	9	20	9	36	10	7	32	8	10	6	26116	Smarcb1	SWI/SNF related, matrix associated, actin dependent regulator of chromatin, subfamily b, member 1	4002511
4	ACTGTTCTTA	6	9	4	15	4	5	4	3	2	2	26775	Mrpl36	mitochondrial ribosomal protein L36	4002521
4	TATTTTGCAC	11	7	27	24	2	14	20	13	8	4	26792	2310056P07Rik	RIKEN cDNA 2310056P07 gene	3001614
4	TCAAATATCT	9	11	13	16	0	7	10	5	2	2	27107	5730536A07Rik	RIKEN cDNA 5730536A07 gene	4003605
4	CAACTTGCAA	4	6	5	11	2	7	2	7	6	0	27182	MGC28978	hypothetical protein MGC28978	4004517
4	AAATGCAATA	6	16	5	16	2	16	8	8	10	2	27220	Nfyc	nuclear transcription factor-Y gamma	3001536
4	TACTATTTTC	11	2	2	13	0	9	2	0	6	0	27424	2410195B05Rik	RIKEN cDNA 2410195B05 gene	3001513
4	TTAACACTGT	6	13	9	9	0	2	10	13	10	0	27553	9530019H02Rik	RIKEN cDNA 9530019H02 gene	2000521
4	TTAATATTTA	8	26	13	24	4	14	8	23	10	4	27570	Ndufa6	NADH dehydrogenase (ubiquinone) 1 alpha subcomplex, 6 (B14)	5005688
4	CACATTAATA	4	4	2	13	0	2	4	2	4	4	27600	5730576P14Rik	RIKEN cDNA 5730576P14 gene	2000515
4	ATTGATTAAT	2	0	5	11	4	4	6	5	2	0	27647	1110003E01Rik	RIKEN cDNA 1110003E01 gene	5004538
4	TGAGAGAAAA	11	2	5	31	2	11	10	15	6	0	27880	Cugbp2	CUG triplet repeat,RNA binding protein 2	2000510
4	AACTTGATTA	21	35	22	40	12	16	26	33	0	9	27886	2410011G03Rik	RIKEN cDNA 2410011G03 gene	5007737
4	ATGCGAGTGA	9	6	7	15	4	0	8	3	4	2	27918	5730434B08Rik	RIKEN cDNA 5730434B08 gene	1000004
4	GCTTAAAAAT	4	22	13	20	4	11	6	12	0	2	28332	MGC27648	hypothetical protein MGC27648	4003639
4	TTGAAATCAA	0	0	0	11	0	0	0	0	0	0	28404	Cacnb4	calcium channel, voltage-dependent, beta 4 subunit	5004556
4	TGAGCAAAAA	9	4	9	22	2	5	8	3	4	4	28470	0910001B06Rik	RIKEN cDNA 0910001B06 gene	2000505
4	GATTGTCAAA	32	16	15	64	24	21	22	22	17	4	28480	Fkbp3	FK506 binding protein 3	3004005
4	GATTGTCTTG	21	20	13	46	6	11	12	10	12	4	28480	Fkbp3	FK506 binding protein 3	2001002
4	AAACTAATCT	0	7	5	16	4	11	8	7	0	2	28606	Asf1a	ASF1 anti-silencing function 1 homolog A (S. cerevisiae)	5004523
4	AACCTTTCTC	9	6	2	15	2	4	6	10	4	2	28721	Brd3	bromodomain containing 3	2000505
4	AGTTCATTTT	0	6	7	11	2	7	4	7	0	0	29020	Cdkn2d	cyclin-dependent kinase inhibitor 2D (p19, inhibits CDK4)	5003626
4	AAAGATTATG	11	13	18	20	4	12	12	8	6	2	29079	Snx1	sorting nexin 1	4003803
4	GATTTTATTT	8	13	4	20	6	12	14	5	6	4	29089	Pcbp1	poly(rC) binding protein 1	5003644
4	AATAAAGAAA	9	13	5	9	4	4	8	12	4	2	29106	Prss15	protease, serine, 15	3001711
4	GGGCTGGGGA	0	6	4	16	0	2	0	0	0	0	29203	Nol1	nucleolar protein 1	1000002
4	GTACAATACA	15	11	13	15	6	4	10	7	8	4	29264	1110008F13Rik	RIKEN cDNA 1110008F13 gene	5004559
4	CCAAGGAAAA	0	0	0	18	0	0	0	2	2	0	29346	5730544D12Rik	RIKEN cDNA 5730544D12 gene	1000001
4	CACCCAGACC	4	6	4	13	2	5	8	5	4	4	29360	MGC18873	hypothetical protein MGC18873	5003546
4	TGAATTCCCT	0	2	7	11	2	2	0	2	2	0	29658	9430096L06Rik	RIKEN cDNA 9430096L06 gene	5004594
4	CTACGTTCTC	24	22	20	29	14	19	20	25	14	9	29675	Txnl2	thioredoxin-like 2	4003628
4	TTTGTGTCAA	0	7	2	13	0	5	6	3	0	0	29690	4930415K17Rik	RIKEN cDNA 4930415K17 gene	1000501
4	TAATACTCAA	43	57	53	89	24	39	67	50	37	22	29722	Usmg5	upregulated during skeletal muscle growth 5	5003791
4	AGCCCATCAA	39	13	24	42	10	16	8	13	25	7	29801	1110011K10Rik	RIKEN cDNA 1110011K10 gene	4007633
4	TAGTGTGAAA	15	7	7	18	0	12	14	3	8	0	29962	Skz1-pending	SCAN-KRAB-zinc finger gene 1	3001574
4	TTTTATTCTT	2	7	7	16	0	0	8	0	0	2	30119	Sc4mol	sterol-C4-methyl oxidase-like	5003608
4	ATTGATTAAA	4	13	7	22	6	9	6	12	8	2	30173	Mrp63	mitochondrial ribosomal protein 63	2000503
4	GAAAAATATT	2	6	2	11	2	4	10	2	4	0	30177	D11Ertd603e	DNA segment, Chr 11, ERATO Doi 603, expressed	4004027
4	TGGGTTAGAC	23	24	27	53	20	25	38	17	15	9	30184	Pfdn1	prefoldin 1	4004584
4	GTTTTCAATA	9	7	13	16	4	11	8	10	2	2	30191	2600013G09Rik	RIKEN cDNA 2600013G09 gene	4002576
4	ATCTCAAACC	8	13	15	15	6	4	10	12	4	0	30240	Mrpl52	mitochondrial ribosomal protein L52	4002613
4	GCTGTGTTTC	15	16	5	16	6	11	4	0	12	0	30242	Ppid	peptidylprolyl isomerase D (cyclophilin D)	5003581
4	GAGGCTGCAG	24	24	25	29	12	18	36	13	14	9	30272	Ube2r2	ubiquitin-conjugating enzyme E2R 2	3001536
4	AGGAGAGTGT	9	4	9	18	2	2	12	2	10	2	30487	Slc27a4	solute carrier family 27 (fatty acid transporter), member 4	4002558
4	ACAAGACACA	0	2	2	11	0	2	0	3	4	0	33729	1300006L01Rik	RIKEN cDNA 1300006L01 gene	1000004
4	TGAAAAAAAA	32	49	16	75	16	42	44	33	19	13	33772	Retnla	resistin like alpha	3003007
4	GCTGACTCCG	8	6	7	11	2	5	0	5	6	2	34374	2200008D09Rik	RIKEN cDNA 2200008D09 gene	1000501
4	TACATTTTTG	4	4	9	13	4	2	4	3	4	0	34539	1810026B05Rik	RIKEN cDNA 1810026B05 gene	2000511
4	TCCGAACAAA	6	4	13	18	4	0	14	5	4	4	34750	Nudt9	nudix (nucleoside diphosphate linked moiety X)-type motif 9	5003575
4	TTATGAAATG	30	35	47	86	22	35	38	57	37	22	34869	Ndufa1	NADH dehydrogenase (ubiquinone) 1 alpha subcomplex, 1	5004685
4	TGTTCAATCA	15	15	13	44	14	14	20	7	14	11	35851	Sap18	Sin3-associated polypeptide 18	1000011
4	TGGTGTCGAT	4	11	15	20	6	12	10	10	4	2	36000	2310005N01Rik	RIKEN cDNA 2310005N01 gene	4002527
4	AATAAACTCA	11	13	16	22	6	5	18	5	6	0	36511	Mrpl32	mitochondrial ribosomal protein L32	5004555
4	TCTGGAACAA	8	11	13	15	4	12	10	8	6	7	36718	Nubp2	nucleotide binding protein 2	5004569
4	GAAGTCAAAA	11	27	9	26	6	7	12	7	14	2	40563	6330535A03Rik	RIKEN cDNA 6330535A03 gene	1000002
4	CAGTTATTAA	6	13	4	9	2	2	8	12	4	2	41190	0710001E19Rik	RIKEN cDNA 0710001E19 gene	3003602
4	TTAAGAATAA	2	0	4	11	0	7	0	5	0	0	41247	B230217J03Rik	RIKEN cDNA B230217J03 gene	2000505
4	ATGTACTAAA	4	15	5	15	4	9	8	8	10	2	41374	Tfg	Trk-fused gene	5005665
4	CTAGTACCAC	2	2	0	11	0	0	0	3	0	0	41643	3110003A22Rik	RIKEN cDNA 3110003A22 gene	3002018
4	CATTATAACT	4	7	7	13	4	7	6	5	4	2	41678	Dullard	Dullard homolog (Xenopus laevis)	3002026
4	TTATTAAAAT	9	15	13	29	6	11	12	23	10	6	41758	Jcam2	junction cell adhesion molecule 2	5007524
4	TAAAAATTAA	0	11	4	11	0	2	4	2	0	0	42944	Tceb1l	transcription elongation factor B (SIII), polypeptide 1-like	3001567
4	TGACCCCGGG	605	446	610	886	351	468	499	457	461	150	43005	Uba52	ubiquitin A-52 residue ribosomal protein fusion product 1	4004054
4	TGACCCCGGT	4	22	15	33	0	2	6	8	12	2	43005	Uba52	ubiquitin A-52 residue ribosomal protein fusion product 1	1000502
4	GACTTGTTTC	13	15	7	11	0	5	6	7	6	2	44604		septin 8	3003575
4	TTTAAAAAAA	2	9	2	11	2	2	6	7	0	0	44606	Rgs17	regulator of G-protein signaling 17	3004538
4	GGGACTCCAA	8	6	7	15	4	4	2	8	6	0	46176	Ppp1r11	protein phosphatase 1, regulatory (inhibitor) subunit 11	2001009
4	ATTAATCAAT	8	2	4	15	2	4	2	0	0	2	46754	5033402L14Rik	RIKEN cDNA 5033402L14 gene	2000512
4	ATAAAAAAAA	11	16	5	31	2	14	22	10	4	0	51510	5530401P19Rik	RIKEN cDNA 5530401P19 gene	3001504
4	ATGTCAAAAT	2	11	4	13	4	5	10	3	4	2	55843	Ppp1r2	protein phosphatase 1, regulatory (inhibitor) subunit 2	4002536
4	CAGAATGGAA	9	7	9	13	0	7	2	2	6	0	69751	Pep4	peptidase 4	4004579
4	CAAAAATAAA	223	153	199	391	63	253	281	162	127	82	90587	Eno1	enolase 1, alpha non-neuron	5009162
4	TAAACCACTG	6	11	11	13	2	2	12	3	2	4	90587	Eno1	enolase 1, alpha non-neuron	1000002
4	GAAAGCAATG	66	60	51	66	22	49	34	48	44	9	90787	Ngfrap1	nerve growth factor receptor (TNFRSF16) associated protein 1	5006641
4	GATGCCCCCC	0	0	0	26	0	0	0	0	0	0	103185	-	EST	1000501
4	TTCTGGAAGC	21	15	18	33	14	19	18	17	12	7	104919	Bcas2	breast carcinoma amplified sequence 2	5005704
4	CAAAATGTTT	6	11	9	9	0	7	4	7	4	0	124805	AI316882	expressed sequence AI316882	3001533
4	TTATAATATA	4	7	9	13	0	4	4	3	6	0	130982	Tmeff1	transmembrane protein with EGF-like and two follistatin-like domains 1	2001215
4	GGGTTGGGGA	0	2	2	24	0	7	2	2	0	2	131989	-	Mus musculus adult male corpora quadrigemina cDNA, RIKEN full-length enriched library, clone:B230325M24 product:hypothetical Lysosome-associated membrane glycoprotein (Lamp)/CD68 containing protein, full insert sequence.	2001003
4	TACATAAAAT	4	7	4	13	0	4	8	2	6	0	132646	4632412I24Rik	RIKEN cDNA 4632412I24 gene	2000507
4	ACTGAAAGAA	2	11	7	20	4	11	0	7	6	0	132990	E130119J07Rik	RIKEN cDNA E130119J07 gene	1000004
4	TGAGGATGAA	8	9	5	15	4	7	6	12	4	0	142253	Panx1	pannexin 1	4004585
4	GAAAACTTAA	6	6	9	11	4	7	10	2	4	0	142380	Rpl27a	ribosomal protein L27a	2000502
4	TCCTGCAAAA	4	6	0	11	4	4	4	7	4	2	142479	2400003C14Rik	RIKEN cDNA 2400003C14 gene	1000004
4	ATGTTAAAAA	13	6	11	60	16	21	14	13	12	2	142872	Hnrpk	heterogeneous nuclear ribonucleoprotein K	2000519
4	ATGTTAGTTA	11	9	4	18	2	14	14	8	4	4	142872	Hnrpk	heterogeneous nuclear ribonucleoprotein K	2000510
4	TTGGTACAAA	0	9	2	16	0	4	10	0	6	4	143141	Eif1a	eukaryotic translation initiation factor 1A	5004533
4	TAATATTTTT	6	6	4	11	0	5	4	3	0	0	143830	Actn4	actinin alpha 4	4002512
4	AGTCCAAATA	9	7	0	13	2	2	6	0	4	2	161167	Rfxank	regulatory factor X-associated ankyrin-containing protein	2000508
4	AATTCAACTG	13	18	16	24	6	16	16	3	12	6	171337	Acp1	acid phosphatase 1, soluble	3002102
4	TAATTACATC	0	4	7	13	2	5	6	0	0	0	172429	-	Mus musculus, clone IMAGE:1514139, mRNA	2000509
4	AATGAAATAA	4	11	11	15	2	2	6	5	2	0	180337	3110002K08Rik	RIKEN cDNA 3110002K08 gene	4002610
4	ATTTTTACCT	9	7	7	15	6	9	12	8	6	4	181488	0610030H11Rik	RIKEN cDNA 0610030H11 gene	2001013
4	AAATAAAACA	24	35	29	53	8	16	26	42	21	4	182042	0610009D10Rik	RIKEN cDNA 0610009D10 gene	5005822
4	AATGAGTTTC	8	6	4	24	2	4	2	3	0	0	188647	1810057B09Rik	RIKEN cDNA 1810057B09 gene	2000518
4	TAATAAAATG	2	4	2	13	0	0	4	3	0	0	190529	-	Mus musculus ES cells cDNA, RIKEN full-length enriched library, clone:C330039F12 product:unknown EST, full insert sequence.	2000504
4	TGGCAAGGAT	9	0	4	11	2	5	2	3	4	0	196218	-	Mus musculus, Similar to KIAA1802 protein, clone MGC:38639 IMAGE:5355869, mRNA, complete cds	1000001
4	AATCTGAAAA	2	13	11	16	4	5	10	8	8	0	196252	2310002J21Rik	RIKEN cDNA 2310002J21 gene	2000514
4	TAAAATTGTT	0	18	0	9	2	5	6	7	0	2	196310	AU043625	expressed sequence AU043625	5004529
4	TATACAAAGT	15	13	4	15	0	4	8	0	8	2	197442	E2f6	E2F transcription factor 6	5003551
4	GAATAATAAA	178	180	100	286	51	106	190	105	48	11	197551	Hspa8	heat shock protein 8	5011061
4	TACATAATCC	17	22	22	35	16	19	24	15	14	7	197555	2400003O03Rik	RIKEN cDNA 2400003O03 gene	5004756
4	GAAAATAAAA	9	4	4	13	2	7	12	5	0	2	205421	F730017H24Rik	RIKEN cDNA F730017H24 gene	3002541
4	GGGTCCTCTT	8	0	2	16	4	11	4	7	6	2	215008	Mrg1	myeloid ecotropic viral integration site-related gene 1	5006536
4	ATTTGATTAG	43	57	80	87	18	53	61	47	29	26	222823	2610524G07Rik	RIKEN cDNA 2610524G07 gene	5004614
4	TAAAAATAAA	4	4	7	13	2	9	4	3	4	2	226554	Tfb1m	transcription factor B1, mitochondrial	4002512
4	GTCAAAAAAA	2	11	11	31	8	11	2	10	6	7	226936	AW548221	expressed sequence AW548221	4002506
4	GCTGGTTTAA	4	6	4	11	4	2	2	2	2	2	229208	-	ESTs, Moderately similar to GCST_HUMAN Aminomethyltransferase, mitochondrial precursor (Glycine cleavage system T protein) (GCVT) [H.sapiens]	2000508
4	TATTAAAATG	0	11	0	9	0	2	4	3	0	0	246511	Mllt10	myeloid/lymphoid or mixed lineage-leukemia translocation to 10 homolog (Drosophila)	2000534
4	GAAGGAAAAA	6	2	2	16	4	2	6	0	2	0	248813	-	Mus musculus 7 days neonate cerebellum cDNA, RIKEN full-length enriched library, clone:A730074E01 product:phosphatidylinositol-4-phosphate 5-kinase, type III, full insert sequence.	1000002
4	TGGAAATGAC	0	0	0	11	0	4	0	0	0	2	249128	-	ESTs	1000501
4	TTGCTATAGA	2	0	0	11	0	0	0	3	2	0	256858	Dnclc1	dynein, cytoplasmic, light chain 1	2000504
4	AATAAACGCC	2	4	4	13	2	2	6	7	0	0	256905	Imp4-pending	U3 snoRNP protein 4 homolog (yeast)	3002598
4	TGAACAGAAA	6	6	2	13	6	7	4	5	4	2	257879	9930116P15Rik	RIKEN cDNA 9930116P15 gene	2000511
4	TTTGTTTTTT	0	6	0	13	2	0	4	0	0	4	258220	Sox8	SRY-box containing gene 8	2001002
4	GGTTTTCAAG	17	24	25	35	12	18	20	15	10	2	259278	Ubl1	ubiquitin-like 1	4005685
4	TACTAAATGC	8	9	13	15	6	4	10	13	8	2	260557	6720484B16	hypothetical protein 6720484B16	3002098
4	TGTAAATAAA	2	13	2	16	0	12	6	8	6	4	266824	1110058L19Rik	RIKEN cDNA 1110058L19 gene	5005531
4	TACTCTCCTT	11	9	11	24	0	9	14	2	2	2	268859	-	Mus musculus 2 days neonate thymus thymic cells cDNA, RIKEN full-length enriched library, clone:E430019B07 product:budding uninhibited by benzimidazoles 1 homolog, beta (S. cerevisiae), full insert sequence.	4002542
4	ACGTCTCAAA	2	9	2	31	0	4	2	2	2	0
4	AGGAGGCTAC	0	0	0	11	0	0	0	0	0	0
4	ATACTGACAC	0	0	0	26	2	2	2	0	2	2
4	GCATATTGAA	0	0	0	11	0	0	0	0	0	0
4	TGACCCCGGC	0	4	9	13	2	4	4	5	6	0
5	GCTCGTACAA	0	0	11	0	0	0	2	0	2	0	89136	H3f3a	H3 histone, family 3A	2000773	89136 H3 histone, family 3A
5	AGGGAGAGGA	0	16	7	2	2	0	2	3	0	0	6458	Timeless	timeless homolog (Drosophila)	5007538	628 transcription factor like 4
5	ACCAAGGCAA	0	15	0	2	4	2	0	2	2	2	190774	5031434M05Rik	RIKEN cDNA 5031434M05 gene	2001003	4852 Mertk c-mer proto-oncogene tyrosine kinase
5	AAATAAATAC	0	7	15	0	2	4	0	2	0	0	42948	Prdx2	peroxiredoxin 2	3002558	42948 peroxiredoxin 2
5	AAGTTTTCAG	11	29	20	4	2	7	6	7	4	6	41998	Ppp4c	protein phosphatase 4, catalytic subunit	5003546	41998 Ppp4c protein phosphatase 4, catalytic subunitt
5	ATCAATAAAT	0	2	7	0	0	0	0	2	0	0	39298	Dcamkl1	double cortin and calcium/calmodulin-dependent protein kinase-like 1	4006583	39298 double cortin and calcium/calmodulin-dependent protein kinase-like 1
5	ACTTGTTTTC	45	102	87	36	10	2	6	0	0	0	3904	Fgf15	fibroblast growth factor 15	5004514	3904 fibroblast growth factor 15
5	TCTGTACGCA	6	27	36	2	0	0	0	0	0	2	35829	edr	erythroid differentiation regulator	1000002	35829 Mus musculus mRNA for erythroid differentiation regulator, partial
5	GGCCGCGTTC	0	2	2	0	0	0	0	0	0	0	42767	Rps17	ribosomal protein S17	2000641	35439 SPARC
5	AAACTCAAGA	0	11	0	2	0	2	6	0	0	2	30200	0610009I16Rik	RIKEN cDNA 0610009I16 gene	1000501	30200 ESTs, Highly similar to ELECTRON TRANSFER FLAVOPROTEIN BETA-SUBUNIT [Paracoccus denitrificans]
5	TGCTCTGGTC	2	7	18	7	2	0	4	0	0	0	29786	A730011O11Rik	RIKEN cDNA A730011O11 gene	5005703	29786 13S condensin XCAP-H subunit
5	GTGGAAATGG	0	4	13	4	0	0	4	0	0	4	6853	Sprr2a	small proline-rich protein 2A	1000002	297142 ESTs
5	GGCTGCATTA	2	4	11	0	2	4	0	0	0	0	2904	Zfp216	zinc finger protein 216	2000514	2904 zinc finger protein 216
5	GCATCTTCTG	2	7	20	0	0	0	0	0	0	0	28479	Stmn1	stathmin 1	2000528	28479 Stmn1 stathmin 1
5	TTGTAAAATC	0	2	22	16	6	5	2	2	0	2	26062	2600017H08Rik	RIKEN cDNA 2600017H08 gene	5004563	26062 AD024 protein (endosomal/kinesin-like?)
5	ATCCTGGCTA	0	9	11	4	2	2	0	3	2	2	155896	9130414A06Rik	RIKEN cDNA 9130414A06 gene	1000002	260139 paralog of bacterial VACUOLAR ACID TREHALASE PRECURSOR
5	ACACAATTGT	0	0	11	0	0	0	0	0	0	0	259113	5730442P18Rik	RIKEN cDNA 5730442P18 gene	1000501	259113 novel RhoGAP?
5	GCGGCAGGCG	2	7	11	0	2	0	0	0	0	0	24442	9930016O13	hypothetical protein 9930016O13	1000004	24442 ESTs
5	TGGTTGCTGG	158	937	768	253	190	165	151	157	102	215	2296	Padi2	peptidyl arginine deiminase, type II	4002509	2291 TIA1 cytotoxic granule-associated RNA-binding protein
5	CTGCTGGCCC	2	0	15	4	2	2	0	0	0	0	22288	Ccnd1	cyclin D1	1000011	22288 cyclin D1
5	TGGTCCCACC	0	4	13	0	4	0	0	0	0	0	22288	Ccnd1	cyclin D1	1000006	22288 cyclin D1
5	ACATTGAAAA	17	36	27	16	4	4	6	10	8	0	21921	Cdc42ep4	CDC42 effector protein (Rho GTPase binding) 4	5004665	21921 Borg4 protein/binder of Rho GTPase 4
5	CGGTAGATGC	2	4	13	2	2	0	0	0	0	0	2180	Hspcb	heat shock protein 1, beta	1000032	2180 heat shock protein, 84 kDa 1
5	TGGACCTGGG	2	6	2	0	2	0	0	0	0	0	195932	Cdc42ep2	CDC42 effector protein (Rho GTPase binding) 2	1000003	212854 fibroblast growth factor 3
5	CTGCATAGAT	4	24	16	9	0	2	6	2	4	0	21054	Nsep1	nuclease sensitive element binding protein 1	1000009	21054 Y box protein 1
5	GGCTCCGGGG	4	9	13	2	4	4	0	0	0	0	186499	B930052A04Rik	RIKEN cDNA B930052A04 gene	2000503	186499 ESTs, Weakly similar to immunoglobulin superfamily containing leucine-rich repeat
5	TCCTTTTCTA	6	38	24	18	2	7	14	3	0	0	186499	B930052A04Rik	RIKEN cDNA B930052A04 gene	3001540	186499 ESTs, Weakly similar to immunoglobulin superfamily containing leucine-rich repeat
5	CCAGAGCCAG	0	13	11	0	2	2	0	0	0	0	1703	Tubb5	tubulin, beta 5	1000003	1703 Tubulin, beta 5
5	CCCTCACCCG	4	11	15	0	4	0	0	0	2	0	1703	Tubb5	tubulin, beta 5	1000011	1703 Tubulin, beta 5
5	TGCCAGGCAC	21	40	58	27	16	12	2	10	14	4	1703	Tubb5	tubulin, beta 5	1000029	1703 Tubulin, beta 5
5	TGGTTACTGG	2	15	20	2	2	2	0	0	2	0	216096	-	ESTs, Highly similar to POL2_MOUSE Retrovirus-related POL polyprotein [Contains: Reverse transcriptase ; Endonuclease] [M.musculus]	1000501	151553 ESTs
5	TGGAAGCAAG	0	0	4	2	0	0	0	0	0	0	11827	1810030M08Rik	RIKEN cDNA 1810030M08 gene	1000001	150838 ESTs
5	GCCTCCTCCT	0	55	34	22	2	7	4	5	6	2	4280	2010203J19Rik	RIKEN cDNA 2010203J19 gene	1000023	148877 replication factor C, 140 kDa
5	TCGTCATCCG	9	33	42	15	6	9	4	0	4	0	14245	Rplp2	ribosomal protein, large P2	1000017	14245 Ribosomal protein, large P2
5	CAATGCTGCC	8	44	34	13	12	4	4	7	2	4	140380	Rpl23	ribosomal protein L23	1000013	140380 Mus musculus ribosomal protein L23 (Rpl23) mRNA, complete cds
5	GTGATGGCCA	0	7	18	6	4	2	2	0	0	0	140380	Rpl23	ribosomal protein L23	2000609	140380 Mus musculus ribosomal protein L23 (Rpl23) mRNA, complete cds
5	AGGTGCCCAG	0	15	18	9	6	7	0	0	0	0	10081	Gli	GLI-Kruppel family member GLI	3001518
5	TCTCCTAGAG	0	15	16	4	2	2	2	2	0	0	66	Rps4x	ribosomal protein S4, X-linked	2000502
5	CTGAGTCAAG	0	6	15	6	0	4	0	3	0	0	188	Pgk1	phosphoglycerate kinase 1	2000736
5	CAACAAAACC	4	31	47	9	8	2	14	2	8	6	235	Ubb	ubiquitin B	2000871
5	AACCATCACT	0	13	5	2	0	0	0	2	0	0	254	Tpt1	tumor protein, translationally-controlled 1	2000896
5	AATGGAGTCA	0	7	11	6	2	0	2	0	0	0	254	Tpt1	tumor protein, translationally-controlled 1	1000016
5	ATTTTCTTTA	6	4	16	2	2	0	2	2	2	0	254	Tpt1	tumor protein, translationally-controlled 1	2000804
5	TTTTTTTTCC	2	18	36	22	4	5	10	3	4	2	254	Tpt1	tumor protein, translationally-controlled 1	1000011
5	TGCAGCCCAT	0	4	13	2	0	0	0	0	0	0	372	Rps26	ribosomal protein S26	2000580
5	TCTGTTTCCT	2	6	11	4	4	0	0	0	0	0	663	Odf2	outer dense fiber of sperm tails 2	2000507
5	TCTTCCTGTG	2	13	0	0	0	2	2	2	0	0	725	Rpl7a	ribosomal protein L7a	2000535
5	ATTCTTTATA	6	15	15	2	2	7	2	0	0	2	1022	Cdc42	cell division cycle 42 homolog (S. cerevisiae)	4005007
5	TAAAGTTTTT	0	13	5	4	8	2	0	0	0	2	1886	Refbp1	RNA and export factor binding protein 1	4002532
5	TAGGAGACTG	4	11	9	0	4	2	0	2	2	4	2314	Prkcd	protein kinase C, delta	4003520
5	ACAAAACTAG	0	2	13	0	0	0	0	0	0	0	2718	Eef1b2	eukaryotic translation elongation factor 1 beta 2	2000611
5	TCATCTTCAG	4	24	11	2	4	2	4	2	4	2	3158	Rplp1	ribosomal protein, large, P1	1000064
5	TCTTCCCCTC	0	0	13	0	0	0	0	0	0	2	3229	Rpl26	ribosomal protein L26	2000625
5	GGTTTTAACT	2	11	5	0	0	2	4	3	2	0	3484	Npc1	Niemann Pick type C1	2000509
5	CCACGAGGTG	6	16	18	2	2	0	6	2	2	2	3532	Tmsb10	thymosin, beta 10	2000507
5	AAAATGTACT	30	60	27	20	16	18	8	13	6	4	3752	Ranbp1	RAN binding protein 1	4004529
5	CTGCCACGTA	2	11	7	2	0	0	0	0	0	0	3904	Fgf15	fibroblast growth factor 15	1000003
5	CTGCCAACTT	2	2	16	6	0	5	0	2	2	0	4024	Cfl1	cofilin 1, non-muscle	2000522
5	TGCCAGGGTG	0	0	25	0	2	0	0	0	2	0	5246	Ppia	peptidylprolyl isomerase A	1000068
5	GAGCTCCAGC	4	2	16	0	0	0	0	2	0	0	6700	Eif4ebp1	eukaryotic translation initiation factor 4E binding protein 1	5003586
5	ACGTCTTTGT	0	2	15	0	0	0	2	0	0	2	6957	Rps3a	ribosomal protein S3a	2000551
5	GAGAGGATAA	2	16	5	4	0	2	4	2	0	0	6957	Rps3a	ribosomal protein S3a	1000018
5	TTCAATATTA	0	2	11	0	0	0	0	0	0	0	6957	Rps3a	ribosomal protein S3a	2000630
5	GGCCCTTGCT	0	2	11	0	0	2	0	0	0	0	9684	Vasp	vasodilator-stimulated phosphoprotein	1000501
5	TTTGATTTAT	6	27	18	4	0	0	0	0	2	0	10706	2010004J23Rik	RIKEN cDNA 2010004J23 gene	2000846
5	GTCTCAGCAG	0	13	4	2	4	4	0	0	2	0	12677	Atp5c1	ATP synthase, H+ transporting, mitochondrial F1 complex, gamma polypeptide 1	2000512
5	ACTGCAGATG	0	13	7	0	4	0	0	2	0	2	14244	Rpl9	ribosomal protein L9	1000003
5	ATCAAGGGTG	2	2	11	2	2	2	0	0	0	0	14244	Rpl9	ribosomal protein L9	3002983
5	ACAATGTCAA	0	7	24	2	0	0	0	0	0	0	18218	Gdap1	ganglioside-induced differentiation-associated-protein 1	2001006
5	CTGGAGGACA	0	4	11	4	0	2	0	0	0	0	20801	Htatip2	HIV-1 tat interactive protein 2, homolog (human)	3001514
5	TTTATAAGTT	0	11	5	7	4	4	0	3	0	2	20843	Tomm40	translocase of outer mitochondrial membrane 40 homolog (yeast)	4003588
5	GCCGAGGAAG	0	13	18	2	2	0	2	0	0	0	21289	Rps12	ribosomal protein S12	2000523
5	CAGGAACCAC	6	15	15	4	2	2	2	8	4	0	21529	Rpl37a	ribosomal protein L37a	1000009
5	TGTTCTTTCT	0	13	0	2	2	4	0	0	0	0	21963	Psme4	proteasome (prosome, macropain) activator subunit 4	1000008
5	TAGGGGCACT	8	16	13	6	2	7	0	2	0	0	22214	6720460F02Rik	RIKEN cDNA 6720460F02 gene	4003576
5	TTCCAATACA	2	9	16	0	2	0	2	5	0	0	22387	AI314668	expressed sequence AI314668	2000503
5	AAGCTCAAGA	2	13	0	0	0	2	0	0	0	0	24381	Ppp3cb	protein phosphatase 3, catalytic subunit, beta isoform	2000505
5	ATTAATTTTG	6	18	7	7	2	2	2	3	2	0	24718	Rbmxrt	RNA binding motif protein, X chromosome retrogene	4004164
5	GAAAATGAAA	0	11	0	0	0	0	2	2	0	0	26734	Gcnt2	glucosaminyltransferase, I-branching enzyme	1000503
5	TTTTTATATT	2	2	11	6	0	2	2	2	0	4	27660	Cpne1	copine I	4003733
5	TATATGACTA	4	13	0	6	4	0	4	0	0	2	27705	Prim2	DNA primase, p58 subunit	2000526
5	GACCCCAAAA	2	7	27	6	0	0	0	5	0	2	27818	Eef2	eukaryotic translation elongation factor 2	2000922
5	AGACACAAAT	0	18	11	4	8	2	2	2	2	0	29253	2310032N20Rik	RIKEN cDNA 2310032N20 gene	4002569
5	GTTTAAAAAG	4	36	47	24	8	12	20	8	8	2	29580	Stmn2	stathmin-like 2	2000572
5	GGGTAGGAGA	2	13	4	0	0	0	2	3	0	0	29660	Sbk-pending	SH3-binding kinase	1000031
5	AATTCCCTTT	8	22	18	15	2	11	4	7	4	2	29663	Top1	topoisomerase (DNA) I	3001517
5	GCTGGTGCAG	2	0	15	2	0	0	0	3	0	0	29722	Usmg5	upregulated during skeletal muscle growth 5	2000508
5	AATTCGTATG	2	20	15	0	2	2	6	2	0	2	29896	Rpl21	ribosomal protein L21	1000014
5	CCGTGGGCAT	2	4	20	2	2	0	6	2	0	0	29896	Rpl21	ribosomal protein L21	2000727
5	GAGTGGGCTT	0	9	18	2	0	2	0	0	0	2	29982	Rpl31	ribosomal protein L31	2000504
5	ACCTTTTCGA	4	13	13	0	0	0	2	2	4	0	30011	Rps23	ribosomal protein S23	2000596
5	GCCCCAGGGC	0	0	15	2	0	4	2	2	0	0	30141	Gnb2	guanine nucleotide binding protein, beta 2	1000015
5	TTCCTTCAGT	2	2	13	0	2	2	4	2	0	4	30272	Ube2r2	ubiquitin-conjugating enzyme E2R 2	5005566
5	AGGCCACAGC	6	22	36	6	0	4	2	2	2	0	30806	Rpl19	ribosomal protein L19	1000013
5	AGTATGCGCC	2	15	0	6	2	5	0	5	2	2	34212	Leprotl1	leptin receptor overlapping transcript-like 1	3001571
5	ACGTGGCGCA	0	9	15	2	0	2	4	3	4	2	34246	Calm1	calmodulin 1	1000022
5	CAGATGATGC	0	13	5	2	2	4	0	0	0	0	37835	Rpl7	ribosomal protein L7	2000524
5	AAGGCACAAT	6	11	16	2	0	2	0	2	2	2	37872	-	ESTs	1000003
5	GAGTCCTAGA	0	2	11	0	2	2	2	0	0	0	38901	Fads2	fatty acid desaturase 2	1000027
5	TGGTTGCTTG	2	11	11	0	2	4	2	2	4	2	39642	-	Mus musculus 12 days embryo spinal ganglion cDNA, RIKEN full-length enriched library, clone:D130053B15 product:unknown EST, full insert sequence.	1000004
5	TGCAGCAAAA	4	11	7	2	4	0	0	0	0	0	39665	-	ESTs, Weakly similar to GP12_MOUSE Probable G protein-coupled receptor GPR12 (GPCR01) [M.musculus]	1000004
5	CCAACTGTAG	9	16	25	13	2	5	4	3	0	2	42767	Rps17	ribosomal protein S17	1000021
5	CCAGGTATGA	9	27	31	15	10	2	8	0	4	4	43005	Uba52	ubiquitin A-52 residue ribosomal protein fusion product 1	1000001
5	ACCTTGAAAC	4	2	11	2	2	0	0	0	0	0	43749	3100001N19Rik	RIKEN cDNA 3100001N19 gene	1000018
5	CAAAGGGAAT	0	6	34	2	0	2	2	0	0	0	44416	C630001O05Rik	RIKEN cDNA C630001O05 gene	2001002
5	TATTTTTATT	2	7	13	6	0	2	4	3	2	0	44552	Txnrd1	thioredoxin reductase 1	5004567
5	TCCCTGTGGT	6	15	11	4	2	5	2	2	0	2	46046	4921524J17Rik	RIKEN cDNA 4921524J17 gene	4002530
5	GAGAAAAAGA	2	11	2	4	0	2	0	0	2	0	46585	2310030N02Rik	RIKEN cDNA 2310030N02 gene	1000013
5	GCAGGGTGGC	2	15	16	11	0	5	0	2	2	2	50114	4933406C10Rik	RIKEN cDNA 4933406C10 gene	2000503
5	AAAAACAATC	2	2	15	2	2	0	0	5	0	0	57193	Nat3	N-acetyltransferase 3	2001502
5	CTATGTGGGC	0	9	15	7	2	2	0	0	0	0	62480	4632411J06Rik	RIKEN cDNA 4632411J06 gene	1000007
5	AGGGTGGCGG	0	18	9	9	2	2	2	0	4	0	70127	Rpl12	ribosomal protein L12	1000019
5	ATGTTTGTGC	0	27	7	0	2	4	0	3	4	2	72179	4833422F24Rik	RIKEN cDNA 4833422F24 gene	1001001
5	TGGTCGCTGG	0	9	15	0	2	0	2	3	2	0	87216	Rabggta	Rab geranylgeranyl transferase, a subunit	1000001
5	GGTCACCAGG	4	11	9	0	2	2	2	3	0	0	91736	-	ESTs, Weakly similar to ZK1067.4.p [Caenorhabditis elegans] [C.elegans]	1000001
5	CACACAAGCC	6	13	7	2	0	4	0	5	0	0	104368	Rpl32	ribosomal protein L32	2000521
5	TGCTTGGTTT	2	13	18	2	2	0	4	2	0	0	104368	Rpl32	ribosomal protein L32	1000023
5	TTTTATGTTT	216	383	491	247	98	158	89	88	44	7	104368	Rpl32	ribosomal protein L32	5007325
5	AAGGGGTGTT	0	11	2	0	0	0	0	0	2	0	115854	-	Mus musculus 16 days embryo head cDNA, RIKEN full-length enriched library, clone:C130043L22 product:unknown EST, full insert sequence.	3002508
5	ACTCCGGTCT	2	0	11	0	2	0	0	0	0	0	124905	E130301L11Rik	RIKEN cDNA E130301L11 gene	3001540
5	GTGATTCCAC	4	11	0	0	0	2	0	0	0	0	142953	Fbxo30	F-box protein 30	1000001
5	GACTTGGCCC	4	18	15	7	4	2	4	2	0	2	147693	Rps3	ribosomal protein S3	1000053
5	GCTGGTGGCT	2	16	18	2	2	0	0	0	0	2	147693	Rps3	ribosomal protein S3	1000004
5	ATCGGTTCCA	2	15	16	9	0	2	2	3	2	0	154915	Rps29	ribosomal protein S29	2000518
5	TGCCGCCAGT	2	2	15	0	2	0	0	0	0	0	154915	Rps29	ribosomal protein S29	2000514
5	TTCCTGCTAC	2	13	5	0	2	2	2	3	2	0	155896	9130414A06Rik	RIKEN cDNA 9130414A06 gene	1000003
5	GTGTCTCTTC	0	13	0	4	2	0	2	2	0	4	164547	Lincr-pending	lung-inducible neuralized-related C3HC4 RING domain protein	2002002
5	TAGTTGCTGG	4	77	36	7	2	5	6	2	6	15	166546	A230020K14Rik	RIKEN cDNA A230020K14 gene	2000502
5	TGCAAGGAGT	4	9	15	4	4	2	0	3	0	0	168789	Cdkn1c	cyclin-dependent kinase inhibitor 1C (P57)	4004066
5	TTTTGTACAA	2	15	11	7	0	4	4	0	0	6	170197	-	Mus musculus 9 days embryo whole body cDNA, RIKEN full-length enriched library, clone:D030073C08 product:unclassifiable, full insert sequence.	1000014
5	GAAAAAGTGG	0	13	2	4	0	4	2	5	2	0	175310	H2-Aa	histocompatibility 2, class II antigen A, alpha	1000004
5	GAGGGATGTT	4	24	5	4	2	2	6	2	4	2	176347	D530033C11Rik	RIKEN cDNA D530033C11 gene	3001506
5	TTATTGATAG	0	2	11	6	0	2	0	0	2	0	180561	Rbpsuh	recombining binding protein suppressor of hairless (Drosophila)	3001543
5	TTGTGTGTGC	4	13	7	4	4	2	0	0	4	0	180873	2510019J09Rik	RIKEN cDNA 2510019J09 gene	1000021
5	CAGTCCAGAT	2	11	13	6	6	4	0	0	2	0	182434	Fstl	follistatin-like	5003646
5	GGAGAATAAG	6	18	7	6	2	7	6	0	4	4	183034	Stk38	serine/threonine kinase 38	4002618
5	GAATATGGCA	0	11	4	0	0	0	0	0	0	0	191388	D15Bwg0759e	DNA segment, Chr 15, Brigham & Women's Genetics 0759 expressed	1000002
5	AAGCTTTGAG	0	4	20	0	0	0	0	0	0	2	196614	Eef1a1	eukaryotic translation elongation factor 1 alpha 1	1000207
5	CAAGTTTGCT	6	13	42	4	8	2	0	3	0	0	196614	Eef1a1	eukaryotic translation elongation factor 1 alpha 1	2000605
5	CTGGAGCCAA	0	2	16	0	6	0	0	2	0	0	196614	Eef1a1	eukaryotic translation elongation factor 1 alpha 1	2001483
5	GGCTTGCCAG	2	7	22	7	0	5	0	0	0	0	196614	Eef1a1	eukaryotic translation elongation factor 1 alpha 1	1000047
5	TGTGTTGAGA	6	6	15	2	0	0	2	0	2	0	196614	Eef1a1	eukaryotic translation elongation factor 1 alpha 1	2000610
5	TCTTTAATCC	0	22	9	2	2	2	10	0	2	7	196638	Cdc23	CDC23 (cell division cycle 23, yeast, homolog)	3003588
5	CCACCTGCAC	2	4	11	0	0	0	0	3	0	0	197551	Hspa8	heat shock protein 8	2000549
5	TGTGGAAAGA	13	40	16	15	4	7	12	10	12	6	203898	Snn	stannin	2001013
5	TGGCTGCTGG	2	24	7	2	0	9	2	3	0	6	217004	D430024F16Rik	RIKEN cDNA D430024F16 gene	3001511
5	TTTGTCAGAT	2	7	15	4	4	7	2	0	0	2	218494	D3Wsu161e	DNA segment, Chr 3, Wayne State University 161, expressed	4002549
5	GCAGAGACAT	13	15	29	2	0	0	0	0	4	4	219793	Ssrp1	structure specific recognition protein 1	1000004
5	TGGGTGCTGG	9	55	42	20	12	18	10	13	15	13	222703	-	Mus musculus 15 days embryo embryonic body below diaphragm cDNA, RIKEN full-length enriched library, clone:8230401G11 product:unknown EST, full insert sequence.	2000508
5	TCCTTTCACA	9	20	24	11	6	9	4	2	0	2	226805	MGC25352	hypothetical protein MGC25352	3002045
5	GGTGTTTTGT	0	15	2	0	2	0	0	0	6	2	228262	D930019F10Rik	RIKEN cDNA D930019F10 gene	1000002
5	TGTTTGCTGG	0	11	4	2	0	0	0	0	0	2	228839	-	ESTs	1000003
5	CCCTCACCCA	0	4	11	4	2	0	0	0	0	0	231463	Tuba1	tubulin, alpha 1	2000543
5	TCCTCACGGG	2	22	20	6	6	0	4	2	0	0	231463	Tuba1	tubulin, alpha 1	1000006
5	TTGGCCAGGC	0	7	11	2	0	0	0	0	2	0	231463	Tuba1	tubulin, alpha 1	1000004
5	GCTGCAGAGT	2	11	13	2	6	5	2	3	0	2	233524	-	Mus musculus 10 days neonate cerebellum cDNA, RIKEN full-length enriched library, clone:B930036G03 product:unknown EST, full insert sequence.	2000503
5	GCTGCCAGCA	0	27	27	18	2	4	4	3	2	0	233855	LOC224045	hypothetical protein LOC224045	1000003
5	GTGGTTTATT	2	11	5	4	0	2	2	0	0	2	253295	-	EST	1000001
5	TCCTTAACCA	0	13	4	0	0	0	0	0	0	0	255026	Acas2	acetyl-Coenzyme A synthetase 2 (ADP forming)	3003014
5	TGGGGCAGGC	0	42	0	29	0	0	0	0	0	0	257186	9430023B20	hypothetical protein 9430023B20	1000001
5	TGATTGCTGG	0	20	16	0	2	0	0	8	0	7	258355	9930021D14Rik	RIKEN cDNA 9930021D14 gene	2000503
5	TGGTTGCTAG	4	22	20	6	2	0	2	7	2	6	258652	-	Mus musculus adult male medulla oblongata cDNA, RIKEN full-length enriched library, clone:6330544J03 product:CD163 antigen, full insert sequence.	2000502
5	ACAGTCTATG	6	11	27	2	0	0	6	3	6	4	258801	2600009P04Rik	RIKEN cDNA 2600009P04 gene	1000001
5	CACAAATATT	4	6	13	2	0	5	2	2	0	0	258846	Kif20a	kinesin family member 20A	4003615
5	GCAGCAGGCA	0	9	15	0	4	2	0	0	0	0	259031	2810442I21Rik	RIKEN cDNA 2810442I21 gene	1000015
5	TGGTTTCTGG	4	9	18	2	4	7	2	0	2	0	259468	9830169C18Rik	RIKEN cDNA 9830169C18 gene	4003507
5	GCTCTAGTCT	2	15	4	4	4	2	4	0	0	2	262106	-	ESTs, Moderately similar to ribosomal protein L35 [Mus musculus] [M.musculus]	2000513
5	TGGTTGCTGA	2	22	20	2	2	2	6	8	4	2	264112	-	ESTs, Weakly similar to I58401 protein-tyrosine kinase (EC 2.7.1.112) JAK3 - mouse [M.musculus]	2000503
5	TGGTTGTTGG	6	38	16	6	0	7	12	5	4	7	265694	-	Mus musculus 3 days neonate thymus cDNA, RIKEN full-length enriched library, clone:A630072I12 product:CDNA FLJ31564 FIS, CLONE NT2RI2001450, WEAKLY SIMILAR TO TRICHOHYALIN homolog [Homo sapiens], full insert sequence.	2001002
5	CAGCAGATGC	0	13	16	2	0	0	0	5	4	0
5	CGGCCTGCTA	2	4	22	9	0	9	2	0	2	2
5	GGGGGCATAG	2	11	7	0	2	2	0	3	0	0
5	ATCACAGAAT	2	20	20	6	4	5	0	5	0	0	197515	Tuba2	tubulin, alpha 2	2000505
6	TTTGTGGTTG	0	4	18	26	35	46	59	92	75	6	9114	Crym	crystallin, mu	5003557	9114 Mus musculus mu-crystallin (Crym) mRNA, complete cds
6	CTTCCCCTCC	0	0	0	0	0	4	6	12	2	0	87653	B830010L13Rik	RIKEN cDNA B830010L13 gene	3001546	87653 B830010L13Rik RIKEN cDNA B830010L13 gene
6	ACCACTAAAC	0	0	0	0	0	11	12	20	4	4	8008	Crx	cone-rod homeobox containing gene	1000001	8008 Cone-rod homeobox containing gene
6	CAGGGTCTGG	4	7	7	9	14	19	32	22	27	6	66275	B230331P10	hypothetical protein B230331P10	2000510	66275 ESTs, Weakly similar to RAS-LIKE PROTEIN RRP22 [H.sapiens]
6	AATAAATTAC	2	2	5	22	4	16	20	43	27	9	56905	Tbc1d1	TBC1 domain family, member 1	4002511	56905 Tbc1d1 TBC1 domain family, member 1
6	TACGTTTCTA	0	0	13	22	10	30	56	38	33	13	5260	Gabt1	gamma-aminobutyric acid (GABA-A) transporter 1	3002624	5260 gamma-aminobutyric acid (GABA-A) transporter 1
6	TGAATGTGAA	0	2	0	0	2	4	16	7	4	0	52043	-	ESTs, Weakly similar to S24411 dual specificity phosphoprotein phosphatase (EC 3.1.3.-) 1 - mouse [M.musculus]	2000504	52043 Dual specificity phosphatase 5
6	TTGATCTTCA	0	0	0	7	2	9	10	23	6	9	4683	Fancc	Fanconi anemia, complementation group C	1000001	4683 Fanconi anemia, complementation group C
6	CAGTTGCAAT	32	24	51	71	51	199	343	218	138	69	4636	Neurod1	neurogenic differentiation 1	3003529	4636 Neurod1 neurogenic differentiation 1
6	TGTTTCACCG	0	0	2	0	2	9	48	10	0	0	444	Idb1	inhibitor of DNA binding 1	1000001	444 inhibitor of DNA binding 1
6	GGGTGGGGTG	9	15	11	24	31	39	56	97	63	17	44292	4930415M08Rik	RIKEN cDNA 4930415M08 gene	4002544	44292 trinucleotide repeat containing 4
6	CGTTTACTGG	0	0	2	0	6	2	10	13	10	4	44095	2900074C18Rik	RIKEN cDNA 2900074C18 gene	2001028	44095 2900074C18Rik RIKEN cDNA 2900074C18 gene
6	TGATAAAAGT	0	4	4	7	0	19	24	18	17	9	10288	Atp9a	ATPase, class II, type 9A	3003657	42183 CCR4-NOT transcription complex, subunit 4
6	TTCGCCCTCC	0	2	4	2	8	37	26	45	23	4	41871	1110001A03Rik	RIKEN cDNA 1110001A03 gene	2000507	41871 ESTs
6	TGAGTTCGCT	0	0	0	0	0	11	36	20	25	7	41638	6330527O06Rik	RIKEN cDNA 6330527O06 gene	4003602	41638 6330527O06Rik RIKEN cDNA 6330527O06 gene
6	TCTTGGCTTC	2	4	5	2	4	18	20	33	14	6	41284	-	ESTs, Highly similar to hypothetical protein MGC15730 [Homo sapiens] [H.sapiens]	2000508	41284 ESTs/Ig domains
6	GCCCCGATGG	8	9	0	2	10	23	22	43	23	0	4095	Xist	inactive X specific transcripts	2000502	4095 inactive X specific transcripts
6	AGAGACAAGG	0	2	11	6	20	19	24	42	15	7	4063	Ndr1	N-myc downstream regulated 1	5004771	4063 N-myc downstream regulated 1
6	AGACGGATGT	0	11	9	9	6	16	50	62	23	19	39987	5530400B01Rik	RIKEN cDNA 5530400B01 gene	2000510	39987 dual specificity phosphatase 8
6	GGCTCCCTGC	0	2	0	4	2	11	32	15	21	7	15243	Clpp	caseinolytic protease, ATP-dependent, proteolytic subunit homolog (E. coli)	1000006	38036 ESTs, Highly similar to neurexin II [M.musculus]
6	ACTCCTGTCA	0	2	15	6	4	19	28	28	8	9	36879	Cltb	clathrin, light polypeptide (Lcb)	3001551	36879 Cltb clathrin, light polypeptide (Lcb)
6	GGATTTTGAT	0	2	15	18	20	58	89	20	4	0	3644	Fabp7	fatty acid binding protein 7, brain	3002550	3644 Fatty acid binding protein 7, brain
6	ACAGGTCCAC	0	0	0	0	0	5	14	22	6	9	34042	1500041O16Rik	RIKEN cDNA 1500041O16 gene	1000016	34042 nuclear factor I/C
6	AAAATGTAAA	0	0	2	0	0	0	0	12	2	2	33367	D630029K19Rik	RIKEN cDNA D630029K19 gene	3001510	33367 ESTs
6	TCTAACCTCA	0	0	0	2	4	2	4	13	8	0	235232	Pcsk4	proprotein convertase subtilisin/kexin type 4	3001511	3251 Proprotein convertase subtilisin/kexin type 4
6	GTGCGCTAGA	2	2	2	2	16	5	18	20	14	7	29852	D11Bwg0434e	DNA segment, Chr 11, Brigham & Women's Genetics 0434 expressed	4004599	29852 ESTs, Weakly similar to cDNA EST EMBL:D72691 comes from this gene [C.elegans]
6	CAGACTATAA	0	0	2	0	0	2	12	8	8	4	29308	5330414D10Rik	RIKEN cDNA 5330414D10 gene	1000003	29308 protein L-isoaspartate-O-methyltransferase homolog
6	GAGCCTGTAA	0	0	0	4	4	7	12	7	6	2	260629	1110031M08Rik	RIKEN cDNA 1110031M08 gene	2000517	288614 ESTs
6	CCCAACGGGG	4	2	0	4	8	26	12	25	14	0	197672	Tsix	X (inactive)-specific transcript, antisense	1000012	275761 Tsix
6	GAATGGCGGG	0	2	0	2	0	14	10	3	15	0	197672	Tsix	X (inactive)-specific transcript, antisense	2000502	275761 Tsix
6	GATACCTGCT	4	7	0	6	28	58	44	40	17	0	197672	Tsix	X (inactive)-specific transcript, antisense	1000029	275761 Tsix
6	CATTTCCCAA	0	0	0	4	0	2	20	10	8	0	27530	5730402C02Rik	RIKEN cDNA 5730402C02 gene	1000010	27530 ESTs
6	CGGATTCGCA	4	0	13	2	12	23	16	37	15	4	247513	4833424K13Rik	RIKEN cDNA 4833424K13 gene	2000508	274868 ESTs
6	TATGTGGTTT	2	4	5	4	10	19	20	37	12	4	2734	Sat	spermidine/spermine N1-acetyl transferase	4003567	2734 spermidine/spermine N1-acetyl transferase
6	TGAAAAAATA	2	2	4	2	2	4	28	13	2	0	27338	1810054O13Rik	RIKEN cDNA 1810054O13 gene	4003536	27338 ESTs
6	ATGACAAAGA	9	9	13	11	20	55	56	47	31	6	229194	-	ESTs, Weakly similar to S26689 hypothetical protein hc1 - mouse (fragment) [M.musculus]	1000012	268902 complexin 2
6	GGCACTCATA	0	0	0	0	0	5	4	13	2	0	246240	D7Wsu87e	DNA segment, Chr 7, Wayne State University 87, expressed	3001519	246240 TRABID
6	GGCGGGGCCC	0	0	2	4	6	11	8	12	6	2	234912	-	Mus musculus IMAGE:1064756 plectin mRNA, 3'UTR	2000523	234912 ESTs, Weakly similar to 230k bullous pemphigoid antigen BPM1 [M.musculus]
6	CCAGGAGAGG	0	0	2	0	8	7	2	17	6	4	4727	Sez6	seizure related gene 6	3001532	229330 seizure related gene 6
6	AGGCTTCTTA	0	4	5	29	14	25	54	37	25	9	226787	4733401O11Rik	RIKEN cDNA 4733401O11 gene	3003525	226787 GRIF-1
6	GGAGCAGGAC	4	4	4	6	12	19	10	32	17	6	2210	Abca2	ATP-binding cassette, sub-family A (ABC1), member 2	2000505	2210 ATP-binding cassette 2
6	AATAAAAGAA	0	2	2	2	0	14	20	5	2	0	213213	LOC216019	similar to hexokinase 1, isoform HKI-R; brain form hexokinase	3002504	213213 HK-R
6	TTTGTACAAA	2	0	5	2	4	23	22	2	2	0	24608	Fbxl12	F-box and leucine-rich repeat protein 12	1000001	212826 robo-3
6	AGGGGGCTTT	0	0	2	7	2	11	24	10	4	4	204705	Psk1-pending	type I transmembrane receptor (seizure-related protein)	4002557	204705 Psk1-pending type I transmembrane receptor (seizure-related protein)
6	TTTTCAGTGG	0	0	0	2	4	9	8	15	10	4	201455	Scamp1	secretory carrier membrane protein 1	4002640	201455 ESTs
6	TGCTGAGATC	0	0	2	2	6	16	8	20	12	2	200506	Meg3	maternally expressed gene 3	2000535	200506 Gtl2 GTL2, imprinted maternally expressed untranslated mRNA
6	GGAGAGGGGA	0	2	0	0	0	5	10	13	2	4	187301	-	Mus musculus 12 days embryo spinal ganglion cDNA, RIKEN full-length enriched library, clone:D130051N19 product:hypothetical Cysteine-rich region/Cysteine-rich domain (C6HC)/RING finger/Cullin family containing protein, full insert sequence.	2001506	187301 ESTs
6	GGGGCTCTGT	6	4	11	4	6	25	44	33	35	7	1635	Pias3	protein inhibitor of activated STAT 3	5005599	1635 ESTs/PIAS3
6	GTATTTAAAT	0	0	2	2	0	4	12	2	4	0	44128	LOC218195	hypothetical protein LOC218195	1000010	160124 Rpel1 RPEL repeat containing 1
6	TGTCAAGGTT	0	0	2	2	4	14	54	68	33	4	159633	4930597A01Rik	RIKEN cDNA 4930597A01 gene	3001505	159633 ESTs
6	CCCACCCCCC	2	2	5	4	4	18	20	13	14	0	158631	4933428F06Rik	RIKEN cDNA 4933428F06 gene	3001505	158631 4933428F06Rik RIKEN cDNA 4933428F06 gene
6	CCCACCCCCC	2	2	5	4	4	18	20	13	14	0	158631	4933428F06Rik	RIKEN cDNA 4933428F06 gene	3001505	158631 4933428F06Rik RIKEN cDNA 4933428F06 gene
6	CATTCAAAAA	0	2	0	2	2	5	12	27	2	0	154796	Npy	neuropeptide Y	4003004	154796 Mus musculus preproneuropeptide Y (Npy) mRNA, complete cds
6	TGCTTGGCTA	2	0	0	2	0	9	8	10	8	2	141652	2600016L03Rik	RIKEN cDNA 2600016L03 gene	2000508	141652 ESTs/chondroitin 4-sulfotransferase paralog
6	TTACCCACCT	2	0	2	2	6	21	12	17	29	7	131653	-	Mus musculus adult retina cDNA, RIKEN full-length enriched library, clone:A930005G22 product:unclassifiable, full insert sequence.	1000501	131653 ESTs/no obvious ORF
6	AGATGTGTAT	0	0	2	0	2	0	12	3	0	2	122222	-	Mus musculus adult male spinal cord cDNA, RIKEN full-length enriched library, clone:A330062J17 product:unknown EST, full insert sequence.	2000503	122222 Lhx4
6	ATTATATTTT	0	2	0	4	0	0	8	12	8	2	10727	Atp6v1b2	ATPase, H+ transporting, V1 subunit B, isoform 2	4004083	10727 vacuolar adenosine triphosphatase subunit B gene
6	GCAGAAAGCA	4	0	2	4	2	5	14	25	0	0	103742	Cdgap	Cdc42 GTPase-activating protein	2000515	103742 Cdc42 GTPase-activating protein
6	CACTTTGCTG	0	0	0	0	0	14	40	65	56	9	103641	Nr2e3	nuclear receptor subfamily 2, group E, member 3	2001506	103641 PNR
6	GAGACATTTC	0	2	0	0	0	9	16	27	8	11	103641	Nr2e3	nuclear receptor subfamily 2, group E, member 3	2000509	103641 PNR
6	GATGCGTTGT	0	0	0	0	0	11	26	27	14	13	103641	Nr2e3	nuclear receptor subfamily 2, group E, member 3	4004012	103641 PNR
6	GTATACAATT	0	0	0	2	4	14	14	3	8	7	102470	3021401C12Rik	RIKEN cDNA 3021401C12 gene	2000503	102171 ESTs
6	GGTGGAGCAG	0	0	0	2	8	4	10	5	12	0	101670	BC018242	cDNA sequence BC018242	5003528	101670 ESTs, Weakly similar to unnamed protein product [H.sapiens]
6	AAAAAAAAAG	0	0	0	6	0	4	14	8	8	2	856	Tm4sf1	transmembrane 4 superfamily member 1	1000501
6	TGAACCAGGA	2	4	4	4	6	30	26	17	14	7	10695	Neurod4	neurogenic differentiation 4	4002519
6	TCCTACATCT	0	2	0	0	2	5	0	22	4	4	22695	Crmp1	collapsin response mediator protein 1	1000001
6	TGTAATGATT	0	0	2	0	0	5	12	8	4	0	25242	6430526J12Rik	RIKEN cDNA 6430526J12 gene	2000503
6	CCTGCAAGGA	4	2	5	2	8	12	20	12	14	4	26422	Copg1	coatomer protein complex, subunit gamma 1	4003663
6	TCTGTCCTGA	0	0	2	0	4	12	12	5	0	2	44123	Def8	differentially expressed in FDCP 8	4004154
6	TAGCAATTGA	0	0	0	2	2	5	24	27	2	4	227678	5730412N02Rik	RIKEN cDNA 5730412N02 gene	2000502
6	AGCCCAATTA	0	0	2	2	0	0	14	12	0	0
6	TCGAAATAAT	0	0	0	0	0	4	12	5	2	0
7	TGGTGTAGGA	81	29	24	31	24	53	42	40	63	11	918	Hspa5	heat shock 70kD protein 5 (glucose-regulated protein)	5009574	918 heat shock 70kD protein 5 (glucose-regulated protein, 78kD)
7	CAATGTGCTG	11	2	4	0	4	4	8	12	10	2	90390	Mtmr4	myotubularin related protein 4	4002545	90390 myotubularin-related protein 4/novel FYVE Zn finger phosphatase
7	GGAGGGATCA	41	7	16	46	31	53	46	27	37	19	8131	Ilk	integrin linked kinase	5003618	8131 ILK
7	TTGAGGGTGG	4	2	4	4	2	5	2	2	4	0	5114	Dvl2	dishevelled 2, dsh homolog (Drosophila)	4002564	5114 Dvl2 dishevelled 2, dsh homolog (Drosophila)
7	CTGCAGCTAG	11	6	2	7	10	9	16	8	0	4	5021	Ddr1	discoidin domain receptor family, member 1	4003571	5021 Discoidin domain receptor family, member 1
7	CAGGTTGGTT	47	26	18	31	26	33	34	13	8	7	46513	2610200G18Rik	RIKEN cDNA 2610200G18 gene	2000517	46513 2610200G18Rik RIKEN cDNA 2610200G18 gene
7	AGCCCTGGAT	9	4	4	6	4	12	4	5	2	2	45194	5930412E23Rik	RIKEN cDNA 5930412E23 gene	2000515	45194 ESTs
7	CATTTGCTAG	4	4	2	4	0	11	4	2	4	4	45179	Ciao1-pending	WD40 protein Ciao1	2000505	45179 WD40 protein Ciao1
7	GCCACTCTAC	2	0	0	0	0	0	2	2	2	0	451	Akr1b3	aldo-keto reductase family 1, member B3 (aldose reductase)	5006571	451 Aldo-keto reductase family 1, member B3 (aldose reductase)
7	CAAAGACTGC	86	29	18	58	41	44	54	120	60	11	4405	Chx10	C. elegans ceh-10 homeo domain containing homolog	4004505	4405 Chx10 C. elegans ceh-10 homeo domain containing homolog
7	ACTTTCTTTC	8	6	2	0	10	7	14	8	6	0	43636	Zfp289	zinc finger protein 289	5003532	43636 zinc finger protein 289 (Zfp289)
7	GGCCAATGTA	11	13	4	2	0	16	4	12	0	2	41467	Pla2g4b	phospholipase A2, group IVB (cytosolic)	4002511	41467 Pla2g4b phospholipase A2, group IVB (cytosolic)
7	TTTGTCACCA	28	22	24	24	31	28	34	17	37	9	38912	2410129H14Rik	RIKEN cDNA 2410129H14 gene	3001574	38912 2410129H14Rik RIKEN cDNA 2410129H14 gene
7	CATTTTCTGG	9	2	2	0	4	12	6	7	6	0	3862	Igf2	insulin-like growth factor 2	3001655	3862 insulin-like growth factor 2
7	TCTTCTGTGG	15	7	5	9	8	9	0	8	12	0	38233	Ptk9	PTK9 protein tyrosine kinase 9	2000520	38233 protein tyrosine kinase 9
7	CAGATAGAGC	9	15	2	13	4	14	12	7	2	9	36606	5630401H01Rik	RIKEN cDNA 5630401H01 gene	2000509	36606 5630401H01Rik RIKEN cDNA 5630401H01 gene
7	CCAAAGCCTT	28	7	11	22	20	16	22	10	12	11	3608	Pax6	paired box gene 6	4003011	3608 Pax6 Paired box gene 6
7	CCATAAAGAA	11	9	9	9	6	21	8	13	14	0	34811	MGC25497	hypothetical protein MGC25497	4003018	34811 ESTs
7	AGGTGTACGT	21	9	5	15	6	19	10	8	6	2	34470	D930042H13	hypothetical protein D930042H13	2000515	34470 KIAA0937/novel homolog of deletex
7	GGGAGGGAAG	4	2	2	0	2	11	4	3	6	0	3444	Brd2	bromodomain containing 2	2000519	3444 bromodomain-containing 2
7	TCTGTTTCTG	11	11	7	9	10	12	2	8	4	0	3406	Tcfe2a	transcription factor E2a	3002041	3406 transcription factor E2a
7	CAAGTTTCCA	13	7	9	0	6	12	6	8	4	6	125615	AW319517	expressed sequence AW319517	1000003	3126 four and a half LIM domains 1/KyoT2
7	AATAAACTTA	17	6	7	7	2	12	24	15	14	4	31178	1300010C19Rik	RIKEN cDNA 1300010C19 gene	4002570	31178 rho, GDP dissociation inhibitor (GDI) beta/raga
7	ACATTATGAA	11	2	2	4	4	7	10	0	2	0	31178	1300010C19Rik	RIKEN cDNA 1300010C19 gene	2000506	31178 rho, GDP dissociation inhibitor (GDI) beta/raga
7	TGAACCTGAG	15	6	2	4	6	7	8	5	2	2	30602	9330200A01	hypothetical protein 9330200A01	3001541	30602 Ubiquitin thiolesterase 22
7	TAGTTCCGAC	32	33	40	40	41	32	42	37	25	22	30195	Gps1	G protein pathway suppressor 1	5003596	30195 LOC209318 Similar to G protein pathway suppressor 1
7	GAGAACACAC	6	4	0	7	8	4	8	7	0	2	30001	5730434I03Rik	RIKEN cDNA 5730434I03 gene	3003573	30001 ESTs, Highly similar to TRANSCRIPTION FACTOR BTF3 [Homo sapiens]
7	ACTCCTGTCC	24	13	15	15	18	21	32	25	15	19	29705	-	Mus musculus, clone IMAGE:6544306, mRNA	2000521	29705 ESTs
7	GATGTGAAAA	15	6	4	9	2	18	8	7	10	0	29067	Mbtd1	mbt domain containing 1	3001524	29067 Mbtd1 mbt domain containing 1
7	GGATTCTAGA	4	0	2	2	0	7	2	5	0	0	28651	AI047808	expressed sequence AI047808	3002606	28651 Muscleblind-like protein MBLL39
7	GAAACACAGA	19	13	9	13	2	9	10	5	10	0	30219	Nkd1	naked cuticle 1 homolog (Drosophila)	4003039	284344 Naked cuticle 1 homolog
7	ATCTCTGCAA	9	2	5	2	4	4	6	3	4	0	28297	Cdk5rap3	CDK5 regulatory subunit associated protein 3	5005574	28297 ESTs, Highly similar to AF177476_1 CDK5 activator-binding protein [R.norvegicus]
7	TCTGATGGAA	36	29	29	20	2	26	16	33	14	2	27768	6330403K07Rik	RIKEN cDNA 6330403K07 gene	4004570	27768 ESTs
7	TATTTTTCTA	15	16	2	6	8	7	8	12	0	6	27495	Ipo9	importin 9	3001533	27495 Importin 9
7	CAGCTCTTGG	13	7	9	7	8	16	12	10	6	4	268104	AA517853	expressed sequence AA517853	3002576	268104 AA517853 expressed sequence AA517853
7	CTTTTTATAC	4	2	0	6	2	11	6	2	2	4	29566	-	Mus musculus 3 days neonate thymus cDNA, RIKEN full-length enriched library, clone:A630012F14 product:unknown EST, full insert sequence.	2000526	255044 Pantothenate kinase 3
7	AGCAGCTTGC	4	0	0	4	2	0	2	0	2	2	253518	Brd4	bromodomain containing 4	2000526	253518 Bromodomain-containing 4
7	CCAGTCTGTG	15	6	15	13	10	5	16	12	14	7	251013	Kpnb1	karyopherin (importin) beta 1	3001563	251013 importin beta
7	GGTGGAACGG	15	2	5	2	4	9	14	3	4	4	24950	D16Ertd36e	DNA segment, Chr 16, ERATO Doi 36, expressed	4002535	24950 Not56-like
7	TACCAGCACA	19	11	5	11	4	11	8	8	4	2	10303	Nol5	nucleolar protein 5	1000010	245166 A630041P07Rik: RIKEN cDNA A630041P07 gene
7	GGATGATGAA	34	13	5	18	6	18	18	5	4	7	2376	Nr2f6	nuclear receptor subfamily 2, group F, member 6	5004577	2376 nuclear receptor subfamily 2, group F, member 6
7	GGCCACAGGG	15	2	0	7	0	12	8	3	2	2	23758	Pdip46-pending	polymerase delta interacting protein 46	1000005	23758 ESTs, Moderately similar to dJ222E13.3 [H.sapiens]
7	CCCAGAGGAG	9	4	2	4	6	7	4	2	0	2	23742	Nes	nestin	4004531	23742 nestin
7	AAGGTCTTTA	21	6	0	6	2	9	14	20	2	4	23692	Csnk2a1-rs4	casein kinase II, alpha 1 related sequence 4	3001537	23692 Casein kinase II, alpha 1 related sequence 4
7	CAATGACTTG	11	2	2	6	2	7	2	3	2	2	23684	Axin	axin	3001538	23684 axin
7	CATTTTGTTT	8	13	4	7	10	14	14	2	8	4	233524	-	Mus musculus 10 days neonate cerebellum cDNA, RIKEN full-length enriched library, clone:B930036G03 product:unknown EST, full insert sequence.	1000003	233524 RIKEN full-length enriched library, clone:B930036G03 product:unknown EST, full insert sequence
7	CCTTGTACAT	6	9	4	4	0	12	6	3	6	0	23176	9130011J04Rik	RIKEN cDNA 9130011J04 gene	2000518	23176 ESTs
7	AGAGTCAGCG	2	2	0	0	2	2	2	0	2	0	22602	Atp6v0e	ATPase, H+ transporting, V0 subunit	5007612	22602 ATPase, H+ transporting lysosomal (vacuolar proton pump), 9.2 kDa
7	TTTAGGGGAG	32	11	5	15	10	11	20	7	2	7	22440	9330151F09Rik	RIKEN cDNA 9330151F09 gene	3001597	22440 Thrap3 thyroid hormone receptor associated protein 3
7	TCCTTTGTAC	6	7	5	7	4	11	6	5	6	0	206814	Mtx2	metaxin 2	5005599	206814 metaxin 2
7	GGATGGGGAG	105	26	34	55	61	90	58	77	75	19	204705	Psk1-pending	type I transmembrane receptor (seizure-related protein)	1000023	204705 Psk1-pending type I transmembrane receptor (seizure-related protein)
7	GAGAACGAGG	11	6	0	6	2	5	10	3	8	0	200266	AI481402	expressed sequence AI481402	2001005	200266 ESTs, Highly similar to angiotensin II AT2 receptor-interacting protein [M.musculus]
7	CTTTATGTGA	6	2	5	13	8	14	6	2	6	4	19806	Hdac2	histone deacetylase 2	4002532	19806 histone deacetylase 2
7	GAAATTTAAA	79	18	27	53	39	69	44	17	12	4	16421	Hmgb1	high mobility group box 1	4004580	16421 high mobility group box 1
7	CTAAGGTTTA	2	0	0	2	2	0	0	2	0	0	158103	Lpin2	lipin 2	2000520	158103 lipin 2 (nuclear protein)
7	TTGAATAGTT	19	6	7	7	8	7	16	8	2	2	156718	9330199A09Rik	RIKEN cDNA 9330199A09 gene	3001514	156718 ESTs/crooked legs homolog
7	GAGCCCTTCC	8	4	5	4	2	12	2	5	0	2	12775	Pdk3	pyruvate dehydrogenase kinase, isoenzyme 3	5005542	12775 pyruvate dehydrogenase kinase 3
7	GCCCCAGCCC	11	4	7	4	2	5	6	2	8	4	12436	Rbpms	RNA binding protein gene with multiple splicing	4002537	12436 RNA binding protein gene with multiple splicing
7	GTTTTTGCCC	11	0	2	4	2	5	12	2	4	4	1243	Rxrb	retinoid X receptor beta	4005543	1243 Retinoid X receptor beta
7	TACCTGTGAA	11	4	2	2	8	11	2	2	6	2	124	Tmpo	thymopoietin	2000515	124 thymopoietin
7	GATTTCCCAG	24	9	4	18	18	14	8	12	12	2	69	Nudc	nuclear distribution gene C homolog (Aspergillus)	5004675
7	GTGAGCTTGT	17	9	11	22	10	14	10	15	12	9	176	Tarbp2	TAR (HIV) RNA binding protein 2	5003575
7	GCTTTGTTTT	24	9	20	16	10	18	10	13	14	4	279	1110019N10Rik	RIKEN cDNA 1110019N10 gene	4002547
7	ACAAATTATG	9	9	4	13	12	2	8	8	8	6	569	Vdac2	voltage-dependent anion channel 2	4002595
7	TCGAGCAGTT	24	6	7	16	16	11	12	12	4	6	643	Rps15	ribosomal protein S15	1000006
7	TCCATCAAGA	36	22	18	6	6	21	22	27	15	17	665	Psmc5	protease (prosome, macropain) 26S subunit, ATPase 5	5005635
7	CGCTGTTGGG	11	4	11	6	2	18	10	12	8	7	745	Fnbp4	formin binding protein 4	4003523
7	ATCGTTGTAA	11	7	5	4	8	4	6	2	6	4	993	Ddx15	DEAD/H (Asp-Glu-Ala-Asp/His) box polypeptide 15 (RNA helicase A)	5003691
7	ATGGTGTTTC	15	4	5	7	4	9	8	2	8	6	1090	Gpx1	glutathione peroxidase 1	4006154
7	GGTCTGTTTG	15	4	2	0	2	5	2	5	0	7	1109	Wbp1	WW domain binding protein 1	1000001
7	CTATGGCTTC	15	7	9	13	8	4	8	10	4	0	1387	Rab11a	RAB11a, member RAS oncogene family	3001560
7	TCAGGAAACA	24	22	16	11	2	18	14	18	12	7	1706	Ddx1	DEAD/H (Asp-Glu-Ala-Asp/His) box polypeptide 1	5004656
7	GCTTTGAATG	54	66	49	49	43	67	54	58	44	17	2171	Atpi	ATPase inhibitor	5004728
7	CCTTTGGCAA	39	22	20	31	16	35	18	23	33	26	2246	Psmb7	proteasome (prosome, macropain) subunit, beta type 7	4008676
7	GGCTGGGGGC	56	0	13	38	33	51	28	25	38	17	2647	Pfn1	profilin 1	5005590
7	CTGGGGTGGG	24	6	7	6	8	18	12	20	21	7	2945	Capzb	capping protein (actin filament) muscle Z-line, beta	4002639
7	AAATCCTTTC	15	9	5	9	4	11	6	7	2	0	3063	Ptn	pleiotrophin	4003586
7	TACTTTAGTG	11	4	7	6	2	5	2	5	0	7	3154	C330035N22Rik	RIKEN cDNA C330035N22 gene	5003588
7	TGTACCCAGG	17	0	5	6	10	19	4	17	15	6	3196	G2an	alpha glucosidase 2, alpha neutral subunit	4006803
7	AAGCCTCATT	38	33	13	18	10	28	10	33	14	9	3268	Ube2i	ubiquitin-conjugating enzyme E2I	3001732
7	GCTCCTCCCC	17	6	9	2	8	7	8	7	12	6	3294	Ppp5c	protein phosphatase 5, catalytic subunit	4002633
7	GGGCGGAGCT	43	22	16	38	41	53	26	37	33	19	3328	Myln	myosin light chain, alkali, nonmuscle	2000569
7	GCTCTATACA	6	6	5	2	2	14	6	5	6	0	3868	Yy1	YY1 transcription factor	2000507
7	ACTGAAGTCA	15	6	2	4	8	5	12	2	4	6	3940	Llglh	lethal giant larvae homolog	5006559
7	GAAGCAGGAC	240	175	149	209	135	201	248	158	156	54	4024	Cfl1	cofilin 1, non-muscle	4006795
7	CGGTCTTATG	6	7	5	9	6	12	8	3	6	4	4041	Dyrk1a	dual-specificity tyrosine-(Y)-phosphorylation regulated kinase 1a	3002545
7	TAGCAAAGAT	9	2	9	6	10	2	14	10	10	2	4316	Arnt	aryl hydrocarbon receptor nuclear translocator	2001031
7	ATAAGGGATT	9	7	4	9	6	14	16	5	10	4	4593	Ugalt2	UDP-galactose translocator 2	5004615
7	GCTGCAGCAA	11	0	0	6	12	12	4	5	2	0	5246	Ppia	peptidylprolyl isomerase A	1000004
7	CCTTTCAAAC	13	0	4	2	4	7	2	3	8	6	5265	2310016M24Rik	RIKEN cDNA 2310016M24 gene	3003593
7	AGAAACAAGA	11	11	9	11	18	18	4	8	6	6	5274	Sod1	superoxide dismutase 1, soluble	4006733
7	GTATTGGCCT	13	4	4	15	10	2	4	13	4	9	5885	Tm9sf2	transmembrane 9 superfamily member 2	5005647
7	TGCTTTTACA	11	7	7	9	8	14	10	7	2	4	5934	Ard1	N-acetyltransferase ARD1 homolog (S. cerevisiae)	5005639
7	ATATGGAATA	6	6	4	9	2	11	4	10	4	4	6456	Pftk1	PFTAIRE protein kinase 1	2000505
7	TTGTGTGATG	11	9	9	9	8	7	2	13	12	4	6890	2010107K23Rik	RIKEN cDNA 2010107K23 gene	2000511
7	GACAATGGGC	9	4	2	6	4	11	10	8	4	6	7039	2610031L17Rik	RIKEN cDNA 2610031L17 gene	5005673
7	GTGCCAGGAA	28	15	16	22	24	33	12	12	17	17	7271	Nxf1	nuclear RNA export factor 1 homolog (S. cerevisiae)	4002781
7	CCTTTCCCTT	17	4	7	4	12	16	6	10	4	6	7508	Banf1	barrier to autointegration factor 1	5009631
7	TCTATAGAGT	11	6	7	6	6	4	2	12	6	0	7515	Calu	calumenin	5003672
7	AATGGATGCA	19	6	11	7	14	11	16	13	14	7	7634	Lbcl1	lymphoid blast crisis-like 1	3001584
7	TGTAAGTCTG	26	24	20	26	16	30	28	15	15	11	8256	Khdrbs1	KH domain containing, RNA binding, signal transduction associated 1	2000558
7	TTACATTGAA	6	9	4	7	4	12	2	12	10	2	8975	Itch	itchy	3001552
7	TATCTTGGCA	58	24	49	71	33	63	44	50	37	37	9043	D830027H13Rik	RIKEN cDNA D830027H13 gene	4002526
7	GGAAGTGGGC	13	7	7	7	4	7	8	12	12	4	10027	Prpf4b	PRP4 pre-mRNA processing factor 4 homolog B (yeast)	4003535
7	GTTCTTTCGT	26	20	11	29	29	32	22	27	31	19	10314	Atp5g2	ATP synthase, H+ transporting, mitochondrial F0 complex, subunit c (subunit 9), isoform 2	5006806
7	GCCAATAGTG	19	7	9	9	8	16	12	12	17	0	10507	Scye1	small inducible cytokine subfamily E, member 1	5004603
7	GATTAGGGTG	6	9	5	6	12	16	6	8	15	4	12194	Psmd3	proteasome (prosome, macropain) 26S subunit, non-ATPase, 3	5003875
7	TGAAAGCCCC	9	7	5	4	2	9	6	12	8	0	12468	Gbas	glioblastoma amplified sequence	4002547
7	ATATTGAAGA	19	6	11	6	0	7	14	12	14	9	12848	Srp54	signal recognition particle 54	4002626
7	ACTTCCCTCA	11	4	15	7	8	14	14	8	12	6	12962	Gdap3	ganglioside-induced differentiation-associated-protein 3	4003583
7	GGTCTTCAGA	8	11	5	13	2	21	8	2	12	0	13194	Fscn1	fascin homolog 1, actin bundling protein (Strongylocentrotus) purpuratus)	1000003
7	GCTACTGTCA	8	6	7	2	6	4	14	7	6	4	13917	Rpl22	ribosomal protein L22	2000503
7	AACAATTTGG	308	186	207	246	185	187	180	147	125	89	14244	Rpl9	ribosomal protein L9	5009322
7	GATAATGCAC	32	36	24	27	31	26	24	25	33	15	14442	Ndufs4	NADH dehydrogenase (ubiquinone) Fe-S protein 4	5003584
7	GAAACCTGTC	11	7	0	2	0	5	6	7	0	2	14569	Wwp4-pending	WW domain-containing protein 4	4002526
7	ATGCTGAGAG	9	6	9	7	4	12	8	5	4	2	17166	4432409D24Rik	RIKEN cDNA 4432409D24 gene	4002548
7	AAGAACGTAG	9	4	2	2	2	4	12	3	4	0	17307	Rnpc2	RNA-binding region (RNP1, RRM) containing 2	1000019
7	GTGATAGCTT	11	2	4	9	6	2	14	3	4	2	17436	1110032A10Rik	RIKEN cDNA 1110032A10 gene	2000529
7	GCAAAACCAG	21	13	11	13	14	14	14	17	15	7	17989	Cct8	chaperonin subunit 8 (theta)	5003703
7	TATTGTTTAC	19	18	9	7	6	11	14	8	4	6	18347	Psmd7	proteasome (prosome, macropain) 26S subunit, non-ATPase, 7	4002532
7	TGCTGTGCAT	51	20	40	15	26	51	22	42	48	17	18459	Fin14	fibroblast growth factor inducible 14	4002664
7	GGTGTTTGCA	8	6	4	6	2	14	2	7	6	6	18706	Mdm4	transformed mouse 3T3 cell double minute 4	2000614
7	TCACTGCTCA	15	2	13	2	6	9	6	8	14	4	18856	Mapk6	mitogen-activated protein kinase 6	3001513
7	GCCTGTTCCA	36	20	7	4	10	14	22	13	25	6	18921	Vcp	valosin containing protein	4003899
7	CCACACTGTC	17	13	11	18	2	12	10	10	12	11	19142	Cappa1	capping protein alpha 1	4003661
7	GGAGGAAAAA	21	2	7	22	6	28	8	5	8	0	19187	Ptma	prothymosin alpha	2000652
7	TGTAGTTTCA	9	6	7	13	12	9	8	5	6	7	20000	Ddx9	DEAD/H (Asp-Glu-Ala-Asp/His) box polypeptide 9	4002523
7	AAGGGTACTG	8	9	4	0	2	12	2	2	6	4	20245	Pgm3	phosphoglucomutase 3	4002578
7	TGTGTGAGGA	66	46	38	42	33	42	46	32	19	24	21086	Eef1d	eukaryotic translation elongation factor 1 delta (guanine nucleotide exchange protein)	5005721
7	ATATGCAAAA	9	11	2	6	2	12	8	5	2	4	21099	-	ESTs	1000501
7	CTGCTGCTTC	11	4	4	13	10	11	4	10	4	7	21246	1500019O16Rik	RIKEN cDNA 1500019O16 gene	5004558
7	GGTATCAGTC	24	6	13	18	18	16	10	18	15	7	21281	Rnf4	ring finger protein 4	4004935
7	GCGGTGAATC	17	2	4	16	12	9	2	2	12	0	21289	Rps12	ribosomal protein S12	1000013
7	TGTAATATGT	6	4	2	4	4	11	4	5	4	0	21396	Appbp1	amyloid beta precursor protein binding protein 1	4006620
7	GCCTCTGGTG	56	24	40	53	45	46	32	27	31	24	21444	1110003H09Rik	RIKEN cDNA 1110003H09 gene	5004637
7	TACCATCAGC	13	9	9	7	6	11	8	8	14	6	21482	Clns1a	chloride channel, nucleotide-sensitive, 1A	5003688
7	CAGCATCACC	131	86	71	155	57	123	101	72	79	35	21559	Nono	non-POU-domain-containing, octamer binding protein	4003910
7	GTTGTCTTTG	53	35	34	27	18	32	28	27	17	13	21714	2410003A14Rik	RIKEN cDNA 2410003A14 gene	2000533
7	TTTGTTAATT	21	29	16	9	16	37	24	22	12	9	21740	Hnrph1	heterogeneous nuclear ribonucleoprotein H1	4004667
7	CTCAATCCCA	15	2	5	7	6	7	14	10	6	9	21749	5430437P03Rik	RIKEN cDNA 5430437P03 gene	4004578
7	GTGTATCTTT	64	38	44	62	45	70	38	50	33	15	21841	Sfrs2	splicing factor, arginine/serine-rich 2 (SC-35)	4006797
7	TGACCAAGTA	17	6	11	11	6	16	18	5	15	6	21848	Bzw1	basic leucine zipper and W2 domains 1	2000548
7	AAATAGACAT	11	2	4	7	0	2	4	2	6	0	21976	0610031J06Rik	RIKEN cDNA 0610031J06 gene	5005626
7	GAAATGTTGT	32	27	13	22	10	28	10	17	14	4	22117	Polr2g	polymerase (RNA) II (DNA directed) polypeptide G	4006592
7	GCTGGTGGAC	11	16	9	13	12	16	10	13	10	4	22162	2700027J02Rik	RIKEN cDNA 2700027J02 gene	4002580
7	GGTCCAAGAG	54	27	24	20	24	56	56	40	33	32	22330	Nisch	nischarin	4005641
7	ACAGTGGGGA	36	18	18	31	16	33	14	17	23	9	22421	Tebp-pending	telomerase binding protein, p23	4005654
7	CATAAGGATA	15	4	7	13	12	4	8	5	2	6	22421	Tebp-pending	telomerase binding protein, p23	1000002
7	TTTTCTGCTG	15	4	2	9	14	12	10	7	12	7	22626	Ahsa1	AHA1, activator of heat shock 90kDa protein ATPase homolog 1 (yeast)	4004199
7	CATACTGTGC	13	7	4	2	4	7	4	3	6	7	23095	Chrac1	chromatin accessibility complex 1	3002573
7	GTAAAAGTTT	11	7	0	2	0	4	0	5	0	4	23279	6330503K22Rik	RIKEN cDNA 6330503K22 gene	2000517
7	CCATTGATCA	13	6	4	4	10	9	4	12	8	6	23693	Dncl2a	dynein, cytoplasmic, light chain 2A	3004159
7	GTCACCGCGG	13	4	5	2	0	9	6	5	14	0	23943	Vapa	vesicle-associated membrane protein, associated protein A	1000002
7	ACCTGGTTGC	8	9	4	6	6	11	4	7	0	6	24178	Tgut-pending	tRNA-guanine transglycosylase	3002105
7	GTCTCATCTG	26	15	24	24	29	32	18	7	19	13	24397	4933436C10Rik	RIKEN cDNA 4933436C10 gene	2000576
7	CCAATGAACT	11	7	7	7	12	7	4	3	14	2	24751	Immt	inner membrane protein, mitochondrial	3003635
7	ATTGCCCTGC	26	9	4	20	16	2	18	20	23	9	25074	Hnrpc	heterogeneous nuclear ribonucleoprotein C	5004689
7	GAACATTTCA	11	4	5	9	4	7	0	8	10	0	25316	Acly	ATP citrate lyase	2000515
7	TAAATAGTTG	13	0	0	6	6	7	8	5	2	6	25450	Paip1-pending	polyadenylate binding protein-interacting protein 1	2000506
7	TCTGAAAAGG	6	6	4	6	4	12	6	5	4	0	25777	Inpp5b	inositol polyphosphate-5-phosphatase	1000014
7	CCTCAAGAGC	11	0	2	4	4	7	6	5	0	4	26614	Mrpl30	mitochondrial ribosomal protein L30	5004608
7	AGCTCACCAA	15	7	13	11	16	18	12	12	12	0	26834	1110008L20Rik	RIKEN cDNA 1110008L20 gene	4002519
7	AAGACATCTG	9	6	5	7	0	9	8	12	0	6	27047	-	Mus musculus, clone MGC:37981 IMAGE:5137303, mRNA, complete cds	3001512
7	TTGATGTACA	26	11	27	22	16	35	28	28	15	17	27074	2610019N13Rik	RIKEN cDNA 2610019N13 gene	2000597
7	GGGAACTAAG	26	15	4	16	8	33	26	20	23	11	27094	Skiip	SKI interacting protein	4002515
7	GCTGCTGTGT	11	4	7	7	4	11	8	2	10	7	27135	Abcf3	ATP-binding cassette, sub-family F (GCN20), member 3	5003620
7	ATAGAGGCAA	24	20	24	16	14	25	28	15	12	2	27218	Morf4l2	mortality factor 4 like 2	4005184
7	GGGGGGAAGA	11	2	2	4	4	5	0	5	2	4	27308	Arf6	ADP-ribosylation factor 6	1000004
7	TGCACACAAG	34	22	15	11	10	18	24	10	14	2	27526	Rars	arginyl-tRNA synthetase	4004128
7	GTGGGAGGAA	19	7	11	0	10	7	8	13	8	4	27557	Cdk9	cyclin-dependent kinase 9 (CDC2-related kinase)	5004563
7	TAAAGCCACT	23	11	15	20	14	21	20	20	15	6	27591	2400006A19Rik	RIKEN cDNA 2400006A19 gene	5005672
7	GTGGCTCTCA	17	11	13	9	8	12	10	7	8	7	27681	Adam17	a disintegrin and metalloproteinase domain 17	2000510
7	TATTTCAGTG	15	13	7	9	12	11	16	12	17	6	27740	E130304C20Rik	RIKEN cDNA E130304C20 gene	4002587
7	TGCAGTCATC	30	9	16	18	12	25	22	12	10	2	27796	5730427N09Rik	RIKEN cDNA 5730427N09 gene	4004587
7	GAAGGTGTAT	38	7	11	35	16	16	18	22	25	11	27901	1110020J08Rik	RIKEN cDNA 1110020J08 gene	4002666
7	CAGTTGGGTT	34	24	24	33	41	33	50	33	23	13	27927	Hnrpa1	heterogeneous nuclear ribonucleoprotein A1	3001562
7	ATTTATGGAA	8	6	7	4	2	12	6	3	6	2	28052	Ubp1	upstream binding protein 1	4003582
7	CTTCCCTAAT	19	15	15	18	8	16	14	17	8	6	28077	6720456B07Rik	RIKEN cDNA 6720456B07 gene	5003677
7	GCAGTTTAAA	11	6	4	4	0	0	4	2	12	0	28192	Pcm1	pericentriolar material 1	4002524
7	CTCCTTGTAT	11	6	9	0	8	5	10	5	8	2	28240	Snx6	sorting nexin 6	4002570
7	AACAAAGTCA	9	7	9	9	12	11	4	8	10	6	28311	1110008H02Rik	RIKEN cDNA 1110008H02 gene	2000543
7	GCTGAGGAAG	9	6	5	6	4	4	2	12	2	0	28413	2410004C24Rik	RIKEN cDNA 2410004C24 gene	4003579
7	CCTGTGTGCA	21	16	9	7	6	9	6	12	10	2	28507	5530401C11Rik	RIKEN cDNA 5530401C11 gene	3001577
7	TCATCAGCTA	11	4	11	2	8	9	10	8	0	6	28540	1810043O07Rik	RIKEN cDNA 1810043O07 gene	3001549
7	ACCGTGAGGG	8	4	4	4	4	11	4	2	2	4	28558	2600017P15Rik	RIKEN cDNA 2600017P15 gene	4005545
7	TGATGTTTGA	11	11	7	11	14	19	10	15	14	11	28797	Dazap2	DAZ associated protein 2	5006814
7	GTTCATTCAG	19	6	5	7	16	11	10	7	8	4	28869	1110001P04Rik	RIKEN cDNA 1110001P04 gene	2000524
7	CTTCTCTGTG	8	11	7	0	0	12	6	8	4	2	28883	Peci	peroxisomal delta3, delta2-enoyl-Coenzyme A isomerase	5004585
7	TTTACTGTGT	23	16	11	16	0	9	8	5	10	9	28897	2010317E03Rik	RIKEN cDNA 2010317E03 gene	5004789
7	AAATATCGTT	15	7	5	4	8	11	6	13	12	7	29052	Add1	adducin 1 (alpha)	3001599
7	TTTATTTCTG	8	7	0	6	6	11	4	0	0	4	29061	Rrs1	RRS1 ribosome biogenesis regulator homolog (S. cerevisiae)	5006549
7	AAAGGACAGC	17	6	4	4	10	7	14	0	4	2	29064	Cyp2d26	cytochrome P450, family 2, subfamily d, polypeptide 26	1000001
7	AGCCAAACAC	15	6	5	4	4	7	8	3	2	0	29068	2610036D13Rik	RIKEN cDNA 2610036D13 gene	3001519
7	ACCCCAATCA	11	4	2	6	0	4	2	0	6	0	29169	Nfs1	nitrogen fixation gene 1 (S. cerevisiae)	5005596
7	GTCCTTTTTC	21	6	9	27	12	19	14	17	12	4	29405	Rbx1	ring-box 1	4003642
7	GCTTTGGGAT	9	4	0	9	2	7	6	12	10	4	29623	Ddb1	damage specific DNA binding protein 1	2000506
7	GAAGCACCAG	17	11	13	13	8	7	4	10	12	9	29646	Cn2-pending	cytosolic nonspecific dipeptidase	5004732
7	AAGGAGTTTG	13	4	11	11	0	7	2	12	10	0	29683	Ndufb7	NADH dehydrogenase (ubiquinone) 1 beta subcomplex, 7	5004700
7	TGGAAGAAAC	19	6	16	7	2	11	8	8	10	6	29700	2900010M23Rik	RIKEN cDNA 2900010M23 gene	5004632
7	GTTCTTTCCT	4	4	4	0	0	11	2	3	4	0	29827	Snd1-pending	staphylococcal nuclease domain containing 1	2000541
7	CCTGCTCTGT	15	13	4	7	10	14	8	13	10	4	29835	D19Wsu55e	DNA segment, Chr 19, Wayne State University 55, expressed	5005644
7	GTACATACTG	13	0	2	4	2	9	4	7	4	9	29909	2900097C17Rik	RIKEN cDNA 2900097C17 gene	2000576
7	TAGGGCAATC	107	95	74	131	94	93	107	72	79	30	29923	Smt3h2	SMT3 (supressor of mif two, 3) homolog 2 (S. cerevisiae)	5005804
7	GGGATTGCTG	28	15	15	15	24	32	28	13	0	20	29937	2310044H10Rik	RIKEN cDNA 2310044H10 gene	3001577
7	GTCAAACGGA	19	0	5	20	8	5	6	13	6	13	29945	Edf1	endothelial differentiation-related factor 1	5006688
7	GGTATGGAGG	23	16	18	24	16	16	18	23	14	4	29978	Egln2	EGL nine homolog 2 (C. elegans)	5007706
7	GATGCGCTTG	24	9	13	16	14	12	10	12	8	13	29982	Rpl31	ribosomal protein L31	1000010
7	AACTCCTAAG	21	6	5	9	6	23	8	12	4	0	30059	Marcks	myristoylated alanine rich protein kinase C substrate	1000003
7	CTTCTCATTT	23	24	18	27	16	25	30	33	17	15	30071	Laptm4a	lysosomal-associated protein transmembrane 4A	3004738
7	CACAGACTGT	17	2	7	7	16	9	12	8	6	2	30120	Rps27l	ribosomal protein S27-like	4003743
7	GCCTCACCCC	60	40	51	38	51	55	65	65	71	13	30141	Gnb2	guanine nucleotide binding protein, beta 2	1000099
7	TTGTCACCTC	13	7	5	15	14	7	8	3	10	2	30177	D11Ertd603e	DNA segment, Chr 11, ERATO Doi 603, expressed	3001509
7	CGGTGTCCCC	28	15	9	20	10	19	16	12	14	9	30255	H2afy	H2A histone family, member Y	3004098
7	TGCTGAATCA	13	0	4	6	8	14	4	10	4	6	30261	2810012H18Rik	RIKEN cDNA 2810012H18 gene	2000520
7	GAAAAAAAAA	47	35	24	66	35	86	52	40	42	17	31400	5730512J02Rik	RIKEN cDNA 5730512J02 gene	4003010
7	GCCTAGAACT	15	0	4	4	8	4	6	3	12	6	33907	1110003H18Rik	RIKEN cDNA 1110003H18 gene	4002582
7	CAGCTTGCAA	19	18	11	20	14	7	10	13	14	7	34095	Snrpf	small nuclear ribonucleoprotein polypeptide F	3001555
7	ATACTAACGT	26	7	13	13	16	5	14	15	4	7	34102	Odc	ornithine decarboxylase, structural	4002715
7	GGGGCCTCTG	23	9	13	22	14	30	24	15	23	15	34388	1110001K21Rik	RIKEN cDNA 1110001K21 gene	5007619
7	CCTTCCCTTC	4	4	2	4	2	12	6	2	8	2	34449	Ubin-pending	ataxin-1 ubiquitin-like interacting protein	5004551
7	AGGAACAGGA	8	2	7	4	2	7	2	12	8	2	34695	Arpc1a	actin related protein 2/3 complex, subunit 1A	5004624
7	TGATCATTGT	23	7	9	7	10	9	16	12	12	4	34828	Hsp105	heat shock protein	5006654
7	CTTCCCCGGG	34	4	11	13	20	19	8	25	23	7	34903	Fshprh1	FSH primary response 1	1000501
7	GGGGCTCACA	36	55	36	73	37	65	28	43	17	32	35060	1700051E09Rik	RIKEN cDNA 1700051E09 gene	2000505
7	AAACTGACTT	15	15	9	7	2	9	4	12	8	2	35812	Psmd8	proteasome (prosome, macropain) 26S subunit, non-ATPase, 8	2000520
7	CAGACAAAGC	11	6	11	7	2	12	12	12	8	6	35856	Pts	6-pyruvoyl-tetrahydropterin synthase	4002534
7	CTTAAAAAAA	2	11	2	7	2	14	2	3	6	2	41209	Rasal1	RAS protein activator like 1 (GAP1 like)	3002006
7	ATTAAAGCCC	17	11	2	13	6	18	6	7	4	4	41785	Fibp	fibroblast growth factor (acidic) intracellular binding protein	4004590
7	TGTAGTTCCA	13	6	9	9	12	5	12	7	14	2	42944	Tceb1l	transcription elongation factor B (SIII), polypeptide 1-like	5005623
7	CCTCCATCCT	17	13	11	13	14	14	8	8	15	6	42972	Ywhae	tyrosine 3-monooxygenase/tryptophan 5-monooxygenase activation protein, epsilon polypeptide	3001617
7	GTGGAAGCGA	28	0	0	7	14	16	2	15	23	7	44244	Cri1	CREBBP/EP300 inhibitory protein 1	1000005
7	GTGGCTCCCA	17	16	9	20	10	26	10	15	12	15	45024	G431004K08Rik	RIKEN cDNA G431004K08 gene	2001002
7	GAGCGCAGTG	15	9	7	6	12	14	10	5	6	6	45141	Cpsf1	cleavage and polyadenylation specificity factor 1	3002090
7	CTATCTTGTC	26	26	13	35	29	25	30	25	12	6	45312	Anapc5	anaphase-promoting complex subunit 5	5006791
7	GTGGCTCGCA	11	13	11	13	14	14	14	7	10	7	46533	1110007L15Rik	RIKEN cDNA 1110007L15 gene	1000503
7	TAGGCAGTTA	8	4	4	2	2	11	6	3	4	2	46573	Ikbkap	inhibitor of kappa light polypeptide enhancer in B-cells, kinase complex-associated protein	3002553
7	TAACATCTTC	17	6	2	4	16	16	12	5	2	6	46610	-	Mus musculus, clone IMAGE:4527696, mRNA	2000510
7	TAAATGTCCT	17	4	13	7	10	18	4	15	8	4	62307	B430306D02Rik	RIKEN cDNA B430306D02 gene	2001002
7	TGACATATTG	9	6	2	7	2	11	4	2	6	2	63425	AI648807	expressed sequence AI648807	1000001
7	CAGGCAAAAC	21	13	9	13	14	25	14	17	14	11	74629	-	Mus musculus 0 day neonate kidney cDNA, RIKEN full-length enriched library, clone:D630004N19 product:hypothetical protein, full insert sequence.	3001506
7	GTGGCTCATA	83	49	34	47	41	49	54	33	38	24	87216	Rabggta	Rab geranylgeranyl transferase, a subunit	4006536
7	CATCGGATGC	17	6	11	4	6	4	14	5	8	2	89178	2010007H12Rik	RIKEN cDNA 2010007H12 gene	4002527
7	AGACCCTCCT	13	4	7	6	6	12	12	5	8	2	99776	Xpnpep1	X-prolyl aminopeptidase (aminopeptidase P) 1, soluble	3003716
7	AAATAGATCC	15	2	4	6	2	9	4	3	8	0	101062	A730098P15	hypothetical protein A730098P15	3001697
7	GCTGACACTA	9	6	2	4	6	12	2	2	2	0	128580	Dnmt1	DNA methyltransferase (cytosine-5) 1	3003564
7	GCCTTTTGTT	34	29	15	27	14	23	38	18	17	7	133962	Vdac3	voltage-dependent anion channel 3	5004744
7	TTTGCAGAGA	13	4	7	7	6	11	8	2	6	6	134712	D330025H14Rik	RIKEN cDNA D330025H14 gene	2000512
7	GAGGGCTTGG	32	7	20	16	12	25	12	18	31	11	142132	Timm9	translocase of inner mitochondrial membrane 9 homolog (yeast)	5006603
7	TCAACAGTGT	11	4	4	9	4	11	4	8	10	4	142195	2210008F15Rik	RIKEN cDNA 2210008F15 gene	2000517
7	CACCACCACA	41	9	18	24	41	25	26	28	17	13	142380	Rpl27a	ribosomal protein L27a	4004859
7	TCCTGCTTTC	11	9	9	7	4	2	12	7	12	4	142479	2400003C14Rik	RIKEN cDNA 2400003C14 gene	3001546
7	TTGGTGAAGG	143	35	33	76	102	81	87	95	88	20	142729	Tmsb4x	thymosin, beta 4, X chromosome	4003256
7	GTGTGAAATA	11	2	2	6	0	9	8	5	6	6	142730	Ranbp2	RAN binding protein 2	3001537
7	TAAAGTTTGT	11	13	5	9	2	12	6	3	12	0	142872	Hnrpk	heterogeneous nuclear ribonucleoprotein K	2000533
7	TCCCTGGCAT	49	27	27	31	43	48	36	33	15	13	142872	Hnrpk	heterogeneous nuclear ribonucleoprotein K	5005940
7	GACACTGGAT	17	15	9	11	8	21	14	17	23	0	143788	Ppp1r1a	protein phosphatase 1, regulatory (inhibitor) subunit 1A	1000039
7	ATGCTAAAAA	13	13	9	11	12	12	8	5	10	0	147946	Mybbp1a	MYB binding protein (P160) 1a	4002520
7	CACGCCGTGG	28	16	16	33	33	25	20	43	31	17	149119	Pgls	6-phosphogluconolactonase	5004585
7	TCTGGCAGTC	19	11	5	11	12	11	2	3	17	2	151329	Kpnb3	karyopherin (importin) beta 3	4002594
7	TAAGATCCTT	43	20	13	18	18	26	22	30	21	13	153159	Cct6a	chaperonin subunit 6a (zeta)	5004198
7	TAACAGTTGT	56	15	20	42	24	32	30	17	33	17	153481	Canx	calnexin	2000564
7	GGATGCTGGG	45	18	18	40	24	42	26	7	27	24	154387	Tkt	transketolase	4005851
7	TGTATGTCTG	15	9	13	9	16	21	18	5	14	6	154580	9430059D04Rik	RIKEN cDNA 9430059D04 gene	4004058
7	TGGAACCTTG	11	6	9	7	6	11	16	7	0	6	154650	C920003I06	hypothetical protein C920003I06	2000514
7	ATGTAGTAGT	54	38	22	31	41	48	34	30	17	6	156892	Hnrpd	heterogeneous nuclear ribonucleoprotein D	5004543
7	GGAGGGGGGA	9	4	2	11	0	14	6	7	4	7	156919	Ctsz	cathepsin Z	5006886
7	AAGCTGAGTG	30	7	18	15	18	12	10	17	10	9	157135	2610023M21Rik	RIKEN cDNA 2610023M21 gene	4003697
7	GAAAGGGAGG	17	11	13	0	12	19	10	10	6	6	166834	B230384L07	hypothetical protein B230384L07	2001003
7	TATCCCACGC	11	4	4	4	0	4	6	7	8	0	175848	S100a11	S100 calcium binding protein A11 (calizzarin)	5003588
7	GGAAGCCACT	276	166	212	247	226	213	165	82	133	96	180003	Rps27a	ribosomal protein S27a	5003852
7	GCCTCTTGGG	9	0	0	4	2	11	4	2	2	6	181050	Taf15	TAF15 RNA polymerase II, TATA box binding protein (TBP)-associated factor	3001508
7	TTAGACTCAA	4	4	5	6	0	11	2	3	6	0	181880	Kdelr2	KDEL (Lys-Asp-Glu-Leu) endoplasmic reticulum protein retention receptor 2	2000505
7	TACCGGTTGT	13	0	5	7	0	14	12	7	6	4	181881	2610003J06Rik	RIKEN cDNA 2610003J06 gene	5003531
7	GGTGAACTGG	2	6	0	6	4	11	2	2	2	4	182246	8430430L24Rik	RIKEN cDNA 8430430L24 gene	3002531
7	CTGTACTGTG	11	2	9	9	10	14	18	5	10	7	182294	2310042G06Rik	RIKEN cDNA 2310042G06 gene	5003566
7	GTTTAGTGGA	38	26	34	46	22	41	38	32	23	17	182951	Psma2	proteasome (prosome, macropain) subunit, alpha type 2	5005769
7	AAGATGCATT	11	6	2	4	2	7	4	8	0	4	188851	LOC231887	hypothetical protein LOC231887	1000015
7	CAAGGCTGGA	13	7	7	11	6	2	0	8	6	4	193035	Rad9	RAD9 homolog (S. pombe)	4002511
7	CCAACGCTTT	17	7	5	7	2	16	6	10	8	4	193099	Fn1	fibronectin 1	3001858
7	TCAGCTGAAT	19	11	2	7	4	12	22	12	15	9	195451	Gosr2	golgi SNAP receptor complex member 2	4003595
7	GATTTTATGA	13	13	11	11	10	14	14	10	15	6	196198	Rps6ka2	ribosomal protein S6 kinase, polypeptide 2	4003547
7	TCTCTGGAAT	11	6	5	2	0	9	6	10	0	4	196220	Eif2s1	eukaryotic translation initiation factor 2, subunit 1 alpha	5005602
7	GGGATCCAGG	15	6	2	9	16	21	18	10	19	4	196635	2010005E08Rik	RIKEN cDNA 2010005E08 gene	4006574
7	AAACTTCAGA	13	7	4	2	10	11	8	3	4	0	198263	9130007B12Rik	RIKEN cDNA 9130007B12 gene	1000016
7	GAATTGCGGA	13	2	4	6	2	9	8	2	4	4	200898	AU041707	expressed sequence AU041707	4002652
7	TACAGAGGGT	11	0	0	11	0	9	4	2	0	4	203921	AI850305	expressed sequence AI850305	1000003
7	TAGGTAAGTG	6	6	4	4	2	11	2	8	4	2	203943	-	Mus musculus, clone MGC:31023 IMAGE:3989373, mRNA, complete cds	2000507
7	GATTCCTCAC	8	7	5	9	8	9	12	5	10	0	205263	LOC328045	hypothetical protein LOC328045	2000512
7	TAAATCAAAG	13	6	11	7	2	7	14	5	8	0	206051	2700084A09Rik	RIKEN cDNA 2700084A09 gene	5005630
7	TGTTGGCCTG	9	6	2	2	8	11	2	0	2	2	206337	-	ESTs, Weakly similar to melanoma antigen, 80 kDa [Mus musculus] [M.musculus]	2000505
7	GTGATGCGGA	11	0	0	2	2	7	6	0	8	0	206621	E030034P13Rik	RIKEN cDNA E030034P13 gene	2001016
7	TGGGGAAGAA	11	2	7	2	6	12	8	5	2	6	212577	Mta1	metastasis associated 1	4002558
7	AAGCAGCAGC	15	2	13	6	12	16	0	5	6	7	213943	2700038C09Rik	RIKEN cDNA 2700038C09 gene	4004613
7	GGCCAGCAAG	17	4	2	6	12	9	8	5	10	0	214574	1300001I01Rik	RIKEN cDNA 1300001I01 gene	2000549
7	CTCCCCCTAG	11	7	4	7	6	4	4	2	4	4	214970	Rnpep	arginyl aminopeptidase (aminopeptidase B)	5003593
7	TATAATCTGT	11	9	9	13	16	12	12	10	15	2	215034	Matr3	matrin 3	3001931
7	AGCTGTACAG	23	24	16	15	14	33	14	13	19	13	218722	-	Mus musculus, Similar to maternal G10 transcript, clone IMAGE:3594956, mRNA	2000519
7	GAACTGATTG	11	4	0	6	0	4	2	3	6	2	220909	3930401E15Rik	RIKEN cDNA 3930401E15 gene	2000647
7	AACACAGGTC	4	6	5	6	6	14	8	2	8	2	222487	-	Mus musculus 10 days embryo whole body cDNA, RIKEN full-length enriched library, clone:2600001D07 product:unknown EST, full insert sequence.	2000505
7	GAAGGAACAA	23	15	16	15	16	11	12	18	19	6	222528	Btbd1	BTB (POZ) domain containing 1	4002564
7	CGGCCACTGG	15	7	9	6	8	9	4	3	15	6	222825	P5-pending	protein disulfide isomerase-related protein	3001750
7	TTCGGACAAT	13	9	2	9	8	2	8	12	8	2	230491	Cyln2	cytoplasmic linker 2	3001509
7	TGACAGAGCC	11	9	7	13	14	16	4	8	14	11	234769	Dpp3	dipeptidylpeptidase 3	5004789
7	GGGTGGGAAG	19	15	16	7	12	28	14	23	10	4	235422	D6Ertd313e	DNA segment, Chr 6, ERATO Doi 313, expressed	3001553
7	TTTTTCACAG	11	4	7	4	6	4	18	3	4	6	245681	Lypla1	lysophospholipase 1	4002628
7	GTGGCCTCAC	11	4	2	4	0	5	10	8	4	6	249411	-	EST	1000501
7	ACCATCCTCT	8	11	5	2	10	11	8	8	15	2	251709	2310065K24Rik	RIKEN cDNA 2310065K24 gene	5005683
7	GTTTTTTAAA	11	9	5	9	6	16	18	7	10	4	251791	Rpn1	ribophorin I	5004829
7	CACTCTGGAA	11	6	7	6	2	7	12	3	12	4	253872	AA408877	expressed sequence AA408877	1000028
7	TGTATTACAG	19	9	13	7	12	18	24	12	17	9	254323	C81487	expressed sequence C81487	3001519
7	CTACCATTGT	11	9	7	6	0	9	4	7	0	4	254739	Fbxw4	F-box and WD-40 domain protein 4	5003559
7	AAACCCCCTC	11	6	9	7	6	14	6	3	2	9	254784	Peas-pending	testis intracellular mediator protein	5005873
7	CACAGAACCA	26	11	16	6	8	16	12	12	15	11	256034	Cct3	chaperonin subunit 3 (gamma)	4002836
7	TTGGTACACT	11	6	7	0	4	7	4	5	4	2	258368	2010003I05Rik	RIKEN cDNA 2010003I05 gene	5003552
7	TGCTGTGTTG	13	11	5	11	12	11	8	7	8	6	258462	5730591C18Rik	RIKEN cDNA 5730591C18 gene	3003603
7	GCATCGCAGG	13	4	4	4	8	9	8	5	6	6	259086	MGC7221	hypothetical protein MGC7221	3001557
7	GATGGCACTT	13	2	4	13	4	4	12	15	6	9	259227	C330039G02Rik	RIKEN cDNA C330039G02 gene	2000505
7	GTGGCTCACT	17	6	11	9	6	5	10	5	6	6	259545	A130070M06	hypothetical protein A130070M06	2001502
7	TGTCGTTCAT	13	13	9	11	12	16	16	15	0	9	259587	1500006O09Rik	RIKEN cDNA 1500006O09 gene	4003533
7	TTTTTGTAAA	11	7	2	4	2	7	10	0	4	0	259829	Hdac7a	histone deacetylase 7A	3005603
7	TCTTAATGAA	51	20	22	38	29	35	34	42	29	17	260084	Eif4a2	eukaryotic translation initiation factor 4A2	4003725
7	GAGGTTAACC	15	13	5	9	16	14	12	15	10	2	260384	Eif5	eukaryotic translation initiation factor 5	4003618
7	CTCTGAAAAG	19	9	4	18	14	23	14	5	14	4	260618	Txn1	thioredoxin 1	5004708
7	CGACTCTGTT	23	11	22	6	14	28	16	20	19	15	260706	-	Mus musculus, Similar to general transcription factor IIa, 2 (12kD subunit), clone MGC:59444 IMAGE:6505667, mRNA, complete cds	3001513
7	GGCAGCCCCC	21	7	9	27	22	26	16	17	15	7	260878	2410026K10Rik	RIKEN cDNA 2410026K10 gene	5005531
7	TGAGTGAAGA	9	4	2	2	8	11	8	7	4	2	260927	2010205A02Rik	RIKEN cDNA 2010205A02 gene	2000506
7	GGGGGTGAGG	15	7	5	13	6	16	10	7	0	2	268923	D330021B20	hypothetical protein D330021B20	3002561
7	GAAGGACGTA	11	4	2	2	6	11	2	5	6	4
7	GCGGCGGCAC	11	0	0	7	6	4	4	2	6	4
7	GGCAGTTACG	11	2	0	4	4	2	4	10	2	7
8	ACAGGGTTGG	0	0	0	0	0	0	0	0	15	0	249986	2410016F01Rik	RIKEN cDNA 2410016F01 gene	3001521	53435 hypothetical protein, clone 2-24
8	GAAACCCCGC	0	0	2	0	0	0	0	0	14	2	18517	Rasa3	RAS p21 protein activator 3	2000507	18517 RAS p21 protein activator 3
8	ACCCGCCGGG	0	0	2	7	6	2	6	2	96	6	17461	Stk16	serine/threonine kinase 16	1000028	17461 serine/threonine kinase 16
8	GCCACCGTCC	4	2	0	0	2	0	0	0	87	0	16553	Nedd4	neural precursor cell expressed, developmentally down-regulted gene 4	1000016	16553 NEDD4 ubiquitin ligase
8	GGGTGTCTCA	0	0	0	0	0	0	0	0	15	0	2112	Ech1	enoyl coenzyme A hydratase 1, peroxisomal	1000002
8	GAGAAGTGTG	2	0	4	0	0	0	0	0	42	0	2635	Pkm2	pyruvate kinase, muscle	2000834
8	TCCCTGACTT	0	0	0	0	0	0	0	0	15	0	2769	Mlp	MARCKS-like protein	5003541
8	GGCTTTGGTC	6	11	0	0	0	2	4	0	356	2	3158	Rplp1	ribosomal protein, large, P1	4003695
8	TTCCAGTCTT	0	0	0	0	0	0	0	0	12	0	5381	Mrpl45	mitochondrial ribosomal protein L45	1000501
8	GGGTGGCCCA	0	0	0	0	0	0	0	0	58	0	14798	Rps13	ribosomal protein S13	2000530
8	GGAGTGCCTT	0	0	0	0	0	0	0	0	17	0	18957	6330442E10Rik	RIKEN cDNA 6330442E10 gene	2000508
8	GCAGAGCTCG	0	0	0	0	0	0	0	0	14	0	22731	Itgb4bp	integrin beta 4 binding protein	4003532
8	AATGGATGAA	0	0	0	0	0	0	2	2	21	0	24635	2310075G12Rik	RIKEN cDNA 2310075G12 gene	1000001
8	GATATTCTCA	0	0	0	0	0	2	0	0	17	0	24806	1810013B01Rik	RIKEN cDNA 1810013B01 gene	3002010
8	GCGCAGGCTC	0	0	0	0	2	0	0	0	15	0	25632	9030624B09Rik	RIKEN cDNA 9030624B09 gene	3001510
8	AGCTTGATTA	0	2	0	4	0	0	0	0	40	0	27886	2410011G03Rik	RIKEN cDNA 2410011G03 gene	2000527
8	TCGCTGCTGC	0	0	0	0	0	0	0	0	14	0	27921	Gak	cyclin G associated kinase	2000568
8	GGGCTGCTCC	0	0	0	0	0	0	0	0	17	0	29571	1200017E04Rik	RIKEN cDNA 1200017E04 gene	2000510
8	GGAATTGCTG	0	0	0	0	0	0	0	0	14	0	29937	2310044H10Rik	RIKEN cDNA 2310044H10 gene	3001514
8	CCAGAGGCTG	0	0	0	0	0	0	0	0	14	2	33718	AI467606	expressed sequence AI467606	1000006
8	TCAGGGTAGA	0	0	0	0	0	0	0	0	14	0	121878	Tpm1	tropomyosin 1, alpha	2000534
8	AACGAGGAAT	0	0	0	7	0	0	2	0	23	0	158200	Aldrl6	aldehyde reductase (aldose reductase)-like 6	1000501
8	GTAATCCTGC	0	0	0	0	4	4	0	0	23	0	173737	2810425F24Rik	RIKEN cDNA 2810425F24 gene	1000004
8	TACCATCTTC	2	0	0	0	0	0	0	0	21	0	198138	Sdhc	succinate dehydrogenase complex, subunit C, integral membrane protein	3001541
8	TACGCACATC	0	0	0	0	0	0	0	0	12	0	226873	Myo1h	myosin 1H	2000515
8	GAAGTCGGAA	0	2	0	2	0	0	0	0	14	0	229287	B130017I01Rik	RIKEN cDNA B130017I01 gene	1000001
8	AGAGGTGTAG	0	2	0	0	2	0	0	0	15	0
8	CCGACGGGCG	2	2	2	2	4	0	2	3	54	4
8	GCCGTTCTTA	4	2	0	7	2	5	8	3	54	2
8	GCGGCCTGGT	0	0	0	0	0	0	0	0	33	0
8	GGTCAGTCGG	2	0	0	2	0	0	0	0	63	0
8	TTTCAGTTCG	0	0	0	0	0	0	0	0	17	0
9	CCCTGGGTTC	36	15	47	13	77	16	32	45	6	32	7500	Ftl1	ferritin light chain 1	5011137	7500 ferretin light chain
9	TAGGAGGTAA	13	7	4	7	26	4	8	12	0	17	7335	Cnbp	cellular nucleic acid binding protein	4006591	7335 cellular nucleic acid binding protein
9	GGGAACCCCT	2	2	5	4	12	4	4	0	2	2	7103	Pbx2	pre B-cell leukemia transcription factor 2	4002526	7103 Pre B-cell leukemia transcription factor 2
9	CAAAAAAAAA	23	9	9	42	137	53	42	32	33	20	55143	Dkk3	dickkopf homolog 3 (Xenopus laevis)	4003505	55143 Dickkopf homolog 3
9	TCATCTCCTG	0	0	0	0	4	0	0	0	0	0	5400	Brd7	bromodomain containing 7	4003526	5400 bromodomain-containing 7
9	GCTCAGCTTA	13	2	0	2	24	7	6	8	2	6	249986	2410016F01Rik	RIKEN cDNA 2410016F01 gene	2003037	53435 hypothetical protein, clone 2-24
9	AACTTGCCAG	4	6	0	0	12	2	4	0	10	6	46503	Elf2	E74-like factor 2	4002558	46503 Elf2 E74-like factor 2
9	AAGCCGCAGG	17	4	7	0	18	4	8	3	2	2	4595	Fbl	fibrillarin	5003563	4595 Fibrillarin
9	TGTTCCAGCC	0	0	0	0	8	0	0	0	0	2	444	Idb1	inhibitor of DNA binding 1	4004549	444 inhibitor of DNA binding 1
9	TTCATTCTTA	15	4	5	2	31	11	0	0	4	9	4438	Hmga1	high mobility group AT-hook 1	5005601	4438 high mobility group AT-hook 1
9	AAGGCAAAGA	32	7	7	11	41	14	12	5	4	13	43749	3100001N19Rik	RIKEN cDNA 3100001N19 gene	4005903	43749 ribosomal protein L14
9	TGAGATGGCA	34	22	24	22	51	25	18	5	8	7	41925	1810034B16Rik	RIKEN cDNA 1810034B16 gene	3003525	41925 ESTs, Moderately similar to c380A1.2.1 [H.sapiens]
9	CCTGATCTTT	58	15	24	16	71	23	12	18	8	24	4071	Lamr1	laminin receptor 1 (ribosomal protein SA)	5009638	4071 Lamr1 laminin receptor 1 (ribosomal protein SA)
9	GGCCAGAGCT	4	0	0	2	6	2	2	0	4	2	39487	Sall2	sal-like 2 (Drosophila)	4004537	39487 sal-like 2 (Drosophila)
9	GTGTGGCCAG	2	0	2	0	6	0	2	0	4	0	38869	Pias1	protein inhibitor of activated STAT 1	4002538	38869 Mus musculus protein inhibitor of activated STAT protein PIAS1 mRNA, complete cds
9	ACGCGGGTCG	0	4	2	0	10	2	0	2	0	0	38347	1500005I02Rik	RIKEN cDNA 1500005I02 gene	3002518	38347 BTB/POZ domain containing protein
9	TGTGGATGTC	2	0	0	0	6	2	0	3	0	2	36710	Mscp-pending	mitochondrial solute carrier protein	5005530	36710 Mitochondrial solute carrier protein
9	CAATCATTTG	15	7	11	9	18	11	10	7	0	9	3608	Pax6	paired box gene 6	3001513	3608 Pax6 Paired box gene 6
9	AGAAGTGTTT	26	4	11	11	31	11	4	13	4	6	340	Hmgb3	high mobility group box 3	5004607	340 High mobility group box 3
9	CCTCAGGGAT	0	2	2	0	16	5	0	2	2	9	30624	Eg1-pending	endothelial-derived gene	5006608	30624 endothelial-derived gene 1
9	AAAGCCAAGA	11	0	4	0	8	2	2	5	6	2	30200	0610009I16Rik	RIKEN cDNA 0610009I16 gene	5003622	30200 ESTs, Highly similar to ELECTRON TRANSFER FLAVOPROTEIN BETA-SUBUNIT [Paracoccus denitrificans]
9	CCGCTGCGTG	9	2	2	7	45	11	0	7	0	2	29549	Hes6	hairy and enhancer of split 6 (Drosophila)	4006543	29549 Hes6 Hairy and enhancer of split 6
9	CGGGGCCTTC	6	2	2	4	16	9	2	2	8	4	28524	D6Wsu116e	DNA segment, Chr 6, Wayne State University 116, expressed	4002591	28524 KIAA0592
9	AGAAGGAGGT	23	11	16	35	116	28	14	22	8	4	28479	Stmn1	stathmin 1	5011934	28479 Stmn1 stathmin 1
9	GTGAGTGGCG	6	4	4	2	20	2	4	5	2	0	27953	Gldc	glycine decarboxylase	5004563	27953 Gldc glycine decarboxylase
9	CAGGGCAGGA	2	0	2	0	10	5	0	0	0	0	33870	Elp4	elongation protein 4 homolog (S. cerevisiae)	1000001	269342 ESTs
9	TCTGGACGCG	9	0	0	7	29	14	6	0	0	0	250564	Hist1h2ao	histone 1, H2ao	2000603	261668 H2A histone family, member X
9	GGTCAGGGCA	0	0	0	4	14	0	2	3	0	0	24442	9930016O13	hypothetical protein 9930016O13	4003529	24442 ESTs
9	GCAGGGGGCA	2	0	0	2	8	4	0	0	0	2	23692	Csnk2a1-rs4	casein kinase II, alpha 1 related sequence 4	3002009	23692 Casein kinase II, alpha 1 related sequence 4
9	CTACCGCACT	8	11	2	4	22	5	2	8	6	11	21771	Cul1	cullin 1	4003693	21771 cullin 1
9	CAGTTCCCCT	11	4	7	6	12	4	4	8	6	2	21470	Slc35b1	solute carrier family 35, member B1	4003589	21470 ESTs/similar to UDP-galactose transporter-related protein
9	TAAGAAACCT	0	2	0	0	8	2	2	2	2	0	20832	Robo1	roundabout homolog 1 (Drosophila)	2000535	20832 Robo1
9	CACAGTTGTG	2	0	4	0	20	0	0	3	2	9	2080	Gtl3	gene trap locus 3	4003546	2080 gene trap locus 3
9	GTGTTAACCA	47	11	5	11	79	23	10	10	25	17	2050	Rpl15	ribosomal protein L15	4009213	2050 60S ribosomal protein L15
9	TGTGCCAAGT	135	36	53	91	145	83	63	78	92	44	140568	1100001I22Rik	RIKEN cDNA 1100001I22 gene	4002976	201859 thymic dendritic cell derived factor
9	CATCTAGAGG	0	0	0	0	26	2	2	0	2	7	108617	-	ESTs	1000003	188410 ESTs
9	GTTGGTCTGT	6	4	7	9	14	5	8	2	6	6	177991	0610010I12Rik	RIKEN cDNA 0610010I12 gene	5004611	177991 ESTs
9	TCTGGAGACA	0	0	2	2	14	0	4	5	0	2	196853	Pcdhgc3	protocadherin gamma subfamily C, 3	4002540	171236 ESTs/protocadherin gamma C4
9	TCTGCAAAGG	23	2	7	15	81	11	12	0	0	15	1693	Hmgb2	high mobility group box 2	5008713	1693 high mobility group box 2
9	ACTGATGTCT	6	6	18	16	24	0	2	8	2	0	157502	B230118H07Rik	RIKEN cDNA B230118H07 gene	5005551	157502 ESTs/havefl/no obvious homology
9	ACTGCTTTTT	11	2	16	13	35	16	16	10	10	9	1538	LOC218490	similar to Transcription factor BTF3 (RNA polymerase B transcription factor 3)	4002783	1538 basic transcription factor 3
9	CGCACCTCCT	4	0	0	4	29	4	6	2	0	2	142856	Lhx2	LIM homeobox protein 2	3003007	142856 LIM homeobox protein 2
9	CATAGTTTAA	13	7	4	11	16	9	4	10	6	7	142195	2210008F15Rik	RIKEN cDNA 2210008F15 gene	3001574	142195 RANBP 9
9	GGAGCCAGTG	6	4	7	2	12	7	4	5	2	0	140956	Nnat	neuronatin	1000044	140956 neuronatin
9	TAAGCACAGG	0	0	2	0	6	2	0	0	2	2	265957	-	ESTs	1000014	139144 ESTs
9	TAAGTGCGGA	21	13	5	2	18	2	2	8	6	7	1089	Mest	mesoderm specific transcript	5006807	1089 mesoderm specific transcript
9	CAGATCTTCG	2	4	13	2	20	4	4	5	4	7	235	Ubb	ubiquitin B	3008798
9	CAGATCTTTG	26	11	20	13	35	26	8	23	10	26	331	Ubc	ubiquitin C	5008664
9	GAGTCTTCGA	11	4	0	6	20	4	4	10	2	2	391	9130413I22Rik	RIKEN cDNA 9130413I22 gene	1000002
9	GTGGGCGTGT	71	57	87	47	110	44	24	48	60	63	643	Rps15	ribosomal protein S15	5004096
9	TCCACCACCC	6	6	5	4	12	4	4	3	0	4	702	Rps16	ribosomal protein S16	1000027
9	CACCACCGTT	70	57	62	46	98	21	22	55	48	22	725	Rpl7a	ribosomal protein L7a	5005192
9	AGAGAGTGAG	0	0	4	2	14	2	0	0	0	0	934	Serpinf2	serine (or cysteine) proteinase inhibitor, clade F, member 2	1000001
9	TGCTTATACC	2	4	11	2	10	2	2	2	4	6	1103	2010003O02Rik	RIKEN cDNA 2010003O02 gene	2000636
9	CAAGGTGACA	131	36	45	27	116	28	18	43	31	37	1129	Rps2	ribosomal protein S2	5006684
9	TGACAAAAAG	4	2	0	4	16	0	2	0	0	7	1129	Rps2	ribosomal protein S2	1000001
9	GCAGAGTGCG	23	11	18	18	57	9	18	12	25	39	1139	Rps6	ribosomal protein S6	5009289
9	GATGGCATCG	4	4	2	0	20	7	0	0	0	7	1141	Hdgf	hepatoma-derived growth factor	5007602
9	CCCGTTCTCC	8	9	11	11	18	5	6	3	8	6	1147	Calm3	calmodulin 3	1000091
9	CAGTGGCACC	0	0	0	0	14	0	0	0	2	0	1215	Crybb2	crystallin, beta B2	4003509
9	GGTGGCTCAC	4	0	2	4	12	4	4	5	8	7	1374	Sn	sialoadhesin	1001001
9	GGGGGACCTC	9	0	5	16	29	5	2	2	0	2	1457	Ddah2	dimethylarginine dimethylaminohydrolase 2	5003553
9	GCTCCACAGG	4	0	0	0	12	2	0	0	2	0	1585	Tm7sf1	transmembrane 7 superfamily member 1	4002521
9	GTGATGTTGC	19	6	18	6	20	12	8	10	17	9	1951	Rnps1	ribonucleic acid binding protein S1	5004749
9	GGAAACCACG	8	6	15	6	16	0	6	7	12	4	2223	Tcp1	t-complex protein 1	5005598
9	GCCAAGGGTC	71	22	20	20	84	35	26	32	33	48	2235	Rpl29	ribosomal protein L29	5005956
9	GCAAAGATGT	4	4	9	4	14	2	0	7	4	7	2395	1110017O22Rik	RIKEN cDNA 1110017O22 gene	1000008
9	GATGTGGTAC	15	0	4	9	14	5	2	8	8	6	2412	Ppib	peptidylprolyl isomerase B	5005618
9	GCCAACCAAG	15	9	16	4	28	9	8	12	14	11	2507	Park7	Parkinson disease (autosomal recessive, early onset) 7	5003683
9	TACTATGAGA	2	0	2	6	14	2	2	5	0	7	2626	Aes	amino-terminal enhancer of split	4003588
9	CTCGAGTCTC	30	9	9	7	37	11	2	13	6	11	2642	Pabpc1	poly A binding protein, cytoplasmic 1	5009861
9	ACACAGGTCA	0	4	2	0	14	5	4	2	0	0	2718	Eef1b2	eukaryotic translation elongation factor 1 beta 2	1000003
9	ATGGCGGAGG	13	4	4	7	14	2	2	2	2	0	2780	Myh3	myosin, heavy polypeptide 3, skeletal muscle, embryonic	2001003
9	CCAGCAAATG	0	0	0	2	16	0	0	3	0	0	2870	Rpa2	replication protein A2	1000022
9	CACTGACGAG	13	2	11	7	18	9	0	8	2	11	2871	5330419I01Rik	RIKEN cDNA 5330419I01 gene	5006575
9	GAAGACGAAT	8	6	9	4	14	0	6	5	8	2	3014	Ndufab1	NADH dehydrogenase (ubiquinone) 1, alpha/beta subcomplex, 1	3004702
9	AGCCACGGGG	2	4	4	2	14	5	4	2	2	2	3019	Tead2	TEA domain family member 2	4003556
9	TGGGCATCCA	103	33	40	80	151	63	54	67	88	69	3229	Rpl26	ribosomal protein L26	2001015
9	CTTCCCACTG	2	0	4	4	24	4	4	3	0	6	3268	Ube2i	ubiquitin-conjugating enzyme E2I	4005643
9	AGGACAGCAA	15	7	11	7	16	7	6	5	10	6	3328	Myln	myosin light chain, alkali, nonmuscle	4002816
9	GTAGGAACAT	11	4	2	4	16	2	6	10	2	4	3358	U2af2	U2 small nuclear ribonucleoprotein auxiliary factor (U2AF)	5005580
9	GGGGAAATCG	45	35	71	71	145	74	42	53	62	35	3532	Tmsb10	thymosin, beta 10	4007882
9	TCGCAAGCAA	60	26	56	26	73	35	12	27	29	19	3746	Naca	nascent polypeptide-associated complex alpha polypeptide	5004755
9	AGGTCCACAG	6	9	4	4	16	0	6	5	8	6	3757	Prpf8	pre-mRNA processing factor 8	4003632
9	TCTTCTCTTA	2	0	0	0	12	0	4	2	0	6	3779	Bap1	Brca1 associated protein 1	5003683
9	TTGTTAGAGG	11	0	7	6	16	4	6	7	6	2	3797	Nap1l1	nucleosome assembly protein 1-like 1	3001581
9	TTGGGCCTAC	9	7	4	9	16	5	8	8	6	11	3833	Rangap1	RAN GTPase activating protein 1	5004721
9	CAGGAGCGGA	4	6	7	7	12	4	2	7	2	7	3941	Eif4e	eukaryotic translation initiation factor 4E	3001568
9	AGAAGTTGCT	2	6	4	2	26	4	6	0	0	0	4237	Top2a	topoisomerase (DNA) II alpha	3001665
9	ACTGTGTCTG	2	7	5	2	12	5	2	2	6	2	4428	Prkrir	protein-kinase, interferon-inducible double stranded RNA dependent inhibitor, repressor of (P58 repressor)	3002528
9	ACAAGATTTT	2	6	2	6	14	0	4	0	6	2	4526	Tra1	tumor rejection antigen gp96	1000029
9	GTCTCTTCAC	11	2	0	0	8	9	4	0	4	6	4540	Stip1	stress-induced phosphoprotein 1	5005673
9	GAGCGTTTTG	115	88	179	64	296	129	73	62	175	98	5246	Ppia	peptidylprolyl isomerase A	4010614
9	TTCAGCTCGA	19	7	15	24	92	30	30	27	19	52	5281	Rps7	ribosomal protein S7	4003063
9	CTGAACATCT	47	36	25	29	94	28	26	30	8	15	5286	Arbp	acidic ribosomal phosphoprotein P0	5010672
9	CCTTTGAGAT	70	7	20	7	71	7	22	5	12	15	5291	Rps5	ribosomal protein S5	4013398
9	GAGCAGTTTC	0	0	0	0	12	0	0	0	0	0	6253	Crygs	crystallin, gamma S	3002005
9	GCAAGGTCAG	9	2	4	4	12	7	0	5	8	7	6390	Grcc2f	gene rich cluster, C2f gene	5003591
9	TGGAGCGTTG	11	2	2	2	31	7	4	5	6	2	6839	Cdk4	cyclin-dependent kinase 4	5007626
9	ACAGTTCCAG	0	4	4	2	12	2	0	0	4	0	7401	Hs1bp1	HS1 binding protein	5006621
9	ATTTAGAGGT	28	9	4	11	28	9	2	3	2	6	7521	Ran	RAN, member RAS oncogene family	4007923
9	AACATCATCC	13	0	5	2	6	2	0	3	4	6	8688	Ndufb10	NADH dehydrogenase (ubiquinone) 1 beta subcomplex, 10	4003705
9	TAGGAGGCGG	0	0	2	4	14	2	2	0	2	2	10104	Hmx1	H6 homeo box 1	1001001
9	GAAGGAGGAC	8	2	2	7	18	5	6	7	10	7	10508	Ssb	Sjogren syndrome antigen B	4005555
9	CAAATGAAGT	13	2	2	0	6	9	2	3	6	9	11204	D3Jfr1	DNA segment, Chr 3, MJeffers 1	4003633
9	GAGAGTAACA	4	7	7	6	14	4	6	3	6	2	12145	Rbbp4	retinoblastoma binding protein 4	2000531
9	CCCGTGGGGA	13	6	13	4	8	4	0	3	4	9	12155	Stxbp3	syntaxin binding protein 3	3001629
9	AAAGCTACGA	2	0	0	0	16	2	0	0	0	2	12246	Ier5	immediate early response 5	5003514
9	GCGTGGCAGG	0	0	2	2	18	4	2	0	8	2	12459	Ankrd10	ankyrin repeat domain 10	5003518
9	GGTACACCGC	6	4	7	11	12	4	2	3	0	7	12758	Fkbp4	FK506 binding protein 4	4005641
9	GTGACCGAAG	32	2	5	16	28	12	8	20	33	4	12858	Eif4a1	eukaryotic translation initiation factor 4A1	4004658
9	AGAGCGAAGT	98	2	5	24	81	21	26	28	65	39	13859	Rpl41	ribosomal protein L41	4005221
9	GCGCAGGAGT	17	6	4	9	49	12	10	10	21	13	13859	Rpl41	ribosomal protein L41	1000025
9	CCCGTGTGCT	49	27	49	24	120	21	24	40	52	28	13944	3010033P07Rik	RIKEN cDNA 3010033P07 gene	4004141
9	CTCTTACTAC	6	7	4	6	16	5	2	3	8	2	14722	Ywhaq	tyrosine 3-monooxygenase/tryptophan 5-monooxygenase activation protein, theta polypeptide	2000647
9	CACGCTCCCG	11	2	2	4	24	4	4	8	0	13	14798	Rps13	ribosomal protein S13	4004869
9	CCCTACTTCA	13	4	4	7	24	4	6	2	2	0	14802	H19	H19 fetal liver mRNA	5004764
9	GTGAACGTGC	21	0	0	6	29	5	4	2	12	11	14838	Rpl44	ribosomal protein L44	5004669
9	AATGATGCCT	15	11	15	2	24	7	10	3	10	6	15701	Trim28	tripartite motif protein 28	4006727
9	ATGGCTACGG	6	6	0	6	14	5	4	7	2	0	16775	Rps24	ribosomal protein S24	1000003
9	GCAGATGGTT	4	0	4	2	18	7	0	7	4	0	17307	Rnpc2	RNA-binding region (RNP1, RRM) containing 2	2000521
9	CCTGTGGATA	0	0	0	0	6	0	0	2	0	0	18228	5430432M24Rik	RIKEN cDNA 5430432M24 gene	4007035
9	GGCCCACAGG	8	0	0	0	14	0	0	0	0	0	18742	Nupr1	nuclear protein 1	1000501
9	GCAGACAGTG	8	2	4	4	14	4	8	5	4	4	19904	Bax	Bcl2-associated X protein	5005565
9	CTGCTAGCAC	4	4	2	4	16	5	2	5	4	9	20207	2510029B14Rik	RIKEN cDNA 2510029B14 gene	3001601
9	TATGTCAAGC	105	55	82	49	134	44	30	27	27	33	21289	Rps12	ribosomal protein S12	5008221
9	GGGCTTTAGA	8	4	0	0	12	7	8	2	4	0	21534	Ilf2	interleukin enhancer binding factor 2	4003558
9	AAGCTGCTTG	4	2	2	6	12	2	2	2	8	2	21535	Grpel1	GrpE-like 1, mitochondrial	5003566
9	GAGATCCTGG	2	0	4	7	12	0	2	5	4	4	21650	Pdcd5	programmed cell death 5	4004592
9	GCGCCGAAAG	9	0	0	4	12	7	0	0	4	9	21724	3110001N18Rik	RIKEN cDNA 3110001N18 gene	4002541
9	TGAAACCTGT	15	0	5	4	8	2	6	3	4	6	21826	Timm13a	translocase of inner mitochondrial membrane 13 homolog a (yeast)	4003558
9	GGCGTCATCG	28	13	20	16	41	16	24	17	31	15	21874	Psmb3	proteasome (prosome, macropain) subunit, beta type 3	4004635
9	CCACTTACTC	4	2	4	0	18	5	4	7	2	4	21905	Rab2	RAB2, member RAS oncogene family	3001584
9	CCTACCAAGA	124	13	29	13	126	30	30	18	27	28	21938	Rps20	ribosomal protein S20	4003014
9	AACCGTGAAT	21	13	15	11	28	5	4	8	21	4	21952	Erh	enhancer of rudimentary homolog (Drosophila)	4005721
9	AAGATCAGTG	2	0	2	2	12	2	2	0	0	0	22228	Grcc8	gene rich cluster, C8 gene	5005606
9	GACGTCTTCA	4	2	2	6	16	0	2	0	2	9	22231	Sncg	synuclein, gamma	4003033
9	CAGGTGAGCG	36	18	22	13	47	14	14	10	19	11	22491	6720465F12Rik	RIKEN cDNA 6720465F12 gene	5005633
9	CCTGTAGACC	2	2	2	0	20	7	0	3	6	7	24042	Sfrs6	splicing factor, arginine/serine-rich 6	3001549
9	AACTCCACCC	9	2	4	2	12	7	0	10	6	2	24228	1110019J04Rik	RIKEN cDNA 1110019J04 gene	2000578
9	GATGCTTACG	6	4	4	7	12	7	2	5	0	4	24332	3110001D03Rik	RIKEN cDNA 3110001D03 gene	2000529
9	ATCGTGGCTG	0	0	0	0	18	4	0	0	4	2	24350	H1f0	H1 histone family, member 0	3002087
9	TTGTGTAAGA	8	2	4	6	16	4	2	8	2	2	24433	Smt3h1	SMT3 (supressor of mif two, 3) homolog 1 (S. cerevisiae)	4002606
9	AAGGCCTTCC	11	2	0	0	4	2	4	0	4	6	24745	Bzw2	basic leucine zipper and W2 domains 2	5003576
9	GAACAGGCAG	8	6	7	2	14	9	4	2	14	6	25165	Af1q-pending	ALL1-fused gene from chromosome 1q	5004582
9	AGGTGTTTGG	4	7	2	2	14	2	2	0	4	2	25779	Sf3a3	splicing factor 3a, subunit 3, 60kDa	5003569
9	AGGTAAAGGA	0	0	2	0	6	0	2	0	0	0	25888	1700003F10Rik	RIKEN cDNA 1700003F10 gene	3001562
9	GTGCATCCAG	0	6	9	7	12	5	2	5	0	7	26789	Csnk2b	casein kinase II, beta subunit	5006630
9	CAGTTCGATG	4	2	4	2	20	11	4	3	2	6	27272	-	Mus musculus, clone IMAGE:5358852, mRNA	2000572
9	TCTACCCCAT	8	2	13	0	14	2	4	3	8	4	27307	Gng3	guanine nucleotide binding protein (G protein), gamma 3 subunit	5003554
9	TTGCCTTCCC	8	7	5	2	16	7	2	3	2	7	27560	Uble1b	ubiquitin-like 1 (sentrin) activating enzyme E1B	4003617
9	CTGCACAGTG	6	0	2	4	12	4	0	3	0	7	27818	Eef2	eukaryotic translation elongation factor 2	3001813
9	TGGATGTGCT	6	4	2	4	12	5	4	0	2	4	27933	Psmd14	proteasome (prosome, macropain) 26S subunit, non-ATPase, 14	5004614
9	CCGTGTCCGA	9	2	9	6	31	2	6	8	15	15	28022	Hist3h2ba	histone 3, H2ba	4002526
9	GACTGCCCCT	9	7	22	9	24	9	2	5	10	9	28343	-	Mus musculus adult male colon cDNA, RIKEN full-length enriched library, clone:9030207I12 product:DEK PROTEIN homolog [Homo sapiens], full insert sequence.	4003555
9	CAGCTGTCTT	9	13	11	4	26	9	16	10	15	9	28357	Map1lc3	microtubule-associated protein 1 light chain 3	4002655
9	GAAAGCACTC	13	6	7	9	16	5	8	5	4	6	28371	3110001O07Rik	RIKEN cDNA 3110001O07 gene	2000529
9	GGATGGAGTT	2	4	7	9	14	9	2	2	6	4	28650	Rab6	RAB6, member RAS oncogene family	2000521
9	GGTTGGGTTC	15	6	9	2	12	7	0	7	10	13	28936	1810035L17Rik	RIKEN cDNA 1810035L17 gene	3002528
9	GTGCTGGAAA	23	9	11	13	22	11	8	5	12	6	29135	Snrpd2	small nuclear ribonucleoprotein D2	4005722
9	CTGTGCCCTC	0	2	0	2	16	0	2	0	0	2	29524	Clic1	chloride intracellular channel 1	5003707
9	GAGATGCTGG	0	2	2	0	20	0	2	2	0	6	29760	Psmd13	proteasome (prosome, macropain) 26S subunit, non-ATPase, 13	4005588
9	GCGCCAGCTC	8	13	16	4	33	9	6	22	17	20	29807	Uchl1	ubiquitin carboxy-terminal hydrolase L1	5005634
9	CCGGTCACCG	2	6	5	2	12	4	4	0	0	4	29859	Eif2s2	eukaryotic translation initiation factor 2, subunit 2 (beta)	3001617
9	ACACCCGACT	11	2	9	9	16	9	6	7	2	4	29890	Shmt2	serine hydroxymethyl transferase 2 (mitochondrial)	5004643
9	TGCGGGGGTG	4	6	5	4	12	5	0	0	6	4	29925	Il25	interleukin 25	4006576
9	GCCAAGGTGG	13	6	9	4	16	7	2	2	0	0	29931	Cdc20	cell division cycle 20 homolog (S. cerevisiae)	5007641
9	AAATTGGACA	4	6	4	2	12	0	2	5	4	6	30051	Rnf10	ring finger protein 10	5003617
9	TGTTGTGTTC	0	0	4	0	14	2	6	3	2	2	30053	1110002B05Rik	RIKEN cDNA 1110002B05 gene	5006544
9	CCAGAGGACT	17	11	25	6	59	11	14	10	0	20	30076	Bat1a	HLA-B-associated transcript 1A	4006161
9	TCTTCTCACA	34	0	2	7	35	16	18	8	23	19	30478	2810465O16Rik	RIKEN cDNA 2810465O16 gene	5009770
9	GCAAAAGCAA	8	2	2	4	12	5	4	5	2	0	30728	Arpp19-pending	cyclic AMP phosphoprotein	4002656
9	ATGTGGTGTG	34	9	20	15	26	16	4	5	19	4	30929	Prdx1	peroxiredoxin 1	4007006
9	AGGCCAAGAA	2	2	0	0	16	4	0	2	2	2	31353	Vps16	vacuolar protein sorting 16 (yeast)	5005581
9	TTCACTGACC	0	0	15	0	14	2	2	0	0	7	32006	Espn	espin	1000002
9	GTTACCGGCC	32	27	24	29	55	28	10	3	8	2	33796	-	Mus musculus, clone MGC:59453 IMAGE:6513403, mRNA, complete cds	3001524
9	TGCCACGTGC	8	7	11	4	18	11	8	7	10	7	34488	E130307M08Rik	RIKEN cDNA E130307M08 gene	4002556
9	GTGGGAATAG	8	4	5	2	18	2	0	0	0	2	34871	Idb2	inhibitor of DNA binding 2	2000537
9	CTGCACCAAG	2	0	0	0	16	5	4	3	0	4	35345	Bat8	HLA-B associated transcript 8	4006553
9	ACGGAGCTGG	0	2	2	0	16	0	2	3	0	2	36697	2410005K17Rik	RIKEN cDNA 2410005K17 gene	5003564
9	AGATCTATAC	28	18	33	15	45	21	6	15	10	15	37835	Rpl7	ribosomal protein L7	5010144
9	GAGCCATCGA	11	2	0	2	4	4	0	5	0	7	38474	Hmg20b	high mobility group 20 B	5004526
9	GCTCTGGCCT	2	4	4	2	12	2	2	2	6	4	38488	AI256840	expressed sequence AI256840	2000522
9	CAGTCTCTCA	47	6	5	16	102	25	10	15	19	19	39130	2210402A09Rik	RIKEN cDNA 2210402A09 gene	5006130
9	CCATCAGTGG	6	0	0	0	18	5	2	2	0	4	41454	Cenpb	centromere autoantigen B	2000547
9	GCAGAGTTTG	11	7	4	4	12	11	0	3	8	2	41531	2410044K02Rik	RIKEN cDNA 2410044K02 gene	2000504
9	CTGCAAAACC	0	0	0	0	2	0	0	0	0	0	41576	Kif5c	kinesin family member 5C	2001002
9	GGCCCCCACA	6	2	4	7	12	2	4	2	2	2	41596	Pcoln3	procollagen (type III) N-endopeptidase	4004639
9	ATACTGAAGC	47	51	54	22	116	41	18	17	12	30	42578	Rpl13	ribosomal protein L13	4004897
9	CAGAACCCAC	56	20	20	16	81	18	26	25	44	22	42790	Rps18	ribosomal protein S18	4004218
9	GGAAGTACAG	9	4	7	13	12	4	4	3	2	6	42826	Mrpl51	mitochondrial ribosomal protein L51	4007612
9	CTCCTGTACT	6	4	0	2	12	5	4	3	0	7	42855	Ptov1	prostate tumor over expressed gene 1	3001569
9	CCTCGGAAAA	49	2	4	16	47	23	16	17	6	15	43330	0610025G13Rik	RIKEN cDNA 0610025G13 gene	4006847
9	AGACAAGCTG	17	2	0	9	43	9	8	15	14	26	43331	Sfrs5	splicing factor, arginine/serine-rich 5 (SRp40, HRS)	4002628
9	TGCACAGGCT	2	6	5	4	12	0	8	2	2	7	44231	Dos	downstream of Stk11	2001024
9	ACAAAGTGTC	13	2	0	4	6	2	0	7	4	9	45146	Sypl	synaptophysin-like protein	3003624
9	GGAGCGCTAT	81	38	51	42	61	44	28	27	46	37	55143	Dkk3	dickkopf homolog 3 (Xenopus laevis)	4003578
9	TACGTGTTGG	8	0	0	0	12	0	0	0	0	0	63484	Crygn	crystallin, gamma N	4002507
9	TTGGCCAGAG	8	6	2	7	14	7	2	3	0	2	67998	Tcerg1	transcription elongation regulator 1 (CA150)	3002554
9	CCCCTCCTGA	11	6	2	6	16	2	8	2	10	0	82139	1110061L23Rik	RIKEN cDNA 1110061L23 gene	4004561
9	GCCTTGGCAG	2	4	2	4	12	5	4	2	0	0	101153	Irx5	Iroquois related homeobox 5 (Drosophila)	4005517
9	CTGGGCTTGA	6	6	0	0	14	5	2	3	0	9	103583	Mc7-pending	brain cDNA 7	4003534
9	GATGTGACCA	17	0	5	2	12	2	2	8	2	7	104828	Eif3s2	eukaryotic translation initiation factor 3, subunit 2 (beta)	5007642
9	AAGGTCGAGC	23	2	0	11	22	4	4	8	0	9	107869	Rpl24	ribosomal protein L24	3005804
9	GAAGATGGAG	15	2	2	6	18	14	4	3	4	4	117581	Ncl	nucleolin	4003821
9	TGCCACCACA	2	9	0	0	14	2	0	8	2	6	122649	-	Mus musculus 0 day neonate thymus cDNA, RIKEN full-length enriched library, clone:A430059N17 product:ectonucleoside triphosphate diphosphohydrolase 5, full insert sequence.	2000502
9	GATGAAGACT	28	6	11	6	18	14	6	12	10	20	123859	Silg41	silica-induced gene 41	4003759
9	GACTTCTACC	2	9	7	4	22	5	6	5	4	11	130946	1110014K08Rik	RIKEN cDNA 1110014K08 gene	2000556
9	GCTTCAGTTT	9	2	4	7	14	5	4	5	8	9	133240	2900037I21Rik	RIKEN cDNA 2900037I21 gene	4003595
9	GGCTTTGGAG	17	4	4	7	29	12	16	8	15	11	140838	1810006K21Rik	RIKEN cDNA 1810006K21 gene	3001539
9	GTGCGTGGGT	6	7	5	6	16	4	6	7	4	7	141563	D7Ertd753e	DNA segment, Chr 7, ERATO Doi 753, expressed	4002544
9	TAGAAACCAG	0	2	0	0	12	0	0	0	0	0	142095	Carhsp1	calcium regulated heat stable protein 1	1000001
9	TCCTGCTAAA	4	4	0	6	12	0	4	5	2	2	142479	2400003C14Rik	RIKEN cDNA 2400003C14 gene	2001006
9	GACCGTGGTG	8	4	2	4	20	9	4	2	4	11	142822	Ewsh	Ewing sarcoma homolog	4003573
9	CCCTCCCCCC	9	2	11	7	18	5	8	2	8	2	142872	Hnrpk	heterogeneous nuclear ribonucleoprotein K	2000523
9	GCCCAGCCTT	8	2	13	7	14	4	4	3	14	9	143167	D15Ertd785e	DNA segment, Chr 15, ERATO Doi 785, expressed	5006683
9	CAATTTCACT	2	0	5	2	12	5	0	0	6	0	144218	1500026A19Rik	RIKEN cDNA 1500026A19 gene	4002554
9	ATCCGGCGCC	2	4	13	9	22	2	6	2	8	13	153758	Tceb2	transcription elongation factor B (SIII), polypeptide 2 (18 kDa, elongin B)	4010607
9	CAACTGTATT	9	9	4	7	16	5	10	10	10	6	154581	Aco2	aconitase 2, mitochondrial	4003025
9	GACAAGTATA	8	2	2	2	20	5	4	8	2	4	155896	9130414A06Rik	RIKEN cDNA 9130414A06 gene	3001547
9	CATCCTTTCC	8	2	2	0	14	7	0	5	8	6	178947	Becn1	beclin 1 (coiled-coil, myosin-like BCL2-interacting protein)	5004529
9	GTCAACGTAC	13	4	0	0	10	5	4	5	0	6	179189	2410038A03Rik	RIKEN cDNA 2410038A03 gene	5004638
9	AGGTCGGGTG	190	58	100	75	204	109	56	88	104	96	180458	Rpl13a	ribosomal protein L13a	3002173
9	CCTCGCACAG	11	2	2	2	8	4	2	3	2	7	180458	Rpl13a	ribosomal protein L13a	1000018
9	GCCAGTACCC	0	0	0	0	8	0	0	0	2	2	181422	1190005P17Rik	RIKEN cDNA 1190005P17 gene	5003569
9	CAATAAAAAA	2	2	0	0	14	0	0	0	2	2	181594	1700127B04Rik	RIKEN cDNA 1700127B04 gene	1000501
9	GAAATGATGA	23	0	9	7	24	9	14	13	14	20	181847	Pfdn5	prefoldin 5	5006727
9	GATGTCCCCT	4	6	11	6	16	5	2	2	4	7	182628	Rad21	RAD21 homolog (S. pombe)	4003687
9	CTCAACAGCA	23	16	16	9	26	16	12	10	4	20	182962	Eif3s5	eukaryotic translation initiation factor 3, subunit 5 (epsilon)	4004684
9	TGGCTCGGTC	26	35	38	18	149	32	30	52	42	54	196173	Actg	actin, gamma, cytoplasmic	5011549
9	TGGGTGCCCT	6	0	9	2	12	0	4	2	2	0	196233	2810481F14Rik	RIKEN cDNA 2810481F14 gene	3001537
9	TCTGTGCACC	47	22	22	13	41	16	14	23	25	19	196538	Rps11	ribosomal protein S11	5006028
9	AGGCAGACAG	252	159	194	115	442	106	83	105	106	126	196614	Eef1a1	eukaryotic translation elongation factor 1 alpha 1	4015617
9	GATATCTGAA	6	0	2	0	6	4	2	3	0	2	200569	Zfp260	zinc finger protein 260	2000522
9	CCTGTTGGAG	0	0	0	0	4	2	0	0	0	2	200834	Baz2a	bromodomain adjacent to zinc finger domain, 2A	3003519
9	AATGACCTGG	13	6	5	7	37	7	10	8	2	0	200858	2410129E14Rik	RIKEN cDNA 2410129E14 gene	4003577
9	GATGACACCA	193	53	76	58	161	53	67	62	48	46	200920	Rps28	ribosomal protein S28	5004796
9	GCCTTGGTGA	32	0	13	6	12	4	8	5	4	15	201371	Eif5a	eukaryotic translation initiation factor 5A	4003534
9	CTCGCTAATG	8	2	2	7	16	4	8	3	8	13	201778	Usp7	ubiquitin specific protease 7	3001584
9	GCCACCTTCT	0	2	0	2	12	0	0	0	0	0	202152	9430093H08Rik	RIKEN cDNA 9430093H08 gene	5005559
9	CTGGTTGGAG	15	7	2	6	10	7	0	5	2	13	203896	C730041J05	hypothetical protein C730041J05	2000537
9	CAAGTCTTCC	2	2	0	2	12	0	0	5	0	2	203898	Snn	stannin	2000535
9	TGGCCCAAAT	51	27	62	47	81	16	20	20	38	33	204831	1110007M04Rik	RIKEN cDNA 1110007M04 gene	5003514
9	AAGGGGGGCA	17	6	13	11	29	5	4	15	4	4	213045	MGC37309	hypothetical protein MGC37309	5003634
9	CCAAGTCAGG	24	6	9	13	29	7	6	12	12	7	219793	Ssrp1	structure specific recognition protein 1	3001675
9	CTTGGCTACC	2	2	4	4	12	5	2	2	0	6	226822	9530068E07Rik	RIKEN cDNA 9530068E07 gene	4003710
9	AGTGGAGGGA	6	2	4	2	16	0	0	5	4	9	231450	LOC233871	hypothetical protein LOC233871	3002528
9	GCTGCCCTAG	201	78	100	138	351	123	99	162	173	56	231463	Tuba1	tubulin, alpha 1	4003831
9	CAGCCAGTGT	2	4	2	0	18	4	8	3	14	6	232728	0610038P07Rik	RIKEN cDNA 0610038P07 gene	5005634
9	CGGTGAGGCC	2	0	4	7	10	4	0	2	0	0	232789	Sfrs14	arginine/serine-rich 14 splicing factor	1000501
9	TGTGTAGCCA	17	0	7	2	12	5	2	7	15	4	235585	Dpysl2	dihydropyrimidinase-like 2	2000512
9	TAAGCACCGT	9	4	2	9	10	7	6	2	6	11	246435	Tomm22	translocase of outer mitochondrial membrane 22 homolog (yeast)	3001603
9	ATTGGGGTGG	6	4	0	4	31	9	2	5	8	15	246436	6720463E02Rik	RIKEN cDNA 6720463E02 gene	4004528
9	TGTGTGTCGC	2	4	11	6	16	2	4	7	10	2	246436	6720463E02Rik	RIKEN cDNA 6720463E02 gene	4003545
9	CCTTATTGTG	11	4	5	6	14	2	6	7	4	11	256510	Cct7	chaperonin subunit 7 (eta)	5003833
9	CCCACAAGGT	66	15	44	18	77	32	22	28	25	19	259345	Rpl27	ribosomal protein L27	5010015
9	ATCAACACCG	24	24	33	4	57	23	16	20	29	44	260726	Gnas	GNAS (guanine nucleotide binding protein, alpha stimulating) complex locus	5008617
9	ACAGAGATGT	4	4	7	0	12	2	2	2	0	0	265737	2310065A22Rik	RIKEN cDNA 2310065A22 gene	4002537
9	AGTGCCGGCG	2	0	0	0	14	0	0	0	0	0	267027	Lim2	lens intrinsic membrane protein 2	4002507
9	TGCAGGAGCT	9	6	16	4	18	7	6	8	6	11	268540	Chd4	chromodomain helicase DNA binding protein 4	3001586
9	TCCCCAGTAC	2	0	2	0	16	2	2	3	0	7
9	TCCCCATACA	0	0	0	0	14	2	0	0	2	7
9	TCCCCATTAA	0	2	2	2	14	0	0	3	4	0
9	TCCCTATTGA	2	2	0	0	14	4	0	3	0	2
9	TCCCTATTTA	4	0	2	0	20	2	0	7	0	9
10	TGGCAAATTG	2	0	0	0	0	0	2	0	2	7	95741	A930004D18Rik	RIKEN cDNA A930004D18 gene	1000501	95741 PR domain containing 1, with ZNF domain
10	TTGTCTTTGA	4	0	0	2	8	4	0	7	2	9	89955	Mab21l1	mab-21-like 1 (C. elegans)	4003509	89955 mab-21-like 1 (C. elegans)
10	GCGGTCAGCA	0	0	0	0	4	4	2	0	2	7	871	Rfng	radical fringe gene homolog (Drosophila)	3002008	871 radical fringe gene homolog, (Drosophila)
10	TGATGGTACT	2	4	0	0	0	0	0	0	0	15	8457	Cd59a	CD59a antigen	4005526	8457 CD59a antigen
10	AGCCAGCCAG	4	2	4	0	10	2	2	8	12	15	80685	LOC230872	rootletin	3003020	80685 LOC230872 rootletin
10	TACAAATTAC	0	0	0	2	0	0	0	0	0	4	75498	Cart-pending	cocaine and amphetamine regulated transcript	1000502	75498 cocaine and amphetamine regulated transcript/neuropeptide
10	CTGTTTTTAT	0	0	0	0	0	0	0	0	0	2	68134	2310046K10Rik	RIKEN cDNA 2310046K10 gene	4003527	68134 2310046K10Rik RIKEN cDNA 2310046K10 gene
10	ACGTGGCAAG	0	0	0	0	0	4	0	2	2	11	65309	1110008P08Rik	RIKEN cDNA 1110008P08 gene	1000002	65309 ESTs
10	GATATTAAAA	0	0	0	0	0	0	0	2	2	6	54359	Tnfsf13	tumor necrosis factor (ligand) superfamily, member 13	4004536	54359 Tumor necrosis factor (ligand) superfamily, member 13
10	TCCCTATAAA	2	0	0	0	2	0	0	0	0	9	5400	Brd7	bromodomain containing 7	2000502	5400 bromodomain containing protein 7
10	AAAGTCCTTT	2	0	0	0	0	2	0	2	2	4	50655	8430406N16Rik	RIKEN cDNA 8430406N16 gene	5003522	50655 Bbs7 Bardet-Biedl syndrome 7
10	GAATTGATGA	0	0	0	0	0	4	0	7	4	17	5038	Scg2	secretogranin II	3001522	5038 secretogranin II
10	GCGGGGTCGC	0	0	2	4	2	2	4	8	0	28	4881	Pcsk1n	proprotein convertase subtilisin/kexin type 1 inhibitor	5003523	4881 Pcsk1n proprotein convertase subtilisin/kexin type 1 inhibitor
10	CATTTTACAT	0	2	2	0	4	0	2	5	2	7	4836	Sgne1	secretory granule neuroendocrine protein 1, 7B2 protein	5008564	4836 secretory granule neuroendocrine protein 1, 7B2 protein/neuropeptide
10	GGGCTGGGTA	0	0	0	2	4	0	2	3	6	7	44683	Gabt4	gamma-aminobutyric acid (GABA-A) transporter 4	4003506	44683 GAT-3/GABA transporter
10	TATACATATC	2	0	0	0	0	0	0	0	2	9	26888	A630059D12Rik	RIKEN cDNA A630059D12 gene	2000503	44142 E030025C11Rik RIKEN cDNA E030025C11 gene
10	CCTGGTGCAG	0	0	2	0	0	0	0	0	0	9	43731	Cog6	component of oligomeric golgi complex 6	4004543	43731 Component of oligomeric golgi complex 6
10	TTTCTGGAGA	0	0	0	0	0	0	0	0	0	2	41776	Oc90	otoconin 90	1000501	41776 otoconin 90/phospholipase A2-like
10	TGACTGTGAG	0	0	0	0	4	0	0	0	0	7	41489	9030603L14Rik	RIKEN cDNA 9030603L14 gene	4006507	41489 9030603L14Rik RIKEN cDNA 9030603L14 gene
10	TATGTGTGCG	0	0	5	0	10	2	6	5	10	13	41271	AI852671	expressed sequence AI852671	5003591	41271 Stard7 START domain containing 7
10	AGCCGCCTTC	0	2	2	2	4	2	0	5	8	13	63584	1110030H18Rik	RIKEN cDNA 1110030H18 gene	3002563	41220 1700023F20Rik RIKEN cDNA 1700023F20 gene
10	TGTCATCTAG	19	9	20	13	33	14	20	33	10	70	4071	Lamr1	laminin receptor 1 (ribosomal protein SA)	2003004	4071 Lamr1 laminin receptor 1 (ribosomal protein SA)
10	TCCCTACTAA	0	0	0	0	10	2	2	2	2	19	40648	-	ESTs	1000005	40648 BC026744 cDNA sequence BC026744
10	TGGTGAGAGG	0	0	0	0	2	2	0	2	4	9	40297	-	ESTs	1000007	40297 ESTs/Kv2.1 potassium channel
10	TCCCCGTCAT	2	0	4	0	18	2	4	12	0	28	38184	Dr1	down-regulator of transcription 1	1000001	38184 Dr1 down-regulator of transcription 1
10	AGCAGTTTCT	0	4	0	0	2	2	0	0	4	9	38058	E130304F04Rik	RIKEN cDNA E130304F04 gene	4002526	38058 similar to NIM family protein kinase
10	GCCTTGACCA	0	0	0	0	0	0	0	0	0	2	28270	Cdc5l	cell division cycle 5-like (S. pombe)	1000007	34537 ESTs, Highly similar to CEBA_MOUSE CCAAT/ENHANCER BINDING PROTEIN ALPHA [M.musculus]
10	TCCCTATTAG	0	2	2	0	16	4	2	2	0	30					34326 Zdhhc2 zinc finger, DHHC domain containing 2
10	CACTCTTCTA	2	4	0	0	2	5	6	8	2	13	33583	Smug1	single-strand selective monofunctional uracil DNA glycosylase	4002533	33583 single-strand selective uracil gycosylase (SMUG1)
10	AAATGTAAAT	0	0	0	0	0	0	0	0	0	2	4848	Fyn	Fyn proto-oncogene	1000001	32434 ESTs/no predicted gene
10	ATCCTGGTAA	6	2	11	11	22	9	12	15	29	46	31395	Cpe	carboxypeptidase E	5004650	31395 carboxypeptidase E
10	CTGCTCACCC	4	0	2	0	2	5	2	0	2	13	3129	Stxbp1	syntaxin binding protein 1	2000514	3129 Stxbp1 Syntaxin binding protein 1
10	CTCCCGCTGG	0	0	0	2	0	0	0	0	0	4	31170	Cited4	Cbp/p300-interacting transactivator, with Glu/Asp-rich carboxy-terminal domain, 4	4002537	31170 Cited4 Cbp/p300-interacting transactivator, with Glu/Asp-rich carboxy-terminal domain, 4
10	ACTTACATTC	0	0	2	0	2	2	4	5	4	17	30058	Slc38a3	solute carrier family 38, member 3	4002549	30058 Solute carrier family 38, member 3
10	CCGCCCCTTT	0	0	0	2	10	2	2	3	15	32	29846	Ndr4	N-myc downstream regulated 4	5003542	29846 Ndr4 N-myc downstream regulated 4
10	ACTGCTTGCC	13	13	16	4	29	14	16	27	17	39	29815	Mat2a	methionine adenosyltransferase II, alpha	3002861	29815 Mat2a methionine adenosyltransferase II, alpha
10	TCTCTCAGCC	0	0	0	0	0	0	0	0	0	7	2965	Rho	rhodopsin	1000007	2965 rhodopsin
10	AGGGGCCAGA	4	0	0	0	2	0	0	5	2	7	28629	4732493F09Rik	RIKEN cDNA 4732493F09 gene	3001530	28629 RAB3 GTPase-ACTIVATING PROTEIN
10	CACCTGCCTC	0	0	0	0	2	2	4	0	2	9	141230	Agpat3	1-acylglycerol-3-phosphate O-acyltransferase 3	3002530	282891 1-acylglycerol-3-phosphate O-acyltransferase 3
10	TACCTATTAA	2	0	0	0	4	2	0	2	0	19	28152	1200016D23Rik	RIKEN cDNA 1200016D23 gene	1000002	28152 ESTs/novel protein kinase
10	CTAACTGATA	0	0	2	0	2	0	2	5	4	15	28005	Bbs2	Bardet-Biedl syndrome 2 homolog (human)	4004527	28005 Bbs2 Bardet-Biedl syndrome 2
10	AGGGCCAGGA	2	0	5	0	2	9	4	8	0	20	89584	1500005N04Rik	RIKEN cDNA 1500005N04 gene	2001011	276336 inositol hexakisphosphate kinase 2
10	CAGGCTTGTG	2	4	5	2	14	7	6	17	0	15	89584	1500005N04Rik	RIKEN cDNA 1500005N04 gene	3001521	276336 inositol hexakisphosphate kinase 2
10	TGTGTGCGTG	2	0	2	0	4	0	0	7	0	9	35108	B230379M23Rik	RIKEN cDNA B230379M23 gene	4005558	276240 ESTs/similar to D. unkempt zinc finger protein
10	GCACGAACAT	2	0	0	0	0	2	0	0	4	6	206901	0910001L09Rik	RIKEN cDNA 0910001L09 gene	3003566	275844 ESTs/novel metalloprotease
10	AGACAGGGAA	0	0	0	0	0	2	0	0	0	6	203951	Slc16a6	solute carrier family 16 (monocarboxylic acid transporters), member 6	3001506	27359 ESTs/nephropthisis protein
10	AGTGGAAGGT	2	0	0	2	6	0	0	5	8	9	27256	Dlgh4	discs, large homolog 4 (Drosophila)	2001008	27256 discs large homolog 4
10	CCTGCTACCT	0	0	2	0	4	0	0	2	0	15	268925	1110013B16Rik	RIKEN cDNA 1110013B16 gene	2000512	268925 ab hydrolaze
10	GCCTTTTGCC	0	0	0	0	2	0	0	3	0	4	238164	-	ESTs	1000002	265946 Vps28
10	CTGGTTCCTT	2	0	0	0	2	2	0	2	0	17	261326	-	ESTs	1000005	261326 ESTs
10	TGTCTCTGTC	0	0	0	0	0	2	0	0	0	11	261259	6030423D04Rik	RIKEN cDNA 6030423D04 gene	2000514	261259 Hypothetical protein MGC41284
10	AGCACCTGTC	2	0	0	4	0	0	2	0	4	13	260578	2310036D04Rik	RIKEN cDNA 2310036D04 gene	2000529	260578 ESTs
10	GTTCTGTCTT	0	0	0	0	0	0	0	0	0	2	137945	-	ESTs, Highly similar to aryl hydrocarbon receptor nuclear translocator-like [Mus musculus] [M.musculus]	1000004	260164 short chain L-3-hydroxyacyl coenzyme A dehydrogenase
10	TTCTTATTAA	2	0	2	0	0	2	2	8	0	9	256368	5830462I21Rik	RIKEN cDNA 5830462I21 gene	2000509	256368 5830462I21Rik RIKEN cDNA 5830462I21 gene
10	GGGCAGGGAG	2	2	4	2	2	0	0	0	8	22	269013	Icmt	isoprenylcysteine carboxyl methyltransferase	4002542	248651 ESTs/prenylcyteine carboxylmethyltransferase
10	TCTTGCTGCA	0	2	0	0	4	0	0	3	0	4	234247	Ddah1	dimethylarginine dimethylaminohydrolase 1	4002532	234247 Dimethylarginine dimethylaminohydrolase 1
10	GAAGTGGAAG	4	0	0	4	6	2	0	12	10	37	234182	1810009A15Rik	RIKEN cDNA 1810009A15 gene	5004542	234182 ESTs/contains actin similarity domain
10	TCACTAAAGC	2	0	0	2	0	2	0	0	2	11	2338	Glul	glutamate-ammonia ligase (glutamine synthase)	2000526	2338 glutamine synthetase
10	GCAGAGATGG	4	2	4	2	4	2	0	7	8	28	232400	1110007H10Rik	RIKEN cDNA 1110007H10 gene	5003524	232400 ESTs, Highly similar to URACIL PHOSPHORIBOSYLTRANSFERASE [Saccharomyces cereIsiae]
10	TTTCTCCCTC	0	2	4	0	0	0	2	0	0	9	2834	Slc6a9	solute carrier family 6 (neurotransmitter transporter, glycine), member 9	2000505	23104 ESTs, Weakly similar to PRP3_MOUSE PROLINE-RICH PROTEIN MP-3
10	AGGTCCTCAG	0	0	0	0	0	4	4	0	0	17	22682	Pip5k2c	phosphatidylinositol-4-phosphate 5-kinase, type II, gamma	4002594	22682 ESTs, Moderately similar to PHOSPHATIDYLINOSITOL-4-PHOSPHATE 5-KINASE TYPE II [Homo sapiens]
10	CTGCCGGCCC	6	2	4	4	12	0	0	2	0	11	214530	Igsf9	immunoglobulin superfamily, member 9	3001513	214530 Immunoglobulin superfamily, member 9
10	CCTTACCGCT	2	15	20	29	24	18	18	28	50	82	267442	-	Mus musculus, clone IMAGE:4507176, mRNA	2000519	206869 ESTs, Weakly similar to JAK3_MOUSE TYROSINE-PROTEIN KINASE JAK3 [M.musculus]
10	AATTTCCTGA	0	0	0	0	0	0	0	0	0	6	34957	Slc4a8	solute carrier family 4 (anion exchanger), member 8	1000002	206186 ESTs
10	TTCTCTTCTC	2	0	0	0	0	4	4	5	2	13	219661	MGC47289	hypothetical protein MGC47289	5004609	200894 ESTs/KIAA0306 (cytoskeletal)
10	TATTTTGTGG	2	0	0	0	0	0	0	0	2	11	200518	Slc6a6	solute carrier family 6 (neurotransmitter transporter, taurine), member 6	3001537	200518 Solute carrier family 6 (neurotransmitter transporter, taurine), member 6
10	TCTTTGTGGG	2	0	0	0	2	0	2	0	4	6	189782	Mmd	monocyte to macrophage differentiation-associated	2000515	189782 Monocyte to macrophage differentiation-associated
10	TCACTAACCC	0	0	0	2	2	4	2	2	2	9	189429	4930430E16Rik	RIKEN cDNA 4930430E16 gene	2001002	189429 RIKEN cDNA 4930430E16
10	GGAGGATGGC	2	0	0	2	8	4	4	7	8	11	17898	Cirbp	cold inducible RNA binding protein	2000506	17898 cold inducible RNA-binding protein
10	GGCCCAATGA	8	0	2	0	0	2	6	2	10	32	17804	Slc31a2	solute carrier family 31, member 2	4002597	17804 Solute carrier family 31, member 2
10	TTGTGTGTGT	0	2	0	0	0	0	0	2	4	6	156736	Kcne2	potassium voltage-gated channel, Isk-related subfamily, gene 2	5003515	156736 ESTs/KCNE2 minK-type K-channel MiRP1
10	CTGGGAGTTG	2	0	0	0	8	0	4	2	2	13	153833	-	Mus musculus adult male corpora quadrigemina cDNA, RIKEN full-length enriched library, clone:B230310J22 product:unclassifiable, full insert sequence.	1000003	153833 ESTs
10	AGGAGCAAGC	0	0	0	0	6	2	0	2	0	13	121392	D130054H01	hypothetical protein D130054H01	2000502	150554 EST
10	TTTAGACCAG	0	0	0	0	0	0	0	0	0	2	150542	-	ESTs	2000506	150542 ESTs
10	GCATTAGCCT	2	0	0	0	0	0	0	0	0	11	2445	Acadl	acetyl-Coenzyme A dehydrogenase, long-chain	1000012	150221 EST/contains GRAM domain (membrane associated proteins)
10	GGGAGCGGGC	17	2	2	2	18	4	6	18	10	15	147697	Psmd2	proteasome (prosome, macropain) 26S subunit, non-ATPase, 2	5011914	147697 proteasome 26S subunit
10	TGACTGTCTG	0	0	2	2	16	9	2	7	10	22	143816	Pcbp3	poly(rC) binding protein 3	5004541	143816 poly(rC)-binding protein 3
10	TCCCCTGTAC	0	0	2	0	12	0	0	3	2	11	1430	Eya3	eyes absent 3 homolog (Drosophila)	1000002	1430 Eya3
10	TGGCCAAGCC	11	0	4	0	12	4	4	7	2	20	14198	Phc2	polyhomeotic-like 2 (Drosophila)	4003577	14198 Early development regulator 2
10	TGATGTTAAC	0	0	0	4	0	2	2	0	2	9	2549	Hk2	hexokinase 2	4002536	1411 fring/contains RING finger and IAP domains
10	TCCTATTAAG	4	6	7	0	55	7	14	13	12	113					134224 ESTs, Weakly similar to A55817 cyclin-dependent kinase p130-PITSLRE - mouse [M.musculus]
10	CCTGGCACTG	2	2	2	0	6	4	4	7	4	33	102278	Scamp5	secretory carrier membrane protein 5	3001531	102278 secretory carrier membrane protein 5
10	TAGCCTAGGC	0	0	4	0	4	0	4	2	0	22	4022	1110033C18Rik	RIKEN cDNA 1110033C18 gene	3001510	101833 similar to F-box only protein 27; F-box protein FBG5 (LOC233040)
10	TGTAAAGGAG	4	0	2	6	6	5	4	12	6	13	641	Atf4	activating transcription factor 4	4006576
10	GTGACAGAGG	0	0	0	0	12	5	2	8	4	9	891	Kifc2	kinesin family member C2	4003545
10	TGCACACAGA	11	4	5	0	8	7	0	0	10	13	1260	Nme1	expressed in non-metastatic cells 1, protein	3002543
10	TTCCATTCCG	4	0	5	2	10	0	0	15	6	22	1451	Mfge8	milk fat globule-EGF factor 8 protein	5006062
10	GAAAGAAAGC	2	2	0	2	0	2	0	2	6	11	1567	Ppp3cc	protein phosphatase 3, catalytic subunit, gamma isoform	4003519
10	TGTATACACA	0	0	0	0	4	5	0	0	0	11	1682	Ptpns1	protein tyrosine phosphatase, non-receptor type substrate 1	3004582
10	CTCCCTCAGG	4	2	2	0	10	4	6	27	8	32	1860	Pitpnm	phosphatidylinositol membrane-associated	5005553
10	GGCGGCTTTG	9	2	4	4	14	2	10	7	12	17	2033	Ndufb3	NADH dehydrogenase (ubiquinone) 1 beta subcomplex 3	5006609
10	TTCTGGGTAG	19	2	4	4	16	11	0	20	14	22	2060	Ndufb8	NADH dehydrogenase (ubiquinone) 1 beta subcomplex 8	5004743
10	TCCCCGTACT	0	0	2	0	16	4	6	8	2	26	2173	Dock2	dedicator of cyto-kinesis 2	1000001
10	CTGCGAGATT	8	0	0	6	10	4	0	7	4	22	2206	Ndufv2	NADH dehydrogenase (ubiquinone) flavoprotein 2	4004636
10	GTTGGGAGCT	0	2	2	0	4	2	4	12	6	26	2397	Syp	synaptophysin	5003521
10	TTGGTAGCCG	6	2	2	0	4	5	0	2	2	11	2478	Sfrs4	splicing factor, arginine/serine-rich 4 (SRp75)	4003537
10	CAATAGAGAC	49	9	54	24	79	42	26	43	4	109	2635	Pkm2	pyruvate kinase, muscle	5006070
10	AGTTCCTTCG	2	0	4	2	8	2	2	2	6	19	2755	Calb2	calbindin 2	4002525
10	CTAATTTTTG	0	0	2	0	0	5	0	2	2	6	2950	Pms2	postmeiotic segregation increased 2 (S. cerevisiae)	1000001
10	TTTGGGGCTG	4	4	2	4	18	4	8	12	15	32	3479	Atp6v0b	ATPase, H+ transporting, V0 subunit B	5004556
10	GCCGTGCCTC	2	0	2	0	0	0	4	2	0	11	3555	Vdac1	voltage-dependent anion channel 1	2000728
10	GAGAGCAGCA	0	2	0	2	6	2	0	0	6	26	3624	Guk1	guanylate kinase 1	5005567
10	CGCCCGCCCG	8	0	0	6	4	9	10	15	12	22	4173	Ddx26	DEAD/H (Asp-Glu-Ala-Asp/His) box polypeptide 26	2000550
10	ACAGCTGCCT	0	0	11	2	2	0	0	7	8	24	4805	Gnat2	guanine nucleotide binding protein, alpha transducing 2	5005509
10	ACCAATGAAC	6	4	2	4	0	5	4	13	10	46	4962	Tde1	tumor differentially expressed 1	1000032
10	GAAGATGAGC	0	2	0	2	10	2	6	5	0	15	5083	Rab3a	RAB3A, member RAS oncogene family	4002534
10	GGGTTGGCCG	0	0	2	0	0	0	0	2	0	11	5101	-	Mus musculus, synaptotagmin 1, clone MGC:36169 IMAGE:5365461, mRNA, complete cds	3001518
10	GCCTCCAAGG	237	40	83	106	239	176	91	153	265	328	5289	Gapd	glyceraldehyde-3-phosphate dehydrogenase	4005833
10	TCCCTATAAG	4	0	5	2	26	0	2	7	2	35	5400	Brd7	bromodomain containing 7	1000003
10	CGCGGCAGGC	2	0	4	4	20	5	6	27	12	22	6919	Dctn1	dynactin 1	4002557
10	TCCAACCCAA	0	2	5	0	2	0	0	0	6	19	7381	Hig1-pending	hypoxia induced gene 1	3003523
10	GCGAGGAGTG	4	2	4	4	10	11	10	17	2	19	7447	Rnf5	ring finger protein 5	3001541
10	AACGTCCCCA	0	0	5	2	2	2	0	3	2	11	10009	D4Wsu53e	DNA segment, Chr 4, Wayne State University 53, expressed	2000559
10	GGAACAAACC	4	4	0	2	8	5	0	2	8	13	12925	Pde6d	phosphodiesterase 6D, cGMP-specific, rod, delta	5003549
10	CAGCTCCCAA	0	0	4	2	6	5	2	2	12	17	13264	Rgs11	regulator of G-protein signaling 11	4003553
10	CCCGCCACCC	6	2	0	2	10	12	8	15	12	15	15781	Usf2	upstream transcription factor 2	5003532
10	GGTGGTGCTT	24	9	22	13	29	12	16	45	56	83	16228	Slc25a4	solute carrier family 25 (mitochondrial carrier; adenine nucleotide translocator), member 4	4005939
10	ACTGAGTTCC	2	2	2	0	6	11	2	0	6	15	16769	Tegt	testis enhanced gene transcript	5009842
10	CTTCGGATGT	2	0	2	2	4	2	4	2	4	11	17224	Spop	speckle-type POZ protein	4004523
10	GTTCAGCAAA	9	2	0	6	18	9	10	7	10	15	17307	Rnpc2	RNA-binding region (RNP1, RRM) containing 2	4002554
10	TAGAGGGCAA	8	2	7	2	6	7	8	13	19	32	19077	MGC31216	hypothetical protein MGC31216	5004573
10	GTGTTGAAGA	4	0	2	2	8	2	2	8	6	6	19825	1200015N20Rik	RIKEN cDNA 1200015N20 gene	4003506
10	TTCCCGTACA	11	4	0	0	8	0	0	8	8	37	20190	Pla2g1b	phospholipase A2, group IB, pancreas	1000501
10	AAGCGTGCAG	2	2	0	6	31	7	6	8	23	20	20399	Pfn2	profilin 2	5003518
10	ACGCAGAGCT	4	0	0	0	6	0	0	3	0	11	20634	Coq7	demethyl-Q 7	5006552
10	GTGACCTTGT	6	4	2	2	8	7	0	12	4	13	20869	Atp6v0a1	ATPase, H+ transporting, lysosomal V0 subunit a isoform 1	4003563
10	CCCAGGGCTG	2	2	2	2	6	4	0	0	2	7	20937	Hpcal1	hippocalcin-like 1	5003554
10	AGCAAATCCA	2	0	7	0	31	19	10	5	6	26	21025	Zfp40	zinc finger protein 40	1000001
10	CGGGGCCACA	4	2	0	4	2	4	0	7	2	11	21158	Frap1	FK506 binding protein 12-rapamycin associated protein 1	4002548
10	CTGGGCGTGT	4	2	4	0	18	5	6	5	10	11	21450	2310016E02Rik	RIKEN cDNA 2310016E02 gene	5007619
10	GAGGGACAAG	6	0	2	2	14	7	4	8	8	11	21569	5730443G10	hypothetical protein 5730443G10	4003545
10	TGTCGCCAGG	6	7	4	2	12	0	4	5	2	15	21645	Anapc11	anaphase promoting complex subunit 11 homolog (yeast)	3004080
10	GGTTTTCCTC	8	2	5	6	0	4	0	2	6	17	21981	LOC216150	hypothetical protein LOC216150	3001573
10	TTCAGAGGGC	6	6	4	4	10	5	10	5	2	20	22271	Smt3ip1-pending	smt3-specific isopeptidase 1	5005521
10	GGTTGGGAGC	0	0	4	0	8	2	2	0	4	17	22360	Ihpk1	inositol hexaphosphate kinase 1	2000532
10	CTGCTGGTGG	0	2	0	4	10	5	2	7	4	20	22473	Rabac1	Rab acceptor 1 (prenylated)	4006620
10	ACCTCCAGGC	0	6	5	0	0	5	4	2	2	19	22628	AI790651	expressed sequence AI790651	3001527
10	GTATGGGCAC	4	0	0	4	2	4	6	3	2	13	22676	Pdhb	pyruvate dehydrogenase (lipoamide) beta	5003576
10	TGAAGTTGAA	0	0	2	0	6	2	2	5	10	11	24302	4022440C11Rik	RIKEN cDNA 4022440C11 gene	1000502
10	TAGGACACTT	2	4	0	0	10	2	0	3	2	13	24437	Vps4a	vacuolar protein sorting 4a (yeast)	5004539
10	CTGCCGCCGC	6	4	0	2	16	5	2	5	14	11	25203	Nckap1	NCK-associated protein 1	3001563
10	CCTGTGATCC	8	0	7	0	4	5	4	2	10	15	25732	Sf3a1	splicing factor 3a, subunit 1	4003649
10	CCTGCAACCA	4	2	0	0	12	2	4	3	6	9	26550	Pfkm	phosphofructokinase, muscle	5005558
10	GCTTTCTTAC	4	0	2	2	4	4	0	10	8	28	26743	Apoa1	apolipoprotein A-I	1000501
10	CAAGTTGGTC	2	4	0	2	2	0	2	8	0	11	26949	Etfa	electron transferring flavoprotein, alpha polypeptide	5004586
10	CCAGCTGAAG	0	0	0	0	0	0	0	0	0	7	27033	Hcarg-pending	hypertension-related, calcium regulated gene	1000503
10	TGTGCAAAAA	4	4	7	4	10	5	4	12	4	17	27454	Prps1	phosphoribosyl pyrophosphate synthetase 1	2000505
10	GGAGGAGGCT	2	0	0	4	6	5	2	7	4	15	27542	2810008D09Rik	RIKEN cDNA 2810008D09 gene	2000513
10	TGGACGGTGG	0	0	2	0	4	2	4	5	2	11	27736	Car11	carbonic anhydrase 11	5004529
10	CTCCTAACCC	2	0	4	2	14	2	0	8	2	20	27792	Lzf-pending	leucine zipper domain protein	5003559
10	CCCAACTCAA	0	2	4	2	2	4	0	0	6	15	27909	MGC47419	hypothetical protein MGC47419	4002562
10	GCAAGAGACT	0	4	4	0	16	5	6	2	10	11	28058	Ndufb5	NADH dehydrogenase (ubiquinone) 1 beta subcomplex, 5	4003619
10	GGTGATGAGG	6	2	2	2	8	4	2	5	4	19	28258	1500016L11Rik	RIKEN cDNA 1500016L11 gene	5003595
10	CACCCTCTCA	2	2	2	0	0	2	0	3	8	19	28491	Plekhb2	pleckstrin homology domain containing, family B (evectins) member 2	4002523
10	GAGAATGGGG	4	0	2	0	14	4	2	3	2	9	28652	Coro1b	coronin, actin binding protein 1B	4003637
10	GGGAGCTGTG	2	4	9	2	10	7	4	8	6	20	28712	Ndufs7	NADH dehydrogenase (ubiquinone) Fe-S protein 7	5003583
10	TTCCTGCCTT	0	6	5	2	0	4	4	8	2	24	28724	2500002B13Rik	RIKEN cDNA 2500002B13 gene	2000506
10	CCCTGTTCCT	4	2	2	0	6	0	2	2	2	11	28922	Farsl	phenylalanine-tRNA synthetase-like	4004669
10	GGAGGCTTTT	2	2	2	6	22	5	2	5	4	20	29623	Ddb1	damage specific DNA binding protein 1	5005612
10	CTTCTGGTGT	4	6	9	0	6	0	6	15	14	20	29699	Ap1b1	adaptor protein complex AP-1, beta 1 subunit	3001678
10	AGAGCTGTGG	2	4	5	4	12	7	4	5	10	19	29842	Ndufv1	NADH dehydrogenase (ubiquinone) flavoprotein 1	5004674
10	CCTGTGTATG	4	0	2	0	4	5	4	8	4	13	30000	1110029F20Rik	RIKEN cDNA 1110029F20 gene	4002792
10	CTAGCTTACA	0	0	0	0	6	7	2	3	0	15	30039	Prkar1a	protein kinase, cAMP dependent regulatory, type I, alpha	4003664
10	TCCTCTCTCT	0	0	2	0	10	5	2	3	0	17	30041	Copa	coatomer protein complex subunit alpha	5007587
10	ATCACTCCAA	4	4	4	2	14	9	6	7	10	15	30126	Mir16-pending	membrane interacting protein of RGS16	4002622
10	ATTTGCATTA	0	0	2	6	6	4	6	8	4	11	30145	Enpp5	ectonucleotide pyrophosphatase/phosphodiesterase 5	4002542
10	CCTGTCTACT	8	6	5	2	14	0	4	0	6	15	30210	Psma6	proteasome (prosome, macropain) subunit, alpha type 6	4004669
10	CGCCACCACG	2	2	9	2	0	9	8	5	4	24	33206	1300013D05Rik	RIKEN cDNA 1300013D05 gene	4002521
10	AGCAGTGGCT	0	0	0	0	0	2	0	7	0	11	33869	1300006O23Rik	RIKEN cDNA 1300006O23 gene	3003586
10	TCAGCCTTGT	8	2	0	2	12	4	4	7	4	11	34002	2410015M20Rik	RIKEN cDNA 2410015M20 gene	4004632
10	CTGGTGGGCA	0	2	4	0	10	4	2	5	0	15	35727	Rab11b	RAB11B, member RAS oncogene family	4002619
10	CTCAATGAGT	0	0	0	0	0	2	0	0	2	11	37395	1110030N17Rik	RIKEN cDNA 1110030N17 gene	4003588
10	AGCCCTCTTC	0	0	0	0	0	0	2	0	0	4	37819	D5Bwg0860e	DNA segment, Chr 5, Brigham & Women's Genetics 0860 expressed	4003010
10	GGACAGGACT	0	0	0	0	0	2	0	5	0	13	38300	2210403N09Rik	RIKEN cDNA 2210403N09 gene	3001514
10	ACCTGCATCT	2	2	4	0	18	2	2	7	2	11	38344	Nnp1	novel nuclear protein 1	4004717
10	CAAGGAAATG	2	0	4	2	2	2	0	2	8	11	41057	5330433G13Rik	RIKEN cDNA 5330433G13 gene	3001515
10	CTGGACACTG	4	0	5	4	2	7	2	10	2	19	41331	1110012E06Rik	RIKEN cDNA 1110012E06 gene	4003576
10	TCTGAAGACA	2	2	4	4	0	7	2	7	2	19	44065	Cx3cr1	chemokine (C-X3-C) receptor 1	3002004
10	AGCCATCATA	11	0	7	6	8	11	6	20	8	20	44218	2610042O14Rik	RIKEN cDNA 2610042O14 gene	3003559
10	TGGGGAGTGA	2	0	5	2	16	5	4	12	2	17	49994	Hook1-pending	hook homolog 1 (Drosophila)	3001522
10	GTACTGGCCA	0	0	0	0	8	0	4	8	2	9	56287	Mtl5	metallothionein-like 5, testis-specific (tesmin)	5007512
10	TATGGCCTTT	4	0	0	0	0	0	0	0	2	20	71015	Pdir-pending	protein disulfide isomerase-related	4002530
10	GAGAACAGGT	2	0	2	2	4	2	0	2	0	7	74605	Faim	Fas apoptotic inhibitory molecule	4003519
10	GGCTACAGGC	9	4	4	6	8	2	4	2	2	17	76983	Mettl3	methyltransferase-like 3	5005590
10	TGTGCCCCAG	0	2	9	11	12	11	16	17	14	32	80532	Abhd1	abhydrolase domain containing 1	1000012
10	TAATGTCCCT	2	2	0	0	0	2	2	0	6	11	90406	Ndr3	N-myc downstream regulated 3	5005597
10	ACCCTGCTGT	2	2	2	0	4	2	0	7	8	15	102079	D10Bwg0629e	DNA segment, Chr 10, Brigham & Women's Genetics 0629 expressed	4002524
10	TCCCCTACAT	8	0	2	0	28	5	6	18	6	54	104920	Sdh1	sorbitol dehydrogenase 1	1000001
10	GACTTGCCAG	0	2	0	0	2	2	2	8	2	11	107180	-	Mus musculus adult male diencephalon cDNA, RIKEN full-length enriched library, clone:9330151L19 product:hypothetical Myc-type, helix-loop-helix dimerization domain containing protein, full insert sequence.	3001525
10	GAGGAGGGAG	6	0	2	0	6	0	0	3	0	11	130260	5730419I09Rik	RIKEN cDNA 5730419I09 gene	4002529
10	TGCTAGGCCC	0	0	0	0	0	0	0	0	0	4	141773	1200009I24Rik	RIKEN cDNA 1200009I24 gene	3001517
10	TGAGTCCTGC	4	0	2	4	6	5	4	5	6	11	148195	Vps39-pending	Vam6/Vps39-like	2000518
10	TGGTGAAGAG	8	7	18	0	24	11	6	17	12	30	148721	Atp5f1	ATP synthase, H+ transporting, mitochondrial F0 complex, subunit b, isoform 1	4004715
10	GCTGCCCCTC	0	2	0	2	0	5	4	3	2	11	156053	A530094D01	hypothetical protein A530094D01	1000001
10	GCAAAGGATG	9	4	2	2	6	4	2	8	8	13	157105	Psmc1	protease (prosome, macropain) 26S subunit, ATPase 1	5004630
10	CCTCCTCCAG	2	4	13	2	4	9	4	17	10	26	168670	Snrpn	small nuclear ribonucleoprotein N	5006622
10	CAGAATGCTG	2	0	0	2	4	5	4	5	6	13	171292	2010200I23Rik	RIKEN cDNA 2010200I23 gene	5005521
10	AGACAAAAAA	9	6	2	9	2	7	8	15	12	39	172436	5830471E12Rik	RIKEN cDNA 5830471E12 gene	1000501
10	GGCTGTCCTG	6	4	2	6	31	14	12	17	10	46	181538	2610007K22Rik	RIKEN cDNA 2610007K22 gene	5004607
10	GGTCACACTA	2	0	2	0	18	7	0	3	6	17	181933	4430402G14Rik	RIKEN cDNA 4430402G14 gene	5005650
10	CTCTGATGTG	2	0	5	0	12	4	4	7	6	11	182053	Ubqln1	ubiquilin 1	2000532
10	TTCCTATTAA	4	0	2	0	28	5	2	2	4	33	190965	-	Mus musculus 12 days embryo male wolffian duct includes surrounding region cDNA, RIKEN full-length enriched library, clone:6720422P08 product:unknown EST, full insert sequence.	1000001
10	GATTTCAGCT	2	4	2	2	12	2	2	8	2	9	193395	6330580J24Rik	RIKEN cDNA 6330580J24 gene	4003582
10	CTCTTCCCCC	6	4	4	4	53	4	6	7	12	33	195898	Pbp	phosphatidylethanolamine binding protein	5005756
10	CTGCTAAGCA	8	2	7	2	18	4	10	15	4	15	196532	Sf3b2	splicing factor 3b, subunit 2	4002547
10	CCGCCTGTGG	0	0	2	0	8	0	0	5	4	13	196611	Syn1	synapsin I	3001520
10	GGGTAGGGGT	0	2	2	0	6	2	2	8	4	30	200365	Sv2a	synaptic vesicle glycoprotein 2 a	3003014
10	GTGACATCAC	2	2	2	2	2	11	4	12	0	15	200912	Prkab1	protein kinase, AMP-activated, beta 1 non-catalytic subunit	3001556
10	CCGATAGAGT	2	0	2	0	2	2	0	2	6	11	202395	BC004004	cDNA sequence BC004004	4002586
10	TCCTTATTAA	6	2	4	0	12	7	2	8	2	32	206404	Eif3s6ip	eukaryotic translation initiation factor 3, subunit 6 interacting protein	1000001
10	GTTTTGGATT	19	0	0	4	8	11	10	18	6	28	207896	D430036J16Rik	RIKEN cDNA D430036J16 gene	1000001
10	CCTGTGGGTC	2	0	2	2	4	2	2	5	4	17	214549	BC017634	cDNA sequence BC017634	4002567
10	AGATCCAGCT	0	2	2	0	4	2	2	5	2	11	215960	LOC226527	hypothetical protein LOC226527	1001001
10	CAGTGGAAAG	2	0	0	0	0	0	0	7	2	11	218910	4921514I20Rik	RIKEN cDNA 4921514I20 gene	3001515
10	TGACATCTGC	0	2	5	2	2	2	2	8	0	11	219562	Ap3b2	adaptor-related protein complex 3, beta 2 subunit	3001525
10	CTTGGCTGAG	2	4	2	0	2	4	0	8	2	11	219581	-	Mus musculus, clone IMAGE:5355325, mRNA	4002541
10	GCAGGCTGGC	4	4	7	0	4	0	2	7	15	19	219620	Slc34a1	solute carrier family 34 (sodium phosphate), member 1	1000006
10	AACACTGTGC	4	2	4	0	2	0	2	2	0	11	219639	Apeh	acylpeptide hydrolase	5004555
10	AGGCAGGCCG	0	2	0	4	8	4	0	5	4	17	219855	Gltscr2	glioma tumor suppressor candidate region gene 2	5005541
10	GCCAAAATCC	0	2	2	4	6	4	2	10	2	20	220966	Rtn4	reticulon 4	5011569
10	TCCTCAGCTG	0	0	4	0	4	0	2	3	0	11	221210	BC003945	cDNA sequence BC003945	1000503
10	GCTGCTGGGG	2	0	0	0	4	2	0	2	0	11	221606	-	ESTs, Moderately similar to 2208394B protein phosphatase 2A:SUBUNIT=B'alpha3 regulatory [Mus musculus] [M.musculus]	1000002
10	GCTCTACCAG	0	0	0	2	8	7	4	18	4	17	226905	Ctbp2	C-terminal binding protein 2	4006018
10	GCCAGTTCTT	0	0	0	2	12	0	2	2	0	11	229248	-	ESTs, Weakly similar to RIKEN cDNA 5730493B19 [Mus musculus] [M.musculus]	1000501
10	TAAGCAAGAG	0	0	0	0	6	2	2	0	2	11	230301	Syngr1	synaptogyrin 1	3001511
10	GCTGCCCTTC	9	6	0	0	16	11	4	10	2	19	231266	LOC228071	hypothetical protein LOC228071	4003523
10	GAGGCGACAA	0	0	0	0	2	2	0	2	2	6	233127	6330500A18Rik	RIKEN cDNA 6330500A18 gene	2000524
10	CTCTGGATTG	0	0	0	2	0	0	0	0	0	11	239986	-	ESTs	1000005
10	TATGTGTGCT	2	0	4	0	0	0	0	0	0	13	244132	-	ESTs	1000001
10	CCCAGGCTCT	2	2	5	0	2	4	0	3	10	13	249142	Tcfe3	transcription factor E3	4002608
10	AGTCTATGCA	0	2	2	0	2	0	2	2	4	9	251619	-	Mus musculus 12 days embryo spinal cord cDNA, RIKEN full-length enriched library, clone:C530049N02 product:unknown EST, full insert sequence.	1000003
10	GATGCTCCTC	0	0	4	0	0	4	0	3	0	15	252604	AI114950	expressed sequence AI114950	1000001
10	GAGTCCTGGC	6	0	2	2	12	5	0	7	0	9	252688	Raf1	v-raf-1 leukemia viral oncogene 1	5005637
10	ATGTGTTCTG	4	2	2	0	10	0	2	5	10	15	255377	2210403N23Rik	RIKEN cDNA 2210403N23 gene	4005614
10	AGGGGGGGTT	2	0	2	2	2	4	0	0	4	15	255881	-	Mus musculus 9 days embryo whole body cDNA, RIKEN full-length enriched library, clone:D030064A17 product:hypothetical protein, full insert sequence.	2000518
10	CTGGGAGGGG	2	2	5	0	2	2	2	7	0	11	257743	Epb4.9	erythrocyte protein band 4.9	5005590
10	AAGACTTGAG	0	0	0	0	0	0	0	0	0	4	258886	-	ESTs	2000506
10	CGCGCTCTCT	0	0	0	2	4	2	2	3	6	11	259140	A230070D14Rik	RIKEN cDNA A230070D14 gene	2000505
10	GAGCTCAAAA	2	0	4	0	14	5	6	5	2	11	259214	E130012P22Rik	RIKEN cDNA E130012P22 gene	4002529
10	GGGGCCACTT	0	0	0	2	4	2	4	0	4	11	260682	B930037P14Rik	RIKEN cDNA B930037P14 gene	3001544
10	GCCAAGATGC	0	0	2	0	4	2	4	0	2	11	268156	2310040G17Rik	RIKEN cDNA 2310040G17 gene	4005542
10	GAAAGGGCTG	9	7	4	0	12	9	4	7	6	15	268471	2510006D16Rik	RIKEN cDNA 2510006D16 gene	2000550
10	ACTACCATCA	6	0	0	0	10	2	8	3	0	15
10	ACTGCCCTCC	4	2	2	0	2	4	0	2	0	11
10	AGGCTGCTGT	0	0	0	0	2	0	0	0	0	11
10	CCCCCGTACA	2	0	0	2	14	4	2	13	0	20
10	CCCCTATTAA	4	0	0	0	47	2	0	3	6	41
10	GCTTGCCCTC	0	0	0	4	10	7	2	5	2	15
10	TCCCATTAAG	0	2	2	0	12	2	2	0	0	9
10	TCCCCCGTAC	0	0	0	2	8	5	0	12	0	20
10	TCCCCGACAT	4	0	0	2	10	2	0	5	0	17
10	TCCCCGGTAC	6	2	4	2	12	5	2	22	8	32
10	TCCCCGTAAT	2	2	4	0	31	2	2	8	0	26
10	TCCCCGTACG	2	0	0	0	10	2	2	7	2	11
10	TCCCCGTGCA	0	0	0	0	4	0	0	2	4	11
10	TCCCCTATTA	4	0	0	0	22	9	0	12	4	30
10	TCCCCTTACA	4	0	0	0	4	2	0	2	0	11
10	TCCCGTACAT	41	9	24	4	155	41	14	100	29	307
10	TCCCTGTACA	6	2	0	0	16	2	2	7	6	20
10	TCCCTGTTAA	0	0	0	0	10	0	0	0	2	11
10	TCCTCGTACA	2	2	0	0	12	4	0	3	2	22
10	TCTCCGTACA	6	0	2	2	4	7	0	5	2	33
10	TGCCCGTACA	2	2	0	0	0	0	0	2	0	11
10	TGCCTATTAA	0	2	2	0	12	4	0	5	0	13
11	GGTAAGTGTG	51	33	24	33	28	21	18	2	0	0	8552	Birc5	baculoviral IAP repeat-containing 5	5004621	8552 baculoIral IAP repeat-containing 5
11	TCAAACTTGG	90	69	103	87	33	70	99	48	33	6	741	Fabp5	fatty acid binding protein 5, epidermal	4002711	741 fatty acid binding protein 5, epidermal
11	TTATGGAATT	41	98	80	76	33	42	58	12	10	2	6417	Cd24a	CD24a antigen	4003837	6417 CD24a antigen
11	AATTGGTTCA	11	16	9	13	4	5	0	0	0	0	5458	Chaf1b	chromatin assembly factor 1, subunit B (p60)	5003539	5458 Chaf1b chromatin assembly factor 1, subunit B (p60)
11	CTTACATTTC	34	20	11	27	12	19	14	10	8	0	4105	Lmnb1	lamin B1	4003505	4846 lamin B1
11	TGTTTAAATG	11	0	4	11	2	12	6	0	0	0	45753	6530401L14Rik	RIKEN cDNA 6530401L14 gene	4002515	45753 KIAA0013
11	TATATATTTG	6	4	4	7	2	5	0	0	0	0	4541	Sox2	SRY-box containing gene 2	3001564	4541 SRY-box containing gene 2
11	GTGAGTGTTT	21	0	9	15	2	0	4	0	0	0	40715	1110038H03Rik	RIKEN cDNA 1110038H03 gene	2000507	40715 ESTs
11	TGCTGGACGT	19	13	20	22	10	23	10	8	4	4	38016	Srebf2	sterol regulatory element binding factor 2	2000527	38016 Sterol regulatory element binding factor 2
11	TCCCCCTCAA	62	82	47	60	0	0	0	0	2	7	260413	-	Mus musculus, clone IMAGE:1230530, mRNA	2000520	35829 Mus musculus mRNA for erythroid differentiation regulator, partial
11	TCGCAGTAAT	15	15	0	15	4	12	8	0	6	0	35584	Skp2	S-phase kinase-associated protein 2 (p45)	3001579	35584 Skp2 S-phase kinase-associated protein 2 (p45)
11	TTTTTGAAAA	8	6	4	13	2	11	0	0	0	0	3488	Stk12	serine/threonine kinase 12	3001509	3488 Aurkb aurora kinase B
11	TGCAACCACC	11	4	7	7	0	7	4	0	0	0	210134	4732464A07Rik	RIKEN cDNA 4732464A07 gene	1000001	34546 DNA segment, Chr 17, ERATO Doi 441, expressed/HN1 (Hematological and Neurological expressed sequence 1)
11	GTCTACAAGG	17	11	5	7	2	5	10	3	2	0	3406	Tcfe2a	transcription factor E2a	2000510	3406 transcription factor E2a
11	TTACAAGCCT	26	38	20	44	20	23	10	5	14	2	3049	Cks1	CDC28 protein kinase 1	4006647	3049 Cks1 CDC28 protein kinase 1
11	AATGATAAAA	13	31	22	31	8	16	12	7	4	2	29363	Nol5a	nucleolar protein 5A	3002633	29363 Nol5a nucleolar protein 5A
11	GCCCGGGAAT	499	330	274	604	320	327	353	225	246	70	5290	Popdc3	popeye domain containing 3	3001843	276337 ribosomal protein L17
11	TGTTAAGATG	11	26	29	27	20	14	6	7	2	2	258525	E430007M08Rik	RIKEN cDNA E430007M08 gene	2000523	258525 chromobox HP1
11	TTTTATTTGT	9	22	15	13	10	12	2	0	0	2	258146	G3bp-pending	Ras-GTPase-activating protein SH3-domain binding protein	4002527	258146 Mus musculus mRNA for ras-GTPase-activating protein SH3-domain binding protein, complete cds 34012 ESTs
11	GATAAAGAAA	9	7	0	6	0	11	0	0	0	0	246752	Solt	SoxLZ/Sox6 leucine zipper binding protein in testis	4002536	246752 SoxLZ/Sox6 leucine zipper binding protein in testis
11	AGAATGACAG	17	24	29	22	8	14	16	13	4	2	246200	1500026D16Rik	RIKEN cDNA 1500026D16 gene	5005569	246200 AYP1/hypothetical Copper amine oxidase, domains 1 and 2 structure containing protein
11	CGCCCTGGGA	15	2	5	16	10	16	2	0	0	0	24337	Topk-pending	T-LAK cell-originated protein kinase	5006587	24337 PDZ-binding kinase
11	GTTGAAGTAA	15	15	15	33	14	14	8	3	2	7	24219	1810037I17Rik	RIKEN cDNA 1810037I17 gene	5004602	24219 ESTs
11	CCCCAGGACT	8	7	18	15	4	9	4	3	0	0	234165	2610318N02Rik	RIKEN cDNA 2610318N02 gene	3001518	234165 mPar3
11	GCAGTCTGAC	19	22	33	26	28	19	8	0	0	0	22288	Ccnd1	cyclin D1	1000003	22288 cyclin D1
11	GTCCAGGAAA	92	195	163	297	149	188	59	8	0	0	22288	Ccnd1	cyclin D1	3001562	22288 cyclin D1
11	TTCAAGTTTT	11	26	18	38	22	14	16	2	0	4	22288	Ccnd1	cyclin D1	3001606	22288 cyclin D1
11	GGGTTTTTAT	41	115	87	76	39	58	58	35	19	7	21054	Nsep1	nuclease sensitive element binding protein 1	4007700	21054 Y box protein 1
11	TCAAGATTTT	8	13	9	9	0	9	8	3	0	0	2025	Smn	survival motor neuron	5005558	2025 survival motor neuron
11	AGGCATTGAA	15	13	13	16	6	5	8	0	0	0	196148	Nutf2	nuclear transport factor 2	1000003	196148 NUCLEAR TRANSPORT FACTOR 2
11	ATACAATAAA	23	69	34	62	12	14	24	3	2	0	196148	Nutf2	nuclear transport factor 2	4005618	196148 NUCLEAR TRANSPORT FACTOR 2
11	GTGGTTGAAA	28	24	24	62	18	19	18	12	4	4	196081	Ppil1	peptidylprolyl isomerase (cyclophilin)-like 1	2000526	196081 Ppil1 peptidylprolyl isomerase (cyclophilin)-like 1
11	TGGCAGCATA	15	9	11	18	10	16	10	5	0	2	182193	Pkmyt1-pending	membrane-associated tyrosine-and threonine-specific cdc2-inhibitory kinase	3002003	182193 membrane-associated tyrosine-and threonine-specific cdc2-inhibitory kinase (
11	GCAGGCACTC	631	638	641	837	355	433	323	223	392	52	1703	Tubb5	tubulin, beta 5	5011860	1703 Tubulin, beta 5
11	AGTCCTGGAT	24	13	15	26	10	11	18	8	10	2	16421	Hmgb1	high mobility group box 1	5004618	16421 high mobility group box 1
11	TACGAAAATG	11	16	4	6	6	7	14	2	0	0	1571	Cdh11	cadherin 11	5003564	1571 cadherin 11
11	GAAATGGCCT	23	7	13	18	12	12	12	5	0	2	153457	2810406C15Rik	RIKEN cDNA 2810406C15 gene	5008611	153457 chromosome condensation-related SMC-associated protein 1
11	TGTGTAGTGC	9	6	9	7	4	4	0	3	0	0	14547	Cbx2	chromobox homolog 2 (Drosophila Pc class)	3001550	14547 Chromobox homolog 2
11	GGATTTGGCT	447	401	460	569	300	304	262	203	163	69	14245	Rplp2	ribosomal protein, large P2	4008241	14245 Ribosomal protein, large P2
11	GATTTCTGTC	73	58	54	53	26	33	38	13	21	4	140804	Gng5	guanine nucleotide binding protein (G protein), gamma 5 subunit	3002667	140804 guanine nucleotide binding protein (G protein), gamma 5
11	ATTCTCCAGT	323	230	228	227	173	141	182	100	62	56	140380	Rpl23	ribosomal protein L23	4003915	140380 Mus musculus ribosomal protein L23 (Rpl23) mRNA, complete cds
11	CACATATGGT	13	11	5	13	6	4	2	5	4	0	140380	Rpl23	ribosomal protein L23	4004543	140380 Mus musculus ribosomal protein L23 (Rpl23) mRNA, complete cds
11	GTGATGTAAT	24	16	16	36	33	19	18	7	4	0	124	Tmpo	thymopoietin	2000564	124 thymopoietin
11	TGACTTTTCT	24	9	15	47	24	25	22	8	6	4	12236	Zfp207	zinc finger protein 207	5003610	12236 zinc finger protein 207
11	ACTAACTGTG	41	46	38	69	35	23	34	10	27	7	12145	Rbbp4	retinoblastoma binding protein 4	4002726	12145 retinoblastoma binding protein 4
11	TATGCAAACT	9	2	7	15	0	4	2	0	2	0	11738	Stk6	serine/threonine kinase 6	3005168	11738 serine/threonine kinase 6
11	AAGTCCTTCA	2	0	2	2	0	0	2	0	0	0	35089	Prcc	papillary renal cell carcinoma (translocation-associated)	5004510	1135 carboxypeptidase A
11	TGATGTATAT	13	26	25	38	10	11	16	3	12	0	110	Idb3	inhibitor of DNA binding 3	4003630	110 inhibitor of DNA binding 3
11	GTGAAACTAA	479	270	183	611	163	225	277	120	113	54	66	Rps4x	ribosomal protein S4, X-linked	3001593
11	TTCAACACTT	11	9	13	16	4	9	6	2	6	2	186	1300011C24Rik	RIKEN cDNA 1300011C24 gene	5003621
11	GTGACGGCTG	11	0	2	16	4	0	4	3	2	0	254	Tpt1	tumor protein, translationally-controlled 1	1000002
11	TGGGTTGTCT	963	1190	1233	1759	724	713	755	360	317	150	254	Tpt1	tumor protein, translationally-controlled 1	4003632
11	CATCTTCGCC	6	20	9	11	6	11	12	2	4	0	265	Rps25	ribosomal protein S25	1000021
11	GCCGCGGCCC	15	4	11	13	2	5	6	5	2	0	372	Rps26	ribosomal protein S26	1000003
11	TAAAGAGGCC	417	233	199	286	200	217	186	122	85	43	372	Rps26	ribosomal protein S26	5008081
11	TTTGCTACAA	68	53	58	46	22	33	40	33	23	9	880	Eif3s6	eukaryotic translation initiation factor 3, subunit 6	3001727
11	TGAGACAAGG	4	4	5	11	4	5	4	2	2	0	1022	Cdc42	cell division cycle 42 homolog (S. cerevisiae)	2000604
11	AACCAAAAAA	4	13	9	16	8	5	8	5	0	4	1109	Wbp1	WW domain binding protein 1	2001008
11	AACCAGCAAA	8	27	38	35	10	5	18	10	10	0	1109	Wbp1	WW domain binding protein 1	5003511
11	AAGTAAAGCG	60	53	72	71	35	30	38	27	25	11	1164	Sec61g	SEC61, gamma subunit (S. cerevisiae)	5005799
11	AGAGTAATCA	28	77	49	104	31	19	28	35	10	0	1222	Gap43	growth associated protein 43	1000006
11	GAGAAAGTCT	58	40	51	55	39	48	56	22	12	0	1775	Hn1	hematological and neurological expressed sequence 1	5006748
11	TGCCTACAGT	13	15	2	13	2	7	0	8	2	0	1815	Ctps	cytidine 5'-triphosphate synthase	5003565
11	ATTAAAAAAA	2	11	4	9	0	2	2	0	0	0	1978	Cte1	cytosolic acyl-CoA thioesterase 1	4002510
11	GAAAGGAAAC	38	18	18	20	6	19	6	8	4	0	2265	Snrp1c	U1 small nuclear ribonucleoprotein 1C	5004636
11	GATGTGGCTG	167	120	134	147	79	67	36	37	65	15	2718	Eef1b2	eukaryotic translation elongation factor 1 beta 2	5006876
11	CCCAGCCTAA	8	2	0	13	4	5	0	3	0	0	2923	Il2rg	interleukin 2 receptor, gamma chain	1000002
11	TGAGTCTTCT	11	4	7	2	4	7	6	2	0	0	2981	Vrk1	vaccinia related kinase 1	3002524
11	GGCTTCGGTC	533	323	384	458	292	297	309	222	2	143	3158	Rplp1	ribosomal protein, large, P1	3003099
11	TGTAGTGTAA	434	297	315	347	126	143	182	80	81	52	3381	Rps8	ribosomal protein S8	5011002
11	CCAGAACAGA	270	231	252	198	132	165	182	122	85	63	3487	Rpl30	ribosomal protein L30	5003844
11	GGTCTAATTT	23	33	20	27	12	11	16	18	6	4	3670	Cct2	chaperonin subunit 2 (beta)	5007897
11	GACTTTATAA	2	11	4	4	4	2	6	0	2	0	3970	Elavl4	ELAV (embryonic lethal, abnormal vision, Drosophila)-like 4 (Hu antigen D)	4004526
11	AGTGGTCAAG	13	7	11	15	2	5	10	3	2	2	4024	Cfl1	cofilin 1, non-muscle	1000003
11	TATCCAGTTG	11	15	13	35	20	7	4	5	4	0	4172	Slbp	stem-loop binding protein	5003709
11	CAAATTAAAA	6	7	5	16	8	11	4	2	0	0	4189	Ccna2	cyclin A2	2000511
11	CAAATTAACC	23	22	31	35	8	25	16	2	2	4	4189	Ccna2	cyclin A2	4003564
11	CACTGCATTT	11	7	13	13	8	7	0	0	0	0	4451	Hes1	hairy and enhancer of split 1 (Drosophila)	3002513
11	CTTTGTGCTT	9	6	4	13	2	7	2	0	0	0	4502	Mcmd	mini chromosome maintenance deficient (S. cerevisiae)	2001072
11	TAAATATTAT	6	13	15	22	2	4	10	0	0	0	4761	Cdc2a	cell division cycle 2 homolog A (S. pombe)	5005674
11	CTAATAAAGC	244	137	187	297	135	190	161	123	94	41	4890	Fau	Finkel-Biskis-Reilly murine sarcoma virus (FBR-MuSV) ubiquitously expressed (fox derived)	4006982
11	ATGTACTCGG	13	20	11	18	12	11	6	2	10	2	6065	Impdh2	inosine 5'-phosphate dehydrogenase 2	5003759
11	TGAAATAAAC	101	60	45	118	26	48	56	15	8	6	6343	Npm1	nucleophosmin 1	4004393
11	TTTTAACCTT	11	15	11	16	8	5	2	7	2	0	6343	Npm1	nucleophosmin 1	3002696
11	ATGTAATAAA	6	11	4	6	2	4	4	0	0	0	8155	Tgif	TG interacting factor	3002621
11	GCTATAATAA	23	69	42	60	20	18	30	27	15	7	8911	Psmb5	proteasome (prosome, macropain) subunit, beta type 5	5006706
11	ACGCGAAAAC	28	15	15	27	16	12	22	8	8	6	10702	Cacybp	calcyclin binding protein	4002567
11	TACCACTGAA	21	15	16	7	6	14	14	8	6	2	11333	LOC269400	hypothetical protein LOC269400	2000519
11	TTTATATAAA	8	18	16	15	4	7	10	5	4	0	12481	Cetn3	centrin 3	3004078
11	TCCTGTAAAT	47	69	34	82	14	33	36	3	19	13	12508	Kpna2	karyopherin (importin) alpha 2	5006771
11	GGATTTGGCC	4	16	2	16	2	0	0	3	0	0	12912	Shyc	selective hybridizing clone	3001514
11	ATAGTAAGCT	43	44	56	33	14	30	36	25	15	2	13194	Fscn1	fascin homolog 1, actin bundling protein (Strongylocentrotus) purpuratus)	4002646
11	AAGGAGTTAC	2	11	0	9	0	0	0	3	0	0	13886	Sui1-rs1	suppressor of initiator codon mutations, related sequence 1 (S. cerevisiae)	2000503
11	GTGTAATAAG	120	93	94	96	57	86	109	50	44	19	16767	Hnrpa2b1	heterogeneous nuclear ribonucleoprotein A2/B1	3002010
11	AAAGACTGAA	19	0	5	22	6	9	12	8	2	2	18298	Pin4	protein (peptidyl-prolyl cis/trans isomerase) NIMA-interacting, 4 (parvulin)	2000505
11	CTGCACTTTT	28	31	58	33	26	23	26	2	0	0	18923	Mcmd7	mini chromosome maintenance deficient 7 (S. cerevisiae)	4002939
11	GCAATAAATG	77	71	36	58	37	49	58	43	27	2	19016	Dbn1	drebrin 1	2000520
11	TTCATTATAA	85	53	49	56	69	56	73	32	14	7	19187	Ptma	prothymosin alpha	4007131
11	AGATGTATTT	8	11	7	11	4	9	10	5	2	0	21356	Mrpl18	mitochondrial ribosomal protein L18	4004654
11	TGTTAGCTCC	13	9	2	4	2	4	8	0	4	0	21667	Psmd12	proteasome (prosome, macropain) 26S subunit, non-ATPase, 12	4002525
11	TACATTTTCA	36	106	118	111	33	37	44	17	12	4	21764	Snrpg	small nuclear ribonucleoprotein polypeptide G	5004692
11	TAAGATTTAA	17	13	5	9	10	12	4	3	0	0	21873	Ris2	retroviral integration site 2	5008749
11	AAGTTTGTTT	4	27	2	16	2	12	8	0	2	2	24105	Nde1	nuclear distribution gene E homolog 1 (A nidulans)	3001612
11	AGTAAGGACT	11	4	0	11	0	4	2	3	4	0	25120	Hunk	hormonally upregulated Neu-associated kinase	3003028
11	TAGTTCCAAC	8	6	7	13	8	2	10	3	2	2	25610	4932431F02Rik	RIKEN cDNA 4932431F02 gene	3003628
11	TTTTTAAATG	6	11	2	9	6	2	12	3	2	0	25994	2010321M09Rik	RIKEN cDNA 2010321M09 gene	3002747
11	TTAGATTGTT	19	13	16	15	8	5	22	7	4	4	26412	Smc1l1	SMC (structural maintenance of chromosomes 1)-like 1 (S. cerevisiae)	4002540
11	ACTTTATCAA	8	9	20	20	2	9	6	3	4	0	26865	Mrps6	mitochondrial ribosomal protein S6	4002518
11	TAAATGAGAA	9	7	4	13	6	2	10	3	4	0	27650	D5Ertd679e	DNA segment, Chr 5, ERATO Doi 679, expressed	3001537
11	CTGGGAAAGC	23	20	20	26	10	7	20	13	8	4	27855	Rfc2	replication factor C (activator 1) 2	4005100
11	CCAGGTTATT	38	36	36	55	26	30	24	12	15	4	27858	Nola3	nucleolar protein family A, member 3	5004634
11	ATAATGGATA	13	18	7	9	10	12	12	0	0	0	27927	Hnrpa1	heterogeneous nuclear ribonucleoprotein A1	2000580
11	TGTACTCAAT	278	171	150	196	69	164	141	85	33	15	27927	Hnrpa1	heterogeneous nuclear ribonucleoprotein A1	4005314
11	GTTTTAAGTC	6	6	4	13	0	2	2	0	0	0	28038	D4Ertd421e	DNA segment, Chr 4, ERATO Doi 421, expressed	2003515
11	TCTTCTTTGG	17	16	11	13	4	7	8	8	0	2	28044	Flna	filamin, alpha	3002606
11	AAAAATGTTG	13	11	9	13	2	14	2	8	0	0	28149	3110003A17Rik	RIKEN cDNA 3110003A17 gene	2000505
11	TAACTTTGGA	9	4	11	9	2	5	12	3	2	0	28227	2510025F08Rik	RIKEN cDNA 2510025F08 gene	3001562
11	TTGCTGTGGT	13	11	11	16	10	7	6	3	6	4	29431	1810014L12Rik	RIKEN cDNA 1810014L12 gene	4002613
11	TTCATTATTG	30	15	16	24	4	12	8	5	6	6	29504	Ssfa1	sperm specific antigen 1	4002678
11	TAGCTCAGCA	11	20	13	16	14	11	12	0	6	2	29780	1110054L24Rik	RIKEN cDNA 1110054L24 gene	5005662
11	GCCTAATGTA	404	301	264	282	155	248	256	177	146	85	29896	Rpl21	ribosomal protein L21	4005075
11	ACCTCAGGAA	6	6	9	18	8	2	4	0	2	0	30012	Hdlbp	high density lipoprotein (HDL) binding protein	4006743
11	ATGATGGACA	24	26	16	53	20	18	18	12	10	6	30049	C1qbp	complement component 1, q subcomponent binding protein	5005734
11	TGGATCAGTC	484	317	391	444	196	220	212	202	198	78	30806	Rpl19	ribosomal protein L19	5004928
11	TAAGATTTCA	28	42	25	55	18	37	42	8	12	0	31051	2610003J05Rik	RIKEN cDNA 2610003J05 gene	4002770
11	AAGCAAACAC	9	9	9	7	6	11	6	2	4	0	31236	2810441K11Rik	RIKEN cDNA 2810441K11 gene	4002539
11	AATTTTTCAC	6	11	5	13	4	2	2	0	2	0	35788	Pold2	polymerase (DNA directed), delta 2, regulatory subunit	5003520
11	CTCGAATAAA	9	18	4	7	2	7	12	5	4	0	37676	Zfhx1b	zinc finger homeobox 1b	2001521
11	GCACTGTTAA	13	16	7	9	2	4	6	0	0	0	40715	1110038H03Rik	RIKEN cDNA 1110038H03 gene	1000008
11	GCATAAAAAA	0	6	11	15	0	2	2	0	0	0	41534	1700022C02Rik	RIKEN cDNA 1700022C02 gene	3001506
11	GGAAAGTATG	9	4	9	13	4	9	8	0	0	0	42017	Neurog2	neurogenin 2	1000502
11	GAAACTAAAC	11	6	4	9	4	5	0	3	0	0	42196	Np95	nuclear protein 95	4004742
11	GAATTAACAT	83	108	91	122	18	69	67	32	42	17	42972	Ywhae	tyrosine 3-monooxygenase/tryptophan 5-monooxygenase activation protein, epsilon polypeptide	3001973
11	TGCATATGTC	19	24	27	46	20	18	18	10	10	6	45151	Snrpd3	small nuclear ribonucleoprotein D3	5003564
11	ATTAATCAAA	19	20	4	24	8	7	10	8	0	2	46754	5033402L14Rik	RIKEN cDNA 5033402L14 gene	4003515
11	TAAATTGGAT	9	15	2	13	0	2	4	5	0	0	64201	5033428E16Rik	RIKEN cDNA 5033428E16 gene	4003516
11	AAAATAAAAC	36	29	29	42	4	11	8	5	0	2	87549	Mcmd6	mini chromosome maintenance deficient 6 (S. cerevisiae)	4004752
11	GGGAAACTAA	11	4	0	18	12	5	6	3	0	0	117094	E130119J17Rik	RIKEN cDNA E130119J17 gene	1000025
11	GACAAATAAA	15	15	13	18	8	12	14	7	0	4	141197	Wbp11	WW domain binding protein 11	4004848
11	AACTGTTGGT	9	11	15	6	4	7	6	2	0	0	143908	5930416I19Rik	RIKEN cDNA 5930416I19 gene	4002537
11	GGATCCAAGT	21	16	13	13	2	19	8	5	4	0	148973	1110055B05Rik	RIKEN cDNA 1110055B05 gene	2000505
11	CTAGTCTTTG	503	406	516	544	357	363	347	253	123	96	154915	Rps29	ribosomal protein S29	4004832
11	AAAACTCCAG	4	9	11	15	0	4	6	0	0	0	180003	Rps27a	ribosomal protein S27a	1000022
11	AGCTGGGGTT	21	11	9	18	8	9	6	7	2	6	180458	Rpl13a	ribosomal protein L13a	2000571
11	TGTATTTATA	13	9	16	16	2	16	10	3	4	0	193041	Map3k7ip2	mitogen-activated protein kinase kinase kinase 7 interacting protein 2	5004549
11	ATTTGAAATA	49	71	80	51	10	51	40	13	14	4	196464	Gnai2	guanine nucleotide binding protein, alpha inhibiting 2	4002600
11	GGCTGTTGAA	19	0	15	29	14	25	14	8	6	0	196484	Csrp1	cysteine rich protein 1	4003700
11	TTTTATTTTT	8	4	4	13	8	5	2	2	6	0	204920	8030446C20Rik	RIKEN cDNA 8030446C20 gene	4002537
11	TACTATTTAT	8	11	5	6	0	7	8	2	4	0	205030	4833436O05	hypothetical protein 4833436O05	4005547
11	TGAAACCGCG	19	6	9	22	6	11	14	3	0	0	211070	LOC215866	hypothetical protein LOC215866	3001555
11	CTTAAGGATC	38	20	29	33	20	18	12	12	14	7	212899	1200009K13Rik	RIKEN cDNA 1200009K13 gene	4003893
11	AATTCAATTA	30	26	11	31	14	9	16	13	2	6	219670	Eif4g1	eukaryotic translation initiation factor 4, gamma 1	5003528
11	TATAGAAAAA	23	9	7	18	8	7	16	7	2	0	219671	Sf3b4	splicing factor 3b, subunit 4	5003606
11	GAGTCAGCAA	8	0	4	16	6	7	2	0	2	0	227274	Prc1	protein regulator of cytokinesis 1	5003535
11	ACACTACCAG	13	11	9	9	4	2	0	2	0	0	233844	C330012H03Rik	RIKEN cDNA C330012H03 gene	1000012
11	TAAGAAGCAG	6	0	11	15	4	7	12	0	2	0	246237	5730589K01Rik	RIKEN cDNA 5730589K01 gene	5005630
11	GTGCCATATT	38	35	24	46	4	30	24	13	6	2	246432	Idh2	isocitrate dehydrogenase 2 (NADP+), mitochondrial	4003851
11	ATCAGTGTGC	23	15	7	29	10	11	2	3	10	6	252281	Cnn3	calponin 3, acidic	2000572
11	CAGACTTGGT	36	31	34	38	29	30	18	12	10	6	254587	Dutp	deoxyuridine triphosphatase	4002628
11	CAATGTTACA	13	6	4	7	4	2	6	0	0	2	255073	-	Mus musculus 0 day neonate kidney cDNA, RIKEN full-length enriched library, clone:D630048P19 product:hypothetical protein, full insert sequence.	2000507
11	GACTCTGCCA	26	27	36	20	18	28	20	7	2	2	256858	Dnclc1	dynein, cytoplasmic, light chain 1	1000501
11	CAATAAAGTC	0	13	11	16	0	2	6	3	0	0
11	ATGTCTCAAA	779	723	726	782	351	560	487	215	265	106	197515	Tuba2	tubulin, alpha 2	4006238
12	GACTGACCCT	6	73	0	27	0	0	0	2	0	0	8004	Gabrb3	gamma-aminobutyric acid (GABA-A) receptor, subunit beta 3	1000001	8004 gamma-aminobutyric acid (GABA-A) receptor, subunit beta 3
12	ATGCTGGAGG	0	16	0	0	0	0	0	0	0	0	4381	Satb1	special AT-rich sequence binding protein 1	1000501	4381 special AT-rich sequence binding protein 1
12	GAAAATGAGA	2	687	33	2	6	2	6	8	4	20	11175	425O18-1	hypothetical protein 425O18-1	1000001	3981 COP9 (constitutive photomorphogenic), subunit 6 (Arabidopsis)
12	ACAAAACCAA	0	20	2	2	0	0	0	2	0	9	200196	Il15ra	interleukin 15 receptor, alpha chain	4002513	200196 interleukin 15 receptor, alpha chain
12	TATGTTTTTC	0	15	0	0	0	0	0	0	0	0	172	Lox	lysyl oxidase	3001598
12	GGCATCTCTT	2	15	0	2	0	2	0	0	0	2	314	Galnt4	UDP-N-acetyl-alpha-D-galactosamine:polypeptide N-acetylgalactosaminyltransferase 4	3002007
12	GAATATCTTG	0	18	0	4	0	2	0	2	0	0	809	Jak2	Janus kinase 2	1000002
12	AATGGGTGTT	0	13	2	0	0	0	0	0	0	0	1090	Gpx1	glutathione peroxidase 1	1000001
12	AAAAATGAGA	0	26	0	0	0	0	0	0	0	0	2408	C3ar1	complement component 3a receptor 1	1000002
12	TTCCACTATG	0	15	0	2	0	0	0	0	0	0	5289	Gapd	glyceraldehyde-3-phosphate dehydrogenase	1000008
12	TTGACCTCCA	0	27	0	4	0	0	0	0	0	0	5885	Tm9sf2	transmembrane 9 superfamily member 2	1000002
12	GAAAATGATA	2	33	4	2	0	0	0	0	0	2	7880	Amd1	S-adenosylmethionine decarboxylase 1	1000001
12	TCCCATTGGG	0	18	0	0	0	0	0	0	0	0	10188	Gprk5	G protein-coupled receptor kinase 5	1000001
12	TGTCCTTCTT	0	22	2	2	2	0	0	0	0	0	16775	Rps24	ribosomal protein S24	1000001
12	TTTTTCATTG	0	15	2	0	0	0	0	0	0	2	22718	Xbp1	X-box binding protein 1	1000001
12	TAATAAGCTT	2	16	0	2	0	0	2	0	0	0	29159	D4Bwg0593e	DNA segment, Chr 4, Brigham & Women's Genetics 0593 expressed	3001510
12	ATCTGTCCAT	0	24	2	2	2	0	0	0	0	0	29778	Armet	arginine-rich, mutated in early stage tumors	1000001
12	GTGAATTCAG	0	13	0	0	0	0	0	0	0	0	39040	Mal	myelin and lymphocyte protein, T-cell differentiation protein	1000001
12	TATGTCTTTC	2	15	0	0	0	0	0	0	0	0	64032	MGC18737	hypothetical protein MGC18737	1000001
12	CTCCACTATG	0	51	7	4	2	0	0	2	4	2	82672	-	EST, Moderately similar to POL2_MOUSE Retrovirus-related POL polyprotein [Contains: Reverse transcriptase ; Endonuclease] [M.musculus]	1000501
12	GGAGATCTTT	0	40	0	2	0	2	4	0	0	2	86910	Rnf25	ring finger protein 25	1000005
12	ATCATACAAG	0	15	0	0	0	0	0	0	0	0	103400	A830010M20Rik	RIKEN cDNA A830010M20 gene	1000001
12	TAAAATGAGA	0	11	0	0	0	0	0	0	0	0	122052	-	Mus musculus adult male spinal cord cDNA, RIKEN full-length enriched library, clone:A330077C17 product:unclassifiable, full insert sequence.	1000501
12	ATGATGGTAG	2	22	0	2	4	2	0	2	0	7	124800	E230024E03Rik	RIKEN cDNA E230024E03 gene	1000002
12	CGTGCTATCA	0	11	0	2	0	0	0	0	0	0	125521	Rims2	regulating synaptic membrane exocytosis 2	1000001
12	ATTTTCACTT	0	13	0	0	0	0	0	0	0	2	147693	Rps3	ribosomal protein S3	1000001
12	AACTGACCCT	2	11	0	0	0	0	0	0	0	0	149700	-	Mus musculus 10 days neonate medulla oblongata cDNA, RIKEN full-length enriched library, clone:B830006I20 product:hypothetical protein, full insert sequence.	2001502
12	GTTTTCAGTT	0	11	0	0	0	0	0	0	0	0	154514	Pigb	phosphatidylinositol glycan, class B	1000007
12	TTGCCCTCCA	0	20	0	2	0	0	0	0	0	2	159259	4930432B10Rik	RIKEN cDNA 4930432B10 gene	1000501
12	TGTGTTTTTC	0	11	0	0	0	0	0	0	0	0	172080	-	ESTs	1000501
12	CAGTTTTTAT	0	13	0	4	0	0	0	0	0	0	172664	-	ESTs, Weakly similar to L1 repeat, Tf subfamily, member 23 [Mus musculus] [M.musculus]	1000003
12	CTGACCTCCA	0	26	0	6	0	0	0	0	0	0	196110	Hba-a1	hemoglobin alpha, adult chain 1	1000501
12	TGTACTCTTT	0	20	0	2	0	0	0	2	0	4	197252	-	ESTs, Weakly similar to RIKEN cDNA 9030605E16 [Mus musculus] [M.musculus]	1000003
12	GTGGATGATT	0	20	0	4	0	0	0	0	0	0	206021	2810442O16Rik	RIKEN cDNA 2810442O16 gene	1000001
12	GAAGGAGTTA	6	57	9	0	8	5	6	7	4	19	212861	-	Mus musculus, Similar to L1 repeat, Tf subfamily, member 30, clone MGC:7372 IMAGE:3487559, mRNA, complete cds	1001001
12	CGTTTAGCAA	0	11	0	0	0	0	0	2	0	0	216622	-	ESTs, Moderately similar to L1 repeat, Tf subfamily, member 18 [Mus musculus] [M.musculus]	1000001
12	TAGAAGAATG	2	24	2	7	0	2	0	0	2	6	217761	-	ESTs	1000004
12	TGCACAGCTT	0	13	0	0	0	0	0	3	0	0	220885	Ncdn-pending	neurochondrin	1000002
12	GTGCACCTGA	0	24	4	0	0	0	0	0	0	0	233825	Hbb-b1	hemoglobin, beta adult major chain	3001649
12	TGGTTTTTGT	0	36	2	0	0	2	2	0	0	2	234850	Col3a1	procollagen, type III, alpha 1	1000003
12	AAAGGAGTTA	0	18	0	0	0	0	0	3	2	2	237612	-	ESTs	1000001
12	GGAAATGAGA	0	15	0	0	0	0	0	0	0	0	242698	-	ESTs	1000002
12	TTTCTCATTG	0	22	2	0	0	0	0	0	0	2	256978	-	ESTs, Highly similar to A48066 protein-tyrosine-phosphatase (EC 3.1.3.48), receptor type kappa precursor - mouse [M.musculus]	1000501
12	CATCCTATCA	0	16	2	0	0	2	0	0	0	4	257376	-	Mus musculus 9.5 days embryo parthenogenote cDNA, RIKEN full-length enriched library, clone:B130047O12 product:ALKYL-DIHYDROXYACETONEPHOSPHATE SYNTHASE homolog [Rattus norvegicus], full insert sequence.	1000001
12	TGTAGTCTTT	0	11	0	0	0	0	0	0	0	0	259718	Cdk7	cyclin-dependent kinase 7 (homolog of Xenopus MO15 cdk-activating kinase)	1000001
12	TGTGCTATCA	0	11	0	0	0	0	0	0	0	0	260852	-	Mus musculus 0 day neonate thymus cDNA, RIKEN full-length enriched library, clone:A430066G09 product:LNV homolog [Mus musculus], full insert sequence.	1000006
12	ACTTTCAGTT	0	15	0	0	0	0	0	0	0	0
12	ATTTACAGTT	0	11	0	0	0	0	0	0	0	0
12	ATTTTCAGTT	2	390	7	0	0	2	0	2	0	17
12	CCTGACCTAA	0	13	2	0	0	0	0	0	2	2
12	CGTGCTATCG	4	27	0	4	0	0	0	2	0	0
12	TATAGTCTTT	2	40	0	11	0	0	0	2	0	0
12	TATCCTATCA	0	26	2	0	0	0	0	0	0	0
12	TCCTACAGTG	0	31	5	0	0	2	0	0	0	7
12	TGGCCCATAC	0	35	2	15	0	0	0	0	0	0
13	CTTAAATCTT	2	2	5	2	2	16	8	13	2	0	903	Btg2	B-cell translocation gene 2, anti-proliferative	3001598	903 B-cell translocation gene 2, anti-proliferative
13	GGGTCAAAGG	23	4	31	38	51	41	30	12	37	24	89136	H3f3a	H3 histone, family 3A	4002732	89136 H3 histone, family 3A
13	GTGTGTGGGT	2	6	15	9	20	9	6	23	6	6	9845	Rps27	ribosomal protein S27	2000550	8180 Dpysl3 dihydropyrimidinase-like 3
13	GTGACAGCTT	6	6	9	4	18	12	4	12	6	7	6822	Edr1	early development regulator 1 (homolog of polyhomeotic 1)	2000538	6822 Mph1
13	TGGCTGTTGC	6	6	7	0	10	7	2	18	0	4	6822	Edr1	early development regulator 1 (homolog of polyhomeotic 1)	5003516	6822 Mph1
13	CGCTCCAGCC	2	0	2	0	6	2	4	2	0	4	5027	Ezh1	enhancer of zeste homolog 1 (Drosophila)	5003565	5027 Enhancer of zeste homolog 1
13	CACTGTCCCT	8	7	15	9	20	18	26	43	12	7	4919	D0H4S114	DNA segment, human D4S114	3001586	4919 D0H4S114 DNA segment, human D4S114
13	TCCTCGGTGT	2	0	5	2	6	7	2	3	2	4	488	Selel	selectin, endothelial cell, ligand	4003059	488 ESTs
13	TCCGCTTGGT	0	0	4	2	4	5	8	2	0	2	4605	Tbx2	T-box 2	1000001	4605 T-box 2
13	GTAAATGCAA	8	2	2	0	4	11	10	7	4	4	46019	Ggtb3	galactosyltransferase 3 beta 1, 4	4002536	46019 Wdfy3 WD repeat and FYVE domain containing 3
13	TGGATGCCTG	8	0	2	6	22	7	12	10	2	7	4524	Ldb1	LIM domain binding 1	5003568	4524 LIM domain binding 1
13	TTTGCTGTGT	2	4	4	6	10	11	10	5	6	4	43871	0710005M05Rik	RIKEN cDNA 0710005M05 gene	3003601	43871 Trim35 tripartite motif-containing 35
13	CTGGGATCAT	4	0	11	2	20	11	14	8	6	6	43640	4921506J03Rik	RIKEN cDNA 4921506J03 gene	2000553	43640 ESTs
13	CGTCACTGCC	4	6	0	2	14	11	8	12	6	13	42855	Ptov1	prostate tumor over expressed gene 1	4003556	42855 Prostate tumor over expressed gene 1
13	AATCAAAAAG	2	0	0	0	2	9	4	0	2	0	41891	2310034L04Rik	RIKEN cDNA 2310034L04 gene	2000510	41891 ESTs, Weakly similar to T08D2.6 [C.elegans]
13	GGAGCTCCGG	17	2	0	7	16	21	26	18	15	9	4079	MGC25614	hypothetical protein MGC25614	3001507	4079 1110038H03Rik RIKEN cDNA 1110038H03 gene
13	CCCTCTCTCA	0	0	0	0	2	2	0	0	0	0	40322	Slit1	slit homolog 1 (Drosophila)	3002507	40322 Slit1
13	CCAGCCTGTG	4	0	7	0	16	9	12	8	2	9	43777	Rgl2	ral guanine nucleotide dissociation stimulator,-like 2	2000521	3869 paired related homeobox 1
13	TTGCTGGTTT	2	2	5	2	12	14	10	8	6	2	38582	2810037O22Rik	RIKEN cDNA 2810037O22 gene	2000504	38582 ESTs
13	CAGAGAGAGA	2	0	0	4	8	11	8	0	4	4	36879	Cltb	clathrin, light polypeptide (Lcb)	1000003	36879 Cltb clathrin, light polypeptide (Lcb)
13	AAGCTGCAGG	2	9	2	15	22	7	14	8	0	9	3499	Rax	retina and anterior neural fold homeobox	4004006	3499 Rax Retina and anterior neural fold homeobox
13	TGATGGAATG	6	6	11	11	14	26	20	23	2	2	34404	Sema4g	sema domain, immunoglobulin domain (Ig), transmembrane domain (TM) and short cytoplasmic domain, (semaphorin) 4G	5003530	34404 Sema domain, immunoglobulin domain (Ig), transmembrane domain (TM) and short cytoplasmic domain, (semaphorin) 4G
13	TGGGAAATGA	8	2	5	6	4	23	8	15	6	7	34385	AI450344	expressed sequence AI450344	3003648	34385 KIAA1376/upregulated by 1,25-dihydroxyItamin D-3; thioredoxin interacting factor homolog
13	AAAGCAGTGC	9	2	5	2	6	9	14	12	6	6	34216	Ulk1	Unc-51 like kinase 1 (C. elegans)	3003591	34216 Unc-51 like kinase 1 (C. elegans)
13	GCTTGTGGGC	4	0	7	7	18	30	30	23	4	13	44857	-	Mus musculus 10 days neonate cortex cDNA, RIKEN full-length enriched library, clone:A830095F23 product:unknown EST, full insert sequence.	2000505	34130 1700025G04Rik: RIKEN cDNA 1700025G04 gene
13	TGGCTCTGTG	2	0	2	9	8	11	12	7	2	4	44857	-	Mus musculus 10 days neonate cortex cDNA, RIKEN full-length enriched library, clone:A830095F23 product:unknown EST, full insert sequence.	1000005	34130 1700025G04Rik: RIKEN cDNA 1700025G04 gene
13	TGGGCATAGC	0	2	2	4	14	12	12	3	6	6	34113	Sorcs2-pending	VPS10 domain receptor protein SORCS 2	4003536	34113 VPS10 domain receptor protein SORCS 2
13	CTGTCAGTGG	0	2	2	2	14	4	4	10	2	4	46062	Sftpa	surfactant associated protein A	4002513	33840 ESTs/KIAA1036 weak similarity to 5'exonucleotidase
13	TACCCGCCGT	0	0	0	0	2	2	0	0	0	0	3141	Ccnd2	cyclin D2	2000532	3141 cyclin D2
13	TACAGTATAA	0	0	0	0	4	7	6	5	0	2	3092	Inhbb	inhibin beta-B	3001559	3092 inhibin beta-B
13	TTCCCCACCC	28	20	29	62	82	70	61	47	19	13	29759	Maz	MYC-associated zinc finger protein (purine-binding transcription factor)	2000522	29759 MYC-associated zinc finger protein (purine-binding transcription factor)
13	ACAAAGGTTA	13	9	4	9	22	30	18	7	10	0	29187	Lmo4	LIM domain only 4	4002578	29187 Lmo4 LIM domain only 4
13	GCCAGGACTG	2	2	0	0	4	0	6	10	0	0	28338	Pcnxl3	pecanex-like 3 (Drosophila)	4002536	28338 Pecanex-like 3
13	TGCATTGCTG	4	4	7	2	14	26	12	20	2	11	22145	2310076K21Rik	RIKEN cDNA 2310076K21 gene	3002594	275714 ESTs, Highly similar to AF151885_1 CGI-127 protein [H.sapiens]
13	GGAGCACTGG	2	2	0	4	8	7	4	3	6	7	732	1110001H19Rik	RIKEN cDNA 1110001H19 gene	4002574	272927 Dpm3 dolichyl-phosphate mannosyltransferase polypeptide 3
13	GTTTTCATTT	2	7	7	4	12	16	10	12	6	11	29092	5730408C10Rik	RIKEN cDNA 5730408C10 gene	4002602	267395 5730408C10Rik RIKEN cDNA 5730408C10 gene
13	GTCGGTTGTA	0	0	5	2	4	11	0	5	2	2	259333	-	Mus musculus 12 days embryo spinal cord cDNA, RIKEN full-length enriched library, clone:C530050K14 product:hypothetical protein, full insert sequence.	2000510	259333 splicing factor 4
13	TGGTCTCTTA	9	2	4	4	6	14	10	10	6	2	29579	-	ESTs, Moderately similar to T08781 hypothetical protein DKFZp586L1220.1 - human (fragment) [H.sapiens]	2000512	239070 ESTs
13	ATTCCGAAGA	0	0	0	0	0	4	0	0	0	0	2380	Npas2	neuronal PAS domain protein 2	3001512	2380 neuronal PAS domain 2
13	GTCACTCCCC	6	9	9	4	8	21	16	8	6	7	23739	0610041O14Rik	RIKEN cDNA 0610041O14 gene	4004171	23739 XAB2/HCNP
13	TGATGCTAAC	4	6	9	0	20	9	10	10	10	4	24465	D130026O08Rik	RIKEN cDNA D130026O08 gene	4002521	219755 Rho GTPase-activating protein
13	CAAATCCAAA	21	6	31	4	104	164	59	35	42	46	215653	-	Mus musculus, Similar to phospholipase C-like 1, clone MGC:38927 IMAGE:5362631, mRNA, complete cds	1000001	215653 PLC-like
13	ATGGTGGATT	2	11	16	7	26	11	20	12	10	2	2137	Sin3b	transcriptional regulator, SIN3B (yeast)	4004619	2137 transcriptional regulator, SIN3B (yeast)
13	CACTGAGTGT	28	9	9	20	49	39	44	50	35	15	201653	1110068E11Rik	RIKEN cDNA 1110068E11 gene	5004667	201653 ESTs
13	AAGGTAGGTT	6	2	5	0	4	7	0	8	2	0	266645	9130023P14Rik	RIKEN cDNA 9130023P14 gene	3001544	196630 ESTs
13	AAAAGCAAGA	9	4	9	4	12	14	2	13	4	6	18516	H3f3b	H3 histone, family 3B	2000526	18516 H3 histone, family 3B
13	GGAGTAAGAA	36	57	94	40	114	100	73	118	62	39	18516	H3f3b	H3 histone, family 3B	5005977	18516 H3 histone, family 3B
13	TTTCTGTATG	23	13	25	31	67	51	24	67	21	28	18516	H3f3b	H3 histone, family 3B	3001911	18516 H3 histone, family 3B
13	CATACTCCAT	11	4	9	2	43	32	18	40	17	19	17898	Cirbp	cold inducible RNA binding protein	4003580	17898 cold inducible RNA-binding protein
13	GCTTGCTCAA	0	2	4	4	12	12	2	13	2	7	17898	Cirbp	cold inducible RNA binding protein	1000006	17898 cold inducible RNA-binding protein
13	TCTTCGGTAA	0	2	4	2	2	11	0	5	4	0	17898	Cirbp	cold inducible RNA binding protein	1000501	17898 cold inducible RNA-binding protein
13	TCACAGCTGT	4	0	2	4	4	21	8	5	10	0	16596	Btg1	B-cell translocation gene 1, anti-proliferative	2000525	16596 B-cell translocation gene 1, anti-proliferative
13	GAGATTCAGT	4	0	0	2	6	7	8	5	4	6	1469	Ptpn12	protein tyrosine phosphatase, non-receptor type 12	3001538	1469 protein tyrosine phosphatase, non-receptor type 12
13	GGGGGAGTGG	15	18	24	29	100	41	42	47	15	2	140956	Nnat	neuronatin	5006560	140956 neuronatin
13	CTGTGTGGCC	0	0	2	0	2	12	2	2	2	0	1361	Cga	glycoprotein hormones, alpha subunit	4002509	1361 glycoprotein hormones, alpha subunit
13	CAAGAGGCAC	24	20	22	36	37	62	34	65	38	19	202734	Mgea5	meningioma expressed antigen 5 (hyaluronidase)	2000533	122725 Meningioma expressed antigen 5 (hyaluronidase)
13	TCCCTGTAGT	4	2	5	2	16	4	14	13	6	11	102496	Ndfip1	Nedd4 family interacting protein 1	3001570	102496 Nedd4 WW binding protein 5
13	GGATGTAGAG	0	2	5	4	6	7	6	2	4	0	10082	Hip2	huntingtin interacting protein 2	5004583	10082 Hip2/ubiquitin conjugating enzyme
13	TAAATCCAAA	2	0	2	4	4	30	4	8	4	7	254	Tpt1	tumor protein, translationally-controlled 1	2000502
13	GAACCCTGAG	9	4	11	7	20	12	8	13	4	13	460	Supt5h	suppressor of Ty 5 homolog (S. cerevisiae)	5003709
13	TGCCGTTTTG	2	6	7	0	10	14	2	7	6	7	667	Gstm5	glutathione S-transferase, mu 5	5006594
13	CAGGAGGAGT	6	4	0	6	12	5	10	3	0	9	709	Grp58	glucose regulated protein	5005564
13	AGTACATTCA	9	2	4	7	18	5	8	15	4	0	831	Ssr4	signal sequence receptor, delta	3001515
13	CGCGGACTAG	9	0	7	7	20	5	8	13	2	11	1175	Jund1	Jun proto-oncogene related gene d1	4004030
13	CTGCCCTCCA	6	4	0	2	4	0	0	12	0	0	1303	Ppard	peroxisome proliferator activator receptor delta	1000001
13	TTTCTCCTTA	6	2	4	2	6	12	8	3	0	6	1963	Srrm1	serine/arginine repetitive matrix 1	2000534
13	TGAGCAGGAC	11	7	7	4	12	16	4	12	6	7	2408	C3ar1	complement component 3a receptor 1	3001527
13	GGAAGTGGTG	4	0	4	0	8	4	8	12	2	7	2560	Rap2ip	Rap2 interacting protein	4002525
13	CCACCTGGAA	4	4	0	2	6	5	0	15	6	2	2720	Mapk8ip	mitogen activated protein kinase 8 interacting protein	3002581
13	AAGACCTATG	11	7	9	4	20	19	32	15	12	11	2785	Dbi	diazepam binding inhibitor	5008918
13	CTCACATAAC	9	0	11	13	12	21	16	18	4	7	3193	Pkia	protein kinase inhibitor, alpha	3001630
13	ATTTTTCTTT	8	4	11	15	18	33	16	23	8	9	4363	Tial1	Tial1 cytotoxic granule-associated RNA binding protein-like 1	4003571
13	CCAGGCCAGT	8	0	5	2	10	7	6	15	8	7	5053	Slc4a3	solute carrier family 4 (anion exchanger), member 3	3002031
13	GGAACTCTGG	4	4	7	7	6	11	8	12	6	2	5624	Ddx16	DEAD/H (Asp-Glu-Ala-Asp/His) box polypeptide 16	2001011
13	GGTTGTTTCT	4	4	7	6	14	11	0	10	10	2	6118	Snx17	sorting nexin 17	5004695
13	TACCTCCTAG	11	7	11	4	18	12	12	10	6	4	6587	Prdx6	peroxiredoxin 6	5006726
13	TCCACACTGC	2	9	7	9	14	9	6	10	8	4	6803	Hspbp1-pending	hsp70-interacting protein	5005561
13	TTTTGTCAAA	2	0	5	11	6	11	6	8	0	4	7328	Mrps24	mitochondrial ribosomal protein S24	1000007
13	AGCCAAGGGT	0	2	5	0	12	2	10	5	2	4	10027	Prpf4b	PRP4 pre-mRNA processing factor 4 homolog B (yeast)	3001504
13	GTGGCTGTCT	2	0	4	2	4	11	2	2	4	2	10476	Ipt-pending	tRNA isopentenyltransferase 1	5005535
13	ATTAACTTGG	6	2	4	13	10	14	12	13	10	4	10600	Glud	glutamate dehydrogenase	4003736
13	GGGGAAGATG	4	0	0	4	4	11	2	10	4	6	10756	Pfdn2	prefoldin 2	5004537
13	AGGCCAGCTG	4	2	2	2	6	14	4	5	6	9	12903	Sema3f	sema domain, immunoglobulin domain (Ig), short basic domain, secreted, (semaphorin) 3 F	3002009
13	CTGAATATGG	9	7	15	7	14	19	18	8	10	15	15479	H2-Ke6	H2-K region expressed gene 6	3001544
13	TTGATCCCCA	4	0	0	4	12	5	8	10	0	7	16716	Lamp1	lysosomal membrane glycoprotein 1	4007580
13	CATCCTTGAT	240	46	98	166	253	338	188	210	104	124	16831	Ckb	creatine kinase, brain	5005729
13	GCTGGGAACA	4	2	0	4	12	11	6	10	6	2	19355	Rpl35a	ribosomal protein L35a	2000502
13	TGGAAGGACC	6	2	7	4	10	12	4	8	4	11	21819	3100004P22Rik	RIKEN cDNA 3100004P22 gene	4004641
13	TGGAACAATG	2	0	2	4	6	11	4	2	8	0	22194	Prg	proteoglycan, secretory granule	5006572
13	CAGTTCCCGT	6	13	13	13	39	18	22	22	14	9	22597	2310042E05Rik	RIKEN cDNA 2310042E05 gene	4002588
13	TTTGCAGATC	11	15	7	7	20	18	8	28	14	15	22651	Ube2v1	ubiquitin-conjugating enzyme E2 variant 1	3001664
13	GGGCCCAGGC	4	6	7	15	18	19	18	18	14	22	24142	Rtn2	reticulon 2 (Z-band associated protein)	4004519
13	GGGTGAGGGT	9	0	2	2	10	9	6	20	2	4	24503	Scrg3	scrapie responsive gene 3	2000515
13	AGTGACTGCC	2	4	0	9	10	5	8	10	6	11	24635	2310075G12Rik	RIKEN cDNA 2310075G12 gene	5003602
13	GTGAACCCAA	2	4	4	4	14	5	14	12	6	9	26940	Cbr1	carbonyl reductase 1	5003577
13	GCCCTGGTGC	13	13	18	22	37	37	50	50	35	17	27114	0610043B10Rik	RIKEN cDNA 0610043B10 gene	4007571
13	CTCTCTTCTA	19	18	22	13	29	21	14	30	12	9	27128	Drap1	Dr1 associated protein 1 (negative cofactor 2 alpha)	5004561
13	TACAACACTC	6	4	5	2	10	4	14	7	4	7	27135	Abcf3	ATP-binding cassette, sub-family F (GCN20), member 3	1000053
13	GAACCCTGGC	2	4	5	6	12	0	8	5	4	6	27366	D7Bwg0611e	DNA segment, Chr 7, Brigham & Women's Genetics 0611 expressed	5003575
13	TTTGAGTCCT	8	2	2	6	8	7	14	18	6	4	27686	AI315068	expressed sequence AI315068	5004527
13	GAGTCTGTGT	4	4	4	4	8	18	0	7	4	6	27769	Prol2	proline rich 2	1000040
[truncated: 2,135 more rows]
