# Supplementary material for: Genomic Analysis of Mouse Retinal Development
Source: PLoS Biol. 2004 Jun 29;2(9):e247. doi: 10.1371/journal.pbio.0020247 (PMC439783; doi:10.1371/journal.pbio.0020247)
Supplement: Table S4 — Gene names and LocusLink IDs for these genes are also shown (225 KB XLS). [file pbio.0020247.st004.xls]

## Sheet: EASE Annotation Results 4
Table ST4
Unigene ID	Accession number of probe	GO Biological Process	GO Cellular Component	GO Molecular Function	Gene Name	Gene Symbol
Mm.100060	AI853226			kinase activity;transferase activity	RIKEN cDNA 4930555L11 gene	4930555L11Rik
Mm.100163	BG962107	physiological processes	extracellular space	hormone activity	insulin-like 5	Insl5
Mm.100354	AI844429	protein amino acid alkylation	non-muscle myosin	ATP-binding cassette (ABC) transporter activity	RIKEN cDNA 5730592G18 gene	5730592G18Rik
Mm.1008	AI849257	prostaglandin biosynthesis;transport	extracellular space;membrane	prostaglandin-D synthase activity;transporter activity	prostaglandin D2 synthase (brain)	Ptgds
Mm.10082	BE630394	biological_process unknown;ubiquitin cycle;ubiquitin-dependent protein catabolism	cellular_component unknown	ubiquitin conjugating enzyme activity;ubiquitin-protein ligase activity	huntingtin interacting protein 2	Hip2
Mm.100923	AI427407	electron transport	kinesin complex;synaptic junction	electron transporter activity	dystrobrevin alpha	Dtna
Mm.101360	AI845850				RIKEN cDNA B230112C05 gene	B230112C05Rik
Mm.10153	AW060819	embryonic development;hemopoiesis;negative regulation of BMP signaling pathway;ossification;positive regulation of BMP signaling pathway	extracellular	molecular_function unknown;protein binding	twisted gastrulation homolog 1 (Drosophila)	Twsg1
Mm.101559	BE572671				RIKEN cDNA E330016A19 gene	E330016A19Rik
Mm.101587	AI848415				RIKEN cDNA 1190006L01 gene	1190006L01Rik
Mm.101670	BE946927		extracellular space;integral to membrane		cDNA sequence BC018242	BC018242
Mm.1017	AI839908
Mm.101780	BE986835
Mm.101833	AW211925
Mm.101838	AW490767	biological_process unknown;intracellular signaling cascade	cellular_component unknown	molecular_function unknown	membrane protein, palmitoylated 4 (MAGUK p55 subfamily member 4)	Mpp4
Mm.102171	AW493111
Mm.102278	AI838908	post-Golgi transport	integral to membrane;synaptic vesicle	protein transporter activity	secretory carrier membrane protein 5	Scamp5
Mm.102395	AW494964	potassium ion transport	voltage-gated potassium channel complex	voltage-gated potassium channel activity	potassium voltage-gated channel, subfamily Q, member 3	Kcnq3
Mm.102496	AI843764	biological_process unknown	integral to membrane	protein binding	Nedd4 family interacting protein 1	Ndfip1
Mm.10301	AA967810	intracellular signaling cascade	1-phosphatidylinositol 3-kinase complex;membrane	phosphatidylinositol 3-kinase activity	phosphatidylinositol 3-kinase, C2 domain containing, gamma polypeptide	Pik3c2g
Mm.10313	AI847131	nonselective vesicle transport;regulation of transcription\, DNA-dependent	cytoskeleton	protein binding;transcription factor activity;zinc ion binding	ankyrin repeat and FYVE domain containing 1	Ankfy1
Mm.103427	AW049189				RIKEN cDNA A730042J05 gene	A730042J05Rik
Mm.103489	AI552264		kinesin complex;nucleus	transcription factor activity	glucocorticoid modulatory element binding protein 1	Gmeb1
Mm.103641	AW533690	regulation of transcription\, DNA-dependent	transcription factor complex	steroid hormone receptor activity;transcription factor activity	nuclear receptor subfamily 2, group E, member 3	Nr2e3
Mm.103712	BM937168				RIKEN cDNA 3322402L07 gene	3322402L07Rik
Mm.103724	AI844183	calcium ion transport	extracellular space;integral to plasma membrane;tight junction	structural molecule activity;voltage-gated calcium channel activity	calcium channel, voltage-dependent, gamma subunit 4	Cacng4
Mm.103727	BF179450	axon guidance;central nervous system development;induction of apoptosis;lipid metabolism;signal transduction	extracellular space;integral to membrane	catalytic activity;death receptor activity;protein binding	nerve growth factor receptor	Ngfr
Mm.103742	AW048908	intracellular protein transport;small GTPase mediated signal transduction	lamellipodium	GTPase activator activity;protein binding	Cdc42 GTPase-activating protein	Cdgap
Mm.103809	AW045377	cytokine and chemokine mediated signaling pathway;sex differentiation	cellular_component unknown	carboxypeptidase A activity;molecular_function unknown	rcd1 (required for cell differentiation) homolog 1 (S. pombe)	Rqcd1
Mm.104769	AI841379	cytokinesis;regulation of cell cycle	cytosol;nucleus	cyclin-dependent protein kinase\, intrinsic regulator activity	cyclin D3	Ccnd3
Mm.10727	AI836241	ATP biosynthesis;proton transport	proton-transporting two-sector ATPase complex	ATP-binding and phosphorylation-dependent chloride channel activity;hydrogen-exporting ATPase activity\, phosphorylative mechanism	ATPase, H+ transporting, V1 subunit B, isoform 2	Atp6v1b2
Mm.10740	AF070988	cell-cell signaling;frizzled-2 signaling pathway;organogenesis	extracellular space	receptor binding	wingless related MMTV integration site 2b	Wnt2b
Mm.10800	AI842576	potassium ion transport	voltage-gated potassium channel complex	inward rectifier potassium channel activity	potassium channel, subfamily K, member 1	Kcnk1
Mm.1089	BE944385	aromatic compound catabolism;proteolysis and peptidolysis;response to toxin;xenobiotic metabolism	extracellular space	aminopeptidase activity	mesoderm specific transcript	Mest
Mm.110	AA959254	development;negative regulation of transcription from Pol II promoter	transcription factor complex	DNA binding;protein domain specific binding;transcription co-repressor activity	inhibitor of DNA binding 3	Idb3
Mm.110444	BE988678	ion transport;synaptic transmission\, cholinergic	integral to membrane;membrane fraction	GABA-A receptor activity;nicotinic acetylcholine-activated cation-selective channel activity	cholinergic receptor, nicotinic, beta polypeptide 3	Chrnb3
Mm.11112	AI851064	transport	integral to membrane	transporter activity	RIKEN cDNA 2210013K02 gene	2210013K02Rik
Mm.111887	BE457506
Mm.1131	AI839030	regulation of transcription\, DNA-dependent	extracellular space;integral to membrane	DNA binding	neural proliferation, differentiation and control gene 1	Npdc1
Mm.1135	AI842664	proteolysis and peptidolysis	extracellular space;secretory granule	carboxypeptidase A activity;metalloendopeptidase activity	carboxypeptidase A3, mast cell	Cpa3
Mm.115124	AI716898	intracellular protein transport	Golgi apparatus;endoplasmic reticulum	intracellular transporter activity;protein transporter activity	N-ethylmaleimide sensitive fusion protein attachment protein beta	Napb
Mm.1155	AI839739	microtubule-based movement	microtubule	GTP binding;structural constituent of cytoskeleton	tubulin, alpha 4	Tuba4
Mm.11660	BE988175				DNA segment, Chr 12, ERATO Doi 604, expressed	D12Ertd604e
Mm.116683	BE849027	apoptosis	cytoplasm	DNA binding;zinc ion binding	tumor necrosis factor, alpha-induced protein 3	Tnfaip3
Mm.117008	BF022967				RIKEN cDNA 4933424C08 gene	4933424C08Rik
Mm.117022	BF719112	electron transport		ATP binding;aspartic-type endopeptidase activity	gene regulated by estrogen in breast cancer protein	Greb1-pending
Mm.11738	BE572559	cell cycle;protein amino acid phosphorylation		ATP binding;protein serine/threonine kinase activity;protein tyrosine kinase activity	serine/threonine kinase 6	Stk6
Mm.1186	AI841511	one-carbon compound metabolism	cytoplasm	carbonate dehydratase activity;zinc ion binding	carbonic anhydrase 2	Car2
Mm.12145	AI153173	DNA repair;DNA replication;negative regulation of cell proliferation	chromatin assembly complex	histone-specific chaperone activity	retinoblastoma binding protein 4	Rbbp4
Mm.121647	AA821382	metabolism	extracellular space	oxidoreductase activity	retinol dehydrogenase 12	Rdh12
Mm.121753	AI453948
Mm.122222	BE948639
Mm.12236	AI851624	regulation of transcription\, DNA-dependent	membrane;nucleus	transcription factor activity;zinc ion binding	zinc finger protein 207	Zfp207
Mm.122725	AW910305
Mm.124	AW046443	lipid metabolism;regulation of transcription	integral to membrane;nuclear membrane	hormone activity;protein binding	thymopoietin	Tmpo
Mm.1243	AI851061	regulation of transcription\, DNA-dependent	transcription factor complex	retinoid-X receptor activity;steroid binding;steroid hormone receptor activity;transcription co-activator activity;transcription factor activity	retinoid X receptor beta	Rxrb
Mm.12436	BF460865			RNA binding	RNA binding protein gene with multiple splicing	Rbpms
Mm.125242	BE106620		nucleus	RNA binding	RIKEN cDNA 9630048M01 gene	9630048M01Rik
Mm.125287	BE987785				expressed sequence AI413782	AI413782
Mm.12553	BF462036	DNA replication	DNA replication factor C complex	DNA binding;nucleotide binding	replication factor C (activator 1) 3	Rfc3
Mm.126753	AI840910				RIKEN cDNA 9430063L05 gene	9430063L05Rik
Mm.1276	AI839178	signal transduction;vision		calcium ion binding	retinal S-antigen	Sag
Mm.12775	AI845462	signal transduction		ATP binding;kinase activity	pyruvate dehydrogenase kinase, isoenzyme 3	Pdk3
Mm.12903	BF465341	development	extracellular space		sema domain, immunoglobulin domain (Ig), short basic domain, secreted, (semaphorin) 3 F	Sema3f
Mm.12906	AI838895	amino acid metabolism;catecholamine biosynthesis	extrachromosomal circular DNA	aromatic-L-amino acid decarboxylase activity	dopa decarboxylase	Ddc
Mm.12914	AI846522	ubiquitin-dependent protein catabolism		cysteine-type endopeptidase activity;ubiquitin C-terminal hydrolase activity	ubiquitin specific protease 2	Usp2
Mm.129355	AI847749	transport	mitochondrial inner membrane	binding	RIKEN cDNA B430110G05 gene	B430110G05Rik
Mm.12964	AI843899	regulation of transcription\, DNA-dependent	tight junction	DNA binding;transcription cofactor activity	nuclear receptor-binding SET-domain protein 1	Nsd1
Mm.130602	AA616812
Mm.131260	AI642627
Mm.131653	BB278467
Mm.1318	AI325092	intracellular signaling cascade;protein amino acid phosphorylation;regulation of cell cycle	nucleus	ATP binding;protein binding;protein tyrosine kinase activity	v-abl Abelson murine leukemia oncogene 1	Abl1
Mm.131943	AW491820				RIKEN cDNA 6330504P12 gene	6330504P12Rik
Mm.133164	BE945599	cell growth and/or maintenance	cytoplasm	catalytic activity	leucine zipper transcription factor-like 1	Lztfl1
Mm.133615	BF122686	metabolism		catalytic activity	RIKEN cDNA 2810457I06 gene	2810457I06Rik
Mm.133687	AA473599	biological_process unknown;ion transport	cellular_component unknown;integral to membrane	molecular_function unknown;transporter activity	solute carrier family 21 (organic anion transporter), member 12	Slc21a12
Mm.1339	AI385633	exocytosis	extracellular space		chromogranin B	Chgb
Mm.133990	AW049861				RIKEN cDNA G630049C14 gene	G630049C14Rik
Mm.134224	BI871938				RIKEN cDNA A930036K24 gene	A930036K24Rik
Mm.134302	BG294098		integral to membrane		RIKEN cDNA A930010E21 gene	A930010E21Rik
Mm.134468	BI735025	dicarboxylic acid transport	integral to membrane	glutamate transporter activity;sodium\:dicarboxylate/tricarboxylate symporter activity	RIKEN cDNA A930031E15 gene	A930031E15Rik
Mm.134516	BE859432	anterior/posterior pattern formation;central nervous system development;dorsal/ventral pattern formation;regulation of transcription\, DNA-dependent	transcription factor complex	transcription factor activity	orthodenticle homolog 2 (Drosophila)	Otx2
Mm.135621	AI836220	vesicle-mediated transport	clathrin coat of trans-Golgi network vesicle;cytosol	actin binding;calcium ion binding;clathrin binding;tubulin binding	DNA segment, Chr 15, ERATO Doi 412, expressed	D15Ertd412e
Mm.135991	BE633326				RIKEN cDNA 3010002C02 gene	3010002C02Rik
Mm.1361	BE948311	cell-cell signaling	extracellular space	hormone activity	glycoprotein hormones, alpha subunit	Cga
Mm.136988	AI716138
Mm.137	BC002073	chemotaxis;immune response;signal transduction	extracellular space	chemokine activity	chemokine (C-C motif) ligand 6	Ccl6
Mm.137268	BF457074	neurogenesis;regulation of transcription\, DNA-dependent	transcription factor complex	DNA binding;protein binding	hairy and enhancer of split 5 (Drosophila)	Hes5
Mm.137286	AI849548				RIKEN cDNA 6230401I09 gene	6230401I09Rik
Mm.137653	AI846787	biological_process unknown;ubiquitin cycle;ubiquitin-dependent protein catabolism	cellular_component unknown	cysteine-type endopeptidase activity;ubiquitin C-terminal hydrolase activity;ubiquitin-specific protease activity	Vhlh-interacting deubiquitinating enzyme 1	Vdu1-pending
Mm.13799	AI841654	metabolism;neuropeptide signaling pathway	extracellular space;integral to plasma membrane	G-protein coupled receptor activity\, unknown ligand;catalytic activity	G protein-coupled receptor 56	Gpr56
Mm.138004	BE983540
Mm.138007	AI480988	carbohydrate metabolism	Golgi membrane	alpha-mannosidase activity	mannosidase 2, alpha 2	Man2a2
Mm.138434	AW046765				RIKEN cDNA A930008A22 gene	A930008A22Rik
Mm.139144	AA138713
Mm.139166	AI854095
Mm.139204	BF662424
Mm.139825	BE947878	protein modification;proteoglycan metabolism	Golgi apparatus;integral to membrane	galactosyltransferase activity	xylosylprotein beta1,4-galactosyltransferase, polypeptide 7 (galactosyltransferase I)	B4galt7
Mm.140	AI385860
Mm.140380	AI851588	protein biosynthesis;ribosomal protein-nucleus import	cytosolic ribosome (sensu Eukarya)	structural constituent of ribosome	ribosomal protein L23	Rpl23
Mm.140496	BE285331				RIKEN cDNA 1110001M20 gene	1110001M20Rik
Mm.140804	AI894315	G-protein coupled receptor protein signaling pathway	heterotrimeric G-protein complex	heterotrimeric G-protein GTPase activity;signal transducer activity;small GTPase regulatory/interacting protein activity	guanine nucleotide binding protein (G protein), gamma 5 subunit	Gng5
Mm.140956	AW492477	brain development;protein-lipoylation		auxiliary transport protein activity	neuronatin	Nnat
Mm.14097	AI836367	antigen processing\, endogenous antigen via MHC class I	endoplasmic reticulum;integral to plasma membrane;microsome	transporter activity	TAP binding protein	Tapbp
Mm.14099	AI427231	biological_process unknown	cellular_component unknown;integral to plasma membrane;nucleus	RNA binding;molecular_function unknown	zinc finger protein 385	Zfp385
Mm.141066	BE852933	Rho protein signal transduction;cytoplasm organization and biogenesis;protein targeting;regulation of endocytosis	integral to membrane;mitochondrial outer membrane	prenylated protein tyrosine phosphatase activity;protein binding;receptor activity	synaptojanin 2 binding protein	Synj2bp
Mm.1411	AI020489	DNA recombination;DNA repair;DNA replication;cytokinesis	nucleus;ribosome	ATP binding;DNA binding;DNA ligase (ATP) activity	ligase III, DNA, ATP-dependent	Lig3
Mm.141365	BF461282			oxidoreductase activity	aldo-keto reductase family 1, member E1	Akr1e1
Mm.141652	AW742878	chondroitin sulfate biosynthesis	integral to membrane	transferase activity	dermatan-4-sulfotransferase-1	D4st1-pending
Mm.14198	AI854599	development	nucleus	protein binding	polyhomeotic-like 2 (Drosophila)	Phc2
Mm.141993	AI854176	muscle development	nucleus;ribosome	RNA binding	muscleblind-like (Drosophila)	Mbnl
Mm.142195	AI842775				RIKEN cDNA 2210008F15 gene	2210008F15Rik
Mm.142275	AI852761		cyclin-dependent protein kinase 5 activator complex;membrane fraction	cyclin-dependent protein kinase 5 activator activity;cytoskeletal protein binding	cyclin-dependent kinase 5, regulatory subunit (p35)	Cdk5r
Mm.14245	AI853822	translational elongation	ribosome	RNA binding;structural constituent of ribosome	ribosomal protein, large P2	Rplp2
Mm.142612	BE282854				RIKEN cDNA 2610014H22 gene	2610014H22Rik
Mm.142856	AW209799	mesoderm development;neurogenesis;regulation of transcription\, DNA-dependent	transcription factor complex	transcription factor activity	LIM homeobox protein 2	Lhx2
Mm.1430	BE981322	development;metabolism	cytoplasm	hydrolase activity	eyes absent 3 homolog (Drosophila)	Eya3
Mm.143774	BE309790	nucleocytoplasmic transport	nucleoplasm	RAN protein binding;guanyl-nucleotide exchange factor activity	RAN guanine nucleotide release factor	Rangnrf-pending
Mm.143811	BE115766	regulation of transcription\, DNA-dependent	transcription factor complex	DNA binding;protein binding;transcriptional repressor activity	basic helix-loop-helix domain containing, class B5	Bhlhb5
Mm.143816	AW048741	mRNA metabolism	cytoplasm;nucleus;ribonucleoprotein complex	DNA binding;RNA binding	poly(rC) binding protein 3	Pcbp3
Mm.1440	BE954293	insemination;neuropeptide signaling pathway;perception of abiotic stimulus;synaptic transmission;tachykinin signaling pathway	extracellular space	receptor binding	tachykinin 1	Tac1
Mm.14547	AW048932	chromatin assembly/disassembly;chromatin modification;regulation of transcription\, DNA-dependent	chromatin;nucleus	chromatin binding;protein binding	chromobox homolog 2 (Drosophila Pc class)	Cbx2
Mm.1469	AA832672	protein amino acid dephosphorylation	soluble fraction	prenylated protein tyrosine phosphatase activity	protein tyrosine phosphatase, non-receptor type 12	Ptpn12
Mm.147697	AI414985				proteasome (prosome, macropain) 26S subunit, non-ATPase, 2	Psmd2
Mm.148616	BE291765	protein targeting	signal recognition particle	GTP binding	RIKEN cDNA 0610034P02 gene	0610034P02Rik
Mm.148877	AI841048	DNA replication;regulation of transcription\, DNA-dependent	DNA replication factor C complex	ATP binding;DNA binding;translation regulator activity	replication factor C 1	Recc1
Mm.150007	AI842314				RIKEN cDNA 2510015F01 gene	2510015F01Rik
Mm.150221	BE945581
Mm.150542	BE949265
Mm.150554	BE949356
Mm.150813	AF272146	G-protein coupled receptor protein signaling pathway;angiogenesis	extracellular space;integral to membrane	G-protein coupled receptor activity;frizzled receptor activity	frizzled homolog 5 (Drosophila)	Fzd5
Mm.150838	BF461098				RIKEN cDNA E130112H22 gene	E130112H22Rik
Mm.150838	AW209946				RIKEN cDNA E130112H22 gene	E130112H22Rik
Mm.151012	AW125320
Mm.151121	BM937383
Mm.151135	AI853865				RIKEN cDNA 4832404P21 gene	4832404P21Rik
Mm.151332	AW060724	biological_process unknown;peroxisome organization and biogenesis	cellular_component unknown;peroxisomal membrane	molecular_function unknown;protein transporter activity	peroxin 2	Pex2
Mm.151553	BE984878
Mm.151562	AI854618	lipid metabolism;transport;vision	extracellular matrix;extracellular space	fatty acid binding;peptidase activity;retinoid binding	retinol binding protein 3, interstitial	Rbp3
Mm.15185	AI851041	BMP receptor signaling pathway;SMAD protein heteromerization;common-partner SMAD protein phosphorylation;organogenesis;regulation of transcription from Pol II promoter	intracellular	protein binding	MAD homolog 1 (Drosophila)	Madh1
Mm.151918	BE988262				minichromosome maintenance deficient domain containing 1	Mcmdc1
Mm.152323	BE947591
Mm.152952	BE985995	regulation of transcription\, DNA-dependent		transcription factor activity	RIKEN cDNA A930021G21 gene	A930021G21Rik
Mm.153412	BE634705				RIKEN cDNA 2210017P03 gene	2210017P03Rik
Mm.153457	AI851968	mitotic chromosome condensation	condensin core heterodimer;cytoplasm;nucleus	histone binding	chromosome condensation-related SMC-associated protein 1	Cnap1-pending
Mm.153618	BE943997	regulation of transcription\, DNA-dependent	nucleus	transcription factor activity	zinc finger protein 191	Zfp191
Mm.1538	AI849189	regulation of transcription\, DNA-dependent;transcription from Pol II promoter	transcription factor complex	RNA polymerase II transcription factor activity;transcription factor activity	similar to Transcription factor BTF3 (RNA polymerase B transcription factor 3)	LOC218490
Mm.153833	AW046681
Mm.153872	AI840653
Mm.153891	BG276478	protein amino acid dephosphorylation	soluble fraction	prenylated protein tyrosine phosphatase activity;protein tyrosine/serine/threonine phosphatase activity	protein tyrosine phosphatase 4a3	Ptp4a3
Mm.154145	AI849779
Mm.154303	AI852220				RIKEN cDNA 4930544G21 gene	4930544G21Rik
Mm.154614	AI839858	intracellular signaling cascade;protein amino acid phosphorylation	protein kinase CK2 complex	ATP binding;protein serine/threonine kinase activity;protein tyrosine kinase activity	syntrophin associated serine/threonine kinase	Sast-pending
Mm.154796	AI848386	G-protein signaling\, coupled to cyclic nucleotide second messenger;calcium ion transport;cell motility;cell proliferation;digestion;feeding behavior;neuropeptide signaling pathway;regulation of blood pressure;regulation of synapse	cell;extracellular space	G-protein coupled receptor activity;G-protein-coupled receptor binding;calcium channel regulator activity;neuropeptide hormone activity	neuropeptide Y	Npy
Mm.156241	AI715125
Mm.156243	BG295169	calcium ion transport;vision	integral to membrane	calcium\, potassium\:sodium antiporter activity	solute carrier family 24 (sodium/potassium/calcium exchanger), member 1	Slc24a1
Mm.156506	AI852446	cell growth and/or maintenance;homophilic cell adhesion	extracellular space;integral to plasma membrane	calcium ion binding;cell adhesion molecule activity;molecular_function unknown;receptor activity	photoreceptor cadherin	Prcad-pending
Mm.156517	BF466830
Mm.156718	AI605454		nucleus		RIKEN cDNA 9330199A09 gene	9330199A09Rik
Mm.156736	AW048273	potassium ion transport	integral to membrane	voltage-gated potassium channel activity	potassium voltage-gated channel, Isk-related subfamily, gene 2	Kcne2
Mm.1571	AI840537	homophilic cell adhesion;skeletal development	cytoplasm;integral to membrane;plasma membrane	calcium ion binding;calcium-dependent cell adhesion molecule activity	cadherin 11	Cdh11
Mm.157502	AW046280				RIKEN cDNA B230118H07 gene	B230118H07Rik
Mm.15781	BE980761	regulation of transcription from Pol II promoter	cellular_component unknown;transcription factor complex	DNA binding;RNA polymerase II transcription factor activity;protein binding	upstream transcription factor 2	Usf2
Mm.157863	AI843802
Mm.158103	AW050070		nucleus		lipin 2	Lpin2
Mm.158631	AW050070				RIKEN cDNA 4933428F06 gene	4933428F06Rik
Mm.158631	BE984591				RIKEN cDNA 4933428F06 gene	4933428F06Rik
Mm.159633	BI732405				RIKEN cDNA 4930597A01 gene	4930597A01Rik
Mm.159861	AI849507				RIKEN cDNA A930005N03 gene	A930005N03Rik
Mm.160124	AI851319				RPEL repeat containing 1	Rpel1
Mm.160830	BE954739				RIKEN cDNA 5330440G10 gene	5330440G10Rik
Mm.16224	AI837769	signal transduction;vision	synaptic vesicle	ATP binding;calcium ion binding;calcium sensitive guanylate cyclase activator activity	guanylate cyclase activator 1a (retina)	Guca1a
Mm.16340	AI835963	protein amino acid phosphorylation;salivary gland morphogenesis;signal transduction	extracellular space;integral to membrane	ATP binding;fibroblast growth factor receptor activity;protein serine/threonine kinase activity	fibroblast growth factor receptor 2	Fgfr2
Mm.1635	AA673164		nucleus	DNA binding;zinc ion binding	protein inhibitor of activated STAT 3	Pias3
Mm.1640	AI850329	biological_process unknown	cytoplasm	receptor activity	cerebellar degeneration-related 2	Cdr2
Mm.16421	AI894031	DNA packaging	nucleus	DNA binding	high mobility group box 1	Hmgb1
Mm.16469	BG144569	regulation of cell cycle;regulation of transcription\, DNA-dependent	nucleus	protein binding;transcription factor activity	neuroblastoma myc-related oncogene 1	Nmyc1
Mm.16525	AI853301	mitosis;protein amino acid phosphorylation;regulation of cell cycle	centrosome;nucleus	ATP binding;protein serine/threonine kinase activity;protein tyrosine kinase activity	polo-like kinase (Drosophila)	Plk
Mm.16533	AI849629	regulation of transcription\, DNA-dependent;transcription from Pol II promoter	DNA-directed RNA polymerase II\, core complex	DNA binding;DNA-directed RNA polymerase activity	polymerase (RNA) II (DNA directed) polypeptide A	Polr2a
Mm.16553	AI848411	ubiquitin cycle	cytosol;ubiquitin ligase complex	protein binding;ubiquitin-protein ligase activity	neural precursor cell expressed, developmentally down-regulted gene 4	Nedd4
Mm.16596	BE944071	negative regulation of cell proliferation			B-cell translocation gene 1, anti-proliferative	Btg1
Mm.167266	BE200409				RIKEN cDNA 4930443C24 gene	4930443C24Rik
Mm.1693	AW046897	DNA packaging;chromosome organization and biogenesis (sensu Eukarya);regulation of transcription\, DNA-dependent	chromatin;nuclear chromosome	ATP binding;transcription factor activity	high mobility group box 2	Hmgb2
Mm.1703	AW491568	microtubule-based process	microtubule	structural constituent of cytoskeleton	tubulin, beta 5	Tubb5
Mm.171236	AU018705	homophilic cell adhesion	membrane	calcium ion binding;cell adhesion molecule activity	protocadherin gamma subfamily C, 4	Pcdhgc4
Mm.173826	AI838217	biological_process unknown	cellular_component unknown	molecular_function unknown	RIKEN cDNA 4933427L07 gene	4933427L07Rik
Mm.174155	AI849607	mitosis;regulation of cell cycle;regulation of transcription\, DNA-dependent		cyclin-dependent protein kinase\, intrinsic regulator activity	cyclin K	Ccnk
Mm.17461	AI835611	protein amino acid phosphorylation		ATP binding;cAMP-dependent protein kinase activity;protein kinase CK2 activity;protein tyrosine kinase activity	serine/threonine kinase 16	Stk16
Mm.1761	AA388975	protein amino acid phosphorylation	nucleus	ATP binding;protein serine/threonine kinase activity;protein tyrosine kinase activity	CDC-like kinase	Clk
Mm.17613	AW048815
Mm.17709	BE985700	hydrogen transport;regulation of transcription\, DNA-dependent	nucleus	hydrogen-exporting ATPase activity\, phosphorylative mechanism;transcription factor activity	forkhead box N4	Foxn4
Mm.1779	AI850717	acyl-CoA metabolism;peroxisome organization and biogenesis;transport	mitochondrion;peroxisome	lipid binding;sterol carrier activity;sterol carrier protein X-related thiolase activity	sterol carrier protein 2, liver	Scp2
Mm.177991	AI848699	hydrogen transport	cytoskeleton;extracellular space;integral to membrane	actin binding	keratinocytes associated protein 2	Kcp2-pending
Mm.17804	BE851825	transport	integral to plasma membrane	carrier activity	solute carrier family 31, member 2	Slc31a2
Mm.17898	AI838985		nucleus	RNA binding	cold inducible RNA binding protein	Cirbp
Mm.180410	AI844003		nucleus		RIKEN cDNA 4930566A11 gene	4930566A11Rik
Mm.18048	AW122326		nucleus		RIKEN cDNA 6230400O18 gene	6230400O18Rik
Mm.180561	AI843960	DNA transposition	cytoplasm;nucleus	protein binding;recombinase activity;transcriptional activator activity	recombining binding protein suppressor of hairless (Drosophila)	Rbpsuh
Mm.181061	AI836662				RIKEN cDNA 4921522K17 gene	4921522K17Rik
Mm.181709	AA288620	G-protein coupled receptor protein signaling pathway	cytoplasm	GTPase activator activity;signal transducer activity	regulator of G-protein signaling 16	Rgs16
Mm.181959	AI849001	regulation of transcription\, DNA-dependent	transcription factor complex	transcription factor activity;translation regulator activity	early growth response 1	Egr1
Mm.182193	AA756143	protein amino acid phosphorylation	Golgi apparatus	ATP binding;protein serine/threonine kinase activity;protein tyrosine kinase activity	membrane-associated tyrosine-and threonine-specific cdc2-inhibitory kinase	Pkmyt1-pending
Mm.182281	AI848423				RIKEN cDNA 4930404N11 gene	4930404N11Rik
Mm.182462	AW533667
Mm.18268	AI839804	protein amino acid phosphorylation	cytoplasm;nucleus	ATP binding;protein serine/threonine kinase activity;protein tyrosine kinase activity	CDC-like kinase 2	Clk2
Mm.183137	AI070370	cytoskeleton organization and biogenesis	intermediate filament;kinesin complex	structural constituent of cytoskeleton	keratin complex 2, basic, gene 1	Krt2-1
Mm.1843	AI839932	response to heat	cytoplasm	ATP binding;heat shock protein activity	heat shock protein 1, alpha	Hspca
Mm.184559	AI448589
Mm.184559	AI448589
Mm.184711	AI430084				expressed sequence AW120700	AW120700
Mm.18496	BF456970	RNA processing;protein biosynthesis	cytoplasm	RNA binding	insulin-like growth factor 2, binding protein 3	Igf2bp3
Mm.18516	AI841334				H3 histone, family 3B	H3f3b
Mm.18517	AI848749	intracellular signaling cascade	plasma membrane	GTPase activator activity	RAS p21 protein activator 3	Rasa3
Mm.18522	AI846647	fatty acid metabolism;transport	integral to membrane;mitochondrion;outer membrane	carnitine O-palmitoyltransferase activity	carnitine palmitoyltransferase 1, liver	Cpt1a
Mm.185355	AA472540
Mm.18538	AW049142				RIKEN cDNA 9430029L20 gene	9430029L20Rik
Mm.186499	AI835355				RIKEN cDNA B930052A04 gene	B930052A04Rik
Mm.18729	AI551191	intracellular protein transport	Golgi apparatus;endoplasmic reticulum;membrane	protein transporter activity	coatomer protein complex, subunit beta 2 (beta prime)	Copb2
Mm.187301	AW120822
Mm.187444	AI482353
Mm.18789	AW124153
Mm.18834	BF463891	transcription	transcription factor TFIID complex	general RNA polymerase II transcription factor activity	nuclear phosphoprotein similar to S. cerevisiae PWP1	Pwp1-pending
Mm.188410	BE994660
Mm.18916	AI835003	aspartate catabolism;biosynthesis	extracellular space;mitochondrion	aspartate aminotransferase activity	glutamate oxaloacetate transaminase 2, mitochondrial	Got2
Mm.189429	AI613936				RIKEN cDNA 4930430E16 gene	4930430E16Rik
Mm.189782	AW411835	cytolysis;hemolysis	integral to plasma membrane	receptor activity	monocyte to macrophage differentiation-associated	Mmd
Mm.189975	W09175				RIKEN cDNA 2610036L11 gene	2610036L11Rik
Mm.19077	AI550313	protein transport;small GTPase mediated signal transduction		RAB small monomeric GTPase activity;RAS small monomeric GTPase activity;Rho small monomeric GTPase activity;calcium ion binding	ras homolog gene family, member T2	Arht2
Mm.19155	AI851596	development	extracellular space;membrane	transmembrane receptor activity	secreted frizzled-related sequence protein 2	Sfrp2
Mm.1921	AI836821				RIKEN cDNA 2510002A14 gene	2510002A14Rik
Mm.192285	BI733911				complexin IV	Cplx4
Mm.193413	AI835267
Mm.193526	AI843687	regulation of transcription\, DNA-dependent	perinuclear space	DNA binding	cold shock domain protein A	Csda
Mm.194	AI323643	protein amino acid phosphorylation;transmembrane receptor protein tyrosine kinase signaling pathway	extracellular space;integral to membrane	ATP binding;protein serine/threonine kinase activity;transmembrane receptor protein tyrosine kinase activity	FMS-like tyrosine kinase 3	Flt3
Mm.194050	BF449937
Mm.194217	AI846211				hypothetical protein LOC330938	LOC330938
Mm.1948-	AW123690
Mm.196081	AW122135	neurotransmitter transport;protein folding	integral to plasma membrane	cyclophilin-type peptidy-prolyl cis-trans isomerase activity;neurotransmitter\:sodium symporter activity	peptidylprolyl isomerase (cyclophilin)-like 1	Ppil1
Mm.196137	AW049111				RIKEN cDNA 1300006N24 gene	1300006N24Rik
Mm.196148	BE987802	biological_process unknown;protein-nucleus import	cellular_component unknown;cytosol;nuclear pore	molecular_function unknown;protein transporter activity	nuclear transport factor 2	Nutf2
Mm.196464	AA049190	acetyl choline receptor signaling\, muscarinic pathway;negative regulation of adenylate cyclase activity;regulation of heart rate;response to nutrients;small GTPase mediated signal transduction	plasma membrane	ATP binding;heterotrimeric G-protein GTPase activity;signal transducer activity	guanine nucleotide binding protein, alpha inhibiting 2	Gnai2
Mm.196581	AA217261	cell cycle;organogenesis;protein amino acid phosphorylation;signal transduction	cytoplasm;nucleus	ATP binding;MAP kinase activity;protein tyrosine kinase activity	mitogen activated protein kinase 1	Mapk1
Mm.196585	BE953658	regulation of mitosis	integral to membrane	methyltransferase activity	SKB1 homolog (S. pombe)	Skb1
Mm.196630	AI851309
Mm.196727	AI841594				RIKEN cDNA 1110038O08 gene	1110038O08Rik
Mm.196846	AW610670	nucleotide-excision repair	repairosome		RAD23b homolog (S. cerevisiae)	Rad23b
Mm.197518	AI844804		integral to membrane		lysosomal-associated protein transmembrane 4B	Laptm4b
Mm.197523	AI576291	fatty acid catabolism	cytosol	palmitoyl-CoA hydrolase activity;serine esterase activity	brain acyl-CoA hydrolase	Bach-pending
Mm.19806	AA451281	chromatin modification;regulation of transcription\, DNA-dependent	transcription factor complex	histone deacetylase activity;transcription factor activity	histone deacetylase 2	Hdac2
Mm.200196	BE627836	cell surface receptor linked signal transduction	extracellular space;integral to plasma membrane	interleukin receptor activity	interleukin 15 receptor, alpha chain	Il15ra
Mm.200266	AI840524				angiotensin II AT2 receptor-interacting protein 1	Atip1-pending
Mm.2003	AW321423				transformed mouse 3T3 cell double minute 1	Mdm1
Mm.200358	BF135705
Mm.200506	AI847231				GTL2, imprinted maternally expressed untranslated mRNA	Gtl2
Mm.200506	AI852838				GTL2, imprinted maternally expressed untranslated mRNA	Gtl2
Mm.200518	AA930475	amino acid metabolism;neurotransmitter transport	integral to plasma membrane	taurine\:sodium symporter activity	solute carrier family 6 (neurotransmitter transporter, taurine), member 6	Slc6a6
Mm.200608	AI836624	cell death;spermatogenesis	extracellular space	binding	clusterin	Clu
Mm.200843	AI836590		cytoplasm		synuclein, beta	Sncb
Mm.200894	AI850859				RIKEN cDNA 2700010L10 gene	2700010L10Rik
Mm.200912	AW496459	carbohydrate metabolism;fatty acid biosynthesis;response to stress;signal transduction	cytoplasm;nucleus	SNF1A/AMP-activated protein kinase activity;hydrolase activity\, hydrolyzing O-glycosyl compounds	protein kinase, AMP-activated, beta 1 non-catalytic subunit	Prkab1
Mm.201455	AI837049	exocytosis	integral to membrane;synaptic vesicle		secretory carrier membrane protein 1	Scamp1
Mm.201624	AI593524		extracellular space;integral to membrane	receptor activity	RIKEN cDNA 1110019O13 gene	1110019O13Rik
Mm.201653	AI841771	biological_process unknown	cytoplasm	binding	MAF1 homolog (yeast)	Maf1-pending
Mm.201859	BF147540				RIKEN cDNA 2810451D06 gene	2810451D06Rik
Mm.2025	AI849087	mRNA processing	cytoplasm;nucleus	RNA binding	survival motor neuron	Smn
Mm.202758	AW060259	biological_process unknown	cellular_component unknown	molecular_function unknown	Muf1 protein	Muf1-pending
Mm.2028	AI841750	signal transduction;transcription	cytoplasm	chromatin binding;receptor activity;transcription co-activator activity	nuclear receptor coactivator 1	Ncoa1
Mm.202841	AI614286	amino acid activation;cell cycle	extracellular space	ATP binding;tRNA ligase activity	anaphase-promoting complex subunit 2	Anapc2-pending
Mm.20288	AI854660	electron transport;glutathione metabolism	extracellular space;mitochondrion	glutathione reductase (NADPH) activity;metal ion binding	glutathione reductase 1	Gsr
Mm.20301	BE456487		nucleus		RIKEN cDNA 2810407K09 gene	2810407K09Rik
Mm.2032	BF660863	immune response;regulation of transcription\, DNA-dependent	transcription factor complex	ATP binding;transcription factor activity;translation regulator activity	interferon dependent positive acting transcription factor 3 gamma	Isgf3g
Mm.20350	AI426051	regulation of transcription\, DNA-dependent	transcription factor complex	protein binding;transcription factor activity	Max dimerization protein 3	Mad3
Mm.203928	AA210144	intracellular protein transport;neurotransmitter transport;nonselective vesicle transport	integral to membrane;kinesin complex	protein transporter activity	syntaxin 3	Stx3
Mm.20422	BE982468	regulation of transcription\, DNA-dependent	nucleus	transcription factor activity	neural retina leucine zipper gene	Nrl
Mm.20425	AI836567	biological_process unknown;electron transport;synaptic transmission	cytoskeleton;integral to membrane;peripheral membrane protein of membrane fraction;synaptic junction;synaptosome	ATP binding;electron transporter activity;metal ion binding;molecular_function unknown;structural constituent of cytoskeleton	bassoon	Bsn
Mm.20428	AI841926	biological_process unknown	extracellular space	sugar binding	stem cell growth factor	Scgf
Mm.20465	AI848630	G-protein coupled receptor protein signaling pathway;electron transport	extracellular space;extrachromosomal circular DNA;integral to plasma membrane	G-protein coupled receptor activity\, unknown ligand;electron transporter activity;rhodopsin-like receptor activity	G protein-coupled receptor 37	Gpr37
Mm.204705	AI835902		integral to membrane	receptor activity	type I transmembrane receptor (seizure-related protein)	Psk1-pending
Mm.20488	AW060799				FLN29 gene product	Fln29-pending
Mm.205060	BF460537
Mm.205569	BI733539				protein phosphatase 2, regulatory subunit B (B56), alpha isoform	Ppp2r5a
Mm.205578	AI851515
Mm.206085	AI854782				cDNA sequence BC034054	BC034054
Mm.206186	AI842442
Mm.206228	BG297968				cDNA sequence BC022744	BC022744
Mm.206814	AW048643	intracellular protein transport;mitochondrial transport	mitochondrial outer membrane	protein transporter activity	metaxin 2	Mtx2
Mm.206869	AI854265
Mm.207113	AI854413				RIKEN cDNA 2900057K09 gene	2900057K09Rik
Mm.2080	BF461633	development	heterotrimeric G-protein complex	transcription factor activity	gene trap locus 3	Gtl3
Mm.20828	AI849475	transcription	neurofilament	transcriptional activator activity;transcriptional repressor activity	enhancer of polycomb homolog 1 (Drosophila)	Epc1
Mm.20832	AI836415		extracellular space		roundabout homolog 1 (Drosophila)	Robo1
Mm.208320	AI838562	chromosome segregation	nucleus	ATP binding	SMC6 structural maintenance of chromosomes 6-like 1 (yeast)	Smc6l1
Mm.20861	AW121357	lipid metabolism	integral to membrane;plasma membrane	protein binding;receptor activity	low density lipoprotein receptor-related protein 6	Lrp6
Mm.20872	AI838557	carbohydrate biosynthesis	Golgi apparatus;integral to membrane;kinesin complex	transferase activity\, transferring hexosyl groups	like-glycosyltransferase	Large
Mm.20922	AI607391				mitogen-activated protein kinase kinase 1 interacting protein 1	Map2k1ip1
Mm.20935	BE371872	biological_process unknown;regulation of transcription\, DNA-dependent	cellular_component unknown;nucleus	DNA binding;double-stranded RNA binding;protein binding	interleukin enhancer binding factor 3	Ilf3
Mm.20937	BG093545	central nervous system development;vesicle-mediated transport	clathrin coat of trans-Golgi network vesicle;cytosol;synaptic vesicle	actin binding;calcium ion binding;clathrin binding;tubulin binding	hippocalcin-like 1	Hpcal1
Mm.209903	AW049652	regulation of transcription\, DNA-dependent	transcription factor complex	transcription factor activity;translation regulator activity	activating transcription factor 2	Atf2
Mm.210287	AW045524	synaptic transmission;transport	membrane;synaptic vesicle	transporter activity	synaptic vesicle glycoprotein 2 b	Sv2b
Mm.21054	AA671610	regulation of transcription\, DNA-dependent	nucleus	DNA binding	nuclease sensitive element binding protein 1	Nsep1
Mm.2108	AI847846	thyroid hormone generation;transport	extracellular space	carrier activity;retinol binding;steroid binding	transthyretin	Ttr
Mm.21119	AI852632	biological_process unknown	cellular_component unknown;membrane	protein binding	LPS-induced TN factor	Litaf
Mm.21149	AI838759	biological_process unknown	DNA-directed RNA polymerase II\, core complex;cellular_component unknown	DNA-directed RNA polymerase activity;molecular_function unknown	postsynaptic protein Cript	Cript-pending
Mm.212826	AW494771	carbohydrate metabolism	integral to plasma membrane	receptor activity	retinoblastoma inhibiting gene 1	Rbig1
Mm.212854	BF466513
Mm.21287	BC004717	DNA replication	mitochondrial outer membrane translocase complex	DNA ligase (ATP) activity	expressed sequence AW538196	AW538196
Mm.212908	AA939689	regulation of transcription\, DNA-dependent	extracellular		glucocorticoid induced gene 1	Gig1-pending
Mm.213208	AW495183	electron transport		electron transporter activity	similar to hypothetical protein BC014127	LOC234404
Mm.213213	BC016235	glycolysis		ATP binding;hexokinase activity	cDNA sequence BC016235	BC016235
Mm.21362	BE952808	regulation of transcription\, DNA-dependent	transcription factor complex	nucleic acid binding	zinc finger protein 57	Zfp57
Mm.2137	AI325193	cytokinesis;regulation of transcription\, DNA-dependent	membrane;nucleus	transcription factor activity	transcriptional regulator, SIN3B (yeast)	Sin3b
Mm.21389	AI852512	amino acid activation;thyroid hormone generation	extracellular space;integral to membrane	ATP binding;oxidoreductase activity;selenium binding;tRNA ligase activity;thyroxine deiodinase activity	deiodinase, iodothyronine, type II	Dio2
Mm.2144	BE687576				Ena-vasodilator stimulated phosphoprotein	Evl
Mm.214519	AI844519				cDNA sequence BC013706	BC013706
Mm.214530	BC024487		extracellular space;integral to membrane		immunoglobulin superfamily, member 9	Igsf9
Mm.214548	AI850533
Mm.21470	AI842275		extracellular space;integral to membrane		solute carrier family 35, member B1	Slc35b1
Mm.215653	BC052372
Mm.21629	AI837318	transport	integral to plasma membrane;mitochondrial membrane	ATP-binding cassette (ABC) transporter activity	ATP-binding cassette, sub-family F (GCN20), member 2	Abcf2
Mm.21652	AI854082	pentose-phosphate shunt;regulation of transcription\, DNA-dependent	nucleus	DNA binding;phosphogluconate dehydrogenase (decarboxylating) activity	cytokine-like nuclear factor n-pac	Npac-pending
Mm.21657	AI838775
Mm.21662	AI851830	amino acid activation;eye photoreceptor cell development;vision	axoneme;non-muscle myosin	ATP binding;protein binding;tRNA ligase activity	retinitis pigmentosa GTPase regulator interacting protein 1	Rpgrip1
Mm.21697	AI849939	biological_process unknown;immune response	cellular_component unknown;membrane	molecular_function unknown;zinc ion binding	HIF-1 responsive RTP801	Rtp801-pending
Mm.21771	AW494296	G1/S transition of mitotic cell cycle;cell cycle arrest;induction of apoptosis by intracellular signals;negative regulation of cell proliferation;organogenesis	SCF ubiquitin ligase complex;nuclear ubiquitin ligase complex	protein binding;ubiquitin-protein ligase activity	cullin 1	Cul1
Mm.2180	AI838924	response to heat	cytoplasm	ATP binding;heat shock protein activity;protein binding	heat shock protein 1, beta	Hspcb
Mm.218240	AI837264		nucleus	DNA binding	EIB-55kDa associated protein 5	E1bap5-pending
Mm.218284	AI430543	proteolysis and peptidolysis		subtilase activity	RIKEN cDNA 2610301G19 gene	2610301G19Rik
Mm.218423	AI850172
Mm.218638	AI840174		extracellular space;integral to membrane		RIKEN cDNA 2010305C02 gene	2010305C02Rik
Mm.218657	AI843178	biological_process unknown	cytoplasmic vesicle;nucleus	phosphatase inhibitor activity	acidic (leucine-rich) nuclear phosphoprotein 32 family, member E	Anp32e
Mm.21868	AI893976
Mm.21921	AI844806	Rho protein signal transduction	cytoskeleton	protein binding	CDC42 effector protein (Rho GTPase binding) 4	Cdc42ep4
Mm.21964	AW048853				DNA segment, Chr 11, ERATO Doi 530, expressed	D11Ertd530e
Mm.219755	AI849784				RIKEN cDNA D130026O08 gene	D130026O08Rik
Mm.220345	BF465573
Mm.22085	AI892178	ER to Golgi transport;G-protein coupled receptor protein signaling pathway;small GTPase mediated signal transduction	Golgi apparatus	ATP binding;intracellular transporter activity;signal transducer activity;small monomeric GTPase activity	ADP-ribosylation-like 3	Arl3
Mm.220923	AI153131				RIKEN cDNA 6530406O07 gene	6530406O07Rik
Mm.2210	AI836521	lipid metabolism;transport	integral to plasma membrane	ATP-binding cassette (ABC) transporter activity	ATP-binding cassette, sub-family A (ABC1), member 2	Abca2
Mm.221029	AA437956
Mm.22109	BE948449		extracellular space		RIKEN cDNA 2610204L23 gene	2610204L23Rik
Mm.22121	AI836020				pM5 protein	Pm5-pending
Mm.221322	AI849662	cell proliferation;negative regulation of transcription from Pol II promoter;spermatogenesis	transcription factor complex	steroid binding;steroid hormone receptor activity;transcription factor activity	nuclear receptor subfamily 6, group A, member 1	Nr6a1
Mm.2214	BE950445	cytokinesis	kinesin complex;mitochondrion	ATP binding;GTPase activity;structural molecule activity	septin 4	Sept_4
Mm.222520	BE447958			nucleic acid binding	RIKEN cDNA 4733401N12 gene	4733401N12Rik
Mm.222680	BE981862				regulator of G-protein signalling 9 binding protein	Rgs9bp
Mm.22288	AW489617	G1/S transition of mitotic cell cycle;adipocyte differentiation;cytokinesis;re-entry into mitotic cell cycle	cytosol;nucleus	cyclin-dependent protein kinase\, intrinsic regulator activity	cyclin D1	Ccnd1
Mm.2229	AW060282	apoptotic program;development;metabolism	cytoplasm;nucleolus	hydrolase activity	eyes absent 2 homolog (Drosophila)	Eya2
Mm.22314	AA717342
Mm.22358	AI846500	RNA elongation;regulation of transcription\, DNA-dependent;transcription from Pol III promoter	DNA-directed RNA polymerase III complex	DNA-directed RNA polymerase activity;transcription factor activity	RIKEN cDNA 1500004O14 gene	1500004O14Rik
Mm.224010	AI447565				RIKEN cDNA D130059P03 gene	D130059P03Rik
Mm.224354	AI837319	cell growth and/or maintenance	cytoplasm		tuberous sclerosis 1	Tsc1
Mm.22440	AI836625			receptor activity	RIKEN cDNA 9330151F09 gene	9330151F09Rik
Mm.225649	AI467602				RIKEN cDNA A930008G19 gene	A930008G19Rik
Mm.22602	AI848935	ATP hydrolysis coupled proton transport	integral to membrane;membrane fraction;vacuolar membrane	hydrogen-exporting ATPase activity\, phosphorylative mechanism	ATPase, H+ transporting, V0 subunit	Atp6v0e
Mm.226787	AA265946				RIKEN cDNA 4733401O11 gene	4733401O11Rik
Mm.22682	AI851871			1-phosphatidylinositol-4-phosphate 5-kinase activity	phosphatidylinositol-4-phosphate 5-kinase, type II, gamma	Pip5k2c
Mm.226873	AI836648	potassium ion transport	voltage-gated potassium channel complex	protein binding;voltage-gated potassium channel activity	myosin 1H	Myo1h
Mm.22758	AI852782	sterol biosynthesis	endoplasmic reticulum;integral to membrane	isomerase activity	emopamil binding related protein, delta8-delta7 sterol isomerase related protein	Ebrp-pending
Mm.22822	AI510037
Mm.22831	AW489006				leukocyte receptor cluster (LRC) member 8	Leng8-pending
Mm.22845	AI846653	protein amino acid phosphorylation;protein kinase cascade;regulation of cell cycle;signal complex formation	actin filament	ATP binding;SH3/SH2 adaptor protein activity;protein binding;protein serine/threonine kinase activity;protein tyrosine kinase activity	Rous sarcoma oncogene	Src
Mm.2291	AA858641	induction of apoptosis	lysosome;nucleus	poly(A) binding	cytotoxic granule-associated RNA binding protein 1	Tia1
Mm.22913	AI841228				RIKEN cDNA 1810041L15 gene	1810041L15Rik
Mm.229330	AI846537	complement activation\, classical pathway	extracellular space;integral to membrane	receptor activity	seizure related gene 6	Sez6
Mm.229444	AI841599	biological_process unknown	cellular_component unknown	molecular_function unknown	glucosidase beta 2	Gba2
Mm.22980	AI430496	negative regulation of transcription;regulation of transcription\, DNA-dependent	histone deacetylase complex	DNA binding;transcription co-repressor activity	RE1-silencing transcription factor (REST) co-repressor	Rcor
Mm.23002	BE987521		extracellular space		RIKEN cDNA 5330410G16 gene	5330410G16Rik
Mm.23031	BQ573212	transcription from Pol II promoter	DNA-directed RNA polymerase II\, core complex	DNA binding	cDNA sequence BC026432	BC026432
Mm.23104	AI838606
Mm.231463	AI839893	microtubule-based movement	microtubule	GTP binding;structural constituent of cytoskeleton	tubulin, alpha 1	Tuba1
Mm.23168	BF458726				RIKEN cDNA 2310067B10 gene	2310067B10Rik
Mm.23176	AI839767		integral to membrane	nucleic acid binding	RIKEN cDNA 9130011J04 gene	9130011J04Rik
Mm.232400	AI851238	biosynthesis;carbohydrate metabolism	cytoplasm	ATP binding;phosphoribulokinase activity;uridine kinase activity	RIKEN cDNA 1110007H10 gene	1110007H10Rik
Mm.233524	AW048956
Mm.23357	BE369401				expressed sequence AI661438	AI661438
Mm.2338	AI848786	glutamine biosynthesis;nitrogen fixation;regulation of neurotransmitter levels	mitochondrion	glutamate-ammonia ligase activity	glutamate-ammonia ligase (glutamine synthase)	Glul
Mm.233935	AI450926			acid phosphatase activity	RIKEN cDNA B430315C20 gene	B430315C20Rik
Mm.234165	BE988459				RIKEN cDNA 2610318N02 gene	2610318N02Rik
Mm.234182	AI843358				RIKEN cDNA 1810009A15 gene	1810009A15Rik
Mm.234247	AW046009	nitric oxide biosynthesis;protein amino acid nitrosylation		dimethylargininase activity;zinc ion binding	dimethylarginine dimethylaminohydrolase 1	Ddah1
Mm.23434	AI843519				RIKEN cDNA 1500016O10 gene	1500016O10Rik
Mm.234641	BE949786
Mm.234912	AI844893
Mm.23494	BE303825
Mm.235204	AI845260	cell adhesion;potassium ion transport;sodium ion transport	sodium/potassium-exchanging ATPase complex	cell adhesion molecule activity;sodium/potassium-exchanging ATPase activity	ATPase, Na+/K+ transporting, beta 2 polypeptide	Atp1b2
Mm.235550	AA589656	protein targeting;regulation of transcription\, DNA-dependent	intermediate filament;nucleus	steroid hormone receptor activity;transcription factor activity	estrogen related receptor, beta	Esrrb
Mm.23684	AW061082	development;frizzled signaling pathway;hearing	cytoplasmic vesicle	signal transducer activity	axin	Axin
Mm.23692	BF464577			ATP binding;protein serine/threonine kinase activity	casein kinase II, alpha 1 related sequence 4	Csnk2a1-rs4
Mm.23739	AI851650	RNA processing;transcription;transcription-coupled nucleotide-excision repair	nucleus	protein binding	RIKEN cDNA 0610041O14 gene	0610041O14Rik
Mm.23742	BE981380	central nervous system development	intermediate filament;kinesin complex		nestin	Nes
Mm.23745	AW050057				RIKEN cDNA D430025H09 gene	D430025H09Rik
Mm.23758	AI846471			nucleic acid binding	polymerase delta interacting protein 46	Pdip46-pending
Mm.2376	AI853940	regulation of cell cycle;regulation of transcription\, DNA-dependent;signal transduction	transcription factor complex	steroid binding;steroid hormone receptor activity;thyroid hormone receptor activity;transcription factor activity	nuclear receptor subfamily 2, group F, member 6	Nr2f6
Mm.2380	AA220577	regulation of transcription\, DNA-dependent;signal transduction	transcription factor complex	protein binding;signal transducer activity;transcription factor activity	neuronal PAS domain protein 2	Npas2
Mm.23823	BF167555	intracellular signaling cascade;protein amino acid phosphorylation	plasma membrane	ATP binding;atypical protein kinase C activity;cAMP-dependent protein kinase activity;diacylglycerol binding;protein kinase CK2 activity;protein tyrosine kinase activity	protein kinase C, lambda	Prkcl
Mm.23836	AW763985	biological_process unknown;intracellular signaling cascade	Golgi membrane;cellular_component unknown	catalytic activity;molecular_function unknown	golgi reassembly stacking protein 2	Gorasp2
Mm.23876	BE292669	biotin metabolism	mitochondrion	ATP binding;biotin binding;propionyl-CoA carboxylase activity	propionyl-Coenzyme A carboxylase, alpha polypeptide	Pcca
Mm.2389	AA118875	DNA recombination;DNA repair;electron transport;regulation of transcription\, DNA-dependent	nucleus	DNA binding;calcium ion binding;electron transporter activity;zinc ion binding	myeloid/lymphoid or mixed-lineage leukemia	Mll
Mm.239070	AI836856
Mm.23916	AI849060	protein amino acid dephosphorylation	cytoplasm	protein tyrosine/serine/threonine phosphatase activity	RIKEN cDNA 2310043K02 gene	2310043K02Rik
Mm.23939	AI851600
Mm.2395	AI605752				RIKEN cDNA 1110017O22 gene	1110017O22Rik
Mm.2400	AI850040	establishment and/or maintenance of chromatin architecture;spermatogenesis	cytosol;mitochondrion;nuclear membrane	glutathione peroxidase activity;selenium binding	glutathione peroxidase 4	Gpx4
Mm.24069	AI852273	induction of apoptosis;regulation of transcription\, DNA-dependent	actin cytoskeleton	death receptor interacting protein activity;receptor activity;transcription factor activity	feminization 1 homolog b (C. elegans)	Fem1b
Mm.24117	BE309729	phospholipid biosynthesis	integral to membrane	1-acylglycerol-3-phosphate O-acyltransferase activity	DNA segment, Chr 8, ERATO Doi 319, expressed	D8Ertd319e
Mm.24126	AI854179				RIKEN cDNA 1110001I14 gene	1110001I14Rik
Mm.24141	BE986740	cell growth and/or maintenance	extracellular	binding	RIKEN cDNA 2810004N23 gene	2810004N23Rik
Mm.24219	AW047207				RIKEN cDNA 1810037I17 gene	1810037I17Rik
Mm.24268	AI661037	DNA repair;electron transport		electron transporter activity;purine-specific oxidized base lesion DNA N-glycosylase activity	cDNA sequence BC034753	BC034753
Mm.24301	BE949379				RIKEN cDNA 2310067L16 gene	2310067L16Rik
Mm.24337	AW489104	peptidyl-serine phosphorylation;peptidyl-threonine phosphorylation	cellular_component unknown;integral to membrane	ATP binding;protein binding;protein serine/threonine kinase activity;protein tyrosine kinase activity	T-LAK cell-originated protein kinase	Topk-pending
Mm.24430	AA387900	brain development;regulation of cell migration;signal transduction	extracellular space;integral to membrane;plasma membrane	netrin receptor activity;protein binding	unc5 homolog (C. elegans) 3	Unc5h3
Mm.24442	AI846781				hypothetical protein 9930016O13	9930016O13
Mm.245166	BG092839				expressed sequence AW228944	AW228944
Mm.245867	BG147431	phosphoinositide phosphorylation		inositol/phosphatidylinositol kinase activity	inositol polyphosphate multikinase	Impk-pending
Mm.24594	AI852122	transport	integral to membrane;mitochondrial inner membrane	binding	solute carrier family 25 (mitochondrial deoxynucleotide carrier), member 19	Slc25a19
Mm.246200	AI427339	protein biosynthesis	ribosome	RNA binding	RIKEN cDNA 1500026D16 gene	1500026D16Rik
Mm.246240	AI854824				DNA segment, Chr 7, Wayne State University 87, expressed	D7Wsu87e
Mm.246260	AI851523
Mm.24640	AA981661	intracellular signaling cascade;neuropeptide signaling pathway	cytosol	SH3/SH2 adaptor protein activity;receptor activity	growth factor receptor bound protein 10	Grb10
Mm.24642	AI851093				expressed sequence AW146242	AW146242
Mm.246752	BF462743	glycolysis	cytoplasm	glyceraldehyde 3-phosphate dehydrogenase (phosphorylating) activity	SoxLZ/Sox6 leucine zipper binding protein in testis	Solt
Mm.2469	AI849481				split hand/foot deleted gene 1	Shfdg1
Mm.2474	BF318656	cell differentiation;central nervous system development;regulation of transcription\, DNA-dependent	transcription factor complex	DNA binding;protein binding	nescient helix loop helix 1	Nhlh1
Mm.247404	AI853840				zinc ring finger protein 1	Zrfp1-pending
Mm.247479	AI180510				RIKEN cDNA 2900005O08 gene	2900005O08Rik
Mm.24765	AI848804				ring finger protein 20	Rnf20
Mm.248549	AI845618	cell adhesion;synaptogenesis	cell-cell adherens junction;integral to membrane;synaptic junction;synaptic vesicle	calcium-independent cell adhesion molecule activity;protein binding	immunoglobulin superfamily, member 4	Igsf4
Mm.248642	AI429810				paternally expressed 13	Peg13
Mm.248651	AW494010	C-terminal protein amino acid methylation;protein localization		protein-S-isoprenylcysteine O-methyltransferase activity	isoprenylcysteine carboxyl methyltransferase	Icmt
Mm.249310	AI843462
Mm.24950	AI846632		integral to membrane		DNA segment, Chr 16, ERATO Doi 36, expressed	D16Ertd36e
Mm.249934	AI837104	JAK-STAT cascade;acute-phase response;cell motility;negative regulation of transcription from Pol II promoter;neurogenesis	cytoplasm;nucleus	hematopoietin/interferon-class (D200-domain) cytokine receptor signal transducer activity;protein binding;transcription factor activity;transcriptional activator activity;translation regulator activity	signal transducer and activator of transcription 3	Stat3
Mm.25018	BF467012				cDNA sequence BC010304	BC010304
Mm.250414	BE992883	neurogenesis	membrane	hydrolase activity	dihydropyrimidinase-like 4	Dpysl4
Mm.250419	AA839404
Mm.25045	AI846558	intracellular protein transport	endoplasmic reticulum;extracellular space;integral to membrane;membrane fraction	KDEL sequence binding;protein transporter activity;receptor activity	KDEL (Lys-Asp-Glu-Leu) endoplasmic reticulum protein retention receptor 1	Kdelr1
Mm.250681	BE953554	muscle development;regulation of transcription\, DNA-dependent;transcription from Pol II promoter	mediator complex	transcription co-activator activity;transcription factor activity;translation regulator activity	myocyte enhancer factor 2A	Mef2a
Mm.250763	AI112541
Mm.250919	BE951820
Mm.251013	BE981374	NLS-bearing substrate-nucleus import;protein-nucleus import\, docking;protein-nucleus import\, translocation	cytoplasm;nuclear pore	nuclear localization sequence binding;protein transporter activity;zinc ion binding	karyopherin (importin) beta 1	Kpnb1
Mm.25148	AI848681	proton transport	integral to membrane	hydrogen ion transporter activity;hydrolase activity	ATPase, H+ transporting, lysosomal interacting protein 2	Atp6ip2
Mm.252137	BE948977		nucleus	zinc ion binding	RIKEN cDNA 5330426D11 gene	5330426D11Rik
Mm.252213	AW046837
Mm.25298	AI849238	transcription	ribosome	structural constituent of ribosome	signal transducer and activator of transcription interacting protein 1	Statip1
Mm.25339	BE950121	DNA packaging;electron transport;negative regulation of transcription from Pol II promoter;positive regulation of transcription from Pol II promoter	histone deacetylase complex;nucleosome remodeling complex	electron transporter activity;histone deacetylase activity;transcription factor activity;transcriptional activator activity;transcriptional repressor activity	metastasis associated 1-like 1	Mta1l1
Mm.253518	AI838366	biological_process unknown	integral to membrane;nucleus	kinase activity	bromodomain containing 4	Brd4
Mm.253961	AI842795
Mm.25410	BG230102				RIKEN cDNA 1700022L09 gene	1700022L09Rik
Mm.254496	BE947453	brain development;inner ear morphogenesis;protein amino acid phosphorylation;salivary gland morphogenesis;signal transduction	extracellular space;integral to membrane	ATP binding;fibroblast growth factor receptor activity;protein serine/threonine kinase activity	fibroblast growth factor receptor 1	Fgfr1
Mm.254969	AI852949				hypothetical protein E030022H21	E030022H21
Mm.25504	AI853997				RIKEN cDNA 5830434P21 gene	5830434P21Rik
Mm.255044	BE850200	biological_process unknown;coenzyme A biosynthesis	cellular_component unknown	ATP binding;molecular_function unknown;pantothenate kinase activity	pantothenate kinase 3	Pank3
Mm.25581	AI834770	electron transport		electron transporter activity	DNA segment, Chr 4, ERATO Doi 196, expressed	D4Ertd196e
Mm.255822	BE981488	protein amino acid phosphorylation;regulation of cell growth	calcium/calmodulin-dependent protein kinase complex	ATP binding;calcium/calmodulin-dependent protein kinase activity;calmodulin binding;calmodulin-dependent protein kinase I activity	calcium/calmodulin-dependent protein kinase II, delta	Camk2d
Mm.255890	AI853858	determination of left/right asymmetry;regulation of transcription\, DNA-dependent	transcription factor complex	DNA binding	zinc finger protein of the cerebellum 3	Zic3
Mm.256368	BE852251				RIKEN cDNA 5830462I21 gene	5830462I21Rik
Mm.256508	AI448496	transcription from Pol II promoter	nucleus	RNA polymerase II transcription factor activity	Mblk1-related protein-1	Mlr1-pending
Mm.257337	AI853669	cell growth and/or maintenance;intracellular signaling cascade		guanyl-nucleotide exchange factor activity	mcf.2 transforming sequence-like	Mcf2l
Mm.2576	AI853815				brain protein 44-like	Brp44l
Mm.25785	AI853861	development	transcription factor complex	DNA binding;transcription cofactor activity	LIM domain binding 2	Ldb2
Mm.257989	BE952136	protein amino acid phosphorylation		ATP binding;protein serine/threonine kinase activity;protein tyrosine kinase activity	SNF related kinase	Snrk
Mm.258115	BF021004				RIKEN cDNA A930015D03 gene	A930015D03Rik
Mm.258146	AI049055	RAS protein signal transduction;protein-nucleus import	cytoplasm;nucleus	ATP dependent DNA helicase activity;ATP dependent RNA helicase activity;protein binding;protein transporter activity	Ras-GTPase-activating protein SH3-domain binding protein	G3bp-pending
Mm.258150	AI425618				RIKEN cDNA 2610100L16 gene	2610100L16Rik
Mm.258525	BE851851	chromatin assembly/disassembly	centric heterochromatin;nucleoplasm	chromatin binding;protein binding	chromobox homolog 1 (Drosophila HP1 beta)	Cbx1
Mm.258547	AI413621				RIKEN cDNA 1110065P20 gene	1110065P20Rik
Mm.25877	AW049785	regulation of transcription\, DNA-dependent	integral to membrane;transcription factor complex	transcription factor activity	putative homeodomain transcription factor	Phtf
Mm.258771	AI118860
Mm.259113	BE686153				RIKEN cDNA 5730442P18 gene	5730442P18Rik
Mm.259254	AW494697	protein amino acid phosphorylation		ATP binding;RNA binding;endonuclease activity;protein kinase activity	ribonuclease L (2', 5'-oligoisoadenylate synthetase-dependent)	Rnasel
Mm.259333	BF682784
Mm.259625	AI851770				hypothetical protein A730008H23	A730008H23
Mm.259976	AI841275		integral to membrane		RIKEN cDNA 2810031L11 gene	2810031L11Rik
Mm.260103	AI450905				hypothetical protein D030051D21	D030051D21
Mm.260139	BE947107				cDNA sequence BC023151	BC023151
Mm.260164	AI846363	fatty acid metabolism	mitochondrion	3-hydroxyacyl-CoA dehydrogenase activity	L-3-hydroxyacyl-Coenzyme A dehydrogenase, short chain	Hadhsc
Mm.260334	AW047494
Mm.260384	AI851200	protein biosynthesis		GTP binding;translation initiation factor activity	eukaryotic translation initiation factor 5	Eif5
Mm.260481	BF782180				hypothetical protein LOC269047	LOC269047
Mm.260515	AA967800	vision	Golgi apparatus		RIKEN cDNA 1100001D19 gene	1100001D19Rik
Mm.260539	BE949498				proteasome (prosome, macropain) 26S subunit, non-ATPase, 11	Psmd11
Mm.260567	AI414380				RNA, U22 small nucleolar	Rnu22
Mm.260578	AI841777				RIKEN cDNA 2310036D04 gene	2310036D04Rik
Mm.26062	AI447803	ER to Golgi transport	Golgi apparatus	myosin ATPase activity	RIKEN cDNA 2600017H08 gene	2600017H08Rik
Mm.260707	AI848836	GMP biosynthesis;GTP biosynthesis	cytoplasm	IMP dehydrogenase activity	inosine 5'-phosphate dehydrogenase 1	Impdh1
Mm.260791	BE630930
Mm.260881	BE950560				Ca<2+>dependent activator protein for secretion	Cadps
Mm.261259	AI450999		membrane		RIKEN cDNA 6030423D04 gene	6030423D04Rik
Mm.261259	BE691484		membrane		RIKEN cDNA 6030423D04 gene	6030423D04Rik
Mm.261326	AA396355
Mm.261668	AI844648				histone 1, H2ab	Hist1h2ab
Mm.262525	BE953775	brain development;eye morphogenesis;negative regulation of Wnt receptor signaling pathway;negative regulation of transcription;regulation of transcription\, DNA-dependent	nucleus	RNA polymerase II transcription factor activity\, enhancer binding;protein binding;transcriptional repressor activity	sine oculis-related homeobox 3 homolog (Drosophila)	Six3
Mm.263210	AI847159
Mm.26579	AW495527				RIKEN cDNA 2610301F02 gene	2610301F02Rik
Mm.26594	BF158746				mKIAA0863	Kiaa0863
Mm.265946	AI851335				RIKEN cDNA 2810439M11 gene	2810439M11Rik
Mm.2660	AI850896				RIKEN cDNA 2410002F23 gene	2410002F23Rik
Mm.266028	AI846166
Mm.2672	AI840067	N-linked glycosylation	Golgi membrane;extracellular space;integral to membrane	alpha-1\,3-mannosylglycoprotein beta-1\,2-N-acetylglucosaminyltransferase activity	mannoside acetylglucosaminyltransferase 1	Mgat1
Mm.267395	AI840160
Mm.268104	AW046086				expressed sequence AA517853	AA517853
Mm.268163	AI835545				expressed sequence AW121567	AW121567
Mm.268680	BF662402
Mm.268902	AI835497
Mm.268925	AW323348	aromatic compound metabolism	extracellular space	hydrolase activity	RIKEN cDNA 1110013B16 gene	1110013B16Rik
Mm.268933	AA879984				EGF-like domain 7	Egfl7
Mm.269061	AI007199				RIKEN cDNA A930019L04 gene	A930019L04Rik
Mm.269342	AW490107
Mm.27033	AI847650	biological_process unknown	membrane;nucleus	catalytic activity;molecular_function unknown	hypertension-related, calcium regulated gene	Hcarg-pending
Mm.270791	AI852157
Mm.27141	BF099342	intracellular signaling cascade	membrane	DNA binding	Rac GTPase-activating protein 1	Racgap1
Mm.27256	AI450221	intracellular signaling cascade;learning;neurogenesis;phosphoenolpyruvate-dependent sugar phosphotransferase system;protein complex assembly;synaptic transmission	intercellular junction	protein C-terminus binding;sugar porter activity	discs, large homolog 4 (Drosophila)	Dlgh4
Mm.27269	AI839775	carbohydrate metabolism	membrane	hydrolase activity\, hydrolyzing O-glycosyl compounds	RIKEN cDNA 2310037I24 gene	2310037I24Rik
Mm.272927	AW493485
Mm.273059	AI844196
Mm.273059	AA879501
Mm.27320	AW490854				glucocorticoid induced transcript 1	Glcci1
Mm.27338	AI849532				RIKEN cDNA 1810054O13 gene	1810054O13Rik
Mm.2734	AI838953	internal protein amino acid acetylation;spermine catabolism	cytoplasm	diamine N-acetyltransferase activity	spermidine/spermine N1-acetyl transferase	Sat
Mm.27359	BE848456				RIKEN cDNA 1500011K16 gene	1500011K16Rik
Mm.27363	AI847054				RIKEN cDNA 1110003O22 gene	1110003O22Rik
Mm.273765	AI835300
Mm.27462	BG147071	regulation of transcription\, DNA-dependent;transcription from Pol II promoter	extrachromosomal circular DNA;nucleus	receptor activity;transcription co-activator activity	thyroid hormone receptor interactor 4	Trip4
Mm.274702	BE689206
Mm.274830	BC017537
Mm.274860	AI835726
Mm.274868	AI839397
Mm.27495	AI842118	protein-nucleus import\, docking;ribosomal protein-nucleus import	nucleus	RAN protein binding;histone binding;protein transporter activity;ribosomal chaperone activity	importin 9	Ipo9
Mm.27496	AI848382	electron transport;ubiquitin-dependent protein catabolism		cysteine-type endopeptidase activity;electron transporter activity;ubiquitin C-terminal hydrolase activity	ubiquitin specific protease 1	Usp1
Mm.27530	BE948591	electron transport		D-amino acid oxidase activity	RIKEN cDNA 5730402C02 gene	5730402C02Rik
Mm.275714	AI836887
Mm.275761	BE625129
Mm.275844	AI836224
Mm.275948	AI853475
Mm.275981	AI837465
Mm.276022	AI849286
Mm.276027	AI845960
Mm.276240	AI853158
Mm.276336	BF163467
Mm.276337	AI838730
Mm.27673	AI841826	biological_process unknown	extracellular space	cytokine activity	DNA segment, Chr 6, Wayne State University 176, expressed	D6Wsu176e
Mm.2769	BE952194	cell motility	membrane	calmodulin binding;kinase activity	MARCKS-like protein	Mlp
Mm.27744	BE950651	microtubule-based movement;phototransduction;synaptic transmission;vision	cytosol;microtubule;soluble fraction	cGMP-specific phosphodiesterase activity;structural molecule activity	unc119 homolog (C. elegans)	Unc119h
Mm.27768	AI840276				RIKEN cDNA 6330403K07 gene	6330403K07Rik
Mm.2777	AI851246		kinesin complex;membrane	kinase activity	tumor protein D52	Tpd52
Mm.27782	BE986734	biological_process unknown;transport	integral to membrane	molecular_function unknown;transporter activity	roundabout homolog 4 (Drosophila)	Robo4
Mm.27862	AI844191
Mm.27885	AI850505				RIKEN cDNA 4931428D14 gene	4931428D14Rik
Mm.27921	BF460720	cell cycle;protein amino acid phosphorylation	endoplasmic reticulum;nucleus	ATP binding;protein serine/threonine kinase activity	cyclin G associated kinase	Gak
Mm.27953	BF150468	glycine metabolism;transport	glycine dehydrogenase complex (decarboxylating);membrane	ATP-binding cassette (ABC) transporter activity;glycine dehydrogenase (decarboxylating) activity	glycine decarboxylase	Gldc
Mm.28005	AI851478	biological_process unknown;cell-matrix adhesion	cellular_component unknown;integrin complex	cell adhesion receptor activity;molecular_function unknown	Bardet-Biedl syndrome 2 homolog (human)	Bbs2
Mm.28038	BE852557				DNA segment, Chr 4, ERATO Doi 421, expressed	D4Ertd421e
Mm.28073	AI835788
Mm.28087	AI844650	regulation of transcription from Pol II promoter	transcription factor complex	transcription factor activity	GLI-Kruppel family member GLI5	Gli5
Mm.28147	AA914367	phosphoenolpyruvate-dependent sugar phosphotransferase system	integral to membrane	sugar porter activity	deleted in polyposis 1-like 1	Dp1l1
Mm.28148	AI844654	chromatin assembly/disassembly;chromatin modification;regulation of transcription\, DNA-dependent	chromatin;nucleus	chromatin binding	chromobox homolog 3 (Drosophila HP1 gamma)	Cbx3
Mm.28152	BF179218	protein amino acid phosphorylation	spindle pole body	ATP binding;protein kinase activity	ezrin-binding partner PACE-1	Pace1-pending
Mm.28209	AI854029	induction of apoptosis	Golgi apparatus;extracellular space;integral to plasma membrane;mitochondrion	structural constituent of eye lens	p53 apoptosis effector related to Pmp22	Perp-pending
Mm.282891	AI839508
Mm.28297	BE627949	regulation of CDK activity;regulation of transcription\, DNA-dependent	cellular_component unknown;nuclear chromosome	DNA binding;molecular_function unknown	CDK5 regulatory subunit associated protein 3	Cdk5rap3
Mm.28323	AI852614				RIKEN cDNA G630055P03 gene	G630055P03Rik
Mm.28338	AA268806		integral to membrane		pecanex-like 3 (Drosophila)	Pcnxl3
Mm.28392	AI847030	regulation of transcription\, DNA-dependent;transcription from Pol II promoter	transcription factor complex	DNA binding;RNA polymerase II transcription factor activity	deformed epidermal autoregulatory factor 1 (Drosophila)	Deaf1
Mm.28405	AI854349	apoptosis;protein amino acid phosphorylation		ATP binding;cAMP-dependent protein kinase activity;protein kinase CK2 activity	serum/glucocorticoid regulated kinase	Sgk
Mm.28412	BE950773	nucleotide-excision repair;response to oxidative stress	nucleoplasm	peroxidase activity	MMS19 (MET18 S. cerevisiae)-like	Mms19l
Mm.284344	AI429692
Mm.28437	AI836794	G-protein coupled receptor protein signaling pathway	heterotrimeric G-protein complex	transcription factor activity	RIKEN cDNA 2700038L12 gene	2700038L12Rik
Mm.284523	AI854712
Mm.28479	BE995867	intracellular signaling cascade;microtubule-based process	cytosol;kinesin complex	signal transducer activity	stathmin 1	Stmn1
Mm.28509	AI853254				slit homolog 3 (Drosophila)	Slit3
Mm.28524	AI849100				DNA segment, Chr 6, Wayne State University 116, expressed	D6Wsu116e
Mm.28526	AA967609				RIKEN cDNA 9330197E15 gene	9330197E15Rik
Mm.28542	AI852060		extracellular space;integral to membrane	ATP binding	RIKEN cDNA 2900064A13 gene	2900064A13Rik
Mm.285928	BF464321
Mm.28624	AW123377	transport		transporter activity	DNA segment, Chr 11, ERATO Doi 707, expressed	D11Ertd707e
Mm.28629	BE947192				RAB3 GTPase-activating protein	Rab3gap-pending
Mm.286367	BE305992
Mm.28651	BE652861			nucleic acid binding	expressed sequence AI047808	AI047808
Mm.28654	BE308346	biological_process unknown	membrane	phosphatidylcholine-sterol O-acyltransferase activity	RIKEN cDNA 1300003P13 gene	1300003P13Rik
Mm.28678	BE457757	protein amino acid phosphorylation	microtubule cytoskeleton	ATP binding;protein serine/threonine kinase activity;protein tyrosine kinase activity	MAP/microtubule affinity-regulating kinase 3	Mark3
Mm.286834	AI852358
Mm.287423	AI552778
Mm.28761	AI647047	protein amino acid phosphorylation;response to oxidative stress;signal transduction		ATP binding;cAMP-dependent protein kinase activity;protein kinase CK2 activity;protein tyrosine kinase activity	serine/threonine kinase 25 (yeast)	Stk25
Mm.28805	AI844542	DNA replication;nucleosome assembly	chromatin assembly complex	DNA binding;protein phosphatase inhibitor activity	SET translocation	Set
Mm.288614	AI847802
Mm.28873	AI853126	germ-cell migration	extracellular space;integral to membrane	phosphatidate phosphatase activity	phosphatidic acid phosphatase type 2c	Ppap2c
Mm.28876	AI848441		integral to membrane		DNA segment, Chr 14, ERATO Doi 226, expressed	D14Ertd226e
Mm.28892	AI843295		integral to membrane		expressed sequence AA959742	AA959742
Mm.28893	BE986885				RAP1, GTP-GDP dissociation stimulator 1	Rap1gds1
Mm.28896	AI849800				START domain containing 10	Stard10
Mm.28909	AA178624	protein amino acid dephosphorylation	soluble fraction	prenylated protein tyrosine phosphatase activity	protein tyrosine phosphatase 4a1	Ptp4a1
Mm.28965	AA856470				RIKEN cDNA 0710007A14 gene	0710007A14Rik
Mm.29027	AI851745		extracellular matrix;extracellular space	calcium ion binding	SPARC-like 1 (mast9, hevin)	Sparcl1
Mm.2904	AW122171			DNA binding;molecular_function unknown;zinc ion binding	zinc finger protein 216	Zfp216
Mm.29046	AI838581				cDNA sequence BC027342	BC027342
Mm.29067	AI850675				mbt domain containing 1	Mbtd1
Mm.29075	AW763893	biological_process unknown;nucleosome assembly	endoplasmic reticulum;nucleosome;nucleus	DNA binding;molecular_function unknown	reticulon 1	Rtn1
Mm.29122	AA152995	biological_process unknown;rRNA modification	cellular_component unknown;mitochondrion	S-adenosylmethionine-dependent methyltransferase activity;molecular_function unknown	RIKEN cDNA 0610012D09 gene	0610012D09Rik
Mm.29145	BG403968		nucleus	RNA binding	DNA segment, Chr 15, ERATO Doi 806, expressed	D15Ertd806e
Mm.29170	AI844243	amino acid activation	anaphase-promoting complex	tRNA ligase activity	F-box and WD-40 domain protein 5	Fbxw5
Mm.291791	AI843354
Mm.29187	AI563648	transcription from Pol II promoter	transcription factor complex	transcription factor binding	LIM domain only 4	Lmo4
Mm.29227	BE861419
Mm.2924	AI851139	cell proliferation;male genital morphogenesis;organogenesis;protein amino acid phosphorylation;transmembrane receptor protein tyrosine kinase signaling pathway	extracellular space;integral to plasma membrane	ATP binding;platelet-derived growth factor\, alpha-receptor activity;protein serine/threonine kinase activity	platelet derived growth factor receptor, alpha polypeptide	Pdgfra
Mm.29308	BE447981	protein modification		protein-L-isoaspartate (D-aspartate) O-methyltransferase activity	RIKEN cDNA 5330414D10 gene	5330414D10Rik
Mm.29333	AI850550	intracellular signaling cascade;regulation of transcription\, DNA-dependent	actin cytoskeleton	ATP binding;structural constituent of cytoskeleton;transcription factor activity	RIKEN cDNA 2700067D09 gene	2700067D09Rik
Mm.29353	AI847697	phosphoenolpyruvate-dependent sugar phosphotransferase system	integral to membrane	sugar porter activity	RIKEN cDNA 2010110M21 gene	2010110M21Rik
Mm.29362	AI425960				RIKEN cDNA 2900052J15 gene	2900052J15Rik
Mm.29363	BE292047	ribosome biogenesis	nucleus		nucleolar protein 5A	Nol5a
Mm.29385	AW488180			nucleic acid binding	DNA segment, Chr 17, ERATO Doi 808, expressed	D17Ertd808e
Mm.29412	AI605781	regulation of transcription\, DNA-dependent	kinesin complex;nucleus	ATP binding;DNA binding	nuclear receptor co-repressor 2	Ncor2
Mm.29477	AI854100	regulation of transcription\, DNA-dependent	transcription factor complex	receptor activity;transcription co-activator activity;transcription factor activity	SCAN domain-containing 1	Scand1
Mm.29493	AI840166	biological_process unknown	cellular_component unknown;extrachromosomal circular DNA	GTP binding;molecular_function unknown	WD repeat domain 6	Wdr6
Mm.29496	BE656611				RIKEN cDNA 1110034C16 gene	1110034C16Rik
Mm.2950	AW822599	meiosis;mismatch repair	mitochondrion	ATP binding	postmeiotic segregation increased 2 (S. cerevisiae)	Pms2
Mm.29549	AW048812	cell differentiation;neurogenesis;regulation of transcription from Pol II promoter	transcription factor complex	transcription cofactor activity;transcription factor activity	hairy and enhancer of split 6 (Drosophila)	Hes6
Mm.295566	BE985103
Mm.295606	BE685719
Mm.295706	AW493721
Mm.2958	AI843786	cell cycle arrest;regulation of CDK activity	extracellular;nucleus	cyclin-dependent protein kinase inhibitor activity;cyclin-dependent protein kinase\, intrinsic regulator activity	cyclin-dependent kinase inhibitor 1B (P27)	Cdkn1b
Mm.29605	BE987491				hypothetical protein MGC56855	MGC56855
Mm.29620	BF461063	proteolysis and peptidolysis	membrane	ATP binding;metalloendopeptidase activity	spastic paraplegia 7 homolog (human)	Spg7
Mm.2965	BE950188	G-protein coupled receptor protein signaling pathway;phototransduction\, visible light;rhodopsin mediated signaling	integral to plasma membrane;photoreceptor outer segment	G-protein coupled photoreceptor activity	rhodopsin	Rho
Mm.29665	AW124910				Dip3 beta	Dip3b-pending
Mm.29667	AI854547
Mm.29674	AA153019	blood vessel development;cell motility;integrin-mediated signaling pathway;protein amino acid phosphorylation	cytoskeleton;focal adhesion	ATP binding;protein serine/threonine kinase activity;protein tyrosine kinase activity	PTK2 protein tyrosine kinase 2	Ptk2
Mm.29680	BF461942	loss of chromatin silencing	chromatin assembly complex	chromatin binding	ASF1 anti-silencing function 1 homolog B (S. cerevisiae)	Asf1b
Mm.29685	BE987505				DnaJ (Hsp40) homolog, subfamily C, member 8	Dnajc8
Mm.297044	AI852989
Mm.29705	AI844915
Mm.297142	AW495047
Mm.29729	AI595436	iron ion transport	integral to membrane	iron ion transporter activity	tweety homolog 1 (Drosophila)	Ttyh1
Mm.29730	AI465262		extracellular space		four jointed box 1 (Drosophila)	Fjx1
Mm.29759	AA013502	regulation of transcription\, DNA-dependent	extracellular space;transcription factor complex	transcription factor activity;translation regulator activity	MYC-associated zinc finger protein (purine-binding transcription factor)	Maz
Mm.29786	AI849149	mitotic chromosome condensation	nucleus		RIKEN cDNA A730011O11 gene	A730011O11Rik
Mm.29815	AI452081	one-carbon compound metabolism	cytoplasm	ATP binding;methionine adenosyltransferase activity	methionine adenosyltransferase II, alpha	Mat2a
Mm.29820	BF449994	induction of apoptosis;negative regulation of survival gene products	integral to membrane;mitochondrion	apoptosis inhibitor activity	BCL2/adenovirus E1B 19kDa-interacting protein 3-like	Bnip3l
Mm.29846	AI836548	cell differentiation			N-myc downstream regulated 4	Ndr4
Mm.29852	AI840813	proteolysis and peptidolysis		carboxypeptidase A activity	DNA segment, Chr 11, Brigham & Women's Genetics 0434 expressed	D11Bwg0434e
Mm.29860	AI839519	biological_process unknown	extracellular space;integral to membrane	protein binding	immunoglobulin superfamily, member 8	Igsf8
Mm.29912	AI840673				RIKEN cDNA 1700020H17 gene	1700020H17Rik
Mm.29924	AI852535	cotranslational membrane targeting	cytosol;integral to membrane;translocon	protein binding	ADP-ribosylation-like factor 6 interacting protein	Arl6ip
Mm.29962	AA967970	regulation of transcription\, DNA-dependent	transcription factor complex	transcription factor activity	SCAN-KRAB-zinc finger gene 1	Skz1-pending
Mm.29976	AI849111		kinesin complex	ATP binding;GTP binding	septin 5	2003-09-05
Mm.30001	AI840295				RIKEN cDNA 5730434I03 gene	5730434I03Rik
Mm.30038	AI839742	actin cytoskeleton organization and biogenesis;regulation of cell shape	actin cytoskeleton	actin binding;spectrin binding;structural molecule activity	erythrocyte protein band 4.1	Epb4.1
Mm.30058	AI843287	glutamine transport;histidine transport	integral to plasma membrane	amino acid-polyamine transporter activity;glutamine transporter activity;histidine transporter activity	solute carrier family 38, member 3	Slc38a3
Mm.30069	AA259836				DNA segment, Chr 6, ERATO Doi 772, expressed	D6Ertd772e
Mm.30195	AI848359	JNK cascade;cell cycle;inactivation of MAPK	signalosome complex	GTPase inhibitor activity	G protein pathway suppressor 1	Gps1
Mm.30200	AI323417	electron transport;protein targeting	mitochondrial matrix	electron transporter activity	RIKEN cDNA 0610009I16 gene	0610009I16Rik
Mm.30209	BF466462	axon guidance;cell growth and/or maintenance;dopamine receptor signaling pathway;locomotory behavior;muscle contraction;regulation of heart rate	heterotrimeric G-protein complex;membrane fraction	ATP binding;heterotrimeric G-protein GTPase activity;receptor signaling protein activity	guanine nucleotide binding protein, alpha o	Gnao
Mm.30232	AI839299
Mm.30236	AI463659	apoptotic program	nucleolus	DNA binding	apoptotic chromatin condensation inducer in the nucleus	Acinus
Mm.3049	AI463659				CDC28 protein kinase 1	Cks1
Mm.30602	BE988838				expressed sequence AI427806	AI427806
Mm.30624	AI836639	biological_process unknown	cellular_component unknown	molecular_function unknown	endothelial-derived gene	Eg1-pending
Mm.30688	AI450970				hypothetical protein 4932414K18	4932414K18
Mm.30864	AI838681	regulation of transcription\, DNA-dependent	transcription factor complex	nucleic acid binding	zinc finger protein 386 (Kruppel-like)	Zfp386
Mm.30870	AI481947	heterophilic cell adhesion		sugar binding	C lectin-related protein A	Clra
Mm.3092	AW762548	cell growth and/or maintenance	extracellular	growth factor activity;hormone activity	inhibin beta-B	Inhbb
Mm.30928	AI839531	biological_process unknown;transport	cellular_component unknown;integral to plasma membrane;mitochondrial inner membrane	calcium ion binding;molecular_function unknown;solute\:cation symporter activity	solute carrier family 25 (mitochondrial carrier, Aralar), member 12	Slc25a12
Mm.30935	AI447470			nucleic acid binding	RIKEN cDNA 5730495N10 gene	5730495N10Rik
Mm.31170	AI463252	positive regulation of transcription;regulation of transcription from Pol II promoter	cytoplasm;nucleus	transcription co-activator activity	Cbp/p300-interacting transactivator, with Glu/Asp-rich carboxy-terminal domain, 4	Cited4
Mm.31178	AI591552				Ras-related GTP binding A	Rraga
Mm.31255	BE981557	N signaling pathway;cell differentiation;compartment specification;determination of left/right asymmetry;neurogenesis;positive regulation of transcription from Pol II promoter	extracellular space;integral to plasma membrane	ATP binding;calcium ion binding;protein binding;receptor activity;structural molecule activity;transcription factor activity;translation regulator activity	Notch gene homolog 1 (Drosophila)	Notch1
Mm.3126	AI849859	cell differentiation;cell growth;electron transport;muscle development		electron transporter activity	four and a half LIM domains 1	Fhl1
Mm.3129	BF782126	intracellular protein transport;protein secretion	cytoplasm	protein binding;protein transporter activity	syntaxin binding protein 1	Stxbp1
Mm.31395	BE686085	neuropeptide signaling pathway;protein modification;proteolysis and peptidolysis	extracellular space;plasma membrane	carboxypeptidase A activity;carboxypeptidase E activity;metalloendopeptidase activity	carboxypeptidase E	Cpe
Mm.3141	AW124502	cytokinesis;regulation of cell cycle	cytosol;nucleus	cyclin-dependent protein kinase\, intrinsic regulator activity	cyclin D2	Ccnd2
Mm.31514	AI462472				RIKEN cDNA 1110038G02 gene	1110038G02Rik
Mm.31516	AI503589	regulation of transcription\, DNA-dependent	nucleus	nucleic acid binding	RIKEN cDNA 4631412O18 gene	4631412O18Rik
Mm.3176	AI836829	protein amino acid phosphorylation;signal transduction;transport	cAMP-dependent protein kinase complex;membrane	3'\,5'-cAMP binding;cAMP-dependent protein kinase\, intrinsic regulator activity;receptor activity;transporter activity	protein kinase, cAMP dependent regulatory, type II alpha	Prkar2a
Mm.32191	BE952051	gamma-aminobutyric acid signaling pathway;negative regulation of adenylate cyclase activity;synaptic transmission	integral to plasma membrane;kinesin complex	GABA-B receptor activity	gamma-aminobutyric acid (GABA-B) receptor, 1	Gabbr1
Mm.32416	AI450458				RIKEN cDNA 6330407D12 gene	6330407D12Rik
Mm.32434	AA189760
Mm.3251	AI834937
Mm.32545	AI854858
Mm.33118	AI848332
Mm.33367	AI853026				RIKEN cDNA D630029K19 gene	D630029K19Rik
Mm.33390	AI844498
Mm.33583	AW050366	DNA repair		oxidized base lesion DNA N-glycosylase activity;single-stranded DNA binding;uracil DNA N-glycosylase activity	single-strand selective monofunctional uracil DNA glycosylase	Smug1
Mm.3360	AA221554				tyrosine 3-monooxygenase/tryptophan 5-monooxygenase activation protein, zeta polypeptide	Ywhaz
Mm.33776	AW495162
Mm.33831	BG148691				RIKEN cDNA 2610311M19 gene	2610311M19Rik
Mm.33840	AI834978				RIKEN cDNA D930046M13 gene	D930046M13Rik
Mm.33962	AI851451	development	membrane	receptor activity	cytokine receptor-like factor 3	Crlf3
Mm.340	AI853499	DNA packaging;chromosome organization and biogenesis (sensu Eukarya);regulation of transcription\, DNA-dependent	chromatin;nucleus	DNA binding	high mobility group box 3	Hmgb3
Mm.3400	AI854114	frizzled signaling pathway;heart development;intracellular signaling cascade	cytoplasmic vesicle	signal transducer activity	dishevelled, dsh homolog 1 (Drosophila)	Dvl1
Mm.34028	AI854731	protein modification		calcium ion binding	RIKEN cDNA 4732418C07 gene	4732418C07Rik
Mm.34042	AI849075				RIKEN cDNA 1500041O16 gene	1500041O16Rik
Mm.3406	AI845516	protein targeting;regulation of transcription\, DNA-dependent	transcription factor complex	protein binding;transcription factor activity	transcription factor E2a	Tcfe2a
Mm.34113	AI849869	intracellular protein transport	extracellular space;integral to membrane	protein transporter activity;sugar binding	VPS10 domain receptor protein SORCS 2	Sorcs2-pending
Mm.34130	AW049571
Mm.34137	AW060340	metabolism	microsome	oxidoreductase activity	RIKEN cDNA 1700055N04 gene	1700055N04Rik
Mm.34191	AI846032				cDNA sequence BC036718	BC036718
Mm.34210	AI840965
Mm.34216	AI850194	protein amino acid phosphorylation	cytosol	ATP binding;protein serine/threonine kinase activity;protein tyrosine kinase activity	Unc-51 like kinase 1 (C. elegans)	Ulk1
Mm.34308	AI837275	complement activation\, classical pathway	membrane	receptor activity	RIKEN cDNA 1700017I11 gene	1700017I11Rik
Mm.34319	W81923	biological_process unknown	cellular_component unknown	molecular_function unknown;protein domain specific binding	tyrosine 3-monooxygenase/tryptophan 5-monooxygenase activation protein, beta polypeptide	Ywhab
Mm.34326	AI845904		integral to membrane		zinc finger, DHHC domain containing 2	Zdhhc2
Mm.34329	AI846801	protein modification		ATP binding;GTP binding;selenide\, water dikinase activity;selenium binding	RIKEN cDNA 1110046B24 gene	1110046B24Rik
Mm.34385	AI847396				expressed sequence AI450344	AI450344
Mm.34404	AA238294	neurogenesis	extracellular space;integral to membrane	receptor activity	sema domain, immunoglobulin domain (Ig), transmembrane domain (TM) and short cytoplasmic domain, (semaphorin) 4G	Sema4g
Mm.3444	AI839729	spermatogenesis	integral to membrane;nucleus	protein serine/threonine kinase activity	bromodomain containing 2	Brd2
Mm.34470	AI851969				hypothetical protein D930042H13	D930042H13
Mm.34490	AI846097			ATP binding;protein serine/threonine kinase activity	RIKEN cDNA 2610318I15 gene	2610318I15Rik
Mm.34537	AI843304	adipocyte differentiation;mitochondrion organization and biogenesis;regulation of transcription\, DNA-dependent	membrane;nucleus	RNA polymerase II transcription factor activity\, enhancer binding;protein binding;translation regulator activity	CCAAT/enhancer binding protein (C/EBP), alpha	Cebpa
Mm.34546	BE943721				DNA segment, Chr 17, ERATO Doi 441, expressed	D17Ertd441e
Mm.34584	BE981384
Mm.3459	AI842290	circadian rhythm;regulation of transcription from Pol II promoter	transcription factor complex	RNA polymerase II transcription factor activity;transcription factor activity;translation regulator activity	D site albumin promoter binding protein	Dbp
Mm.34598	AI846736	oxygen transport	cytoplasm	oxygen transporter activity;peroxidase activity	cytoglobin	Cygb
Mm.34641	AI843627	ER-associated protein catabolism;cell growth and/or maintenance;cell motility	integral to endoplasmic reticulum membrane;integral to plasma membrane	protein binding;receptor activity;ubiquitin-protein ligase activity	autocrine motility factor receptor	Amfr
Mm.34670	AI450873	microtubule-based process	kinesin complex	ATP binding;microtubule motor activity	kinesin-like 7	Knsl7
Mm.34701	AI846170	biological_process unknown	cytoplasm	RNA binding	pumilio 1 (Drosophila)	Pum1
Mm.3476	AI848684	Wnt receptor signaling pathway;cell adhesion;heart development;regulation of transcription from Pol II promoter	adherens junction;cytoskeleton;intercellular junction;membrane fraction;transcription factor complex	alpha-catenin binding;cell adhesion molecule activity;signal transducer activity;structural molecule activity;transcription co-activator activity;translation regulator activity	catenin beta	Catnb
Mm.34779	AW047205	biological_process unknown;protein folding	prefoldin complex	chaperone activity	ubiquitously expressed transcript	Uxt
Mm.34797	BE980033	development;signal transduction;transport	cytoplasm	lipid binding;retinoid binding;transporter activity	cellular retinoic acid binding protein I	Crabp1
Mm.34855	AI847127
Mm.34855	BE686752
Mm.34858	AI838164
Mm.34871	AW987145	lymph gland development	transcription factor complex	DNA binding;protein binding	inhibitor of DNA binding 2	Idb2
Mm.3488	BF466136	DNA methylation;cell cycle;protein amino acid phosphorylation		ATP binding;DNA binding;N-methyltransferase activity;protein serine/threonine kinase activity;protein tyrosine kinase activity	serine/threonine kinase 12	Stk12
Mm.34901	AI848309	circulation	extracellular	hormone activity	GH regulated TBC protein 1	Grtp1
Mm.3499	AF001906	development;regulation of transcription\, DNA-dependent	transcription factor complex	transcription factor activity	retina and anterior neural fold homeobox	Rax
Mm.35063	BF660551		nucleus		RIKEN cDNA 1810009O10 gene	1810009O10Rik
Mm.35087	AW047707
Mm.35159	AI853191				RIKEN cDNA A930003A15 gene	A930003A15Rik
Mm.35405	BF020616				RIKEN cDNA A830080H07 gene	A830080H07Rik
Mm.35439	AW990833	ossification	basement membrane;extracellular space	calcium ion binding;collagen binding	secreted acidic cysteine rich glycoprotein	Sparc
Mm.35584	BF466389	G1/S transition of mitotic cell cycle;regulation of cell cycle;ubiquitin-dependent protein catabolism	ubiquitin ligase complex	kinase activity	S-phase kinase-associated protein 2 (p45)	Skp2
Mm.35691	AI843113	cell surface receptor linked signal transduction	extracellular space;integral to plasma membrane	non-tyrosine kinase fibroblast growth factor receptor activity;protein binding	fibroblast growth factor receptor-like 1	Fgfrl1
Mm.35790	AI851626
Mm.35817	BE689314				DNA segment, Chr 11, ERATO Doi 498, expressed	D11Ertd498e
Mm.35829	BE630719				erythroid differentiation regulator	edr
Mm.3608	BF467581	anterior/posterior pattern formation;brain development;cell fate determination;eye morphogenesis;eye morphogenesis (sensu Mammalia);metanephros development;regulation of cell migration;regulation of transcription\, DNA-dependent;salivary gland morphogenes	transcription factor complex	transcription factor activity	paired box gene 6	Pax6
Mm.36242	AW120547	intracellular signaling cascade;protein complex assembly	integral to plasma membrane;membrane fraction	guanylate kinase activity;protein binding	membrane protein, palmitoylated 2 (MAGUK p55 subfamily member 2)	Mpp2
Mm.36416	AF363723	G-protein coupled receptor protein signaling pathway;development;establishment of tissue polarity	extracellular space;integral to plasma membrane	G-protein coupled receptor activity;frizzled receptor activity	frizzled homolog 2 (Drosophila)	Fzd2
Mm.36417	AI465201				RIKEN cDNA C630029K18 gene	C630029K18Rik
Mm.3644	AI894027	transport	soluble fraction	lipid binding;transporter activity	fatty acid binding protein 7, brain	Fabp7
Mm.36606	AI854371	protein amino acid phosphorylation	nucleus	ATP binding;protein serine/threonine kinase activity;protein tyrosine kinase activity	RIKEN cDNA 5630401H01 gene	5630401H01Rik
Mm.3667	AI854511	cell adhesion	extracellular space	cell adhesion molecule activity;heparin binding	vitronectin	Vtn
Mm.36710	AI463445	transport	mitochondrial inner membrane	binding	mitochondrial solute carrier protein	Mscp-pending
Mm.36715	AW060657	transcription from Pol II promoter	transcription factor complex	transcription co-activator activity	polyamine-modulated factor 1	Pmf1
Mm.36756	AW124838	proteolysis and peptidolysis		cysteine-type endopeptidase activity;oxidoreductase activity	RIKEN cDNA 2700067E09 gene	2700067E09Rik
Mm.36879	AI835599	biological_process unknown	cellular_component unknown;coated pit	calcium ion binding;molecular_function unknown	clathrin, light polypeptide (Lcb)	Cltb
Mm.36894	AI850155	immune response;muscle development;regulation of transcription from Pol II promoter	transcription factor complex	DNA binding;RNA polymerase II transcription factor activity;protein binding;transcriptional activator activity	transcription factor 12	Tcf12
Mm.3758	BF451396	cell adhesion;cell proliferation	cytoplasm	cell adhesion molecule activity;signal transducer activity	breast cancer anti-estrogen resistance 1	Bcar1
Mm.3759	AI844466	development;negative regulation of cell proliferation;regulation of cell cycle;regulation of transcription\, DNA-dependent;transcription from Pol II promoter	transcription factor complex	transcription co-activator activity;transcription co-repressor activity;transcription factor activity	max binding protein	Mnt
Mm.37607	AI846073				cDNA sequence BC00398	BC003498
Mm.3771	H52494	protein amino acid dephosphorylation;transmembrane receptor protein tyrosine phosphatase signaling pathway	extracellular space;integral to plasma membrane	prenylated protein tyrosine phosphatase activity;protein kinase binding;transmembrane receptor protein tyrosine phosphatase activity	protein tyrosine phosphatase, receptor type, R	Ptprr
Mm.37819	AI851374	electron transport	early endosome	electron transporter activity	DNA segment, Chr 5, Brigham & Women's Genetics 0860 expressed	D5Bwg0860e
Mm.3785	AI893929	signal transduction	nucleus;protein phosphatase type 2A complex	protein phosphatase type 2A\, intrinsic regulator activity	protein phosphatase 2, regulatory subunit B (B56), gamma isoform	Ppp2r5c
Mm.38016	AI846395	cholesterol metabolism;regulation of transcription\, DNA-dependent	Golgi apparatus;endoplasmic reticulum;integral to membrane;nucleus	protein binding;transcription factor activity	sterol regulatory element binding factor 2	Srebf2
Mm.38036	AI849168				neurexin II	Nrxn2
Mm.38058	AI840103	protein amino acid phosphorylation		ATP binding;protein serine/threonine kinase activity;protein tyrosine kinase activity	RIKEN cDNA E130304F04 gene	E130304F04Rik
Mm.38184	AW122207	negative regulation of transcription from Pol II promoter	nucleus	DNA binding;transcription co-repressor activity	down-regulator of transcription 1	Dr1
Mm.38233	BE851773	protein amino acid phosphorylation	actin cytoskeleton	actin binding;protein tyrosine kinase activity	PTK9 protein tyrosine kinase 9	Ptk9
Mm.38268	BC003741	cell proliferation;regulation of transcription\, DNA-dependent	extracellular space;nucleus	DNA binding;growth factor activity	hepatoma-derived growth factor, related protein 2	Hdgfrp2
Mm.38347	AI836077		extracellular space	protein binding	RIKEN cDNA 1500005I02 gene	1500005I02Rik
Mm.38582	AA860047				RIKEN cDNA 2810037O22 gene	2810037O22Rik
Mm.3862	AI841331	organogenesis;regulation of cell cycle	extracellular space	growth factor activity;hormone activity	insulin-like growth factor 2	Igf2
Mm.3869	AI838291	development;regulation of transcription\, DNA-dependent	transcription factor complex	transcription factor activity	paired related homeobox 1	Prrx1
Mm.3879	BE955791	regulation of transcription\, DNA-dependent;response to stress;signal transduction	transcription factor complex	RNA polymerase II transcription factor activity\, enhancer binding;protein binding;signal transducer activity;translation regulator activity	hypoxia inducible factor 1, alpha subunit	Hif1a
Mm.3881	AW744685	development;regulation of transcription\, DNA-dependent	transcription factor complex	transcription factor activity	transcription factor 15	Tcf15
Mm.38869	AA881370	JAK-STAT cascade	cellular_component unknown;nucleus	DNA binding;transcription co-repressor activity;zinc ion binding	protein inhibitor of activated STAT 1	Pias1
Mm.38877	AW489288				RIKEN cDNA 9630015D15 gene	9630015D15Rik
Mm.38912	AI853381				RIKEN cDNA 2410129H14 gene	2410129H14Rik
Mm.38993	AI837092	calcium ion homeostasis;homophilic cell adhesion;synaptic transmission	integral to membrane;postsynaptic membrane	calcium ion binding;cell adhesion molecule activity	calsyntenin 1	Clstn1
Mm.3904	AA051675	signal transduction	extracellular space;soluble fraction	fibroblast growth factor receptor binding;growth factor activity	fibroblast growth factor 15	Fgf15
Mm.39200	AI847181	vision		cGMP-specific phosphodiesterase activity;enzyme inhibitor activity	phosphodiesterase 6G, cGMP-specific, rod, gamma	Pde6g
Mm.39265	AI848107	amino acid activation		DNA binding	RIKEN cDNA 0610010K14 gene	0610010K14Rik
Mm.39288	AI839993				RIKEN cDNA 9330185J12 gene	9330185J12Rik
Mm.39298	AI854218	intracellular signaling cascade;neurogenesis;protein amino acid phosphorylation		ATP binding;protein serine/threonine kinase activity	double cortin and calcium/calmodulin-dependent protein kinase-like 1	Dcamkl1
Mm.39487	AI852027	regulation of transcription\, DNA-dependent	nucleus	DNA binding	sal-like 2 (Drosophila)	Sall2
Mm.3951	AI843835	posttranslational membrane targeting	extracellular space;membrane		thymus cell antigen 1, theta	Thy1
Mm.39513	AI835710				RIKEN cDNA A830039N20 gene	A830039N20Rik
Mm.39565	AI841632				RIKEN cDNA 5830411O09 gene	5830411O09Rik
Mm.3960	AI842684	regulation of transcription\, DNA-dependent	cytoplasm;nucleus	transcription factor activity;translation regulator activity	interferon regulatory factor 3	Irf3
Mm.3981	AI852658				COP9 (constitutive photomorphogenic) homolog, subunit 6 (Arabidopsis thaliana)	Cops6
Mm.39864	AI848122
Mm.3990	AI840786	regulation of transcription\, DNA-dependent	mitochondrial matrix	ATP binding;transcription factor activity	suppressor of K+ transport defect 3	Skd3
Mm.39987	AA500835				RIKEN cDNA 5530400B01 gene	5530400B01Rik
Mm.3999	AA818891				macrophage expressed gene 1	Mpeg1
Mm.40035	AI844318	protein amino acid phosphorylation	focal adhesion	ATP binding;protein serine/threonine kinase activity;protein tyrosine kinase activity	p21 (CDKN1A)-activated kinase 3	Pak3
Mm.40059	BE986603
Mm.4022	BE944037		phycobilisome;ribosome	structural constituent of ribosome	RIKEN cDNA 1110033C18 gene	1110033C18Rik
Mm.40241	AI854101
Mm.40282	BF460559	Mo-molybdopterin cofactor biosynthesis;establishment of synaptic specificity at neuromuscular junction;protein targeting	cytoskeleton;extrinsic to plasma membrane	catalytic activity;cytoskeletal protein binding	gephyrin	Gphn
Mm.40297	AI852064
Mm.4032	AI851012	biological_process unknown	endoplasmic reticulum;extracellular space	molecular_function unknown;transmembrane receptor protein tyrosine phosphatase activity	regulated endocrine-specific protein 18	Resp18
Mm.40321	AI847934				RIKEN cDNA 4631434O19 gene	4631434O19Rik
Mm.40322	AI852961	axon guidance;nuclear positioning	extracellular space		slit homolog 1 (Drosophila)	Slit1
Mm.4063	AI852317				N-myc downstream regulated 1	Ndr1
Mm.40648	AI853065
Mm.4071	W58024	cell adhesion;cell surface receptor linked signal transduction;invasive growth;regulation of translation	integral to plasma membrane;small ribosomal subunit	laminin receptor activity;structural constituent of ribosome	laminin receptor 1 (ribosomal protein SA)	Lamr1
Mm.40715	BE995838				RIKEN cDNA 1110038H03 gene	1110038H03Rik
Mm.4079	AI848723				cDNA sequence BC026744	BC026744
Mm.4095	BE984736	dosage compensation\, by inactivation of X chromosome	chromosome		inactive X specific transcripts	Xist
Mm.41033	AI841269
Mm.41063	AI847505	cell growth and/or maintenance;regulation of transcription\, DNA-dependent	kinesin complex;nucleus	DNA binding;zinc ion binding	tripartite motif protein 24	Trim24
Mm.41220	AW492441	protein modification	extracellular	protein binding	RIKEN cDNA 1700023F20 gene	1700023F20Rik
Mm.41271	AI852671				START domain containing 7	Stard7
Mm.41284	AI849496
Mm.41287	AI044845				echinoderm microtubule associated protein like 1	Eml1
Mm.4137	AI839579	regulation of blood pressure	extracellular space;synaptic vesicle	ATP binding;calcium ion binding	chromogranin A	Chga
Mm.41370	AI846872	metabolism	lysosome	sulfuric ester hydrolase activity	RIKEN cDNA 6330406P08 gene	6330406P08Rik
Mm.41423	AI837158		integral to membrane	endonuclease activity	RIKEN cDNA 2310067E08 gene	2310067E08Rik
Mm.41467	AI839198				phospholipase A2, group IVB (cytosolic)	Pla2g4b
Mm.41489	BE947384		integral to membrane		RIKEN cDNA 9030603L14 gene	9030603L14Rik
Mm.41522	BF147593	regulation of transcription\, DNA-dependent	extracellular;nucleus	RNA binding;hormone activity;transcription factor activity	zinc finger homeodomain 4	Zfh4-pending
Mm.41554	AI847036	regulation of transcription\, DNA-dependent	transcription factor complex		RIKEN cDNA 2610029D06 gene	2610029D06Rik
Mm.41560	AI837402	peripheral nervous system development	cytosol;extracellular space	serine protease inhibitor activity	serine (or cysteine) proteinase inhibitor, clade I, member 1	Serpini1
Mm.41576	BE991877	microtubule-based process;motor axon guidance	kinesin complex	ATP binding;kinesin motor activity	kinesin family member 5C	Kif5c
Mm.41583	AI838594
Mm.416	BC006929	signal transduction	kinesin complex	receptor signaling protein activity	TRAF-interacting protein	Traip
Mm.41613	AI851913				RIKEN cDNA 2900052E22 gene	2900052E22Rik
Mm.41630	AI848858	posttranslational membrane targeting	integral to plasma membrane	signal sequence binding	RIKEN cDNA 0710001E10 gene	0710001E10Rik
Mm.41638	AI836669		integral to membrane		RIKEN cDNA 6330527O06 gene	6330527O06Rik
Mm.41702	AI835269				RIKEN cDNA 6230403H02 gene	6230403H02Rik
Mm.41708	AI840690	transport		transporter activity	leucine-rich repeat LGI family, member 3	Lgi3
Mm.41744	AI849443				hypothetical protein A930041K15	A930041K15
Mm.41776	AI894211	lipid catabolism	extracellular matrix;extracellular space	calcium ion binding;phospholipase A2 activity;structural molecule activity	otoconin 90	Oc90
Mm.41860	AI838662	cell adhesion	collagen;microfibril	extracellular matrix structural constituent conferring tensile strength activity	procollagen, type XVI, alpha 1	Col16a1
Mm.41871	AI843221				RIKEN cDNA 1110001A03 gene	1110001A03Rik
Mm.41877	AI853021	transport	mitochondrial inner membrane	binding	RIKEN cDNA 5730438N18 gene	5730438N18Rik
Mm.41891	BF456660		integral to membrane		RIKEN cDNA 2310034L04 gene	2310034L04Rik
Mm.41911	AW050369	cholesterol catabolism;electron transport;neurogenesis	endoplasmic reticulum;extracellular space;integral to membrane;microsome	steroid hydroxylase activity	cytochrome P450, family 46, subfamily a, polypeptide 1	Cyp46a1
Mm.41925	AI848066		extracellular space		RIKEN cDNA 1810034B16 gene	1810034B16Rik
Mm.41936	AI853555			N-acetyltransferase activity	RIKEN cDNA 1500004D14 gene	1500004D14Rik
Mm.41998	AI842434			manganese ion binding;protein serine/threonine phosphatase activity	protein phosphatase 4, catalytic subunit	Ppp4c
Mm.42126	AA271968	protein amino acid phosphorylation;regulation of protein biosynthesis;regulation of translation	centrosome	ATP binding;protein serine/threonine kinase activity;protein tyrosine kinase activity	MAP kinase-interacting serine/threonine kinase 2	Mknk2
Mm.42183	AW124398	biological_process unknown;regulation of protein activity\, epigenetic	cellular_component unknown;membrane	molecular_function unknown;nucleic acid binding	CCR4-NOT transcription complex, subunit 4	Cnot4
Mm.4235	BC011322	cell adhesion;germ-cell development	extracellular space;integral to membrane	cell adhesion molecule activity;growth factor activity;stem cell factor receptor binding	kit ligand	Kitl
Mm.42855	AI838337	amino acid activation		ATP binding;tRNA ligase activity	prostate tumor over expressed gene 1	Ptov1
Mm.42927	AI851330	intracellular signaling cascade;protein amino acid phosphorylation	cytoplasm	ATP binding;protein serine/threonine kinase activity;protein tyrosine kinase activity	LIM motif-containing protein kinase 2	Limk2
Mm.42948	BE310272	anti-apoptosis;response to oxidative stress	cytoplasm	ATP binding;antioxidant activity;apoptosis inhibitor activity;electron transporter activity;selenium binding;thioredoxin peroxidase activity	peroxiredoxin 2	Prdx2
Mm.43636	AI845855	ubiquitin-dependent protein catabolism	nucleus	DNA binding	zinc finger protein 289	Zfp289
Mm.43640	AI835484				RIKEN cDNA 4921506J03 gene	4921506J03Rik
Mm.4366	AW519622	development;positive regulation of transcription;regulation of transcription\, DNA-dependent	nucleus	DNA binding;protein binding;translation regulator activity	early B-cell factor 1	Ebf1
Mm.43711	AI848796	regulation of transcription\, DNA-dependent;transcription initiation from Pol II promoter	RNA polymerase I transcription factor complex;transcription factor TFIID complex	general RNA polymerase II transcription factor activity;protein binding;transcription factor activity	TATA box binding protein	Tbp
Mm.43731	BF160911	intracellular protein transport	Golgi apparatus;membrane	protein transporter activity	component of oligomeric golgi complex 6	Cog6
Mm.43737	AI847674	biological_process unknown	cellular_component unknown	kinase activity;transferase activity	casein kinase 1, alpha 1	Csnk1a1
Mm.43749	AI839125	protein biosynthesis	ribosome	structural constituent of ribosome	RIKEN cDNA 3100001N19 gene	3100001N19Rik
Mm.4381	AW491135	regulation of transcription\, DNA-dependent	nucleus;ribosome	double-stranded DNA binding;transcription factor activity	special AT-rich sequence binding protein 1	Satb1
Mm.4383	AI848746	cell differentiation;negative regulation of cell cycle;nonselective vesicle transport;synaptic vesicle endocytosis	actin cytoskeleton;kinesin complex	cytoskeletal protein binding	bridging integrator 1	Bin1
Mm.43871	AI846067		intracellular	zinc ion binding	RIKEN cDNA 0710005M05 gene	0710005M05Rik
Mm.4394	AI020663	autophosphorylation;cell differentiation;chemotaxis;germ-cell development;regulation of cell cycle;transmembrane receptor protein tyrosine kinase signaling pathway	extracellular space;integral to membrane	ATP binding;protein serine/threonine kinase activity;transmembrane receptor protein tyrosine kinase activity	kit oncogene	Kit
Mm.4405	BF461223	development;regulation of transcription\, DNA-dependent	transcription factor complex	transcription factor activity	C. elegans ceh-10 homeo domain containing homolog	Chx10
Mm.44095	BF454802				RIKEN cDNA 2900074C18 gene	2900074C18Rik
Mm.44124	AI594999				RIKEN cDNA 4930565F05 gene	4930565F05Rik
Mm.44142	BF460707			kinase activity	RIKEN cDNA E030025C11 gene	E030025C11Rik
Mm.44232	AI836102
Mm.4426	AI838302	N-linked glycosylation	integral to membrane;lysosome;plasma membrane	carrier activity	Cd63 antigen	Cd63
Mm.44292	AW047928			nucleic acid binding	trinucleotide repeat containing 4	Tnrc4
Mm.4435	BE951307	neurotransmitter uptake;regulation of synapse;synaptic vesicle docking	plasma membrane	SNARE binding	synaptosomal-associated protein 25	Snap25
Mm.4438	AI836908	DNA packaging;chromosome organization and biogenesis (sensu Eukarya);regulation of transcription\, DNA-dependent	chromatin;nucleus	DNA binding	high mobility group AT-hook 1	Hmga1
Mm.444	AA762488	negative regulation of transcription from Pol II promoter;regulation of angiogenesis	nucleus	DNA binding	inhibitor of DNA binding 1	Idb1
Mm.4463	AI894015	G-protein coupled receptor protein signaling pathway	extracellular space;integral to membrane	vasoactive intestinal polypeptide receptor activity	vasoactive intestinal peptide receptor 2	Vipr2
Mm.44683	AW120565	neurotransmitter transport	integral to plasma membrane	GABA\:sodium symporter activity;betaine/GABA\:sodium symporter activity	gamma-aminobutyric acid (GABA-A) transporter 4	Gabt4
Mm.44702	AW050046
Mm.44854	AW050310
Mm.45099	AW120537		integral to membrane		RIKEN cDNA 3100002P13 gene	3100002P13Rik
Mm.451	AI844017	carbohydrate metabolism	extracellular space	aldehyde reductase activity	aldo-keto reductase family 1, member B3 (aldose reductase)	Akr1b3
Mm.45160	AW049253				RIKEN cDNA 0710001D07 gene	0710001D07Rik
Mm.45179	BE948693	positive regulation of cell proliferation;regulation of transcription from Pol II promoter	cellular_component unknown;mitochondrion;nucleus	protein binding;transcription factor activity	WD40 protein Ciao1	Ciao1-pending
Mm.45194	BE686297	protein targeting			RIKEN cDNA 5930412E23 gene	5930412E23Rik
Mm.4524	AI844211	development	transcription factor complex	DNA binding;transcription co-repressor activity	LIM domain binding 1	Ldb1
Mm.4525	BE948121
Mm.45286	AI851830	proteolysis and peptidolysis		metalloexopeptidase activity;translation elongation factor activity	suppressor of Ty 16 homolog (S. cerevisiae)	Supt16h
Mm.45320	BG293990		nucleus		RIKEN cDNA 2410019P08 gene	2410019P08Rik
Mm.45357	AI843677	intracellular signaling cascade;protein targeting	basolateral plasma membrane	protein binding	Erbb2 interacting protein	Erbb2ip
Mm.4541	AI852207	cell fate specification;regulation of transcription\, DNA-dependent	cytoplasm;transcription factor complex	transcription factor activity;translation regulator activity	SRY-box containing gene 2	Sox2
Mm.45565	AA386436				RIKEN cDNA 1810038L18 gene	1810038L18Rik
Mm.45753	BI695036				RIKEN cDNA 6530401L14 gene	6530401L14Rik
Mm.45759	AI849399
Mm.45843	AW120686				expressed sequence AA536730	AA536730
Mm.45994	AI593844	cell proliferation	extracellular space;integral to membrane	carrier activity	RIKEN cDNA 9030418M05 gene	9030418M05Rik
Mm.46019	AI842852			beta-N-acetylglucosaminyl-glycopeptide beta-1\,4-galactosyltransferase activity	WD repeat and FYVE domain containing 3	Wdfy3
Mm.4605	BE952335	development;negative regulation of transcription from Pol II promoter	microtubule;transcription factor complex	protein binding;transcription factor activity;transcriptional repressor activity	T-box 2	Tbx2
Mm.4636	AI835157	cell differentiation;eye morphogenesis;neurogenesis;regulation of transcription\, DNA-dependent	nucleus	DNA binding;translation regulator activity	neurogenic differentiation 1	Neurod1
Mm.46473	BF461536	regulation of transcription\, DNA-dependent	nucleus	DNA binding	RIKEN cDNA 3110024A21 gene	3110024A21Rik
Mm.46503	BE630438	regulation of transcription\, DNA-dependent	membrane;nucleus	transcription factor activity;transcriptional activator activity	E74-like factor 2	Elf2
Mm.46513	AI844811	cell growth and/or maintenance	extracellular space;integral to membrane	peptidyl-dipeptidase A activity	RIKEN cDNA 2610200G18 gene	2610200G18Rik
Mm.46533	AW493256	biological_process unknown			RIKEN cDNA 1110007L15 gene	1110007L15Rik
Mm.46539	AW490993	biological_process unknown;regulation of transcription\, DNA-dependent	cellular_component unknown	molecular_function unknown;signal transducer activity;transcription factor activity	Notch-regulated ankyrin repeat protein	Nrarp
Mm.46675	AA499290
Mm.46764	AI844295				CDP-diacylglycerol synthase 1	Cds1
Mm.4683	AI848852	germ-cell development;nucleotide-excision repair	cytoplasm;nucleus		Fanconi anemia, complementation group C	Fancc
Mm.47052	BM938624				RIKEN cDNA 1700008G05 gene	1700008G05Rik
Mm.4756	AI447090	biological_process unknown;regulation of metabolism;signal transduction	integral to plasma membrane	hematopoietin/interferon-class (D200-domain) cytokine receptor activity;protein binding	leptin receptor gene-related protein	Obrgrp
Mm.4846	BE949909
Mm.4852	AI528587
Mm.4871	AI841798	vision	extracellular matrix	metalloendopeptidase inhibitor activity	tissue inhibitor of metalloproteinase 3	Timp3
Mm.488	AW121081	transport	Golgi membrane;extracellular space;integral to membrane	cell adhesion molecule activity;receptor binding	golgi apparatus protein 1	Glg1
Mm.4881	AI848336	peptide hormone processing	Golgi trans face;extracellular space;secretory granule	serine protease inhibitor activity	proprotein convertase subtilisin/kexin type 1 inhibitor	Pcsk1n
Mm.4919	AI849124				DNA segment, human D4S114	D0H4S114
Mm.50	AI850414	metabolism	membrane	calcium ion binding	cDNA sequence BC005662	BC005662
Mm.5021	AI430426	cell adhesion;protein amino acid phosphorylation;transmembrane receptor protein tyrosine kinase signaling pathway	extracellular space;integral to plasma membrane	ATP binding;cell adhesion molecule activity;protein serine/threonine kinase activity;transmembrane receptor protein tyrosine kinase activity	discoidin domain receptor family, member 1	Ddr1
Mm.5027	BE948977	DNA repair;regulation of transcription\, DNA-dependent	nucleus;tight junction	chromatin binding;endonuclease activity;protein binding	enhancer of zeste homolog 1 (Drosophila)	Ezh1
Mm.5032	BE950297	cell adhesion;vision	integral to membrane	G-protein coupled photoreceptor activity;cell adhesion molecule activity	retinal degeneration, slow (retinitis pigmentosa 7)	Rds
Mm.5038	AW124973	protein secretion	cytoplasm;extracellular space	calcium ion binding	secretogranin II	Scg2
Mm.5101	AI836797	synaptic transmission;transport	integral to membrane;secretory granule;synaptic junction;synaptic vesicle	phospholipid binding;transporter activity	synaptotagmin 1	Syt1
Mm.5101	AI852915	synaptic transmission;transport	integral to membrane;secretory granule;synaptic junction;synaptic vesicle	phospholipid binding;transporter activity	synaptotagmin 1	Syt1
Mm.5114	AI853388	frizzled signaling pathway;heart development;imaginal disc pattern formation;intracellular signaling cascade;morphogenesis of an epithelial sheet;segment specification	cytoplasm	signal transducer activity	dishevelled 2, dsh homolog (Drosophila)	Dvl2
Mm.5130	AW049702	cell-cell signaling;frizzled-2 signaling pathway;organogenesis	extracellular space	receptor binding	wingless related MMTV integration site 10a	Wnt10a
Mm.5195	AI845052	neurotransmitter transport			complexin 1	Cplx1
Mm.52043	AA511477
Mm.52109	AA275276	regulation of cell cycle;regulation of transcription\, DNA-dependent	nuclear matrix	DNA binding;transcriptional activator activity;translation regulator activity	myeloblastosis oncogene	Myb
Mm.5236	AI843629	neuropeptide signaling pathway;small GTPase mediated signal transduction;transport	repairosome	guanyl-nucleotide exchange factor activity;lipid binding	ral guanine nucleotide dissociation stimulator	Ralgds
Mm.5243	AW489536	G-protein signaling\, adenylate cyclase inhibiting pathway;adult locomotory behavior;dopamine receptor\, adenylate cyclase activating pathway;immune response;neuropeptide signaling pathway;sensory perception	integral to plasma membrane;membrane fraction	delta-opioid receptor activity;neuropeptide Y receptor activity;purinergic nucleotide receptor activity\, G-protein coupled	opioid receptor, delta 1	Oprd1
Mm.5260	AI840959	neurotransmitter transport	integral to plasma membrane	GABA\:sodium symporter activity	gamma-aminobutyric acid (GABA-A) transporter 1	Gabt1
Mm.5262	AI852554	lipid transport	mitochondrion	choline kinase activity	choline kinase	Chk
Mm.53435	AI853087
Mm.5400	BE852686	regulation of transcription\, DNA-dependent	cytoplasm	DNA binding	bromodomain containing 7	Brd7
Mm.5400	BE985595	regulation of transcription\, DNA-dependent	cytoplasm	DNA binding	bromodomain containing 7	Brd7
Mm.54359	BE631332	immune response;positive regulation of cell proliferation	cellular_component unknown;membrane	tumor necrosis factor receptor binding	tumor necrosis factor (ligand) superfamily, member 13	Tnfsf13
Mm.5458	BF467531	DNA repair;DNA replication;G-protein coupled receptor protein signaling pathway	heterotrimeric G-protein complex;nucleus	heterotrimeric G-protein GTPase activity;signal transducer activity	chromatin assembly factor 1, subunit B (p60)	Chaf1b
Mm.54993	BF168813	intracellular signaling cascade;lipid metabolism		1-phosphatidylinositol-4\,5-bisphosphate phosphodiesterase activity;calcium ion binding	RIKEN cDNA 2610205J15 gene	2610205J15Rik
Mm.55143	AI838192	development	extracellular space	growth factor activity	dickkopf homolog 3 (Xenopus laevis)	Dkk3
Mm.56167	AI836106	intracellular signaling cascade;protein amino acid phosphorylation		ATP binding;protein serine/threonine kinase activity;protein tyrosine kinase activity	protein kinase C, nu	Prkcn
Mm.56905	AI893965	amino acid activation	cytosol	ATP binding;tRNA ligase activity	TBC1 domain family, member 1	Tbc1d1
Mm.56990	AI843631	nucleotide-excision repair;regulation of transcription\, DNA-dependent	transcription factor TFIIH complex	ATP dependent DNA helicase activity;magnesium ion binding	excision repair cross-complementing rodent repair deficiency, complementation group 2	Ercc2
Mm.57052	AW210837	intracellular signaling cascade	cytosol	small GTPase regulatory/interacting protein activity	rhophilin, Rho GTPase binding protein 1	Rhpn1
Mm.57138	BE982408	development;regulation of transcription\, DNA-dependent;vision	transcription factor complex	protein binding;transcription factor activity	sine oculis-related homeobox 6 homolog (Drosophila)	Six6
Mm.57223	BE953762	DNA methylation;anti-apoptosis;lymphocytic blood cell differentiation;urogenital system development	nucleoplasm	ATP dependent helicase activity;DNA helicase activity	helicase, lymphoid specific	Hells
Mm.5856	AI835411	biological_process unknown	inner plaque of spindle pole body	sugar porter activity	NY-REN-18 antigen	Nyren18-pending
Mm.59151	BM942641	cell-cell signaling;fluid secretion;receptor guanylyl cyclase signaling pathway;vision		calcium ion binding;calcium sensitive guanylate cyclase activator activity	guanylate cyclase activator 1B	Guca1b
Mm.595	BM070091	TGFbeta receptor signaling pathway;axon guidance;ossification;pattern specification;salivary gland morphogenesis	extracellular space	cytokine activity;growth factor activity;protein binding	bone morphogenetic protein 7	Bmp7
Mm.6225	AI837875	exocytosis;intracellular protein transport;neurotransmitter transport;nonselective vesicle transport	integral to membrane;kinesin complex;plasma membrane	SNARE binding;protein transporter activity	syntaxin 1A (brain)	Stx1a
Mm.6256	BE983591	G-protein coupled receptor protein signaling pathway;development;frizzled signaling pathway	integral to membrane	G-protein coupled receptor activity;frizzled receptor activity	frizzled homolog 9 (Drosophila)	Fzd9
Mm.62589	AI195347	apoptosis	mitochondrion	electron-transferring-flavoprotein dehydrogenase activity	RIKEN cDNA 4930583H14 gene	4930583H14Rik
Mm.628	AW489852	regulation of transcription\, DNA-dependent	transcription factor complex	transcription factor activity	transcription factor-like 4	Tcfl4
Mm.6393	AI838944	G-protein coupled receptor protein signaling pathway;inflammatory response	integral to membrane	rhodopsin-like receptor activity	Duffy blood group	Dfy
Mm.6417	AA199464	cell differentiation;defense response;posttranslational membrane targeting	extracellular space;plasma membrane		CD24a antigen	Cd24a
Mm.646	AI844503	muscle development;regulation of heart rate;regulation of muscle contraction	kinesin complex;muscle thin filament tropomyosin	actin binding;structural constituent of cytoskeleton;structural constituent of muscle	tropomyosin 2, beta	Tpm2
Mm.65309	BE686333				RIKEN cDNA 1110008P08 gene	1110008P08Rik
Mm.658	AI843783	ATP/ADP exchange;mitochondrial transport	integral to plasma membrane;mitochondrial inner membrane pre-sequence translocase complex	ATP/ADP antiporter activity;adenine transporter activity;binding	solute carrier family 25 (mitochondrial carrier; adenine nucleotide translocator), member 5	Slc25a5
Mm.66275	AI845411				hypothetical protein B230331P10	B230331P10
Mm.6667	AI854882	regulation of transcription\, DNA-dependent	integral to plasma membrane	single-stranded DNA binding;transcription regulator activity	RIKEN cDNA 1210002E11 gene	1210002E11Rik
Mm.6698	BF462250	intracellular protein transport;small GTPase mediated signal transduction	Golgi apparatus;endoplasmic reticulum	ATP binding;protein transporter activity;small monomeric GTPase activity	SAR1a gene homolog (S. cerevisiae)	Sara
Mm.68134	AW494810				RIKEN cDNA 2310046K10 gene	2310046K10Rik
Mm.68170	AI717104	potassium ion transport	integral to membrane	inward rectifier potassium channel activity	potassium inwardly-rectifying channel, subfamily J, member 14	Kcnj14
Mm.6822	AA068450	development	nuclear body	DNA binding;protein binding	early development regulator 1 (homolog of polyhomeotic 1)	Edr1
Mm.68712	BE865233	G-protein coupled receptor protein signaling pathway;development;frizzled signaling pathway	extracellular space;integral to membrane	G-protein coupled receptor activity;frizzled receptor activity	frizzled homolog 4 (Drosophila)	Fzd4
Mm.6904	AI854659	positive regulation of cell differentiation;protein amino acid phosphorylation;signal transduction	extracellular space;integral to membrane	ATP binding;fibroblast growth factor receptor activity;protein serine/threonine kinase activity	fibroblast growth factor receptor 3	Fgfr3
Mm.69061	BE950676	G-protein signaling\, coupled to cGMP nucleotide second messenger;phototransduction;vision	heterotrimeric G-protein complex;membrane fraction	ATP binding;heterotrimeric G-protein GTPase activity;signal transducer activity	guanine nucleotide binding protein, alpha transducing 1	Gnat1
Mm.695	AI840745	cell growth and/or maintenance	cytosol;lamellipodium	cytoskeletal protein binding;protein tyrosine kinase activator activity	spectrin SH3 domain binding protein 1	Ssh3bp1
Mm.70121	BF461761	ciliary/flagellar motility	flagellum (sensu Bacteria)	calcium ion binding	RIKEN cDNA 2410038D05 gene	2410038D05Rik
Mm.71	AI386256	DNA repair	nucleus	cAMP-dependent protein kinase activity;inositol/phosphatidylinositol kinase activity;protein kinase CK2 activity	protein kinase, DNA activated, catalytic polypeptide	Prkdc
Mm.7103	AA839392	anterior compartment specification;posterior compartment specification;regulation of transcription\, DNA-dependent	transcription factor complex	transcription factor activity;translation regulator activity	pre B-cell leukemia transcription factor 2	Pbx2
Mm.7268	AI854510	regulation of transcription\, DNA-dependent	mediator complex	ATP binding;GTP binding;receptor activity	thyroid hormone receptor-associated protein 100	Trap100-pending
Mm.7308	AI851580	chromatin modification	nucleus		SWI/SNF related, matrix associated, actin dependent regulator of chromatin, subfamily d, member 1	Smarcd1
Mm.7331	AI427207	anterior compartment specification;posterior compartment specification;regulation of transcription\, DNA-dependent	transcription factor complex	transcription factor activity	pre B-cell leukemia transcription factor 3	Pbx3
Mm.7335	BE285861	cholesterol biosynthesis;positive regulation of cell proliferation;positive regulation of transcription from Pol II promoter	cytosol;endoplasmic reticulum;nucleus;ribulose bisphosphate carboxylase complex	transcription factor activity	cellular nucleic acid binding protein	Cnbp
Mm.741	AI853846	transport	cytoplasm	lipid binding;transporter activity	fatty acid binding protein 5, epidermal	Fabp5
Mm.7444	BF457137	glycine transport;neurotransmitter transport	integral to plasma membrane	amino acid-polyamine transporter activity;gamma-aminobutyric acid transporter activity;glycine transporter activity	vesicular inhibitory amino acid transporter	Viaat
Mm.7500	AI850187	iron ion homeostasis;iron ion transport	ferritin complex	ferric iron binding	ferritin light chain 1	Ftl1
Mm.7549	AI840919	cell cycle arrest;regulation of transcription\, DNA-dependent	transcription factor TFIID complex	transcription factor activity	DNA-damage inducible transcript 3	Ddit3
Mm.75498	AI854310	neuropeptide signaling pathway;synaptic transmission	cellular_component unknown;extracellular space	neuropeptide hormone activity	cocaine and amphetamine regulated transcript	Cart-pending
Mm.7622	AA451000	actin filament organization;transmembrane receptor protein serine/threonine kinase signaling pathway	kinesin complex;membrane	protein kinase A anchoring activity	A kinase (PRKA) anchor protein 2	Akap2
Mm.76278	AI854567	G-protein coupled receptor protein signaling pathway	heterotrimeric G-protein complex	heterotrimeric G-protein GTPase activity	RIKEN cDNA 2610203K23 gene	2610203K23Rik
Mm.76694	AI842077			sugar binding	RIKEN cDNA 1110067D22 gene	1110067D22Rik
Mm.76762	AI848465
Mm.7883	AI852678	Wnt receptor signaling pathway;anterior/posterior pattern formation;axis specification;dorsal/ventral pattern formation;negative regulation of cell cycle;protein complex assembly	kinesin complex;nucleus	ATP binding;beta-catenin binding;peroxidase activity	adenomatosis polyposis coli	Apc
Mm.7892	AW050047	immune response;regulation of transcription\, DNA-dependent	intermediate filament;nucleus	RNA polymerase II transcription factor activity\, enhancer binding;translation regulator activity	vregulatory factor X, 1 (influences HLA class II expression)	Rfx1
Mm.7919	AI844038	intracellular protein transport;negative regulation of cell proliferation;signal transduction	endosome	kinase activity;zinc ion binding	HGF-regulated tyrosine kinase substrate	Hgs
Mm.8004	AI849425	chloride transport;gamma-aminobutyric acid signaling pathway	integral to plasma membrane	GABA-A receptor activity	gamma-aminobutyric acid (GABA-A) receptor, subunit beta 3	Gabrb3
Mm.8008	AI845817	development;regulation of transcription\, DNA-dependent;transcription from Pol II promoter;vision	transcription factor complex	transcription factor activity;translation regulator activity	cone-rod homeobox containing gene	Crx
Mm.8046	AI852158
Mm.80685	AI430252				rootletin	LOC230872
Mm.8131	AI854596	cell proliferation;cell-matrix adhesion;establishment and/or maintenance of epithelial cell polarity;integrin-mediated signaling pathway;protein amino acid phosphorylation	cytoplasm;focal adhesion	ATP binding;protein binding;protein serine/threonine kinase activity;protein tyrosine kinase activity	integrin linked kinase	Ilk
Mm.814	AI845287	actin cytoskeleton organization and biogenesis;regulation of cell shape	actin cytoskeleton	actin binding;spectrin binding;structural molecule activity	erythrocyte protein band 4.1-like 2	Epb4.1l2
Mm.8149	AW495430	protein amino acid phosphorylation;spermatogenesis	integrin complex	ATP binding;protein serine/threonine kinase activity	male germ cell-associated kinase	Mak
Mm.8180	BF453976	neurogenesis;nucleobase\, nucleoside\, nucleotide and nucleic acid metabolism;signal transduction	membrane	dihydropyrimidinase activity	dihydropyrimidinase-like 3	Dpysl3
Mm.82354	AW061095				RIKEN cDNA 3110080J08 gene	3110080J08Rik
Mm.82561	AA543453	immune response;negative regulation of cell proliferation;protein amino acid phosphorylation;response to stress;signal transduction	rough endoplasmic reticulum	antiviral response protein activity;double-stranded RNA binding;enzyme activator activity;protein binding;signal transducer activity	protein kinase, interferon inducible double stranded RNA dependent activator	Prkra
Mm.83949	AI463874	fatty acid biosynthesis	endoplasmic reticulum;integral to membrane		elongation of very long chain fatty acids (FEN1/Elo2, SUR4/Elo3, yeast)-like 4	Elovl4
Mm.8457	AI850091	posttranslational membrane targeting	extracellular space;plasma membrane		CD59a antigen	Cd59a
Mm.8552	BF465008	anti-apoptosis	spindle microtubule	apoptosis inhibitor activity;cysteine protease inhibitor activity	baculoviral IAP repeat-containing 5	Birc5
Mm.86322	BE951434	cell growth and/or maintenance	centrosome;kinesin complex;nucleus	transcription factor binding\, cytoplasmic sequestering	transforming, acidic coiled-coil containing protein 2	Tacc2
Mm.86483	BE553573	development	membrane		sprouty homolog 1 (Drosophila)	Spry1
Mm.87077	BE456289				RIKEN cDNA D130020L05 gene	D130020L05Rik
Mm.8709	AW492537	protein amino acid phosphorylation		ATP binding;protein serine/threonine kinase activity;protein tyrosine kinase activity	serine/arginine-rich protein specific kinase 2	Srpk2
Mm.871	AI853309	neurogenesis	Golgi apparatus;extracellular space;integral to membrane	transferase activity\, transferring glycosyl groups	radical fringe gene homolog (Drosophila)	Rfng
Mm.87130	BG403994			catalytic activity	RIKEN cDNA 4921533L14 gene	4921533L14Rik
Mm.87210	BF459062	regulation of transcription\, DNA-dependent;spermatogenesis	nucleus	ATP binding;DNA binding	zinc finger protein 41	Zfp41
Mm.87312	BE861103	neurogenesis;protein amino acid phosphorylation;signal transduction	intracellular;membrane	actin binding;enzyme activator activity;growth factor activity;protein kinase inhibitor activity	glia maturation factor, beta	Gmfb
Mm.87450	BE692045				RIKEN cDNA 1110018F06 gene	1110018F06Rik
Mm.87639	AW048699	regulation of transcription\, DNA-dependent		DNA binding	RIKEN cDNA 1700058O05 gene	1700058O05Rik
Mm.87653	AA024316				RIKEN cDNA B830010L13 gene	B830010L13Rik
Mm.87653	AI851853				RIKEN cDNA B830010L13 gene	B830010L13Rik
Mm.87704	BE994612				RIKEN cDNA 6330407J23 gene	6330407J23Rik
Mm.88061	BE944673	regulation of transcription\, DNA-dependent;transcription from Pol II promoter	kinesin complex;nucleosome remodeling complex	DNA binding;transcription co-repressor activity	nuclear receptor co-repressor 1	Ncor1
Mm.88790	AA144142				RIKEN cDNA 1500010G04 gene	1500010G04Rik
Mm.89136	AW260090				H3 histone, family 3A	H3f3a
Mm.89579	AI839143		integral to membrane		mannose-P-dolichol utilization defect 1	Mpdu1
Mm.89933	AW060387	calcium ion transport	voltage-gated calcium channel complex	high voltage-gated calcium channel activity	calcium channel, voltage-dependent, beta 2 subunit	Cacnb2
Mm.89955	BF467562	eye morphogenesis (sensu Mammalia);neurogenesis;positive regulation of cell proliferation	membrane	catalytic activity	mab-21-like 1 (C. elegans)	Mab21l1
Mm.9001	AI844692	protein amino acid phosphorylation	protein kinase CK2 complex	ATP binding;MAP kinase activity;protein tyrosine kinase activity	nemo like kinase	Nlk
Mm.903	AI851775	DNA repair;negative regulation of cell proliferation	extracellular	transcription factor activity	B-cell translocation gene 2, anti-proliferative	Btg2
Mm.90390	AW495463	protein amino acid dephosphorylation		protein phosphatase activity;zinc ion binding	myotubularin related protein 4	Mtmr4
Mm.90587	AI841389	glycolysis	phosphopyruvate hydratase complex	magnesium ion binding;phosphopyruvate hydratase activity;protein binding;structural constituent of eye lens	enolase 1, alpha non-neuron	Eno1
Mm.9086	AI854532	organic anion transport	integral to plasma membrane	monocarboxylate porter activity;symporter activity	solute carrier family 16 (monocarboxylic acid transporters), member 1	Slc16a1
Mm.911	AI836705	DNA packaging;regulation of transcription\, DNA-dependent	chromatin;nucleus	DNA binding	high mobility group nucleosomal binding domain 2	Hmgn2
Mm.9114	AI596647	sensory organ development	cytoplasm	structural constituent of eye lens	crystallin, mu	Crym
Mm.918	AI596647		endoplasmic reticulum lumen	ATP binding;Hsp70/Hsp90 organizing protein activity;heat shock protein activity	heat shock 70kD protein 5 (glucose-regulated protein)	Hspa5
Mm.9213	AI325343	cell growth;estrogen receptor signaling pathway;negative regulation of mitosis;regulation of transcription\, DNA-dependent	chromatin remodeling complex;intermediate filament;membrane	estrogen receptor activity;nitric oxide synthase regulator activity;steroid binding;transcription factor activity	estrogen receptor 1 (alpha)	Esr1
Mm.9239	AI481669	regulation of transcription\, DNA-dependent	nucleus	transcription factor activity	zinc finger protein 219	Zfp219
Mm.925	AI848677	regulation of cell cycle;regulation of transcription from Pol II promoter	transcription factor complex	transcription co-activator activity;transcription factor activity;translation regulator activity	transcription factor Dp 1	Tfdp1
Mm.9287	AI846191	intracellular signaling cascade;protein amino acid phosphorylation	microtubule cytoskeleton;protein kinase CK2 complex	ATP binding;microtubule binding;protein serine/threonine kinase activity;protein tyrosine kinase activity	microtubule associated testis specific serine/threonine protein kinase	Mtssk
Mm.95398	BE954673	G-protein coupled receptor protein signaling pathway	heterotrimeric G-protein complex	heterotrimeric G-protein GTPase activity;signal transducer activity;small GTPase regulatory/interacting protein activity	guanine nucleotide binding protein (G protein), gamma 1 subunit	Gng1
Mm.95741	AW825066				RIKEN cDNA A930004D18 gene	A930004D18Rik
Mm.9811	AI836697				RIKEN cDNA 2310008M10 gene	2310008M10Rik
