# Supplementary material for: Genomic Analysis of Mouse Retinal Development
Source: PLoS Biol. 2004 Jun 29;2(9):e247. doi: 10.1371/journal.pbio.0020247 (PMC439783; doi:10.1371/journal.pbio.0020247)
Supplement: Table S5 — The SAGE tag matching each gene tested is given, as well as the accession number of the cDNA used to generate each probe used for ISH. Cellular expression is scored on a 0–5 point scale for each time point tested, as well as for E16 embryo and P6 head cut in horizontal section. A, amacrine cells; Ast, astrocytes; B, bipolar cells; Bv, blood vessels; Cb, cerebellum; CM, ciliary margin; CP, cortical plate; Ctx, cerebral cortex; DG, dentate gyrus of hippocampus; DRG, dorsal root ganglia; EGL, external granule layer of developing cerebellum; EOM, extraocular muscles; G, ganglion cells; H, horizontal cells; Hippo, hippocampus; I, inner neuroblastic layer; In, inner nuclear layer; MG, Müller glia; MGE, medial ganglionic eminence; ND, not determined; O, outer neuroblastic layer; OB, olfactory bulb; OE, olfactory epithelium; ORN, olfactory receptor neurons; P, panretinal; PC, Purkinje cells; PNS, peripheral nervous system; Pr, photoreceptors; Pr(is), inner segments of photoreceptors; sA, subset of amacrine cells; sB, subset of bipolar cells; SC, spinal cord; sG, subset of ganglion cells; sI, subset of cells in INBL; sIn, subset of cells in INL; scI, scleral INBL; sscI, subset of cells in scleral INBL; svI, subset of cells in vitreal INBL; sO, subset of cells in outer neuroblastic layer; scO, scleral ONBL; sscO, subsets of cells in scleral ONBL; svO, subset of cells in vitreal ONBL; sPr, subset of photoreceptors; SVZ, subventricular zone; vI, vitreal INBL; vO, vitreal ONBL; VRN, vomeronasal receptor neurons; VZ, ventricular zone. (381 KB XLS). [file pbio.0020247.st005.xls]

## Sheet: Sheet1
Table ST5
SAGE tag	Gene	Probe Accession Number	E12	E14	E16	E18	P0/P1	P2/P3	P4/5	P6/7	P8/10	Adult expression	Expression in CNS	Level in CNS	Expression in embryo	Level in embryo
AAGGAACTCA	100163 insulin-like 5	BG962107	ND	I/O 1/0.5	I/O 4/1.5	P 1	scI/P 2/1.5	scI/O 2/1.5	scI/O 2/1.5	A/INL+ONL 2/1.5	ND	ND	Hippo/widespread	3_0.8	Subset of rectal enteric neurons/widespread	8_1.5
GAAGTACGTC	100354 ESTs	AI844429	ND	ND	ND	ND	ND	ND	ND	ND	A+H 4	A+H	Widespread	2	ND	ND
CCGAGGAGAG	100399 Smad4	AI427147	ND	ND	none	none	none	none	none	none	none	none	None	0	None	0
AGCAGGGATC	140 Ppp1r14b	AI385860	I+scO 3	I/scO 3/1.5	scO/O 2/1	scO/O 2/1	scO/O 2/1	vO 1.5	vO 1.5	INL/M 1	M 1.5	none	EGL	1.5	Widespread	1.13
GGATGTAGAG	10082 Hip2/ubiquitin conjugating enzyme	BE630394	ND	ND	ND	ND	O 1	O/vO 1/1.5	ND	ND	INL/A+G 1/2	A	Cb+Hippo+Ctx+midbrain subset	1.5	ND	ND
ACCAAGGCAA	153412 nuclear factor of activated T-cells, cytoplasmic 1	BE634705	ND	ND	ND	ND	ND	O 1.5	P 2	ONL/INL 2/2.5	ONL+INL 1.5	ONL+INL	Widespread	1.25	ND	ND
ACTTAGAATG	101360 KIAA0888	AI845850	ND	ND	ND	ND	ND	ND	O 1	ONL(IS)+INL 1.5	ONL(IS)+INL 1.5	ONL(IS)+INL	EGL	0.15	ND	ND
ACCGACAACT	10153 Mus musculus mRNA for twisted gastrulation protein (tsg gene)	AW060819	ND	sO 2	sO 2	sO 2	sO 2	O 2	O 2	ONL+INL 2	ONL+B 1	ONL+B	ORN	2	Widespread	2
AAATCTGCCC	101559 ESTs	BE572671	ND	ND	ND	ND	ND	ND	ND	ONL(IS)+INL 2	ONL(IS)/INL 3/0.5	ONL(IS)	Widespread	1.5	ND	ND
AGCAGAGAAT	101587 phosphatidic acid phosphatase type 2B	AI848415	ND	none	ND	O 0.5	scI/O 1.5/0.5	scI/O 2.5/1.5	O 2	ONL+INL 2	A subset 1.5	sA	Widespread	1.25_2.5	Widespread	1.875
GGTGGAGCAG	101670 ESTs, Weakly similar to unnamed protein product [H.sapiens]	BE946927	O 1	O 1	O 3	O 1	O 1	O 2	O 2	INL/ONL 2/1	INL/ONL 2/1	INL>ONL	Widespread	3	Widespread	3
CTCCTGCAGC	1017 esterase 10	AI839908	ND	ND	ND	ND	ND	ND	ND	ONL+INL 2	ONL+INL 2	ONL	Widespread	1	ND	ND
GTAGGATAGC	101780 similar to cleavage and polyadenylation specific factor 6	BE986835	none	none	vO 0.5	vO 1	vO 1.5	vO 2	ND	INL(M) 1.5	ND	ONL(IS)+vasculature at OPL(?)	Ctx+Cb+Hippo	2	Widespread	1
GGTTTCCCCT	101838 ESTs	AW490767	O 2	O 2	O 1	O 1	O 2	O 2	O 2	ONL+INL 2	ONL+INL 2	ONL+INL	EGL	4	Widespread	0.7
GTATACAATT	102171 ESTs	AW493111	ND	ND	P 2.5	P 2.5	O 3	O 3	ND	ND	ONL+INL 3.5	INL>ONL	Ctx, Hippo, Cb	2.625	ND	ND
CCTGGCACTG	102278 secretory carrier membrane protein 5	AI838908	ND	ND	P 0.5	P 0.5	P 0.5	P 0.5	P 1	P 1	ONL+NL 1	ND	Widespread	0.5	Widespread	0.5
none	102395 KCNQ3	AW494964	ND	ND	ND	ND	P 3	P 3	P 3	P 3	P 3	ONL+INL	Widespread	3	Widespread	3
TCCCTGTAGT	102496 Nedd4 WW binding protein 5	AI843764	ND	I 3	I 3	I 1.5	P 1.5	P 2	P 2.5	P 2	P 1	P	Widespread	1.25	Widespread	1.875
AATGTGTATG	291791 ESTs	AI843354	ND	ND	ND	ND	ND	ND	P 3	ND	ND	ONL+INL	Ctx+Cb+hippo	1.05	Mature CNS	1.5
TAAAAAAAAA	10301 phosphatidylinositol 3-kinase, C2 domain containing, gamma polypeptide	AA967810	ND	ND	P 3	ND	P 3	O 3	O 3	ONL/INL 3	ND	ONL	Hippo, OB, Ctx	0.6	Gut, liver, CNS	1.05
GCGGCGTCCG	103427 ESTs	AW049189	ND	ND	ND	ND	ND	ND	ND	ND	ONL/B 1/2.5	B (weak ONL)	Ctx+Cb+Hippo	2.5	CNS+PNS+muscle+lung	1.875
CAAGCTTCTG	103489 GMEB1l (glucocorticoid modulatory element binding protein)	AI552264	ND	ND	ND	ND	P 1	O 2	ND	ND	ONL/INL 2.5/1	ONL	Cb, Hippo, Ctx	0.5	ND	ND
GAGACATTTC	103641 NR2E3	AW533690	ND	none	none	none	O/scO 0.5/1	O/scO 0.5/1	scO 2	scONL 2	ONL(IS) 2	ONL	None	0	ND	ND
TGAACCTTAT	103712 ESTs/protein of unknown function	BM937168	ND	ND	ND	ND	ND	O 1.5	O 2	ONL/INL 2.5/2	ND	ONL	None	0	ND	ND
TGGCCTTTGA	103724 similar to calcium channel, voltage-dependent, gamma subunit 4	AI844183	ND	P 3	sO+sI 3	sO+sI 3	O 2	scI/P 3/2	P 3	INL/ONL 3/2	A 3	ONL+INL	EGL, hippo	1.5	CNS, liver, intestine	3
TTCCCTGACA	103727 low-affinity NGF receptor	BF179450	ND	ND	ND	sscI 0.5	scI s0.5	vO 1	vO 1.5	INL 1.5	INL 1.5	none	Scattered subset	3	DRG	3
CTGGGTTTTT	103809 Rcd1 (required for cell differentiation)	AW045377	P 0.5	ND	I/I 2.5/0.5	ND	O/I 1/1.5	vO/O 1/0.5	ND	ONL+INL 1	INL 1.5	ONL(IS)+INL	Widespread	2.5	Liver	2.5
ATTATATTTT	10727 vacuolar adenosine triphosphatase subunit B gene	AI836241	none	vI 0.5	vI/vO 2.5/0.5	O 0.5	O 0.5	O 0.5	ND	ONL+INL 0.5	A 1	sA+sG	CA3	1.875	Intestine+DRG	1.25
none	10740 Wnt13/2b	AF070988	CM(subset) 5	CM(subset) 5	CM(subset) 5	CM(subset) 4	CM(subset) 3	CM(subset) 2	CM(subset) 2	CM(subset) 2	CM(subset) 2	CM
GCAGATGGCA	10800 potassium channel, subfamily K, member 1	AI842576	ND	I 2	ND	I 3	P 2	I/vO 1/3	I/vO 1/3	INL/M 3	M 2	M	Hippo, ependymal cells	1.5_3	Nervous system, widespread	3_0.6_1.5
TAAGTGCGGA	1089 mesoderm specific transcript	BE944385	O 1	O 1	O 1	O 1	O 1	O 1	O/vO 1/2	INL/ONL 2/1	INL/ONL 2/1	ONL+INL	Widespread	2	Widespread	2
TGATGTATAT	110 inhibitor of DNA binding 3	AA959254	ND	ND	I+O/I 2/1	ND	O/svO 2/3	O/svO 2/3	vO 2.5	INL/M 3.5	M 3	M	Widespread subset	3.5	Widespread subset	2.625
TCTTTTTTTT	110444 nicotinic acetylcholine receptor beta 3	BE988678	none	svI) 2.5	I 4	I/O 4/0.5	vI/O 2/1.5	vI/O 3/1.5	ND	G/ONL+INL 3/1.5	G/ONL+INL 3/1.5	A+G	Brainstem subset	3	DRG(subset)/intestine+liver	2.25_0.6
GGCAGCCCAG	11112 spinster-like protein	AI851064	ND	ND	ND	ND	ND	P 2	P/vO 1.5/2	P/INL+INL 1/2	ONL+INL 1.5	ONL+INL	Ctx+Cb+Hippo	1	ND	ND
TGGGTTTGAG	111887 CARF	BE457506	ND	ND	ND	ND	O 0.5	O 1	O 2	ONL(IS)+INL 2	ONL+INL 2	ONL+B	Widespread	1	ND	ND
none	1123 Wnt1	M11943	none	none	none	none	none	none	none	none	none	None	None	0	CNS subsets	0
GATAGAGAGT	1131 neural proliferation, differentiation and control gene 1	AI839030	ND	I 3	I 3	I 3	I 2	I 2	I/vO 1/3	A/INL 1.5	ND	A	Widespread	3	Nervous system, thymus	3
AAGTCCTTCA	1135 carboxypeptidase A	AI842664	ND	ND	ND	P 1	P 1	P 1	P 1	P 1	P 1	P	Widespread	1	ND	ND
CCCGTGACCT	115124 brain protein 14	AI716898	ND	ND	ND	O 2.5	O 2.5	O 3.5	O 2	ONL/INL 1/2	ONL/INL 0.5/1	ONL+INL	Ctx+Cb+Hippo	3.5	Liver/CNS	7_1.775
GTTAAAAAAA	1155 tubulin alpha 4	AI839739	ND	ND	I/O 2.5/0.5	ND	I/vO 2.5/0.5	I/vO1.5/0.5	I 1	G 1	ND	ND	Ctx, Hippo	1.25_2.5	VZ/Ctx	1.25_0.5
TAGCCTAGGC	101833 similar to F-box only protein 27; F-box protein FBG5 (LOC233040)	AW211925	ND	ND	ND	ND	ND	O 1.5	O 1.5	ONL(IS)+INL 1.5	ONL(IS) 1.5	ONL	Widespread	1.5	CNS	1.5
AGATTGCAAA	11660 clone MGC:25444	BE988175	ND	sO 2	sO+sscI 2	O 0.5	none	O 0.5	none	none	none	none	Hippo	1	Liver+OE	2
ACCCTGGCTT	116683 tumor necrosis factor, alpha-induced protein 3/probable DNA-binding protein A20	BE849027	ND	ND	ND	O 1	O 2	O 2	O 2	ONL+INL 2	ONL/INL 2/2.5	ONL(IS)	Widespread	1.25	ND	ND
ATGAACACTG	117008 ZNF262	BF022967	ND	ND	ND	O 0.5	O 2	O/vO 2/2.5	O/vO 2/2.5	ONL/INL 2/2.5	ONL+INL 2	ONL+INL	Widespread	1.25	DRG+thyroid/widespread	5_2.5
revise/GAAGCGTGTG	117022 AF180470	BF719112	ND	ND	ND	O 1.5	O 1.5	O 1.5	O 2	ONL+INL 2	ONL+INL 2	ONL+INL	Hippo/Ctx, Cb	2_1	Liver, kidney, CNS, muscle	1.5
TATGCAAACT	11738 serine/threonine kinase 6	BE572559	ND	sO 1.5	sO 2	sO 3	sO 1	O 0.5	vO 0.5	none	none	none	SVZ	0.6	CNS+liver prog	3
AGACAAACTG	1186 carbonic anhydrase 2	AI841511	none	none	none	none	none	none	vO 1	INL/M 1	M 1	M	None	0	Liver/muscle	2_0.35
GTGTGGTCAC	29667 ESTs, Highly similar to AF132970_1 CGI-36 protein/contains lin-15-like Zn finger	AI854547	ND	ND	O 0.5	O 0.5	O 0.5	O 0.5	ND	ND	ND	ONL	None	0	None	0
CTGCTAGCTA	52109 myeloblastosis oncogene	AA275276	ND	O 1	O 1	O 1	O 1	vO 1	vO 1	none	none	ND	Widespread	0.5	CNS+PNS+muscle	1
TATTTGTCTT	245867 inositol polyphosphate multikinase	BG147431	ND	ND	ND	O 2	O 3	O 3	O 3	ONL+INL 3	ONL(IS)+INL 3	ONL(IS)+INL	ND	ND	CNS+PNS(subsets)	1.05
ACTAACTGTG	12145 retinoblastoma binding protein 4	AI153173	ND	ND	scI/I P 4/1.5	ND	sO/O 3.5/1.5	vO/vI 3.5/1	vO 3	ONL/INL 1/3	ND	ONL+INL	Widespread	2	Kidney+intestine+CNS	2
TAGATTTCCC	121647 retinol dehydrogenase 12	AA821382	ND	ND	ND	ND	ND	ND	scO/O 1.5/1	ONL(IS)/INL 1.5/0.5	ONL 1.5	ONL	None	0	ND	ND
none?	121753 mirror image polydactyly protein	AI453948	ND	ND	ND	O 0.5	O 0.5	O 0.5	O 1	ONL 2	ONL 2.5	ONL	Cb	0.25	None	0
GGCAGACTGT	194050 ESTs/no obvious ORF	BF449937	ND	sscO 1	sO 2	scO 2	sscO 2	sscO/svO 2.5/1	sscO/svO 3/1	ONL/INL 3/1	ONL/INL 4/1	ONL+INL	None	0	None	0
AGATGTGTAT	122222 Lhx4	BE948639	ND	none	sscO 1	sscO 1.5	sscO 1.5	vO 2	vO 2	INL(B) 4	B 4	B	Subset of pontine nuclei/Cb+Hippo	2_0.8	Subset of ventral spinal cord neurons	2
TGACTTTTCT	12236 zinc finger protein 207	AI851624	ND	ND	P 1.5	ND	ND	P 2.5	O 2	ONL+INL 2	ONL+INL 2	ONL(IS)	Hippo/widespread	2.5_1.25	Liver, muslce	1.875
GTGATGTAAT	124 thymopoietin	AW046443	ND	ND	O 3.5	O 1.5	O 1.5	vO 1.5	ND	ONL+INL 2.5	ONL+INL 2	ONL+INL	Hippo/Ctx/Cb	0.875	Lung+liver+fat/CNS	1.25_0.5
GTTTTTGCCC	1243 Retinoid X receptor beta	AI851061	ND	ND	O/I 2/3	P 2	O 3	O 3	O/scI 1.5/3	ONL/INL(A) 1.5/3	ONL/INL(A) 1/2	P	Widespread	3	Widespread	3
GCCCCAGCCC	12436 RNA binding protein gene with multiple splicing	BF460865	ND	ND	O 1.5	O 0.5	svO1	O 2	O 2	ND	ONL 1	ONL+INL	SVZ+EGL/widespread	2_1	Liver/Muscle+CNS	4_2
TTAAACTACC	125242 novel Zn finger	BE106620	ND	ND	ND	ND	O 3	O 3	O 3	ONL+INL 3	ONL+INL 3	ONL+B	Hippo, Cb	1.5	None	0
AAATAAAAAT	125287 ESTs, Moderately similar to unknown [H.sapiens]	BE987785	ND	ND	I/O 2/1.5	I/O 2/1.5	I/O 2/1	I/O 1.5/0.5	vO(scI) 2	INL/A 1/3	A/INL 3.5/1.5	ONL+INL	Widespread	1.75_3.5	Muscle/widespread	7_1.775
ATGTTCTGAC	12553 Replication factor C (activator 1) 3 (38 kDa	BF462036	ND	ND	I/sO 1.5/4	ND	vO 1.5	vO 1.5	ND	ONL/INL(A) 0.5/1.5	ONL/INL(A) 0.5/1.5	INL	EGL/SVZ	2_0.8	Liver+muscle+E16 S-phase CNS prog	4
AGCATTCCTC	1276 retinal S-antigen	AI839178	none	none	none	none	none	ssO 2	ssO 2	ONL 3	ONL(IS) 4	ONL(IS)	None	0	None	0
GAGCCCTTCC	12775 pyruvate dehydrogenase kinase 3	AI845462	ND	O/sO 1.5/4	O/sO 1.5/3.5	O/sO 1.5/2	O 1.5	O/vO 1/3	O/vO 0.5/2	M 2	M 1	none	Widespread	3	Widespread	3
12903 Sema3F	12903 Sema3F	BF465341	ND	ND	O 2	O 2	vO 2	vO 2	vO 2	INL/M 2	M 1	M
ACTTCTGTTG	12906 Mus musculus aromatic-L-amino-acid decar	AI838895	ND	ND	none	ND	none	none	none	none	ND	sA	SN+BS subset	0	Adrenal/intestine+muscle (heart+skeletal subset)	0
GGAAAGAATG	129355 KIAA0446/similar to yeast mitochondrial carrier protein	AI847749	ND	ND	ND	I 2/O 1.5	I 2/O 1.5	I 2/O 1.5	scO 2	P 2	ND	P	Widespread	2	Widespread	1
CGGCAAAAAA	12964 nuclear receptor-binding SET-domain protein 1	AI843899	ND	I/O 2/1	I/O 3/1	ND	O/scI 1.5/2	O/scI 1.5/2	O/vO 1.5/2	ONL/INL 0.5/1.5	ND	ND	EGL/hippo+ctx	3_0.6	ND	ND
ACTGATGCAA	89623 mCastor	BB542435	ND	sscO 0.5	sscO 1.5	sscO 1.5	scO 2	scO 2	scO 2	ONL 3	ONL 3	ONL	ND	ND	Liver+lung+mature neurons	3
CCCTGAATAA	130902 ESTs	AA616812	ND	ND	ND	O 3	O 3	O 4	O 1.5	ONL+INL(B) 1.5	ONL+INL(B) 1.5	ONL+B	Cb/Hippo+hippo/widespread	4_2	Widespread	0.8
unclear/ACAACTCTGA	131260 ESTs/too many hits	AI642627	ND	ND	scsO 2	none	none	none	none	none	none	none	OE	1	Widespread	1
TTACCCACCT	131653 ESTs/no obvious ORF	BB278467	ND	ND	none	ND	ND	ND	ND	ONL+INL 2	ONL/INL 2/1	ONL	Cerebellum	2	Widespread	0.4
AATAAATTAC	46473 ESTs/head-to-head with NM_024215	BF461536	ND	O/I 1/2	O/I 2.5/3	O/scI 2/3	O/scI 1.5/3	O/scI 1.5/3	O/scI 2/3.5	ND	ONL/INL 3/4	ND	Widespread	1.05	CNS subsets	1.5
TAAATAGTTC	1318 Abelson murine leukemia oncogene	AI325092	ND	O 1	O 1	O 1	O/scattered vO 1/2	O 2	I/O 2/1	INL+INL/P 3/0.5	P 1.5	P	Widespread	3	Widespread	3
CAGAAGAAAG	131943 ESTs	BE945599	O 1	O 1	O 1.5	O 1.5	vO 1	O/vO 0.5/1	O/vO 0.5/1	ONL/INL 1.5/2	M 1	M	EGL+Hippo	0.7	Liver+ctx	2
CTGGTTCCTT	261326 ESTs	AA396355	ND	ND	ND	O 1	O 2.5	O 3	O 3	ONL+INL 2	ONL+INL 2	ONL	None	0	ND	ND
GTAGACAGCA	133164 leucine zipper transcription factor	AI666705	ND	ND	ND	O 2.5	O 2.5	O 2.5	O 2.5	ONL(IS)/INL 2/2.5	ND	ONL	Cb, Hippo	0.5	Widespread	0.5
AAAAGAAATA	133615 similar to ubiquitin-associated and SH3-containing protein	BF122686	ND	ND	ND	scI/O 2.5/0.5	scI/O 2.5/0.5	scI/O 2/1	ND	A/ONL+INL 1.5/1	A/ONL+INL 1.5/1	ONL+INL+sG	Purkinje cells+GP+Hippo(interneurons also)/widespread	3.5_0.7	DRG+ventral CNS+Kuffler cells?	7
TACAAAACTG	133687 ESTs/similar to OATP-E	AA473599	ND	ND	ND	ND	O 2	O 2	O 3	ONL+INL 3	ONL/INL 3/2	ONL(IS)+B	Widespread	1.5	ND	ND
TGACTAGCGT	1339 chromogranin B	AI385633	ND	ND	ND	O/O 1.5/2.5	O/vO 1.5/2.5	scI/O 3.5/2	scI/O 3.5/1.5	INL(A)+H/ONL(IS) 4/1.5	INL(A)+H/ONL(IS) 3/1.5	H+A	Widespread neuronal subset	4	ND	ND
TGAGCTCTGC	133990 ESTs/nuclear protein weakly similar to neuritin	AW049861	ND	ND	ND	ND	O 2	O/vO 2/3	O/vO 2/3	ONL(IS)+INL 3	ONL/INL 2.5/3	ONL+B	Cb, Hippo	0.6	ND	ND
TCCTATTAAG	134224 ESTs, Weakly similar to A55817 cyclin-dependent kinase p130-PITSLRE - mouse [M.musculus]	BI871938	none	none	anterior O 2	ND	sO 0.5	sO+scI 0.5	O/scI 1/1.5	INL+ONL/INL+A 1.5/2	ND	ND	Ctx+Cb+Hippo	2	CNS+PNS+liver	2
TGGATGCATT	134302 ESTs	BG294098	ND	ND	ND	ND	O 1	O 1	scO 1.5	ONL+INL 1.5	ONL 2.5	ONL	Cb	0.5	ND	ND
TTTGCGATAA	134468 EAAT-5	BI735025	ND	ND	O 1	ND	ND	O 1.5	O 3	ONL+INL 2	ONL/INL 2.5/1	ONL	Cb	0.6	Widespread	0.6
ACCAACAGGT	134516 Otx2	BE859432	ND	scO+svO 1	scO+svO 3	scO+svO 1.5	sO 0.5	vO 3	vO 3	INL(M?migrating rods?)/ONL+INL 3.5/1	INL(M?migrating rods?)/ONL+INL 2.5/0.5	none	EGL+SVZ	0.3	OE+Cb progenitors+choroid plexus	1.05
GAAGTGGAAG	234182 ESTs/contains actin similarity domain	AI843358	ND	ND	P 0.5	P 0.5	P 0.5	scO 2	scO 2.5	rods 3	rods 3.5	ONL(IS)+INL	Widespread	3.5	ND	ND
GCACGACCTG	135621 neurocalcin delta	AI836220	ND	ND	ND	ND	ND	ND	ND	ND	INL 3.5	INL+sB	Widespread	2.5	ND	ND
TACCTTTGTC	135991 ESTs	BE633326	ND	ND	P 2	ND	ND	ND	ND	ND	ONL+INL 2	ONL	None	0	None	0
CTGTGTGGCC	1361 glycoprotein hormones, alpha subunit	BE948311	ND	ND	none	O 1	O 2	O 2	ND	ONL+INL 2	INL/ONL 1/0.5	none	EGL+SVZ	0.4	Pituitary	4
TTATGTATTA	136988 novel K channel	AI716138	ND	ND	ND	P 3	O 3	O 3	O 3	ONL+INL 3	ONL/INL 3/1.5	ONL+B	Widespread	1.5	Widespread	1.5
TAGCCAAAAA	137 Chemokine (C-C motif) ligand 6	BC002073	ND	ND	ND	O 1	O/scI 2/3	O/I 2/3	O 2.5	ONL/INL 1.5/2	ONL/INL 1.5/2	INL>ONL	Cb, Hippo, Ctx	1.5	Widespread	3
TGGGAGAACA	137268 Hes5 Hairy and enhancer of split 5	BF457074	ND	O/small sO 1/2.5	O 2.5	O 2	vO+prec 1.5	vO+prec 1.5	O(scI) 0.5/1.5	ND	P 0.5	ND	ND	ND	ND	ND
GCAAAGCAGC	13799 G protein-coupled receptor 56	AI841654	ND	I 2.5	O 1.5	O 1.5	P 1.5	O 2	vO 2	INL+INL 3	ND	none	Widespread	3	CNS, intestine	1.5_3
TGGGTCTGGA	138004 ESTs	BE983540	none	none	none	none	none	O 1	O 1	ONL+INL 1	ONL+INL 2	ONL+INL	None	0	CNS, liver	2
TCTTGGTGAC	138007 ESTs	AI480988	ND	ND	ND	ND	O 1	O 1	scO/vO 2/1.5	ONL 2	ONL 3	ONL	OE+VNO (basal, but esp. crypts)	6	Muscle (limbs+face)	3
GAAGTCCAGT	138434 ESTs	AW046765	ND	ND	ND	ND	O 3	O 3	O 3	ONL/INL 3/3.5	P 3	P	None	0	Widespread	1.225
TAAGCACAGG	139144 ESTs	AA138713	ND	ND	O 0.5	O 1.5	O 1.5	O 1.5	O 1	ONL+INL 1	ONL+INL 1	none	EGL	0.525	Widespread	1.5
GAGCCGCCCT	139166 ESTs	AI854095	ND	ND	ND	ND	ND	O 1.5	O 1.5	ONL/INL 4/1	ONL/INL 4/0.5	ONL	None	0	ND	ND
AGACTCTGCC	139204 ESTs/MHC	BF662424	ND	ND	ND	O 2.5	O 2.5	O 3.5	ND	ONL+INL 1.5	ONL+INL 1	ONL	Cb	1.23	Widespread	0.7
none	139825 protein beta1,4-galactosyltransferase, polypeptide 7	BE947878	I 2	P 2	I/I 2/1	P 3	scI/O 3/1.5	scI/O 2/1	ND	A/ONL+INL 2/1	A/INL/ONL 2/1.5/0.5	ONL(IS)+INL	Widespread	3	Widespread	3
ATTCTCCAGT	140380 Mus musculus ribosomal protein L23 (Rpl23) mRNA, complete cds	AI851588	ND	O/sO 2/3	O/sO 2/3	P/O 0.5/1.5	P/vO 0.5/1.5	P/vO 0.5/1.5	P/vO 0.5/1	P/INL(INL) 0.5/1	P 0.5	ND	Widespread	1.05	Widespread nonCNS subset	3
CCCCCCGTCA	140496 Fanconi anemia complementation group E homolog	BE285331	ND	ND	ND	P 2	P 2	P 2	P/vO 2/2.5	NS	ONL(IS)+INL(A) 2.5	A	Widespread	2.5	Widespread	2.5
GATTTCTGTC	140804 guanine nucleotide binding protein (G protein), gamma 5	AI894315	ND	ND	none	I 3	O 1	vO 2.5	vO 3	INL/M 2	INL/M 1.5	A	ND	ND	ND	ND
none	140884 wnt5a	M89798	none	none	none	ND	none	none	none	none	none	None	none	0	none	0
GGGGGAGTGG	140956 neuronatin	AW492477	none	I/sO 4/1.5	I/sO 4/1.5	scI/sOt 2.5/0.5	scI/O 2/0.5	scI/svO? 2/0.5	ND	A(subset)/INL 3/1		none	Widespread forebrain subset	4	CNS+PNS(mostly immature neurons/absent from VZ)/lung+tips of bones	4_0.4
AAGTAAGTCT	14097 TAP binding protein	AI836367	ND	none	P 1	P 1	P 1	P 1	P 2	INL/ONL 2.5/2	INL/ONL 2.5/2	INL>ONL	Widespread	2.5	Widespread	2.5
GACTCTTTCT	14099 hematopoetic zinc finger	AI427231	ND	ND	ND	ND	ND	O/scI 1/1.5	scI/O 2/3.5	ONL(IS)+INL(INL) 4	ONL(IS)/INL 4/2.5	ONL(IS)+A	Widespread	0.8	Widespread	0.8
TGATGTTAAC	1411 fring/contains RING finger and IAP domains	AI020489	ND	ND	ND	ND	ND	O 0.5	O 1	ONL(IS)/INL 1.5/1	ONL(IS) 1.5	ONL	None	0	ND	ND
CACCTGCCTC	282891 1-acylglycerol-3-phosphate O-acyltransferase 3	AI839508	ND	ND	ND	ND	ND	O 2	scO/vO 2.5/2	ONL(IS)/INL 2.5/2	ONL(IS)/INL 2.5/0.5	ONL(IS)	Widespread	2.5	Widespread	1.25
GAGGCTGTGG	141365 Aldo-keto reductase family 1, member E1	BF461282	P 1.5	P 1.5	P 1.5	ND	P 1.5	P 1.5	ND	P 1.5	P 1.5	P	Widespread	3	Widespread	3
TGCTTGGCTA	141652 ESTs/chondroitin 4-sulfotransferase paralog	AW742878	ND	ND	P 0.5	ND	O 2	O 2.5	O 2.5	ONL+INL 2.5	ONL+INL 2.5	ND	Hippo	1.25	Liver(Kuffler cells?)/widespread	2.5/0.875
TGGCCAAGCC	14198 Early development regulator 2	AI854599	ND	ND	O 4	O 4	O 4	O 4	vO 4	ONL/INL 1/2.5	ONL/INL 1/2	ONL+INL	Widespread	2	CNS/widespread	4_1.4
TTCTTTCCGC	141993 muscleblind-like 1	AI854176	ND	ND	ND	O 1.5	O 1.5	O 1.5	O 2	ONL+INL 2	ONL+INL 2	ONL+INL	Hippo/Cb	0.4	Widespread	0.4
CATAGTTTAA	142195 RANBP 9	AI842775	ND	O 1.5	O 1	O 0.5	vO 2	vO 3	vO 3	INL/M 2.5	INL	ONL+INL	Widespread	1.5	Liver, nervous system, thymus	ND
AAGCTCAGTT	142275 cdk5 regulatory subunit/p35	AI852761	ND	ND	P 1	P 1	vO 2.5	vO 3	vO 3	INL/ONL 3/1	INL 2	ONL+INL	Widespread	3	Widespread	3
GGATTTGGCT	14245 Ribosomal protein, large P2	AI853822	ND	ND	sO 1	ND	vO 1.5	vO 1.5	vO 1	INL/P 1/0.5	ND	ND	EGL/hippo/widespread	3_1.13_0.3	Widespread prog	3
TAGTGGGGCA	142612 ESTs, Highly similar to ZINC FINGER PROTEIN HRX [Homo sapiens]	BE282854	ND	ND	ND	P 1	O 2	O 2.5	O 2	ONL+INL 2	ONL/INL 1.5/2	P	Widespread	2.5	Widespread	2.5
CGCACCTCCT	142856 LIM homeobox protein 2	AW209799	sO 0.5	sO 0.5	O 1.5	O 1.5	vO 4	vO 1.5	vO 1.5	M 2	M 2	M	ORN/CA3+DG+enterorhinal ctx	4_0.8	Ctx VZ+OE	4
TCCCCTGTAC	1430 Eya3	BE981322	O 1	O 1	O 5	O 1	O 1	O 1	none	ONL+INL 1	ONL+INL 2	INL>ONL	Cb, Hippo	1.75	Widespread	1.75
AGCAGCTTGC	253518 Bromodomain-containing 4	AI838366	ND	ND	P/I 1.5/3	P/scI 1.5/3.5	P/scI 1.5/3.5	vO 3	vO 3	ONL+INL 3	ONL+INL 2	ONL+INL	Widespread	3.5	Widespread	3.5
ATCCCAACCT	143774 Ran nuclear exchange factor	BE309790	ND	ND	ND	ND	O 2	O 2	ND	ND	INL/ONL+GL 2/1	P	Widespread	2	ND	ND
GCGATCTGCC	143811 Basic helix-loop-helix domain containing, class B5	BE115766	ND	ND	ND	ND	O 1	O 2.5	ND	ND	ONL/INL 3/1	ONL+B	Cb, Hippo	1.05	ND	ND
TGACTGTCTG	143816 poly(rC)-binding protein 3	AW048741	ND	ND	ND	ND	ND	ND	ND	ND	ONL(IS) 3	ONL(IS)	None	0	ND	ND
TTTCCTGTTT	1440 tachykinin	BE954293	ND	noen	sscO (posterior retina) 1.5	sscO (few) 1.5	scO/sscO 1/2	svO (more) 2.5	svO/vO 3/1	H/INL 4/1	H/INL 5/1	H	EGL+scattered neurons in midbrain+hindbrain/scattered cells in forebrain	5_1	Vascular system?	5
TGTGTAGTGC	14547 Chromobox homolog 2	AW048932	ND	ND	ND	ND	O/scI 0.5/1	vO/scI 2/2.5	O(scI) 1.5/3	ONL/INL 2/3	ONL/INL 2/3	INL>ONL	Widespread	3	Widespread	0.6
GGGAGCGAAA	34871 inhibitor of DNA binding 2	AW987145	ND	ND	O 2	ND	O 2	O 2	vO 3.5	INL/M 2	M 1.5	M	Ctx+hippo+Cb(PC)	3.5	CNS+PNS+kidney	3.5
GAGATTCAGT	1469 protein tyrosine phosphatase, non-receptor type 12	AA832672	ND	P 2	P 2	P 2	P 2	P 2	P 2	ONL/INL 1.5/2.5	ONL/INL 1.5/2.5	ONL(IS)	Ctx, Hippo	1.25	Midbrain, spinal cord, liver	0.5_1.25
TCTGGACGCG	261668 H2A histone family, member X	AI844648	sO 3	sO 3	sO 2	sO 2	sO 2	svO 3	none	none	none	none	EGL+ORN	1.05	CNS(prog)+liver	3
GGGAGCGGGC	147697 proteasome 26S subunit	AI414985	ND	ND	ND	ND	P 2.5	O 2.5	scO/vO 2/3	ONL(IS)/INL 2/3	ONL(IS)/INL 0.5/3	INL+G	Widespread	3	Widespread	3
GCCTCTGATA	148616 0610034P02Rik RIKEN cDNA 0610034P02 gene	BE291765	ND	ND	ND	O 2.5	O 2.5	O 1.5	O 1.5	ONL+INL 1.5	ONL+INL 1	ONL	Cb	1.875	None	0
CATTGTAGGC	248642 Peg13 paternally expressed 13	AI429810	ND	ND	P 3	ND	P 3	P 3	P 3	P 3	P 3	none	Widespread	3	Widespread	0.6
GCCTCCTCCT	148877 replication factor C, 140 kDa	AI841048	O 1	O 2	O 2	O 2	O 2	O 1	O 1	ONL+INL 1	ONL+INL 1	ONL+INL	EGL, hippo	1	Widespread	2
GCCCACATCC	150007 ESTs	AI842314	ND	ND	O 3	O 3	O 3	O 3	O/vO 3/4	ONL/INL 3/4	ONL/INL 1.5/2.5	ONL+INL	Subset of cells near or in meninges	3	Pericytes/fibroblasts?	3
GCATTAGCCT	150221 EST/contains GRAM domain (membrane associated proteins)	BE945581	ND	ND	ND	ND	O 3	O 3	O 3	ONL(IS)+INL 3	ONL/INL 2/0.5	ONL	Cb, Hippo, Ctx	0.3	ND	ND
TTTAGACCAG	150542 ESTs	BE949265	ND	ND	ND	O 1.5	O 1.5	O 1.5	vO 2	ONL+INL 2.5	ONL+INL 4	ONL	Ctx+Cb+Hippo/widespread	1.4	Widespread	2
AGGAGCAAGC	150554 EST	BE949356	ND	ND	ND	O 1	O 2	O 2	O 2	ONL+INL 2	ONL+INL 2	ONL+INL	Meninges+blood vessels	1.5	ND	ND
none	150813 frizzled homolog 5 (Drosophila)	AF272146	O 3	O 3	O 2	O 2	vO (S-phase?) 1.5	vO (S-phase?) 1.5	vO (S-phase?) 1.5	INL (S-phase?) 1.5	M 1.5	M	Ctx+Cb+Hippo/Widespread	1.5_0.6	Liver+muscle+CNS	0.6
GGGAAGATTT	150838 ESTs/15kb 5' of Six3	AW209946	ND	O/sI 3/1	O/sI 3/1	O/sI 3/1	O/sI 4/1	O+sI/vO 1/4	O+sI/vO 1/4	ONL+INL/M 1/3.5	ONL+INL/M 1/3.5	M	None	0	E12-Ventral CNS/E16 hippocampal field	4
CAGGCAAAAT	151012 ESTs	AW125320	ND	ND	ND	O 1.5	O 1.5	O 1.5	O 2.5	ONL+INL 2.5	ONL+INL 2.5	ONL+INL	Widespread	2.5	ND	ND
GGACAGTCTC	224354 Tsc1 tuberous sclerosis 1	AI837319	ND	ND	ND	ND	ND	O 2	O 2	ONL+INL 2	ONL+INL 2	ONL	None	0	ND	ND
None	151121 ESTs	BM937383	none	none	vO 1.5	O 1.5	O 1.5	O 2	ND	ONL+INL 2	ONL+INL 2	ONL+INL	Hippo/Ctx	2_1	CNS+thymus	ND
GAATCAAAGC	222680 Rgs9bp regulator of G-protein signalling 9 binding protein	BE981862	none	sO 2	O 0.5	P 2	O 2	O 2	O 2	ONL+INL 2	ONL+INL 1	ONL	ORN	2	Widespread	2
GATCTCTTGT	151332 peroxin 2	AW060724	ND	ND	ND	ND	O 1	O(scO) 2	ND	ND	ONL 2	ONL	None	0	ND	ND
TGGTTACTGG	151553 ESTs	BE984878	ND	P 0.5	P 0.5	O 2	O 2	O 2.5	O 2.5	INL+ONL 2.5	ONL/INL 2.5/3	P	Ctx+hippo+Cb	2	CNS+liver	3
GGGCACCCTT	151562 ESTs, Weakly similar to retinoid-binding protein IRBP [M.musculus]	AI854618	none	none	sscO 0.5	sscO 0.5	sscO 0.5	sscO 1	sscO 2	ONL 3	ONL(IS) 3	ONL(IS)	None	0	None	0
CAAATGGATC	15185 Smad1	AI851041	ND	ND	ND	P 1.5	O 3	O 3	scO/vO 1/3	ONL/INL 1/3	ONL/INL 0.5/1.5	ND	Widespread	3	EGL+OE	3
AAAATGCCTT	151918 Minichromosome maintenance deficient domain containing 1	BE988262	ND	O/I 1/2	O 1.5	O/scI 1.5/2.5	O/scI 1.5/2.5	O 2	O 2	ONL/INL 1.5/2	ONL/INL 1.5/2	ND	Hippo	0.875	Widespread	2.5
CAAGCAAAAC	152323 ESTs/internal to DRIM	BE947591	ND	ND	ND	O 1.5	O 3	O 2.5	O/vO 3/3.5	ONL/INL 3/3.5	ONL+INL 3	ONL	Cb	1.225	ND	ND
CAGGGCAGGA	269342 ESTs	AW490107	ND	ND	O 0.5	O 1	O 2.5	O 1.5	ND	ONL+INL 2	ONL+INL 1.5	ONL+INL	Widespread	0.875	CNS+PNS+lung+liver+kidney	2.5
AAATCTCCAA	152952 contains multiple ankryin repeats	BE985995	ND	ND	ND	O 1	O/scO 1/3	O/scO 1/3	O/scO 2/3	ONL(IS)/INL 3/1	ONL(IS) 4	ONL(IS)	None	0	ND	ND
GGCCTCTGGC	250763 ESTs/PP1665	AI112541	ND	ND	ND	O 0.5	O 1	O 3	O 2.5	ONL 2	ONL 2	ONL	Ctx, Hippo, Cb	3	Widespread	1.5
GAAATGGCCT	153457 chromosome condensation-related SMC-associated protein 1	AI851968	ND	ND	ND	O 3	ND	vO 2	vO 1.5	none	none	none	EGL	3	CNS prog(subset?)+salivary gland	3
TCCAATAAAG	153618 Zinc finger protein 191	BE943997	ND	ND	ND	vO 3	vO 2	vO 1.5	ND	INL/INL 1.5	INL 1.5	none	EGL	1.5	Widespread (prog subset)	2.25
ACTGCTTTTT	1538 basic transcription factor 3	AI849189	ND	sO 2	sO 2	none	none	none	none	none	none	none	Hippo, EGL	1	Widespread prog	2
CTGGGAGTTG	153833 ESTs	AW046681	ND	O 2	O 2	O 2	O 2	O 2	O 2	ONL+INL 2	M 1	M	Widespread	2	Widespread	2
none	153872 LOC214572 Similar to Protein arginine N-methyltransferase	AI840653	ND	ND	sO 1.5	sO 2	vO 2	vO 2	ND	ND	ND	ONL+INL	Cb+Hippo	2	Hindbrain neuron subsets/widespread	2_0.4
TAGCTCAGGC	153891 protein phosphatase 4a3	BG276478	ND	ND	ND	O 3	O 3	O 3	O 3	ONL+INL 3	ONL+INL/G 3/1	ONL+INL	Widespread	0.6	CNS	0.6
GGGGTTGGGG	295606 ESTs/weakly similar to bacterial permeases	BE685719	ND	ND	ND	P 0.5	O 1.5	O 2	O/vO 2/3	INL+ONL/INL 1.5/2	ONL+INL 2	ONL+INL	Widespread	0.6	None	0
ATAACAAAAT	154145 ESTs/Zn finger	AI849779	ND	ND	ND	ND	ND	O/vO 2/2.5	O/vO 2/3	ONL/INL 1.5/3	ONL/INL 1/3	INL>ONL	Widespread	3	ND	ND
TGTTGTACCT	154303 similar to A-kinase anchor protein 11	AI852220	ND	ND	ND	P 2	O 3	O 3	O 3	ONL/INL 1.5/3	ONL/INL/G subset 1.5/3/3	ONL+INL	None	0	CNS	1.5
GTGCTTTCAA	200506 Gtl2 GTL2, imprinted maternally expressed untranslated mRNA	AI847231	none	I/sO 4/0.5	scIsscO 4/2	scI+scO 2.5	scI/vI+sO 2.5/1	vI+sscO 3	vI+sscO 3	G/sINL 4/1	A+G(subset)/INL 3.5/1	INL+G	Widespread	2.5	Widespread nonCNS subset	2.5
CATTCAAAAA	154796 Mus musculus preproneuropeptide Y (Npy) mRNA, complete cds	AI848386	none	none	none	none	none	ssI 1	ssI+sO 1	sA+H 3	sA+H 2	sA	Ctx, Str, Hippo (subset)	2	CNS (subsets), adrenal medulla	2
AAAGCACCCG	156241 GC-E	AI715125	ND	ND	ND	ND	O 3	O 3	O 2	ONL+INL 2	ONL+INL 2	ONL+INL	Cb+Hippo+Cb	0.3	ND	ND
AGCGTCTGCA	156243 rod exchanger/solute carrier family 24 (sodium/potassium/calcium exchanger), member 1 (SLC24A1)	BG295169	ND	ND	sO 1	ND	ND	ND	ND	ONL+INL 1.5	ONL/INL 2/0.5	ONL	Cb, Hippo	0.7	None	0
TGGCTCGAGG	262525 sine oculis-related homeobox 3 homolog (Drosophila)	BE953775	O 2.5	O 2.5	O/scI 2/3	ND	vO 1	vO 0.5	vO+scvO 1.5	A 1.5	ND	none	EGL+caudate	0.6	Cb precursor	0.6
CTGTTAACCT	156506 Photoreceptor cadherin	AI852446	none	none	none	sscO 0.5	sscO 0.5	scO 0.5	scO 1.5	rods/v.small subset A or G 3.5/4	rods/v.small subset A or G 4/4	ONL(IS)	Layer IV/frontal Ctx+OB(mitral cells)	4	OB	0.8
TCTTTCAAAA	156517 interphotoreceptor matrix proteoglycan 200/SPARCAN	BF466830	ND	ND	O 0.5	O 0.5	O 1.5	vO 2	vO 2	ND	ND	ONL+INL	ND	ND	Widespread	1
TTGAATAGTT	156718 ESTs/crooked legs homolog	AI605454	ND	ND	ND	I/O 3/0.5	I/O 2/1	I/O 1.5/1	I/O 1.5/1	A+G/INL+ONL 1.5/1	A+G (subset) 1	sG	Widespread	3	CNS+PNS	3
TTGTGTGTGT	156736 ESTs/KCNE2 minK-type K-channel MiRP1	AW048273	ND	ND	O 0.5	ND	O 2	O 2	O 3	ONL(IS)/INL 3/1	ONL(IS)/INL(few B subsets) 3/1	sPr+sB	Choroid plexus	6	Choroid plexus	6
CTGGCCATCT	4525 Cdh11 Cadherin 11	BE948121	ND	ND	ND	O/scI 1.5/2	O/scI 1.5/2	ND	ND	ONL/INL 2/3	ONL/INL 1.5/3	ONL(IS)+A	Widespread	3	Widespread	3
ACTGATGTCT	157502 ESTs/havefl/no obvious homology	AW046280	ND	O/I 2/1.5	O/I 3/1	O 2	O 2	vO 2	vO 2	INL/M 2	M 1	ONL+M (M>ONL)	ND	ND	ND	ND
ATGGCTCACA	15781 upstream transcription factor 2	BE980761	O 1	O 1	O 4	O 1	O 1	O 1	O 1	ONL+INL 1	ONL+INL 2	ONL+INL	Cb, Hippo	4	CNS	4
none	157863 TCF4	AI842955	none	none	none	none	none	none	none	none	none	None	ND	ND	ND	ND
CCCACCCCCC	158631 ESTs/weak homology to calmodulin+caltractin	AW050070	ND	sO 3	sO 3	sO 3	sO 4	O 3	vO 3	ONL+INL 2	ONL+INL 1.5	ONL	Respiratory epithelium+SVZ	3	Respiratory epithelium+SVZ	3
TGTCAAGGTT	159633 ESTs	BE984591	ND	ND	ND	ND	O 2	O 2	O 2	ONL(IS)+INL 2.5	ONL+INL 2	ONL	Cb	2.5	Liver, kidney	1.25
none	159861 dystonia	BI732405	none	none	none	none	none	none	O 0.5	ONL+INL 0.5	ONL+INL 0.5	ND	None	0	None	0
TACCTTTTCT	160830 ESTs	AI851319	ND	ND	ND	O 1.5	O 2	O 2	O 2	ONL+INL 2	ONL/INL 2.5/0.5	ONL	Widespread	0.5	Liver	0.5
GAAGGTGTGC	16224 guanylate cyclase activator 1a (retina)	BE954739	none	none	none	none	none	none	none	none	none	ONL(IS)	None	0	None	0
TATGCAGATT	16340 FGFR2	AI837769	O 0.5	O 0.5	O 0.5	O 1.5	vO 2	vO 2	vO 1	ONL/INL	INL 1	none	None	0	None	0
GGGGCTCTGT	1635 ESTs/PIAS3	AI835963	ND	none	none	sscO 0.5	sscO 0.5	scO 1	scO 3.5	ONL 4	ONL 2	ONL	meninges	1.25	hair follicles/bone/lung	1.25_2.5_0.5
GTTCTGATTG	1640 cerebellar degeneration-related 2	AA673164	ND	ND	ND	ND	ND	O 0.5	ND	ONL(IS)+INL 2.5	ND	ONL	BS	0.5	ND	ND
GAAATTTAAA	16421 high mobility group box 1	AI850329	ND	ND	O/sO 1.5/3.5	O 2.5	vO 2	ND	ND	ND	ND	A	EGL	3.5	Widespread prog	3.5
TTTATGAAAA	16469 neuroblastoma myc-related oncogene 1	AI894031	ND	I/O 3/0.5	I/O 2/0.5	I/O 2/1	O/scattered vO 1/1.5	O/scattered vO2/2.5	vO 3	INL/M3	INL/M 2	M	EGL+DG/SVZ-derived cells	3_0.6	CNS+kidney cortex+intestine subset/CNS prog	1.5_3
TCTGGGTGTG	16525 polo-like kinase homolog, (Drosophila)	BG144569	ND	ND	ND	vO 3	vO 2	vO 1.5	vO 1.5	INL+INL 1	ONL+INL 0.5	ONL+B	EGL/grey matter astrocytes?	3_1.5	Widespread	3
AAGGTCTCTG	16533 Polymerase (RNA) II (DNA directed) polypeptide A	AI853301	ND	ND	ND	ND	P 3	P 3	P 3	P 3	P 3	ONL+INL	Widespread	1.5	Nervous system, liver	3
AAAACATCTC	16553 NEDD4 ubiquitin ligase	AI849629	ND	ND	ND	O/scI 2/3	O/scI 2/3	O/scI 2/3	O/scI 2/3	ONL/INL(A) 2/3	ONL/INL(A) 2/3	sA	Widespread	3	Widespread	3
TCACAGCTGT	16596 B-cell translocation gene 1, anti-proliferative	AI848411	ND	ND	O 2.5	O 2	O 2	O 1.5	O 1.5	ONL/INL 1/1.5	ND	ONL+INL	Hippo, Cb, Ctx	1.25	Widespread	1.25
CCAGTCTGTG	251013 importin beta	BE981374	O 0.5	O 0.5	O 0.5	O 0.5	O 1.5	O 2.5	O 2	ONL+INL 2	ONL+INL/A subset 1.5/2.5	ONL+INL	none	0	Liver+pancreas	1.875
GCAGAAAATT	167266 ESTs/novel MAP	BE944071	vO 0.5	vO 0.5	vO 0.5	vO 0.5	vO 1	O 0.5	ND	ONL+INL 0.5	ONL 1	ONL+M (M>ONL)	Muscle subsets (interesting pattern in limb)	1	CP	0.1
TCTGCAAAGG	1693 high mobility group box 2	AW046897	ND	ND	ND	subset scO 3	larger svO4	vO 4	ND	INL at margin/ONL+INL 4/1.5	ONL/INL 1/1.5	ONL(IS)+B	SVZ/Cb, glia	2_4	Widespread (prog subset)	4
GCAGGCACTC	1703 Tubulin, beta 5	AW491568	sO 3	scI+sO 2.5	scI(subset)/sO 1.5/0.5	O 0.5	vO 0.5	vO 1	ND	INL/M 1.5	none	none	EGL(subset)	1.25	CNS(subset)+liver+intestine(crypts)	0.875
GACTTGGACT	173826 dymeclin	AI838217	ND	ND	ND	ND	ND	O 1.5	O 1.5	ONL/INL 2/1.5	ONL/INL 2/1	ONL	Cb	1	ND	ND
GAGAAAGGAG	174155 cyclin K?	AI849607	ND	ND	O 3	O 3	O 3	O/scI 3/3.5	O(scI) 3/4	ONL/INL(A) 3/4	ONL/INL 1.5/2.5	none	Cb+hippo+ORN	3	CNS/widespread	3_1.5
ACCCGCCGGG	17461 serine/threonine kinase 16	AI835611	O 1	O 1	O 1	none	none	none	O 1	ONL+INL 1	ONL/INL 2/1	ONL+INL	Widespread	1	Widespread	1
GCCAAACCAA	1761 CDC-like kinase	AA388975	ND	O 0.5	O 0.5	O0.5	O 0.5	vO 0.5	vO0.5	INL 0.5	INL 0.5	INL	Cb+Hippo	0.175	CNS+liver	0.175
GAGGGTTGAC	17613 ESTs/probable SNK/polo-like kinase	AW048815	ND	ND	ND	ND	O 2	O 2	ND	ND	ONL/INL+GL 3/1.5	ONL+B	Widespread	3	Widespread	3
CAGTTTAAGT	17709 ESTs/Foxn4	BE985700	none	sO 3	sO 4	O 1.5	O 1.5	O 1.5	O 1.5	ONL+INL 1.5	ONL+INL 1.5	ONL+M (M>ONL)	Widespread	0.4	Widespread	0.8
GATACCATTA	1779 Sterol carrier protein 2, liver	AI850717	ND	ND	sO 3	ND	vO 2	vO 2	vO 2	INL 2.5	ND	H+A	EGL+Hippo+SVZ	2.25	Liver+hair follicles/intestine+CNS prog	3_1.05
GTTGGTCTGT	177991 ESTs	AI848699	P 3	P/I 3/3.5	P/I 3/3.5	P/O 2.5/3	P/vO 2/2.5	P/vO 1.5/2	P/vO 1.5/2	P 1.5	ONL/INL 1.5/2	ND	Widespread	3.5	Widespread nonCNS subset	3.5
GGCCCAATGA	17804 Solute carrier family 31, member 2	BE851825	ND	ND	O 1.5	ND	ND	O 1.5	O 2	ONL+INL 2	ONL+INL 2	ONL+INL	Cb, Hippo	0.4	ND	ND
CATACTCCAT	17898 cold inducible RNA-binding protein	AI838985	ND	ND	I 2.5	O/I 1/2.5	ND	ND	O/I 2/2.5	ONL/INL 1.5/2.5	ONL/INL 0.5/2.5	ONL+INL	Hippo/Cb	1.875	Widespread	2.5
AAGCTGTGAG	180410 ESTs/Zn finger	AI844003	ND	ND	ND	I 0.5	I 1	I/svO1.5/0.5	I/vO 1.5/1.5	INL 3	INL 1.5	none	Widespread	1.5	ND	ND
AGACTACCTG	18048 ESTs, Moderately similar to ZINC FINGER Y-CHROMOSOMAL PROTEIN 1 [Xenopus laeIs]	AW122326	ND	ND	ND	O 2.5	O 3	O 3.5	O 2	ONL+INL 2	ONL+INL 2	ONL+INL	Cb+Hippo	3.5	Widespread	0.7
AAAACTCTGC	180561 recombining binding protein suppressor of hairless	AI843960	ND	O 2.5	O 2.5	O 1.5	O 1.5	O 0.5	ND	ONL+INL 0.5		ONL+INL	Widespread	1.875	ND	ND
AGTTAAATCC	181061 ESTs, Moderately similar to HYPOTHETICAL PROTEIN KIAA0273	AI836662	ND	ND	ND	I 2	I 1	I 0.5	vO 2	A+G/INL+INL 1/1	A+G/INL 2/2	A+G+INL	Widespread	2	CNS/widespread	2_0.4
TTATATTCTT	181709 regulator of G-protein signaling 16	AA288620	ND	O 2	O 2	O 2	O 2	O 2	vO 3	INL/ONL 3/1	INL/ONL 3/1	INL	ND	ND	ND	ND
GGATATGTGG	181959 Early growth response 1 (was nemo-like kinase)	AI849001	ND	ND	ND	ND	O 0.5	O 1.5	O/scO 0.5/3	INL+ONL/larger subset in ONL+smaller subset in INL 0.5/3	INL+ONL/smaller subset in ONL+few in INL 0.5/3	ONL+INL	Ctx, Hippo, Cb	2.25	Muscle	1.5
TGGCAGCATA	182193 membrane-associated tyrosine-and threonine-specific cdc2-inhibitory kinase (	AA756143	ND	I/O 2/1	I/O 2/1	P 1	P 1	P 1	P 1	P 1	P 1	ONL	Widespread	0.7	Kidney, Lung	1
ACAATAAACA	182281 ESTs, Weakly similar to coded for by C. elegans cDNA cm21e6 [C.elegans]	AI848423	ND	ND	ND	ND	ND	O 1.5	O 1.5	ONL+INL 1.5	ND	P	Widespread	1.5	Widespread	1.5
CTCCTGCCAT	182462 ESTs (inside RGS9)	AW533667	ND	ND	ND	ND	ND	ND	P 3	P 3	ONL+INL 3	ONL+INL	Widespread	3	Widespread	3
CTTCATCTGA	18268 CDC-like kinase 2	AI839804	P 2	I/O 3/1.5	I/O 2.5/2	I/O 3/2	I/O 1.5/2	ND	scO/vO 3/1	INL/ONL 3/1	INL/ONL 3/1	ONL+INL	Hippo/Ctx/Cb	3	Widespread	3
none	183137 Keratin complex 2, basic, gene	AI070370	ND	ND	ND	ND	O 3	O 3	O 3	ONL/INL 3/3.5	ONL/INL 3/3.5	ONL	Cb+Ctx+Hippo+hindbrain subset	3.5	Widespread	3.5
TCATCTCCTG	5400 bromodomain-containing 7	BE985595	O 0.5	O 0.5	O 0.5	O/sO 0.5/2	O/sO 0.5/2	O/sO 1/2.5	O 2/sO 2.5	ND	ONL+INL 1.5/astrocytes? 2.5	astrocytes+ONL+INL	Subset of glia?	1.5	Liver+lung (scattered subset)/widespread	3_0.6
TATTAGTCTT	1843 heat shock 90kD protein 1, alpha	AI839932	ND	ND	ND	ND	ND	O/vO 1/3	P 3	P 3	P 3	ONL(IS)	Widespread	1.5	ND	ND
GTAATGTGGA	184559 ESTs/cyclin D-binding myb-like transcription factor	AI448589	ND	ND	ND	ND	ND	ND	ND	ND	ONL+INL 1.5	ONL	SVZ(IZ?)	3	Widespread mitotic cells	3
CGGTGAGACA	184711 ESTs	AI430084	ND	ND	ND	O 1	O 1	O 2	O 2	ND	ONL+INL 2	none	EGL+SVZ	2	CNS	1
TTTTACTTTC	18496 Igf2bp3 Insulin-like growth factor 2, binding protein 3	BF456970	ND	ND	O 0.5	O 1.5	vO 2.5	vO 2.5	ND	ONL+INL 0.5	ND	ONL	Hippo	1.25	Intestine/liver+CNS	5_2.5
GGAGTAAGAA	18516 H3 histone, family 3B	AI841334	ND	ND	ND	ND	O/vO(central) 1.5/3	ND	ND	ONL/INL+INL(A) 2/3	ONL(IS)/A 4/1	ONL(IS)+A	Hippo, ctx	2	ND	ND
GAAACCCCGC	18517 RAS p21 protein activator 3	AI848749	ND	O 1	O 1	O 1	O 1	O 1	O 1	ONL+INL 2	ONL+INL 2	ONL+INL	Cb, Hippo	2	CNS/widespread	2_0.4
TGTGAACGAA	18522 carnitine palmitoyltransferase 1, liver	AI846647	ND	ND	ND	ND	ND	O 2	O 2	ONL 3	ONL 2	ONL	None (Meninginal cells)	1.5	ND	ND
none?	185355 poly IgR 3	AA472540	ND	ND	O 1	ND	ND	ND	ND	ONL/INL(M?) 0.5/1.5	ND	sB	EGL	0.525	Liver+CNS+muscle	0.75
TCCTTTTCTA	186499 ESTs, Weakly similar to immunoglobulin superfamily containing leucine-rich repeat	AI835355	ND	I 3	I 3	I 3	I 2	I 2	I 2	A+G 2	A+G 1	sA+sG	Ctx/Hippo	3	ND	ND
GCCTCCCAAA	18729 Copb2 Coatomer protein complex, subunit beta 2	AI551191	ND	ND	ND	ND	ND	ND	O 1.5	ONL+INL 1	ONL+INL 1	P	Cb, Hippo, Ctx	0.75	Widespread	1.125
GTGGGATGGA	187444 ESTs, Weakly similar to ZFP2_MOUSE Zinc finger protein 2 (Zfp-2) (mKR2 protein) [M.musulus]	AI482353	ND	ND	ND	O 2.5	O 2.5	O 2.5	O/vO 2.5/2	ONL/INL 2.5/1	ONL 1.5	ONL	None	0	ND	ND
GGGACCTCGT	18789 SRY-box containing gene 4	AW124153	I 0.5	I+small sO 2.5	scI/sO 2/2	scI/sO 2/2	scI/sO 2/2	scI/scO 1.5/1.5	vO 2.5	INL 2.5	sINL 2	none	SVZ+hippo(subset)	0.875	CNS	2.5
TGACAATTTT	56167 Prkcn protein kinase C, nu	AI836106	ND	I 1.5	I 1.5	I 2	O 0.5	vO 2	vO 2	A/INL 2	A/INL 2	H+A	Ctx/Hippo/Cb	1	Widespread	0.7
ACTCCTGTCA	18834 ESTs, Moderately similar to PWP1_HUMAN PERIODIC TRYPTOPHAN PROTEIN 1 HOMOLOG [H.sapiens]	BF463891	ND	O 0.5	O 2	O 2	O 1	O 1	O 2	ONL+INL 2	ONL+INL 0.5	ONL+B	EGL, Hippo	0.4	Widespread	2
CATCTAGAGG	188410 ESTs	BE994660	O 0.5	O 0.5	O 1	O 1	O 2	O 2	O/vO 1/3	ONL/INL 1/3	ONL/INL(M) 1/3	M	Widespread	3	CP/widespread	3_1.05
TAGACGTACT	18916 Glutamate oxaloacetate transaminase 2, mitochondrial	AI835003	ND	ND	sO 3	ND	vO+vI(?) 1	vO+scI 1.5	vO+scI 1.5	INL(M)?+A+H 1.5	ND	ONL(IS)+INL+G subsets	Widespread	3	Widespread	3
TCACTAACCC	189429 RIKEN cDNA 4930430E16	AI613936	ND	ND	ND	ND	ND	ND	O 3	ONL(IS) 3	ONL(IS) 4	ONL	Cb	0.8	ND	ND
TCTTTGTGGG	189782 Monocyte to macrophage differentiation-associated	AW411835	ND	ND	ND	ND	ND	O 0.5	O 1	ONL(IS)/INL 1.5/1	ONL(IS) 1	ONL	None	0	ND	ND
GTTGAGGTTT	19077 Arht2 ras homolog gene family, member T2	AI550313	ND	ND	ND	ND	ND	O 0.5	O 1	ONL(IS)/INL 2/1	ONL(IS) 2.5	ONL	None	0	ND	ND
ATGCCCTCAA	19155 Secreted frizzled-related sequence protein 2	AI851596	O 5	O 5	svO 3	svO 1.5	marginal vO 1	none	none	none	none	none	None	0	Ependyma/Ctx VZ	5_2.5
TGGAAGCAAG	150838 ESTs	BF461098	O 2.5	O 2.5	O/scI 2.5/3.5		vO 1.5	vO 1.5	vO 2	ONL/INL 0.5/1.5		None	Vascular system	3.5	None	0
CTCTGAGAAG	1921 ESTs, Moderately similar to KIAA0826 protein [H.sapiens]	AI836821	ND	ND	ND	ND	ND	O 2	vO/O 2.5/2	ONL(IS)/INL 2.5/2	ONL(IS)/INL 2.5/0.5	ONL	Ctx+Cb	0.25	ND	ND
GCAGGGAGGA	192285 complexin IV	BI733911	Nd	none	none	none	none	none	none	ONL 1	ONL(IS) 3	ONL(IS)	None	0	None	0
AAATAAAGTC	193413 ESTs, Moderately similar to KIAA0264 [H.sapiens]/agrin	AI835267	ND	I 2	ND	I/P 3/1	I/P 3/1	I/vO 3/3	I/vO 3/3	A+G/INL 3/1.5	INL 2	A	Ctx/Hippo	2_1	Nervous system/widespread	2_0.4
ATTTAAGAAG	193526 Cold shock domain protein A	AI843687	ND	sO 1.5	sO 1	sO 1	O 0.5	O 1	sscO+svO 2	ONL/sB 3/1	ONL 3	ONL	Ctx, Hippo, Cb	0.6	Liver, sensory ganglia, hair follicles	1.5
TATCTGAAAT	194 FMS-like tyrosine kinase 3	AI323643	ND	ND	ND	ND	ND	ND	ND	ND	none	none	none	0	ND	ND
TATTCTGTTT	194217 ESTs/novel Dsh family member	AI846211	ND	ND	ND	O/scI 1/2	O 2	O 3	O 3	ONL(IS)+INL 3	ONL/INL 3/2	ONL(IS)+A	None	0	ND	ND
ACTTCAGCCA	1948 t-complex testis expressed 1	AW123690	ND	ND	I/O 3/1	ND	I/O 2.5/1.5	I/O 2/1	ND	P 2	A 3	ONL+INL	Hippo/Ctx/Cb	1.5	CNS+liver+intestine	1.5
GTGGTTGAAA	196081 Ppil1 peptidylprolyl isomerase (cyclophilin)-like 1	AW122135	ND	ND	ND	O 2	O 2	O 1.5	ND	ONL+INL 1.5	ONL+INL(B) 1.5	ONL+B	Hippo+Cb	1.125	None	0
ATAACCCAAA	196137 HLA class II region expressed gene KE2	AW049111	ND	ND	O 2	O 2	O 2	O 3	O/vO 1.5/2.5	ONL+INL 2.5	ONL+INL 2.5	ONL+INL	Ctx+Cb+Hippo	1.5	ND	ND
ATACAATAAA	196148 NUCLEAR TRANSPORT FACTOR 2	BE987802	O 1.5	O 2	O 2	O 1.5	O 1	O 0.5	O 1	ONL/INL 0.5/1.5	ONL/INL 0.5/1 ONL+G(small subset) 4(probable contamination)	ONL+M (M>ONL)	None	0	ND	ND
TCTCCAGGCG	200608 clusterin	AI836624	RPE 4	RPE 4	RPE 4	RPE 4	RPE 4	RPE 4	RPE 4	RPE/M 4/1	RPE/M 4/1	M	ORN+olfactory glia/CNS glia	3_0.6	ND	ND
CAGAGATCCC	196464 guanine nucleotide binding protein, alpha inhibiting 2	AA049190	ND	O 1	scO/O 2.5/1	sO 2	O 2	vO 3	vO 3	INL 3	INL 3	M	Widespread	3	CNS+PNS+lung+liver+kidney	3
CTTGACACAC	260384 translation initiation factor eIF-5	AI851200	ND	ND	O/scI 1/1.5	O 1	vO 1	O/vO 1/1.5	scO/vO 1/1.5	ONL(IS)/INL 1/1.5	ONL/INL 1/1.5	INL>ONL	Ctx+Hippo+Cb	1.5	Widespread	1.5
GAAATAAATG	196581 mitogen activated protein kinase 1	AA217261	ND	I/O 2.5/1	I/O 1/0.5	I/O 1/0.5	I/O 1/0.5	I/O 1/2	vO/scI 3/2	INL/P 3/2	INL/P 3/2	P	Widespread	3	Widespread	3
GTGGTGCATA	196585 SKB1 homolog	BE953658	ND	ND	O/sO 1.5/3.5	O 3	vO 2.5	O 2.5	O 3	ND	ONL/INL 1.5/2.5	ND	Widespread	4	Widespread	4
AAGGTAGGTT	196630 ESTs	AI851309	ND	ND	ND	P 2	O 2	O 2	O/vO 2/3	INL+ONL/INL+INL 2/3	ONL/INL 3/2.5	ONL+INL	Cb, Hippo	3	Widespread	3
CTAAGGTTTA	158103 lipin 2 (nuclear protein)	AI843802	ND	ND	O 2	O 2	O 2	P /scI 1.5/2.5	P /scI 1/2	ONL/INL(A) 1/2	ONL/INL(A) 1/2	ONL(IS)+B	Widespread	1.875	Liver, CNS/lung	5_2.5
GCCCCCAATG	196727 ESTs	AI841594	ND	P 1	P 1	P 1	P 1	P 1	vO 1.5	INL 3	INL 3	P	Widespread	3	Widespread	3
TTCCTGATAG	196846 RAD23b	AW610670	ND	ND	O/I 2/2.5	ND	O 2	O 2	O 2	ONL+INL 2	ONL+INL 2	ONL+INL	Widespread	0.5	ND	ND
TCTCTGAATG	197518 lysosomal-associated protein transmembrane 4B	AI844804	ND	none	none	ND	O 0.5	O 1	O/scO+scI 1/2	INL+ONL/extreme outer retina+A 2/4	ONL(IS)+INL 2.5	ONL(IS)+INL	Brainstem	1.25	Spinal cord/liver, brain	2.5_0.5
GACACCAGAG	197523 acyl CoA hydrolase	AI576291	ND	ND	ND	P 2	P 2	P 2	P 2	P 2	P 2	ONL(IS)+A	Hippo, Cb, Ctx	0.7	Liver	1
CTTTATGTGA	19806 histone deacetylase 2	AA451281	ND	ND	I/O 3/1.5	I/O 2/0.5	O 2	O 3	vO 3.5	INL 3	A/INL 2.5/1	A	Widespread	1.75	Widespread	2.625
ACAAAACCAA	200196 interleukin 15 receptor, alpha chain	BE627836	ND	ND	ND	ND	ND	O/I 1.5/2	P 2	ONL/INL(A) 2/2.5	ONL+INL 1.5	ONL+INL	Widespread	2.5	ND	ND
GAGAACGAGG	200266 ESTs, Highly similar to angiotensin II AT2 receptor-interacting protein [M.musculus]	AI840524	O 1	O 1	O 1	O 1	O 1.5	O 2	O 2	ONL/INL 1/2.5	ONL/INL 1/2.5	ONL+B (weak)	Ctx+Cb	1.25	ND	ND
TGGAATAAAT	2003 mdm-1 nuclear protein	AW321423	ND	ND	ND	ND	ND	O 0.5	O 1	ONL(IS)/INL 1.5/1	ONL(IS) 1	ONL(IS)	Ependymal cells	1.13	ND	ND
none	200358 TCF-1	BF135705	ND	ND	CM 3	ND	O/CM 0.5/2	O/CM 0.5/2	O/CM 0.5/2	Onl+INL/CM 0.5/2	Onl+INL/CM 0.5/1	None	Hair follicles+OE/Widespread	6_1.05	Facial bone/spleen	6
AGCCTGAACA	257989 SNF related kinase	BE952136	ND	ND	I/sO 1/1	ND	O/scI 1/1.5	O 2	O 2	ONL/INL 3/1.5	ONL/INL 3/1.5	ONL(IS)+A	Hippo/Ctx/Cb	1.5	Widespread	2.25
TGTCAAGTTG	200506 MEG-3	AI852838	ND	ND	ND	P 1.5	P 2.5	P 2	P 2	ONL/INL 1.5/2.5	ONL/INL 1.5/2.5	P	Widespread	2.5	Widespread	2.5
TATTTTGTGG	200518 Solute carrier family 6 (neurotransmitter transporter, taurine), member 6	AA930475	ND	ND	ND	ND	P/extreme scO 1/4	O/scO(larger set) 1/4	scO/O 3.5/1	ONL(IS)/INL 3.5/0.5	ONL(IS)+B 3.5	ONL(IS)+B	Widespread	3.5	Widespread	2.2625
GACACTCAAT	5101 synaptotagmin 1	AI836797	ND	none	I 0.5	I 1	I 1.5	I 2	I/vO 3/1	A+G/INL 3/1	A+G 3	A+G	Widespread (mostly forebrain)	4.5	Nervous system,muscle	0.6_1.05
TGATGTTCCA	252213 BAZ2A	AW046837	ND	ND	ND	O 2	O 2	O 2	O 2	ONL+INL 1	ONL/INL 1/0.5	ONL	Cb	1	None	0
AATAAAGCCA	200843 beta synuclein	AI836590	ND	none	none	none	I 0.5	I 1	I 1.5	A+G 2	A+G 3	A+G	Widespread	4.5	CNS/PNS	1.5_3
ACAGGTCCAC	34042 nuclear factor I/C	AI849075	ND	ND	O 0.5	O 0.5	vO 1.5	vO 2.5	vO/scI 1.5/1	ONL/INL 1	ONL+INL 1	ONL+INL	Ctx/Hippo/Cb	0.875	Widespread	2.5
TTCTCTTCTC	200894 ESTs/KIAA0306 (cytoskeletal)	AI850859	ND	ND	ND	ND	O 3	O 3	O 3	ONL/INL 2/3	ONL/INL 2/3	ONL+INL	Widespread	3	ND	ND
TCAGCAGAGG	200912 PKAbeta	AW496459	ND	ND	ND	O 1	O 2	O 3	O 3	ONL+INL 3	ONL/INL 1.5/0.5	ONL+INL	Cb	0.6	CNS	0.6
AAGCACTGGT	201624 ESTs	AI593524	ND	ND	ND	ND	P 2.5	P 2.5	P 2.5	P 2.5	P 2.5	A	Ctx/hippo/Cb	1.875	Widespread	1.25
CACTGAGTGT	201653 ESTs	AI841771	ND	O 0.5	P 1.5	O 1	I/O 1/0.5	O 0.5	ND	A+G/P 1.5/0.5	A+G(subset higher) 1	INL>ONL	Ependymal cells of LV/	ND	Thymus+adrenal/Kuffler cells in liver(at E14, v.highly expressing macrophages(?) are found in all non-CNS tissue)	1.5_0.75
CCCCCCGTCA	201859 thymic dendritic cell derived factor	BF147540	ND	ND	ND	ND	ND	O 2	O 2	ONL+INL 2	P 2.5	ONL	Ctx, Hippo, Cb	0.875	CNS, liver, kidney	0.5
TCAAGATTTT	2025 survival motor neuron	AI849087	vO 3	vO/sO 1.5/3	vO 1	vO 1	O/scI 1/2	O/scI 0.5/1	ND	ONL/INL0.5/1	INL 1	INL>ONL	Hippo+Ctx+EGL	2.25	Widespread	2.25
CAAGAGGCAC	122725 Meningioma expressed antigen 5 (hyaluronidase)	AW910305	ND	ND	O 2.5	O 2.5	ND	vO 2.5	O 1	ND	ONL+INL 0.5	none	None	0	VZ	0.875
AGGGAAAAAA	202758 Hypothetical protein MGC38941	AW060259	ND	P 4	sO/I 0.5/2	O/scI 1.5/2.5	O/scI 1.5/2.5	O/scI 0.5/1.5	O/vO 1/2	INL+ONL/A 1/2	ONL/INL 2.5/3	ND	Widespread	4	Widespread	4
CAGAGTTATA	2028 Nuclear receptor coactivator 1	AI841750	ND	ND	ND	ND	ND	O 2	O 2	ONL/INL 1/3	ND	P	Ctx+Cb+Hippo	3	Widespread	3
TTGTTCCAAT	202841 Anaphase-promoting complex subunit 2	AI614286	ND	O 0.5	O 0.5	O0.5	O 0.5	none	none	none	none	ND	Limb+CNS subsets	0.5	Olfactory ctx+hippo	0.375
AGAATAAAGA	20288 glutathione reductase 1	AI854660	sO 4	sO 4	sO 2	sO 1.5	vO 1	vO 1	vO 0.5	INL/M 1	INL/M 1	ONL+INL	VZ	0.4	S-phase prog?	2
AACTTGGCAA	20301 ESTs, Weakly similar to ZINC FINGER PROTEIN ZFP-27 [Mus musculus]	BE456487	ND	ND	ND	O 2	O 3	O 3	O 2	ONL+INL 2	ONL+INL 2	ONL+INL	Ctx+Cb+Hippo	3	Widespread	1.5
GTTGCTCACA	2032 interferon dependent positive acting transcription factor 3 gamma	BF660863	ND	ND	ND	O 1	O 2	O 2	O 2	ONL+INL 2	ONL(IS)+INL 2	ONL(IS)+INL	ORN/widespread	3_0.6	ND	ND
CCGTCTGTGC	20355 wnt4	M89797	none	none	none	ND	none	none	none	none	none	None	Pons subset	0	SC(VZ)+face+adrenal ctx	0
TTTTATTTGT	258146 Mus musculus mRNA for ras-GTPase-activating protein SH3-domain binding protein, complete cds 34012 ESTs	AI049055	ND	sO 3.5	sO 3.5	O/scattered O 1.5/3	O/scattered vO 1.5/2.5	O/scattered vO 1.5/2	vO 3	INL 2	INL 2	INL	Widespread	3	CNS+PNS/widespread	3_0.6
TTTTCCCTTC	203928 syntaxin 3	AA210144	ND	ND	ND	ND	ND	ND	ND	ND	ONL 2	ONL	Hippo	0.4	Liver	0.4
CCTGCTCTGG	20422 Nrl	BE982468	ND	none	none	none	sscONL/I 1/0.5	sscONL/I 1.5/0.5	sscONL/I 2/0.5	ONL(IS) 4	ONL(IS)/A+G 2.5/0.5	ONL(IS)+weak P	ND	ND	ND	ND
ACCTTGTGAA	20425 bassoon	AI836567	ND	ND	ND	I/O 2/1	I/O 1.5/1	I/O 1.5/1	I/O 1.5/1	A+G/INL+ONL 1.5/1	A 2.5	sA	Ctx/Hippo/OB	5	Nervous system	1.25
TAGGCCGGAG	20428 stem cell growth factor	AI841926	ND	ND	O 0.5	O 0.5	vO 0.5	vO 1	ND	INL(M) 0.5	ND	ONL+INL	Widespread	2.5	Bone	5
CAACTTAGCA	20465 G protein-coupled receptor 37	AI848630	none	O 0.5	O 0.5	O 0.5	O 0.5	O 0.5	vO 2	INL(M) 2.5	M 2.5	M	None	0	Liver	0.25
GTACTTGGCT	210287 Sv2b synaptic vesicle glycoprotein 2 b	AW045524	ND	ND	sO? 0.5	ND	sscO 3.5	sscO 3.5	O3	ONL(IS)/INL 3/1	ONL(IS)/INL(B subsets) 3	ONL(IS)+B(subset)	Ctx, Hippo, subsets of BS neurons	3	None	0
AGGACGGAGG	20488 ESTs, Weakly similar to Fln29 [H.sapiens]	AW060799	ND	O 1	O 1	O 1	O 1	O 1.5	O 2	ONL+INL 3	ONL+INL 1.5	ONL	Widespread	1.5	ND	ND
GTGTTAACCA	2050 60S ribosomal protein L15	BF460537	none	O 0.5	O 2	O/sI(at periphery) 1.5/2.5	O/sI (at periphery) 1/2	O/scI s1/2	O/sscI 0.5/1	ONL+INL/A subset 1/2	ONL+INL 1	INL	EGL (subset higher)/ORN	5	Liver+pancreas	1.875
TGATTGTGCT	259976 N-acylaminoacyl-peptide hydrolase	AI841275	ND	ND	P 0.5	P 0.5	P 0.5	P 0.5	scO 1.5	rods 2	rods 3	ONL+B	Widespread	0.6	CNS, liver, muscle	1.5
TCCTCGGTGT	488 ESTs	AW121081	ND	ND	O 1	ND	O 2.5	O 3	ND	INL/ONL 3/1	INL/ONL 2/1	ONL+INL	Hippo/Ctx/Cb	1.5	Liver+pancreas(?)+CNS	1.5
TGTTTTCACC	205569 Ppp2r5a protein phosphatase 2, regulatory subunit B (B56), alpha isoform	BI733539	ND	O 1.5	O 1.5	O 1	vO 2	O/vO 1/2	O/vO 2/3	ONL+INL 1.5	ND	ND	VZ/EGL+hippo	6_1.05	VZ+spleen+liver+muscle	3
CAAATGATAA	205578 ESTs, Weakly similar to unknown [D.melanogaster]	AI851515	ND	ND	O 2	ND	ND	O 2	O 2	ONL+INL 2	ONL+INL 1.5	INL	Ctx+Hippo	1	CNS+liver	1
TGAAGGGGGA	206085 ESTs/neurabin paralog	AI854782	none	ND	none	I 3	scI/O 2.5/0.5	scI/O 2/0.5	scI/O 2/0.5	ONL/INL(A) 0.5/2.5	ONL/INL(A) 0.5/1.5	A	Ctx+Cb+hippo	1.05	DRG/Kuffler cells?	6_2.25
GATGTGTAAA	206186 ESTs	AI842442	ND	ND	ND	ND	ND	ND	O/vO 1/3	ONL/INL 1/3	ONL+INL 2	ONL+B	SVZ/Cb, Hippo	1.5_0.6	ND	ND
TTGACCGTAA	41423 ESTs	AI837158	I subset 2	I 2	I 2	I/O 2/1.5	O 1.5	O 1	O 1	ONL+INL 1	G subset 1.5	sG	ORN/subset hindbrain neurons	2_1	Liver+kidney/CP+DRG	2_1
GTAGCAAAAG	206228 Retbindin	BG297968	ND	ND	O 0.5	ND	O 0.5	O 0.5	O 0.5	ONL+INL 1	ND	ONL(IS)	Widespread	0.2	Liver	0.5
TAGCACTTGG	20350 Mad3 Max dimerization protein 3	AI426051	ND	O 1	O 1	O 1	O/svO1/2.5	O 1	I/P 2/1	A/P 3/1	A/P 3/1	A	Widespread	3	Widespread	3
TCCTTTGTAC	206814 metaxin 2	AW048643	ND	ND	ND	P 2	P 2	P 2	P 2	P 2	P 2	P	Widespread	2	Widespread	2
CCTTACCGCT	206869 ESTs, Weakly similar to JAK3_MOUSE TYROSINE-PROTEIN KINASE JAK3 [M.musculus]	AI854265	ND	ND	P 2.5	P 2.5	P 2.5	P/vO 2/3.5	scO/vO 2/3.5	ONL/INL 3/3.5	ONL/INL 2/2.5	ONL(IS)	Meninges, microglia	3.5	Liver+meninges+CP+blood vessels	3.5
AAAGCAAAAA	207113 ESTs	AI854413	ND	ND	ND	ND	P 1.5	P 1.5	O 2	ONL/INL(A) 1/2.5	ONL/INL(A) 0.5/2	ND	Hippo+thalamus(subset)+OB	2	CNS+PNS(mature neurons)	2
CACAGTTGTG	2080 gene trap locus 3	BF461633	ND	none	O 1	O 1	O 2	O 2	O 1	ONL+INL 1	INL 2	ONL+INL	ORN/widespread	2_0.7	CNS+lung+spleen	2
TTGACAAACT	20828 enhancer of polycomb homolog 1, (Drosophila)	AI849475	ND	ND	ND	P 3	ND	P 3	O/scO 1.5/2	ONL/INL 1/1.5	ONL/INL 1/1.5	A	ND	ND	ND	ND
TAAGAAACCT	20832 Robo1	AI836415	ND	ND	CM 4	none	scI 1	scI 3	scI 3	A subset 1.5	A subset 1	none	Widespread	1.4	Widespread progenitors	4
TACATATCTG	208320 similar to rad18	AI838562	ND	ND	ND	P 2	P 2	ND	O 2	ONL/INL 2/3	ONL/INL 1/3	P	Widespread	1.5	Widespread	3
none	20861 LDLR6	AW121357	ND	O 1	O 1	O 1	vO 1	vO 1	vO 1	INL 1	ONL/INL 1/1.5	M	Widespread	1.5	Widespread	1.5
TGACCAGCGA	20872 like-glycosyltransferase	AI838557	ND	ND	ND	ND	ND	O 1	ND	ND	P/A+G subset 1.5/2.5	ONL+B+sG	Widespread	2.5	ND	ND
ATGCATCCTT	248549 immunosuperfamily protein Bl2	AI845618	ND	ND	O 2	O 2	O 2	vO 3.5	vO 3	INL/ONL 3/1.5	INL/ONL 3/1.5	ONL+INL	Liver+intestine	3.5	Widespread	1.75
TGTATAAATA	20922 Mitogen-activated protein kinase kinase 1 interacting protein 1	AI607391	ND	ND	O/scattered O 1/2.5	O/scattered O 1/2.5	O 1	O 1	O 1	P 1	INL/P 2/1	P	Widespread	2.5	Widespread	2.5
TTCACTGGGC	20935 interleukin enhancer binding factor 3	BE371872	ND	ND	ND	ND	P 2	O 2	O/vO 2/3	ONL/INL 1.5/3	ONL/INL 1/3	INL>ONL	EGL	3	CNS+intestine	2.25
CCCAGGCTGT	20937 hippocalcin-like 1	BG093545	ND	ND	ND	O/I 0.5/3	O/I 0.5/3	O/I 0.5/3	O/vI 1/3	ONL+INL/G 1/3	ND	ONL(IS)	Widespread	3	CNS/widespread	3_1.5
GGGTTTTTAT	21054 Y box protein 1	AA671610	ND	sO 1	I/sO 2/1	O 1	vO 1	vO 1	vO 1	INL/M 1	ND	INL+GL 1	Widespread subset	3.5	ND	ND
AATTCGCGGA	2108 Transthyretin	AI847846	ND	ND	RPE 3	RPE 1.5	RPE 1.5	RPE 1.5	ND	ND	ND	RPE	CP	6	Liver+RPE	3
ACTTTGATAT	21119 LPS-induced TNF-alpha facto	AI852632	ND	ND	O 0.5		vO 1	vO 1.5	vO 1.5	ONL/INL 1/1.5	ND	ND	EGL+hippo	1.5	CNS prog+liver+lung+intestine	1.5
GGGCCCAACT	21149 Mus musculus CRIPT protein mRNA, complete cds	AI838759	ND	ND	O/I 2/3.5	O/I 1/2.5	O/I 1/1.5	O/scO 1/2	O/scO 1/2	ND	ND	ONL(IS)+B	Widespread	2	Widespread	2
TTTGTACAAA	212826 robo-3	AW494771	ND	none	sI 1	sscO 1	sscI/vO 1.5/1.5	sscI/vOBL 5/1.5	sscI/vO 5/3	sA/ONL+INL 1/0.5	sA 0.5	ONL	ORN/hippo	1_0.5	Diencephalon	5
TGGACCTGGG	212854 fibroblast growth factor 3	BF466513	ND	ND	O/sO 2/3		O/I 0.5/1.5	O/I 0.5/1.5	O/I 0.5/1.5	ONL+INL/A+G 0.5/1.5	ND	ND	Widspread	3	Widespread	3
CTGGGAGCAT	21287 unc-45-like	BC004717	ND	ND	ND	ND	ND	ND	ND	ND	ND	P	ND	ND	ND	ND
AAGTAAGTCT	212908 glucocorticoid-induced gene 1	AA939689	ND	ND	ND	ND	O 2	O 2	O 2	P 3	ONL/INL 2/2.5	INL	Widespread	3	Widespread	3
CACTACCGCC	213208 similar to hypothetical protein BC014127	AW495183	ND	O 1	O 1	O 1	O 1	O 1	O 1	ONL+INL 1	ONL/INL 2/1	ONL	ORN+EGL	0.7	Widespread	2
AATAAAAGAA	213213 HK-R	BC016235	ND	none	none	none	none	vO 1.5	vO 4	INL/M 2	noen	none	None	0	None	0
CACGACACCC	21362 zinc finger protein 57	BE952808	P 0.5	P 0.5	P 1	P 1	scI/P 3/1	vO/O 1.5/0.5	ND	ONL/INL(M) 1/2	ONL+INL 0.5	INL+A	EGL+hippo	3	Liver+kidney+intestine/widespread	3_1.5
ATGGTGGATT	2137 transcriptional regulator, SIN3B (yeast)	AI325193	ND	P 0.5	P 0.5	P 0.5	P 0.5	P 1	P 1	P 1	P 1	ND	EGL	0.35	CNS prog subsets	0.35
GTGCAAGGAG	21389 type II deiodinase	AI852512	ND	ND	ND	P 2	ND	ND	O 2	ONL+INL 2	ONL+A(?) 2	P	Widespread	2	Widespread	2
GAAAGGCCAC	2144 Ena-vasodilator stimulated phosphoprotein	BE687576	ND	ND	ND	ND	ND	O/scI 1.5/2	O/scI 1.5/2	ONL+INL 2	ONL/INL 1/2	P	Widespread	2	Widespread	2
CCTCTTCCCC	214519 ESTs/proline-rich protein	AI844519	ND	ND	ND	I/O 2.5/0.5	I/O 2/1	O 2	O 2	ONL+INL 1.5	P 1.5	P	Widespread	2	Widespread	2
CTGCCGGCCC	214530 Immunoglobulin superfamily, member 9	BC024487	ND	P 2.5	P/I+sO 1/1.5	P/I 2/2.5	P/vI 2/2.5	P/vI 1/2.5	P/I 2/2.5	P/A+G 1.5/2.5	ND	ND	Widespread	2.5	Widespread nonCNS subset	2.5
TACCGGGAAG	214548 Bone morphogenetic protein 6	AI850533	ND	ND	ND	P 2.5	O/vO 1/3	O/vO 1/2.5	ND	ND	ND	ONL+INL	Ctx+Hippo+OB+Cb	2.25	Widespread	2.25
CAGTTCCCCT	21470 ESTs/similar to UDP-galactose transporter-related protein	AI842275	ND	ND	I 3	O 3	vO 3	vO 3	O/vO 1.5/3	INL+ONL/INL 1/3	ONL(IS)+INL 3	ONL+INL	Widespread	0.6	Muscle, intestine	0.6
CAAATCCAAA	215653 PLC-like	BC052372	ND	sO 1.5	sO 1.5	sO 3	sO 2	vO+scI 3	vO 0.5	none	none	sA+sG	CA3+Ctx+OB	1.5	CNS+muscle+intestine	3
ACTTCAGACT	21629 ATP-binding cassette, sub-family F (GCN20), member 2	AI837318	O 3	O 1.5	sO 1	O 0.5	vO 0.5	vO 0.5	ND	ONL+INL/M 0.5/1	ONL+INL/M 0.5/1	M	Hippo/SVZ	3_1.05	CNS+thymus+intestine(crypts)	1.05
ATTTTGTGCA	21652 novel dehydrogenase?	AI854082	ND	ND	ND	O 0.5	O 0.5	vO 2.5	ND	M 3	M 3	M	Ctx+Cb+Hippo/widespread	2.25_0.6	Widespread (prog subset)	2.25
GGGTTTGGAG	21657 ESTs, Weakly similar to Ig heavy chain precursor [M.musculus]	AI838775	I 0.5	I 0.5	I 0.5	I 0.5	I 0.5	I 0.5	scI 1	sA+sG 3	sA+sG 3	sA	Cb, Hippo/widespread	2_0.4	CNS	0.4
GCTGCATAGC	21662 Mus musculus RPGR-interacting protein mRNA, complete cds	AI851830	none	none	none	none	none	none	scO 1	ONL 1	ONL 2	ONL(IS)	None	0	None	0
TTTGTTAAAA	21697 latent transforming growth factor beta binding protein 3	AI849939	ND	ND	ND	O 1	O 1	O 1	vO 1.5	INL 1.5	ND	ONL+INL	ND	ND	ND	ND
CTACCGCACT	21771 cullin 1	AW494296	O 1	O 1	O 1	O 1	O 1	O 1	O 1	ONL+INL 1	ONL+INL 1	ONL+INL	Widespread	1	Widespread	1
TCTACAAGAA	2180 heat shock protein, 84 kDa 1	AI838924	ND	ND	O/subset sO 1.5/3.5	O/sO 1/2	vO 1.5	vO 1.5	ND	INL(M)+H 3	ND	ONL(IS)+G+A	Widespread	3	Widespread	3
GCACCTCTTA	218240 hnRP U	AI837264	ND	ND	ND	P 3	P 3	P 3	P 3	P 3	P 3	ONL(IS)+B	Widespread	0.6	CNS	0.6
GTTTCAGTTC	218284 KIAA1967	AI430543	ND	ND	P 2	P 2	vO/I 1.5/3	O/scI 1/3	O/scI 1/3	ONL/A+INL 2/3	ND	ONL+INL	Widespread	3	Widespread	3
TGTGTCATTT	34137 novel aldehyde dehydrogenase	AW060340	ND	ND	none	none	O 1	O 1	O 1	INL/ONL 2/1	INL 2	ONL+B	ORN	2	None	0
none/GTACTGGCCA	218638 Mus musculus MTV-3 regulated mRNA sequence	AI840174	ND	ND	ND	ND	ND	P 2	P 2	ONL/INL+GL 0.5/2	ONL/INL+GL 0.5/2	A	Widespread	2	Widespread	2
CTTAATGTAT	218657 Cerebellar ataxia 3	AI843178	ND	ND	O 0.5	O 1	O 1.5	ND	scO 2	ONL(IS)+INL 2.5	ONL+INL 2	ONL(IS)+B	Cb, Hippo	0.5	Muscle, liver	0.5_1.25
TAGATTTGGG	21868 raf-related oncogene	AI893976	ND	P 2	P 2	O 1	O 1	O 1	O 1	ONL/INL 0.5/1	ONL/INL 0.5/1	M	EGL+Hippo/widespread	2_0.4	CNS	0.7
ACATTGAAAA	21921 Borg4 protein/binder of Rho GTPase 4	AI844806	ND	sO 3	sO 3	sO 3	O/vO 1/3	svO+sscO 2	vO+sscO 2	H 4	H 4	H	Ctx/Hippo	0.3_0.6	Lung, liver, CNS	1.5
TAAGATGATA	21964 JAZF1	AW048853	ND	O 1	O 2	ND	vO 1.5	vO 1	vO 1	INL 1.5	ND	ONL+B	EGL+hippo	1.5	Liver+spleen/widespread	2_1
AAATAAATAA	295706 TGFalpha	AW493721	ND	ND	ND	O 1	O 1.5	ND	O 2.5	ND	ND	ONL	Widespread	1.25	Widespread	1.25
TTCTAAAGAA	220345 ESTs	BF465573	ND	ND	ND	O 0.5	O 0.5	O 0.5	O 1	ONL+INL 2	ONL/INL 3/0.5	ONL	None	0	ND	ND
AACTGGGTCT	22085 Mus musculus ADP-ribosylation factor-like protein 3 (Arl3) mRNA, complete cds	AI892178	ND	ND	ND	ND	ND	ND	scO/vO 2/1.5	ONL(IS)/INL 3/1	ONL(IS)/INL 3/1	ONL(IS)	Hippo/widespread	1.5_0.6	ND	ND
AGGAGGAGTA	220923 RAB24, member RAS oncogene family	AI153131	ND	ND	ND	I 2	O 1	O 2	vO 2.5	INL/ONL 2.5/1	INL/ONL 2/1	INL>ONL	ND	ND	ND	ND
CAGGCAGAAC	221029 weakly similar to cell cycle progression 2 protein	AA437956	ND	ND	ND	ND	ND	ND	ND	ONL+INL 2	ONL 2	ONL	Widespread	0.7	ND	ND
CTGTAATCTT	126753 myomegalin	AI840910	ND	ND	I 3	O/scI 1/1.5	O/scI 1/1.5	O 1.5	O 1.5	ONL/INL 1.5/1	ONL/A 3/1.5	ONL(IS)	Widespread	0.6	Widespread	2.25
AGGCGGAACG	22109 ESTs, Weakly similar to CG17593 gene product [D.melanogaster]	BE948449	ND	sO 2	O 2	sO 2	O 1	O 2	vO 2	INL/ONL 2/1	INL/ONL 2/1	ONL+INL	EGL	2	Muscle+CNS+liver	2
GCGTTGGTCT	22121 Pm5	AI836020	ND	ND	ND	P 4	P 3	P 3	P 3	P 3	P 3	P	Widespread	3	Widespread	3
ACCCGGCTAG	2214 septin 4	BE950445	ND	ND	O/sO 1.5/2	ND	O 1.5	O 1.5	O/vO 0.5/1.5	ONL+INL 1.5	ONL+INL 1.5	none	OE/EGL	2_1	Widespread	2
TGCATTGCTG	275714 ESTs, Highly similar to AF151885_1 CGI-127 protein [H.sapiens]	AI836887	O 1	O 1	O 1	O 1	O 1	O 1	O/vO 1/2	ONL+B 1	ONL+B 1	none	Cb, Hippo	2	Liver, intestine	2
none	22182 wnt11	X70800	O 2	ND	scI/I+subset scO 3	scI/I+sO(periphery+O(center) 2.5	vO 2.5	vO 1	vO 1	INL 0.5	none	None	Progenitors(all)/widespread	3_0.6	Progenitors(all)/widespread	3_0.6
CTCCAGGGCA	259625 ESTs	AI851770	ND	O 3	O 2	O 2	O 1	O 1	O 2	ONL+INL 2	INL 1	ONL+INL	None	0	Widespread	3
AAGGAACTCA	274860 ESTs, Highly similar to DNA-DIRECTED RNA POLYMERASE II 14.4 KD POLYPEPTIDE	AI835726	P 0.5	O/I 0.5/1	O/I 0.5/1	O/I 1/1.5	vI 1	vI 1.5	P/vI 0.5/2.5	P/GL 0.5/1.5	A+G/P 2/0.5	ND	Widespread	1.5	Widespread	0.75
GTATTTATCT	222520 cleavage and polyadenylation specific factor 6, 68kD subunit	BE447958	ND	ND	ND	O 1	O 2	ND	O 2.5	ONL+INL 2.5	ONL/INL 1.5/2.5	INL>ONL	Cb+Hippo+Ctx	2.5	Widespread	1.25
GTCCAGGAAA	22288 cyclin D1	AW489617	O 3	O/sO 3/5	O/sO 2/4	O/sO 2/4	svO/svI 1.5/4	svO(none in center)/svI 1.5/2	ND	subset INL(at edge)/G(at edge) 1/1	none	none	None	0	Subset ventral CNS prog+DRG(E14)/none(E16)	8
ATGGATAAAG	2229 eyes absent 2 homolog (Drosophila)	AW060282	ND	sO 4	sO 2	none	none	none	none	INL/M (0.5)	INL/M (0.5)	none	Widespread	0.2	Widespread	1.5
GGGACTTAAG	234641 RORbeta	BE949786	O 1	O/sO 1/3.5 (posterior retina only)	O/sO 2/3.5 (posterior retina only	O 2.5	vO 2	vO 2	vO 2	INL(M)/ONL 3/0.5	ND	ONL+INL	Ctx	1.75	CP	1.75
TGAGCCCCTG	22314 ATP-binding cassette, sub-family A (ABC1), member 3	AA717342	ND	ND	O 3.5	ND	O 3.5	O 2.5	O 3	ONL+INL 3	ONL+INL 2	ONL+INL	None	0	Widespread (scattered subset)	1.05
CTTCTGCCTG	22358 1500004O14Rik RIKEN cDNA 1500004O14 gene	AI846500	ND	ND	ND	ND	ND	O 1	O 2	ONL+INL 2	ONL+INL 2	ONL+B	Hippo, Cb, Ctx	0.4	ND	ND
CCTGCTACCT	268925 ab hydrolaze	AW323348	ND	ND	ND	O 1	O 2	O 2	O 2	ONL+INL 2	ONL/INL 3/1	ONL	Cb, Hippo	1	ND	ND
TTAACCAACT	224010 ESTs, Weakly similar to ubinuclein 1	AI447565	ND	ND	ND	I/O 2/1	O 1.5	O 1.5	O/vO 1.5/2	ONL/INL 1/1.5	ONL+INL 1	ONL(IS)+INL	Widespread	2	ND	ND
TTTAGGGGAG	22440 Thrap3 thyroid hormone receptor associated protein 3	AI836625	ND	ND	ND	ND	ND	ND	ND	ONL/INL 2/2.5	ONL/INL 2/2.5	ONL+INL	Cb, Hippo, Ctx	1.25	ND	ND
CTGGGTCTGC	225649 ESTs/KIAA0140 homolog (putative nuclear protein)	AI467602	ND	ND	ND	O 2.5	O 3	ND	scO/vO 4/1.5	ND	ONL/INL 4/2	ONL+INL	EGL	4	Liver	2
AGAGTCAGCG	22602 ATPase, H+ transporting lysosomal (vacuolar proton pump), 9.2 kDa	AI848935	ND	ND	O 1.5	ND	vO 1.5	vO 1.5	vO 1.5	ONL/INL 1/2	ND	ONL+INL	EGL+SVZ	ND	Widespread	2
none	22622 Wnt5b	M89799	none	none	none	ND	none	none	none	none	none	None	none	0	pericardium(E12)/(E16)Lens+spinal neurons (subsets)+thymus	0
AGGCTTCTTA	226787 GRIF-1	AA265946	ND	ND	O 2	I/O 2.5/1.5	O 2	O 2	O 2.5	ONL+INL 3	ONL+INL 3	ONL+INL
AGGTCCTCAG	22682 ESTs, Moderately similar to PHOSPHATIDYLINOSITOL-4-PHOSPHATE 5-KINASE TYPE II [Homo sapiens]	AI851871	ND	ND	ND	ND	ND	ND	ND	ONL/INL 2.5/1.5	ND	ONL(IS)+B	Widespread	1.875	ND	ND
TGTAAAATAA	226873 myosin IH	AI836648	ND	I/sO 2/1	sO 1	O 0.5	O 0.5	O 0.5	vO 2	INL+INL 2	ONL/INL 1/2.5	ONL+INL	Widespread	1.5	Widespread	4
CTGAAAAAGT	273765 ESTs, Highly similar to PHOSPHATIDYLSERINE DECARBOXYLASE PROENZYME [Cricetulus griseus]	AI835300	ND	ND	ND	ND	ND	ND	ND	ONL/INL 1.5/2.5	ND	M	Widespread	2.5	ND	ND
TTTAAGAATT	253961 dsRNA adenosine deaminase	AI842795	ND	ND	ND	ND	ND	O 1.5	O 1.5	ONL+INL 2	ONL+INL 1.5	ONL	Extreme outer EGL+EOM	2	Kidney tubules+hair follicles (esp. whiskers)/connective tissue+meninges	2_1
GGTAGAACTG	22758 Ebrp-pending emopamil binding related protein, delta8-delta7 sterol isomerase related protein	AI852782	ND	ND	ND	P 0.5	extreme scO 1.5	O 2	scO/vO 3/2.5	ONL+INL 3/1	ONL/INL 1.5/2.5	ONL	None	0	CNS	0.6
AAAATTACAG	22822 ESTs	AI510037	ND	ND	ND	O 2	O 2	O 3	O 3.5	ONL+INL 2	ONL+INL 2	ONL+INL	Cb, Hippo, Ctx	0.7	ND	ND
CCGGCCGGGC	22831 leukocyte receptor cluster (LRC) member 8	AW489006	ND	O 3	O 3	vO 1.5	vO 1.5	vO 3	vO 1.5	INL/M 1.5	INL/M 1.5	ONL	EGL+SVZ	1.05	Progenitors (CNS, liver, lung, intestine)	1.5
CCCAGGCTTG	22845 c-src	AI846653	ND	O 1.5	O 1	O 0.5	vO	vO 3	vO 3	INL/M 2.5	M 2	M	Hippo/Cb	0.6_1.5	Widespread	1.05
GAGCCAGTAT	2291 TIA1 cytotoxic granule-associated RNA-binding protein	AA858641	ND	ND	ND	O 2.5	O 2.5	O 1.5	O 1.5	ONL+INL 1.5	ONL+INL 1	ONL	Cb	1.875	Widespread (prog subset)	0.875
GGCGCTCACC	22913 ESTs	AI841228	ND	I(few in posterior retina) 2	I/sO 2.5/1.5	I/sO 2/1.5	I/sO 1.5/1	P 2	I+vO 2.5	A+G+INL 2.5	INL+G 3	ONL+INL	Widespread	3	Widespread	2.25
ATGACAAAGA	268902 complexin 2	AI835497	none	none	I/sscO 2.5/1.5	I+scO 3	I+scO 3	scO/sI 3/0.5	scO/sI 3/0.5	ONL/sA+sG 3/2	ONL/sA+sG 2/3	sA+sG	Ctx/Hippo/Cb(not elsewhere)	3	Nervous system/muscle	3
GAAGGACTGG	229444 Gba2 glucosidase beta 2	AI841599	ND	none	none	I 2	I 1	I/svO 2.5/2	I/svO 3.5/2.5	A+G/subset INB 3.5/2.5	INL/H/A+G 1.5/3/2	A+H (highest)+INL(lower)	Widespread	5.25	Nervous system+muscle, lung+liver	1.1775_3.5_0.7
TCTGGAGACA	171236 ESTs/protocadherin gamma C4	AU018705	ND	ND	ND	ND	ND	O 2.5	O 3	ONL/INL 3/2	ONL/INL 3/1	ONL	Widespread	1.5	CNS	0.6
GGTTTATTTT	22980 Rcor RE1-silencing transcription factor (REST) co-repressor	AI430496	ND	ND	ND	O 1.5	O 1.5	vO 2.5	vO 2.5	INL 2	INL 1.5	INL	Hippo, widespread	2.5_1.25	Sensory ganglia, muscle	5
TTCTGAGTAT	23002 brain-specific membrane-anchored protein	BE987521	ND	ND	O/sO 1/2.5	ND	vO 2	vO 1.5	ND	INL(A?) 1.5	INL/A subset 1/2.5	M	Hippo+EGL	1.25	Liver+muscle/CNS+lung	2.5_1.25
TTGTTCCAAT	29412 nuclear receptor co-repressor 2	AI605781	ND	ND	I 2	ND	I 1	scI 2.5	scI 1.5	A/INL 1/1.5	ND	INL	Ctx, Hippo	0.2	None	0
TGCACAGTCC	23031 novel OZF-type Zn finger	BQ573212	none	sO 2	sO 2	sO 2	O 1	O 1	O 1	none	INL 1	none	EGL+ORN	0.4	Muscle+CNS prog	2
TTTCTCCCTC	23104 ESTs, Weakly similar to PRP3_MOUSE PROLINE-RICH PROTEIN MP-3	AI838606	none	none	O 0.5	ND	O 0.5	O 0.5	O 0.5	INL+ONL 0.5	ND	ONL	SVZ/Widespread	0.1_0.05	Widespread	0.05
TGGCCCTTGC	23168 ESTs	BF458726	ND	P 3	P 4	P 4	O 3	O/vI 3/1	scI/O/vI 4/2.5/1.5	ONL/INL 1.5/2.5	ONL/INL 0.5/1.5	A+H+ONL(IS)	Widespread	1	Liver+DRG/CNS	4_2
CCTTGTACAT	23176 ESTs	AI839767	ND	ND	ND	P 0.5	P 0.5	P 0.5	P 0.5	P 0.5	P 0.5	ND	Hippo/widespread	0.375_0.18	Facial skeleton/widespread	0.5_0.18
ACAAGTGCTC	233935 ESTs, Weakly similar to KIAA0377 [H.sapiens]	AI450926	ND	ND	ND	ND	ND	ND	ND	ND	P 1.5	ONL	ND	ND	Liver+kidney+intestine	1.125
CCTCACTTAA	249310 ESTs	AI843462	ND	ND	ND	P 3	P 3	P 3	P 3	P 3	P 3	ONL+INL	Hippo/Ctx/Cb	0.6	Widespread	0.6
GCAGAGATGG	232400 ESTs, Highly similar to URACIL PHOSPHORIBOSYLTRANSFERASE [Saccharomyces cereIsiae]	AI851238	ND	ND	ND	ND	O 1	ND	ND	ONL+INL 2	ONL 3	ONL	Widespread	1.05	ND	ND
ATGGCTTAAT	28909 protein tyrosine phosphatase PRL-1	AA178624	ND	O 0.5	O 0.5	O 1	O 1	O 1	P 1.5	P 1.5	P 1	none	Cb	1.125	Widespread	1.125
CATTTTGTTT	233524 RIKEN full-length enriched library, clone:B930036G03 product:unknown EST, full insert sequence	AW048956	ND	ND	P 3	O 3	O 3	O 3	O 3	ONL/INL 2/2.5	ONL+INL 2	ONL+B	Widespread	2.25	ND	ND
TGGCCAGTAA	23357 ESTs, Moderately similar to AF094609_1 fertility related protein WMP1 [R.norvegicus]	BE369401	ND	ND	ND	O 1	O 2	O 2	O 2	ONL+INL 2	ONL 1	ONL	Blood vessels, widespread	3_0.6	ND	ND
GCAAGAGAGA	2338 glutamine synthetase	AI848786	O 1	O/sO 1/3.5	O 1	O 1.5	vO 2	vO 2	ND	M 1.5	ND	M	Glia	1.225	None	0
CCCCAGGACT	234165 mPar3	BE988459	ND	ND	ND	P 2	P 2	P 2	P 2	ONL/INL 1.5/2.5	ONL+INL 2.5	INL	Widespread	0.5	Liver	2.5
GCCATCCCGG	23434 ESTs	AI843519	none	none	I 0.5	I/sO 2.5/0.5	O/scI 1/1.5	scI+scO 2	scO/scI 2.5/1	ND	ONL/A 3.5/0.5	ND	Widespread	0.875	CNS	0.5
TTGCAGCAAA	23494 ESTs/KIAA0931	BE303825	ND	ND	ND	ND	O 1	O 1	ND	ND	ONL 2	ONL	Cb+Hippo	0.4	Liver	1
CCAGCCTGAA	235204 ESTs/Na-K ATPase beta 2 subunit	AI845260	ND	ND	ND	ND	ND	P/scO 1/3.5	P/scO 1/4	P/ONL(IS) 1/4	ONL(IS)/INL 4/2	sA	Widespread	4	Widespread	3
GCAGGGGGCA	23692 Casein kinase II, alpha 1 related sequence 4	BF464577	sO 3	sO 3.5	O 2	ND	O 2	O 1.5	ND	INL+ONL 1	ONL/INL 1/2.5	ONL+INL	Hippo/Ctx/Cb	0.35	S-phase prog?	3.5
GTCACTCCCC	23739 XAB2/HCNP	AI851650	ND	ND	ND	ND	ND	O 3	O/vO 3/3.5	ONL/INL 2/3.5	ONL/INL 2/3.5	ONL+B	Hippo, Ctx, Cb	1.75	ND	ND
CCCAGAGGAG	23742 nestin	BE981380	ND	ND	O 0.5	O 0.5	O 0.5	ND	ND	INL 0.5	ND	none	EGL+hippo+SVZ	0.5	CNS+muscle	5
ATTTCAAAGC	23745 ESTs	AW050057	ND	ND	O 0.5	ND	ND	O 1.5	ND	ONL+INL 1	ONL+INL 1.5	none	None	0	Liver+intestine	0.3
GGCCACAGGG	23758 ESTs, Moderately similar to dJ222E13.3 [H.sapiens]	AI846471	ND	ND	ND	O 2.5	O 2.5	O 2.5	O 2.5	ONL/INL 1/3	ONL+INL 2	ONL+B (B>ONL)	Ctx+Cb+Hippo	2.25	Widespread	3
GGATGATGAA	2376 nuclear receptor subfamily 2, group F, member 6	AI853940	ND	ND	I 1.5	I 1.5	I 1.5	I/vO 1.5/1	I/vO 1.5/2	A 1.5	A 1.5	A	Ctx, Hippo	1	CNS	0.4
ATTCCGAAGA	2380 neuronal PAS domain 2	AA220577	ND	ND	ND	ND	O 2	O 2	O/vO 2/2.5	ONL/INL 2/2.5	P 2.5	P	Widespread	2.5	ND	ND
TAGAACACTG	23823 Prkcl protein kinase C, lambda	BF167555	ND	O 2	O 2	O 2	O 3	vO 1.5	vO 1	ONL/INL 0.5/1	B 3	ONL+B	Ctx+Cb+Hippo	0.2_0.4	Widespread	0.7
GCACACTATT	23836 Golgi reassembly stacking protein 2	AW763985	ND	ND	ND	O 3	O 3	O 3	O 3	ONL+INL 3	ONL+INL 3	ONL+INL	Cb+Ctx+Hippo	1.5	Widespread	3
GTAGCAAAAG	23876 ESTs, Highly similar to PROPIONYL-COA CARBOXYLASE ALPHA CHAIN PRECURSOR [Rattus norvegicus]	BE292669	ND	ND	ND	ND	O 2	O 2	O 2	ONL+INL 2	ONL+INL 2	ONL+INL	Cb, Hippo, Ctx	1	ND	ND
CAGCAACCTT	2389 myeloid/lymphoid or mixed-lineage leukemia/All	AA118875	ND	ND	O 0.5	O 0.5	O 0.5	O 0.5	vO 1	INL 0.5	INL 0.5	A+G	Widespread	0.75	ND	ND
TGGTCTCTTA	239070 ESTs	AI836856	ND	ND	ND	ND	ND	P 2	ND	ONL/INL 2.5/2	ND	ONL+INL	Ctx+hippo	1.5	Widespread	0.4
CGTCTGGAGT	23916 novel dual specificity phosphatase	AI849060	ND	none	scI 0.5	scI 1	scI 3	scI 3	scI 3	A 1	A 1	sA	Widespread	1.5	DRG+spleen	3
TTAACTCTGT	23939 ESTs	AI851600	P 1	P 1	I 2	I 1	O/I 1/2	O/I 1/2	O 2	ONL+INL 2	ONL+INL/A 1/2.5	ONL+INL	Widespread	2.5	Widespread	2.5
TAATAGCTAG	2395 male enhanced antigen 1	AI605752	ND	ND	ND	ND	scO 1	O 1	scO/O 2/1	ONL(IS)/INL 2.5/1	ONL(IS) 4	ONL(IS)	None	0	ND	ND
AAGGTCTGCC	2400 glutathione peroxidase 4	AI850040	ND	ND	ND	O 0.5	O 2	O 2	O 2	ONL+INL 2	ONL/INL 1.5/1	ONL+INL	Widespread	1	CNS	1
GCAATTGACA	24069 ESTs/Fem1-like death domain receptor binding protein	AI852273	ND	ND	ND	O 2	O/scI 2/2.5	O/scI 2/2.5	P/scI+svO 2/2.5	P/A+H 2/2.5	P/A+H 2/2.5	M	Widespread	2.5	Widespread	2.5
GGCACCTGGT	24117 ESTs, Moderately similar to unnamed protein product [H.sapiens]	BE309729	ND	ND	ND	P 2	O 2	P 2	O 2	ONL+INL 2	ONL(IS)/INL 3.5/3	ONL+INL	Widespread	0.7_1.75	CNS, liver, muscle	1.225
TGCACTTGAC	24126 large gene family of multispan membrane proteins	AI854179	ND	ND	O 1.5	O 1.5	vO 1.5	vO 1.5	ND	ND	ND	ONL(IS)+B 2.5	Widespread	1.125	Muscle+instestine	3
GGCTGAGTTC	24141 ESTs	BE986740	ND	sO 3	sO 3	sO 2	vO 1	vO 1	vO 0.5	ONL+INL 0.5	ONL+INL 0.5	ONL+INL	ND	ND	ND	ND
AGGGAATCTG	288614 ESTs	AI847802	ND	ND	sO 1.5	O/scI 1.5/2.5	O/scI 1.5/2.5	O/scI 1.5/2.5	O/scI 1/2.5	A 1.5	A 1.5	ONL+A	Widespread	2.5	CNS	2.5
CGCGCGCGCA	24214 forkhead box K1	AI844153	ND	ND	ND	none	none	none	none	none	none	none	none	0	none	0
GTTGAAGTAA	24219 ESTs	AW047207	ND	sO 2.5	I 2	O 1	vI 2	vO 1.5	vO 1.5	ONL/INL 1/2	ND	ONL(IS)+INL	EGL+hippo	1.875	Widespread	2.5
GCAAGCGCTC	24268 weakly similar to topoIII	AI661037	ND	ND	O 1	O 2	O 2	O/vO 2/3	O/vO 2/3	ONL+INL.INL(INL) 1.5/2	ONL+INL 1.5	ONL	None	0	Widespread	1.5
TTGGTTTCAA	24301 ESTs	BE949379	ND	O 1	O 1	O 1	O 1	O 1	O 2	ONL+INL 2	ONL+INL 2	ONL+INL	Cb, Hippo	2	CNS	1
CGCCCTGGGA	24337 PDZ-binding kinase	AW489104	ND	ND	O 3	O 2.5	ND	O 3.5	O 1.5	ND	ONL+INL 1	ONL+INL	Cb+Hippo+Ctx	1.75	CNS+liver	3.5
none	2438 Wnt6	M89800	none	none	none	ND	none	none	none	none	none	None	Meninges+hair follicles	0	skin+pericardium	0
GTGACTTTGC	137653 Ubiquitin specific protease 33	AI846787	ND	I 0.5	I 0.5	P 0.5	P 1	vO 2	vO 1.5	INL 0.5	INL 0.5	none	Widespread	0.4	CNS	1.5
TACAAATGTA	24430 unc5 homolog (C. elegans) 3	AA387900	ND	ND	ND	O 1	O 1	O 1	O 1	ONL+INL 1.5	ONL/INL 3/1	ONL	Cb	0.3	None	0
GCGGCAGGCG	24442 ESTs	AI846781	none	sO 2	O 2	O 1	O 1	vO 1	vO 1.5	INL/INL 1.5	ONL/INL 0.5/1.5	M	EGL+Hippo	0.2	None	0
TGATGCTAAC	219755 Rho GTPase-activating protein	AI849784	ND	ND	sO 2.5	sO 2.5	ND	scI/sO 3/3	scI 3	A 3	A 1.5	A	Widespread	1.05	CNS+PNS	1.5
CTGTGTGGCC	24506 ESTs	AI837948	none	none	none	none	none	none	none	none	none	none	Limb subsets+hair follicles	0	CA3+EGL+hair follicles+teeth	0
GCAGAAAGCA	103742 Cdc42 GTPase-activating protein	AW048908	ND	none	none	sscO 0.5	sscO 1	scO 3	scO 3	ONL+B 2	ONL+B 0.5	ONL	Widespread	3	Widespread	3
CTCGAGCCTA	24594 Slc25a19 solute carrier family 25 (mitochondrial deoxynucleotide carrier), member 19	AI852122	ND	ND	ND	ND	ND	ND	ND	ONL/INL 2.5/3	ND	ONL+B	Widespread	1.5	ND	ND
AGAATGACAG	246200 AYP1/hypothetical Copper amine oxidase, domains 1 and 2 structure containing protein	AI427339	ND	ND	ND	O 2	O 2	O 2.5	O/vO 2/3	ND	ONL/INL 1/2	ONL+INL	Widespread	3	Widespread	3
AGGAGATGGA	246240 TRABID	AI854824	ND	O 1	O 1	O 1	O/sO 1/2	O 2.5	O 4	ONL+INL 2	ONL+INL 1	ONL	Cb+Hippo	1.25	Widespread	0.5
TAACCGTTTT	24640 Growth factor receptor bound protein 10	AA981661	sO 4	sO 4	O/sO 2/3.5	O/sO 1.5/4	vO 1	vO 2	vO 2	INL(M 2	ND	none	SVZ	0.8	Widespread prog subset	4
CTCTTTCTTG	24642 ESTs	AI851093	ND	I 2	I 2	I/O 2/0.5	I+scO 2	I+scO 1	scO 3	ONL 3	ONL 3	ONL(IS)	ORN/Cb+Hippo+Ctx	2.25_0.6	CNS+PNS+liver	2.25
TTTATTTCAT	2469 split hand/foot deleted gene 1	AI849481	O 1.5	sO 2	sO 3	ND	O 3	ND	vO 3	INL 2	INL 1.5	ND	EGL/hippo+ctx	3_0.6	Intestine+liver+lung+OE/CNS prog	3_1.05
CTGCTGAGCC	2474 nescient helix loop helix 1	BF318656	ND	ND	ND	P 2	P 2	P 2	P+vO 2/3	P/INL+INL 2/3	ND	ND	Widespread	3	Kuffler cells/CNS	6_3
CAGGATAGGT	247404 Zinc ring finger protein 1	AI853840	ND	ND	ND	ND	ND	ND	ND	ND	ND	INL>ONL	Widespread	2	ND	ND
GCTGTGTAAT	247479 ESTs	AI180510	ND	ND	sO/scI 1/1.5	O 1	O 1.5	ND	ND	ONL/INL 1.5/3	ONL/INL 1.5/3	INL>ONL	Ctx+Cb+Hippo	2.25	Widespread	3
TGCTTCAATT	24765 ring finger protein 20	AI848804	ND	ND	none	I/O 2.5/1.5	I/vO 2.5/1.5	I/vO 2.5/1.5	vO 3	INL/A 3	INL/A 3	none	Ctx/hippo/Cb	2.25	Muscle	6
CAGGACACCT	248651 ESTs/prenylcyteine carboxylmethyltransferase	AW494010	ND	ND	O 0.5	ND	ND	O 2.5	scO/vO 3/2	ONL(IS)/INL 3/1	ONL(IS) 3.5	ONL(IS)	None	0	None	0
GTTCTGTCTT	260164 short chain L-3-hydroxyacyl coenzyme A dehydrogenase	AI846363	ND	ND	O 0.5	O 1	vO 1	vO 1	ND	INL(M) 0.5	ND	ONL	None	0	Widespread	0.5
GGTGGAACGG	24950 Not56-like	AI846632	ND	ND	P/scI 1.5/2	P/scI 1.5/2	P/scI 2/3	P/vO 1/2	P/vO 1/2	ONL/INL 1.5/2.5	ONL/INL 1.5/2.5	ONL+INL	Widespread	3	Widespread	2.25
GCATCCTGTT	249934 signal transducer and activator of transcription 3	AI837104	ND	ND	ND	I 0.5	O 1	O/vO 1/2.5	scO 0.5/3	ONL/INL 0.5/3	ONL/INL 0.5/3	ND	Midbrain subset+ORN/widespread	3_0.6	ND	ND
GATTGTGAAG	25018 C9orf10a	BF467012	none	none	sO 2	sO 2	svO2	O 1.5	vO(scI?) 1.5	INL(A?) 1.5	ONL+INL 1	ONL+INL	Hippo/Ctx/Cb	0.4_1	Liver+CNS	0.7
TTTTTGTACA	25045 S13293 KDEL receptor	AI846558	ND	ND	ND	ND	ND	ND	ND	ONL+INL 2	ND	P	Widespread	2	Widespread	2
GAAATAAAAT	276027 ESTs	AI845960	ND	ND	O 0.5	O 1.5	O 2	O 2	O 1.5	ONL+INL 1	ONL+INL 1	ONL	ND	ND	Liver	2
TGCAAATGGA	25148 Atp6ap2 ATPase, H+ transporting, lysosomal accessory protein 2	AI848681	ND	I 0.5	I/I 2.5/0.5	I 1	vO 1	vO 1.5	ND	INL(INL) 1.5	ONL+INL 1.5	ONL(IS)+A	Hippo+rostral thalamus	1.25	OB/kidney cortex+intestine	2.5_1.25
none	25171 Fzd8 Frizzled homolog 8	BI077456	none	none	none	ND	none	none	none	none	none	None	None	0	ventral forebrain	0
CTCCAGATTG	252137 rabenosyn-5	BE948977	ND	ND	ND	ND	ND	ND	ND	ND	ONL 1	ONL	Widespread	0.7	ND	ND
CTGTCAAAGA	25298 signal transducer and activator of transcription 3 interacting protein 1	AI849238	ND	ND	O 1.5	O 1.5	O 1.5	O/vO 1.5/2.5	O/vO 1.5/2	ND	ND	ONL	Widespread	0.5	Liver	2.5
ATGAAATCAA	274830 Pik3r4 Phosphatidylinositol 3 kinase, regulatory subunit	BC017537	ND	ND	O 1	O 1.5	vO 1.5	vO 1.5	ND	INL(M)/ONL 1.5/0.5		ONL(IS)	Widespread	0.525	Widespread	0.525
CTCACTCTTT	25339 metastasis associated 1-like 1/transcription factor	BE950121	none	none	O 1.5	O 2	O 2.5	O 2.5	O 3.5	ONL+INL 3	INL/ONL 2/1	INL	None	0	Liver/CNS	3.5_1.225
GAGAACTCAA	25410 ESTs/unknown function	BG230102	ND	ND	ND	sO 3	vO 2	vO 2	ND	ND	ONL+INL 0.5	ONL	EGL+SVZ	1.05	Widespread (prog subset)	1.05
GCTGCTGGTG	254969 ESTs, Weakly similar to contains transmembrane [M.musculus]	AI852949	ND	ND	ND	P 1	O 2	O 2.5	O 3	ONL+INL 2.5	ONL+INL 2.5	P	Widespread	3	Widespread	3
CTTTCTCAAA	25504 ESTs/KIAA0515 ubiquitin-like motif?	AI853997	ND	ND	ND	ND	ND	O 1.5	O 3	ONL+INL 3	ONL/INL 3/2	ONL+B	Widespread	0.6	ND	ND
TGTTATGAGA	25581 ESTs	AI834770	ND	ND	ND	ND	O 2	O 2	O 2	INL/ONL 2/1.5	INL/ONL(IS) 2/1.5	INL	Widespread	0.4_1	Kidney+CNS+PNS	0.7
TAAAGTAATA	255890 zinc finger protein of the cerebellum 3	AI853858	ND	ND	ND	ND	ND	ND	P 1.5	ND	ND	A	Widespread	0.525	Bone/liver, widespread	3_1.5
GGGCAAGCCA	260481 ERRalpha	BF782180	ND	ND	ND	P 3	P 3	P 3	P 3	P 3	P 3	ONL+INL	Widespread	2.25	Mature neurons/widespread	2.25_1.05
AGCCCAAGGG	12914 Ubiquitin specific protease 2	AI846522	ND	none	none	none	none	none	none	none	ONL 0.5	ONL+B	Widespread	0.25	Widespread	0.25
ACTTCAGACT	256508 Mblk1-related	AI448496	ND	ND	ND	P/O 2/3	P/vO 2/3	P/vO 2/3	P/vO 2/3	P/INL 2/3	P 2	P	Widespread	3	Widespread	3
AGAAATAAAT	286834 ESTs/bicaudal C (RNA bp)	AI852358	ND	ND	ND	none	none	O 1	O 1	ONL/INL 1/1	ONL 1	ONL	SVZ, Cb	1	Ependyma	0.5
CAGCTCTTGG	268104 AA517853 expressed sequence AA517853	AW046086	ND	ND	ND	ND	O 0.5	O 0.5	vO 1.5	ONL/INL 0.5/2	INL 1.5	INL	Cb+Hippo	2	Widespread	0.4
GGAGGCCACC	257337 guanine nucleotide exchange factor Dbs	AI853669	ND	ND	ND	I 3	I/O 2/1	P 2	O 1.5	ONL/INL 1/1.5	ONL/INL 0.5/1	none	Widespread	0.7	CNS+PNS	1
TCTACACATA	2576 brain protein 44-like protein	AI853815	ND	ND	ND	ND	ND	I/scO? 4/0.5	I/P 4/1.5	A+G/P 4/1.5	A+G+ONL(IS)/P 4/1.5	A	Widespread	4	ND	ND
TAAAGACACA	25785 Ldb2 LIM domain binding 2	AI853861	ND	ND	ND	O 0.5	O 0.5	O 1	ND	ND	ND	ONL+INL	DRG/Widespread	2_1	ND	ND
CACATACCCA	258115 ribosomal protein?	BF021004	ND	ND	O 3	O 2	O 2	ND	O 2	ONL+INL(M+A subset) 2.5	ND	ONL+M+A (subset)	Widespread	2	Widespread	0.7
GATTATTCAA	258150 ESTs	AI425618	ND	ND	ND	O 3	O/scI 2/2.5	O/scI 2/2.5	O/scI 2/2.5	ND	ONL/INL 2/3	ONL+B	Ctx, Cb	1.5	ND	ND
CTTTGGGGGC	258547 ESTs	AI413621	ND	ND	ND	O 1	O 1	O 2	vO 3	ONL/INL 1/3	ONL+INL 1	INL	Widespread	3	ND	ND
ACGCAACTGT	25877 putative homeodomain transcription factor	AW049785	ND	O 1	O 2	O 2	O 1	O 1	O 1	ONL 1	ONL+INL 1	ONL+INL	None	0	CNS	0.7
CCTTGGCCTC	259113 novel RhoGAP?	BE686153	ND	ND	ND	sO 3	O 2	O 2	O 2	ONL/INL 1/3	ONL/INL 1/3	INL>ONL	Ctx+Cb+Hippo	1.5	ND	ND
TGAAGAATAC	259254 Rnasel Ribonuclease L (2', 5'-oligoisoadenylate synthetase-dependent)	AW494697	ND	ND	ND	O 1.5	O 1.5	O/vO 1.5/2	O/vO 1.5/3	ONL+INL 1.5	ONL+INL 1	ONL+INL	Cb, Hippo	1.5	Widespread	2
GTCGGTTGTA	259333 splicing factor 4	BF682784	ND	ND	ND	P 2.5	P 2.5	O 2	O 2	ONL/INL 1.5/2.5	ONL/INL 1.5/2	INL>ONL	Forebrain	2.5	Widespread	2.5
AACACACAGT	286367 Rabgef1 RAB guanine nucleotide exchange factor (GEF) 1	BE305992	ND	ND	ND	ND	ND	O 1.5	O 1.5	ONL(IS)+INL 1.5	ONL 1.5	ONL	Hippo	0.3	ND	ND
TGGTACAACC	260103 ESTs	AI450905	ND	ND	ND	ND	O 2	O 2	O 2	ONL(IS)+INL 2	ONL+INL 2	ONL	Cb, Ctx, Hippo	0.7	ND	ND
ATCCTGGCTA	260139 paralog of bacterial VACUOLAR ACID TREHALASE PRECURSOR	BE947107	ND	I 1.5	ND	O 2	O 2	O 2	ND	INL(M)/ONL+INL 2/1	ONL/INL 1/2	M	Hippo+Cb	2	Widespread	2
TGGGTCAAAC	260334 ESTs/novel protein kinase	AW047494	ND	ND	ND	ND	ND	ND	ND	ONL+INL 3	ND	ONL	Cb	0.6	ND	ND
GTACATTGTA	260515 ESTs/nucleolin paralog	AA967800	ND	ND	scI 0.5	scI 0.5	scI 0.5	scI 1	scI 1.5	A/H 2/1	A/H 3/2	A	Widespread	3	CNS+PNS+muscle	3
AGCACCTGTC	260578 ESTs	AI841777	ND	ND	ND	ND	ND	ND	ND	panretina/A subset 3/4	ND	ONL(IS)+M	Widespread	4	ND	ND
TTGTAAAATC	26062 AD024 protein (endosomal/kinesin-like?)	AI447803	ND	sO/O 3/1	sO/O 3/1	sO/O 3/1	vO/scO 4/2	vO/scO 4/2	vO/scO 3/1	M/ONL 2/0.5	M/ONL 2/0.5	M	None	0	Diencephalon prog/widespread	4_1.4
GGGCCTGCTC	260707 Inosine 5'-phosphate dehydrogenase 1	AI848836	ND	ND	ND	ND	ND	ND	ND	ONL(IS) 3	ONL(IS) 3	ONL(IS)	Widespread	1.05	ND	ND
TAAAGCCGAT	260791 ESTs	BE630930	ND	ND	ND	ND	ND	O 3.5	ND	ONL/INL 3/3.5	ONL/INL 1.5/3	ONL	Widespread	0.7	ND	ND
TACATTGCAC	260881 Ca<2+>dependent activator protein for secretion	BE950560	ND	ND	scI 4	ND	scI/O 4/2.5	scI/O 4/1.5	ND	A/INL 4/1.5	A+G 1.5	A+G	Widespread	4	Widespread	4
TGTCTCTGTC	261259 Hypothetical protein MGC41284	BE691484	ND	ND	ND	ND	ND	O 3	O 3	ONL+INL 3	ONL+INL 2	ONL	Ctx	1.05	ND	ND
AGGGCTGTGT	26579 Spectrin repeat containing protein	AW495527	ND	ND	O 1.5	O 1.5	P 2	O 2.5	ND	ONL+INL 2.5	ONL+B 3	ONL+B	Hippo/Ctx/Cb	1.5	Widespread	0.6
CACGCCTTGT	26594 ESTs, Weakly similar to actiIty-dependent neuroprotective protein [M.musculus]	BF158746	ND	ND	ND	O 1.5	O 2.5	O 2.5	O 2.5	ONL+INL 3	ONL+INL 3	ONL+INL	Ctx, Hippo	2.25	Widespread	0.6
CCCTTCCCTT	2660 ESTs/similarity to Fv1	AI850896	O 0.5	O 1.5	sO+I 1	O 1	vO 1	vO(MG) 1.5	ND	M 2.5	M 2.5	none	Hippo/Ctx	2.5_.875	CNS+intestine(crypts)	ND
GTTACAATAA	266028 L-type Ca channel	AI846166	ND	ND	ND	sI 5	sI 5	sI 5	sI 5	A+G (subsets) 5	A+G (subsets) 5	sA	Nervous system (subsets)	5	Nervous system (subsets)	5
TCTGAGTGGT	28892 ESTs, Weakly similar to RSP-1 PROTEIN [Mus musculus]	AI843295	ND	O/scattered I 0.5/2	ND	O 2	O 2	vO 2.5	vO 1.5	INL 1.5	INL 1.5	INL	Ctx+Cb+Hippo/widespread	1.88_0.5	Widespread (prog subset)	2.5
GAAGAAAATG	2672 mannoside acetylglucosaminyltransferase 1	AI840067	ND	ND	ND	ND	ND	O 2	ND	ND	ONL(IS) 3	ONL(IS)	Widespread	1.5	ND	ND
CTTATCACCC	268680 P101-PI3K	BF662402	ND	ND	ND	O 2	vO 2	O 2	O 2	ONL+INL 3	ONL/INL 1/3	ONL+INL	Small midbrain subset/VZ/Ctx+Cb+Hippo	6_3_1.5	ND	ND
GTGGAAATGG	297142 ESTs	AW495047	ND	ND	O 1	O 1	O 1	O 2.5	O 2.5	ONL/INL 1.5/2.5	ONL/INL 1.5/2.5	ONL+INL	Widespread	1.875	ND	ND
TATACATATC	44142 E030025C11Rik RIKEN cDNA E030025C11 gene	BF460707	P 0.5	P 0.5	I 1.5	O/I 1/1.5	O/I 1/1.5	P 2.5	O 2	ONL+INL 2	ONL+INL 2	M	Hippo/Ctx/Cb	2.5	CNS+liver	2.5
CACTCTCAGA	287423 ESTs	AI552778	ND	ND	ND	ND	O 1.5	O/scI 1.5/2.5	scO/vO 2/2.5	ONL/INL 2/2.5	ONL+INL 2	ONL+INL	Widespread	0.875	ND	ND
CAGCTGAAGC	27033 hypertension-related calcium-regulated gene	AI847650	ND	ND	ND	ND	O 2	O 2	O 2	ONL+INL 2	ONL+INL 2	ONL	Ctx, Cb	0.7	ND	ND
GTGTTTGAAA	3176 Prkar2a protein kinase, cAMP dependent regulatory, type II alpha	AI836829	ND	ND	I 2	I/O 1.5/0.5	O 2.5	vO 3	vO 3.5	INL 1.5	ONL+INL 0.5	ONL+INL	Widespread	1.5	Nervous system, liver, intestine/widespread	6_3
CTAGCCTGGG	269061 ESTs	AI007199	ND	ND	ND	ND	ND	ND	ND	ONL+INL 1.5	ND	ONL+INL	OE	0.525	ND	ND
TATCTGGAAT	27141 Rac GTPase-activating protein 1	BF099342	ND	ND	ND	O 3	O 3	O 3	O 3	ONL+INL 3	ND	ONL+INL	Ctx+Cb+Hippo	1.5	CNS+PNS+liver	3
TTCTTATTAA	256368 5830462I21Rik RIKEN cDNA 5830462I21 gene	BE852251	ND	ND	ND	O 2	O 2	O 2	O 2	ONL+INL 2	ND	ONL+INL	Widespread	0.6	ND	ND
AGTGGAAGGT	27256 discs large homolog 4	AI450221	ND	ND	ND	ND	O/scI 0.5/2	O/scI 1/2	scO 2	ONL(IS)+INL 2	ONL+INL 2.5	ONL+INL	Widespread	1.875	ND	ND
TAATATGTAG	27269 similar to Xenopus maternal transcript 4G2	AI839775	ND	ND	O 0.5	O 0.5	O 1	vO 2.5	vO 2.5	INL 3	ONL+INL 2	ONL+INL	Widespread	0.6	Nervous system	3
CAAATCCCCC	27320 Glucocorticoid induced transcript 1	AW490854	O 0.5	O 0.5	O 0.5	O/sO 0.5/2	O/sO0.5/2	O/sO1/2.5	O 2/sO2.5	ND	ONL+INL 1.5/astrocytes? 2.5	astrocytes+ONL+INL	Subset of glia?	1.25	Liver+lung (scattered subset)	1.25
AGACTCAATT	2950 Pms2 postmeiotic segregation increased 2 (S. cerevisiae)	AW822599	ND	ND	ND	ND	ND	O 2	O 2	ONL+INL 2	ONL+INL 2	P	Cb	0.4	ND	ND
TGAAAAAATA	27338 ESTs	AI849532	O 1	O 1	O 1	O 1	O 1	O 1	O 2	ONL+INL 2	A/ONL+INL 2.5/1	ONL(IS)+INL (weak)	Cb, Hippo	2.5	Widespread	2.5
TATGTGGTTT	2734 spermidine/spermine N1-acetyl transferase	AI838953	ND	ND	ND	O 0.5	O 1	vO 3	ND	M 4	M 4	M	Subset blood vessels/Cb	2_0.8	Blood vessels	2
AGACAGGGAA	27359 ESTs/nephropthisis protein	BE848456	ND	ND	ND	ND	ND	O 2	O 2	ONL(IS)+INL 2	ONL(IS)+INL 2	ONL(IS)+INL	None	0	ND	ND
CTGAAATTGT	27462 Thyroid hormone receptor interactor 4	BG147071	ND	ND	ND	O 1.5	O 2	O 3	O 3.5	ONL+INL 3	ONL+INL 3	ONL+INL	Ctx+Cb+Hippo	3	CNS+liver	3
TATTTTTCTA	27495 Importin 9	AI842118	ND	ND	O 4	O/I 3/2	ND	P/vO 2/4	O/vO 1/3	ND	ONL/INL 1/2	ONL+INL	Widespread	3	Widespread	3
CTGTAGAAAT	27496 Usp1 ubiquitin specific protease 1	AI848382	ND	ND	ND	ND	ND	O 1	O 1	ONL/INL 3/1	ONL 3	ONL	Cb	1.4	ND	ND
CATTTCCCAA	27530 ESTs	BE948591	ND	O 2	O 1	none	none	O 1	O 2	ONL+INL 2	ONL+INL 2	ONL+INL	EGL, Hippo	1	Widespread	1.5
GCACGAACAT	275844 ESTs/novel metalloprotease	AI836224	ND	ND	ND	ND	ND	ND	ND	ND	ONL+INL 2	ONL(IS)+B	Cb, Hippo	1	ND	ND
CACAAGGCAC	275948 Interferon alpha responsive gene, 15 kDa	AI853475	ND	ND	ND	ND	ND	O 1.5	O 1.5	ONL/INL 2.5/1.5	ONL/INL 2.5/1	ONL	Cb	0.5	ND	ND
TGTGTGCGTG	276240 ESTs/similar to D. unkempt zinc finger protein	AI853158	ND	ND	ND	ND	ND	O 1	O 1	ONL/INL 3/1	ND	ONL	None	0	CNS	1.5
CAGGCTTGTG	276336 inositol hexakisphosphate kinase 2	BF163467	ND	ND	ND	ND	O/scI 1/1.5	O/vO+scI 1/1.5	ND	ND	ONL/INL(B subset?) 1/2.5	ONL(IS)+B	Cb, Hippo, Ctx	2.5	ND	ND
TTATGGCAGT	27673 D6Wsu176e DNA segment, Chr 6, Wayne State University 176, expressed	AI841826	ND	ND	ND	O 2	O 2	O 2	O 2	ONL/INL 2/2.5	ONL(IS)/INL 3.5/3	ONL(IS)	Widespread	2.625	Widespread	1.75
TCTCTGACTT	2769 MARCKS-like protein	BE952194	sO 1.5	I/sO 2.5/0.5	I/outer sO 3/1	I/outer sO 3/1	scI/vO 2/0.5	scI/vO 2/0.5	ND	A 2	A/INL 2.5/1.5	none	Widespread	3	CNS+DRG/kidney	1.5_0.6
TTCAGGAAGG	27744 unc119 homolog (C. elegans)	BE950651	none	none	none	sscO 0.5	sscO 0.5	sscO 0.5	sscO 2	ONL+B 2	ONL(IS) 3	ONL(IS)	None	0	None	0
TCTGATGGAA	27768 ESTs	AI840276	ND	ND	I 4	I 4	I 3	I 3	I 3	A+G 3	Smaller number of A+G 3	sA	Widespread	4	CNS/lung	2_4
AATCATTGTT	2777 tumor protein D52/possible protein kinase	AI851246	ND	none	O 0.5	O 1	O 1.5	O 2	vO 2	INL/M 1	INL/M 1	ONL+M (M>ONL)	Cb/hippo	0.2_0.4	Urethra?/widespread non-nervous system	2_1
CAAGGAAACT	27782 Robo4	BE986734	O 0.5	O 0.5	O 0.5	O 0.5	O 0.5	O 0.5	O 0.5	vasculature/INL+ONL 0.5/1	Vasculature (peripheral retina) 2	None	Many non-CNS tissues	4	SVZ+hippo	1
TGGCCTGAGT	27862 ESTs, Weakly similar to Nucleoside diphosphate kinase	AI844191	ND	ND	O 1.5	O 2.5	vO 2.5	O 2	scO 3	ND	ND	none	Cb/hippo	0.6_1.5	Testes, nervous system/liver	6_0.6_1.5
ATGAGTCTGT	27885 ESTs, Weakly similar to CG14367 gene product [D.melanogaster]	AI850505	ND	ND	ND	O 2	O 2	O 2	O 2	INL/ONL 2.5/1.5	INL/ONL 2.5/1.5	INL>ONL	Widespread	2.5	Widespread	2.5
TCGCTGGCAC	27921 GAK_MOUSE Cyclin G-associated kinase	BF460720	I 3 (posterior retina)	I (posterior retina) 3	I (subset?) 3	O 2	O 2	vO 2	vO 2	INL+INL 2	ONL/INL 1/2.5	ONL+INL	Hippo/Ctx/Cb	0.6	Liver/various epithelia/CNS	3_1.05
GTGAGTGGCG	27953 Gldc glycine decarboxylase	BF150468	ND	sO 2	scO+svO 3	O 2	O 2	O/vO 1/3	vO 1.5	ONL+M 1	none	none	EGL+SVZ	1.05	Liver	3
CTAACTGATA	28005 Bbs2 Bardet-Biedl syndrome 2	AI851478	ND	ND	ND	ND	O 3	O 3	O 3	ONL+INL 3	ONL+INL 2	ONL+B	Ctx, Hippo, Cb	0.6	ND	ND
GTTTTAAAAA	28038 DNA segment, Chr 4, ERATO Doi 421, expressed	BE852557	ND	ND	ND	ND	O 2	O 2	scO/vO 3/2	ND	ND	P	Widespread	3	Widespread	3
AATACTGACT	28073 mum-2	AI835788	O 0.5	sO 2	O 1	O 1.5	O 1.5	O 1.5	ND	INL 1	ND	none	ND	ND	ND	ND
AAGTTTTCAG	41998 Ppp4c protein phosphatase 4, catalytic subunitt	AI842434	ND	sO 2	sO 2	sO 2	sO 3	O 1	O/vO 2/3	ONL+INL 2	ONL 1	ONL	EGL, ORN	1.5	Widespread prog	1.05
GGAGAGGAAG	28087 Gli5	AI844650	ND	none	sO 1	sO 1	sO 3	sO 3	scO/vO 1/3	ONL+INL/B 1/3	B 3	none	Widespread	0.6	Widespread	1.05
AAGGTGCACG	28147 Deleted in polyposis 1-like 1	AA914367	ND	ND	ND	ND	ND	ND	O 2	ONL(IS)/INL 3/2	ONL(IS)/INL 5/1.5	ONL(IS)	Widespread	1	ND	ND
CTTTTTCTTT	28148 chromobox homolog 3 (Drosophila HP1 gamma)	AI844654	ND	ND	O 1.5	O 1.5	O 3	vO 3.5	vO/scO 3/1.5	INL+INL/ONL 3/1.5	ONL+INL 2	ONL+INL	Widespread	3.5	Widespread	3.5
TACCTATTAA	28152 ESTs/novel protein kinase	BF179218	ND	ND	ND	O 1	O 2	O 2	O 2	ONL+INL 2	ONL 2.5	ONL	None	0	ND	ND
CAAGTGGAAA	28209 Mus musculus p53 apoptosis-associated target (Perp) mRNA, complete cds	AI854029	ND	ND	ND	ND	ND	O 2	O 2	ONL/INL 4/1	ONL+INL 1.5	ONL	None	0	ND	ND
AAAGATCTGT	260567 RNA, U22 small nucleolar	AI414380	ND	ND	P 0.5	P 1	P 1	O/vO 1/1.5	O/vO 1/1.5	ONL+INL/INL(INL) 1/1.5	ONL+INL 1.5	none	Widespread	0.525	Kuffler+Langerhans+macrophage cells	3
ATCTCTGCAA	28297 ESTs, Highly similar to AF177476_1 CDK5 activator-binding protein [R.norvegicus]	BE627949	ND	O 0.5	O 1.5	O 1.5	O 1	O 1	ND	M(INL) 1	ONL+INL 1.5	ND	Hippo	1.5	CNS+thymus+intestine	ND
TCTTAGGACC	28323 ESTs	AI852614	ND	ND	ND	P 3	P 2.5	O/vO 2/3	scO 2/3.5	ONL+INL 2	ONL+INL 1.5	none	Widespread	1.75_3.5	Widespread	1.225
GCCAGGACTG	28338 Pecanex-like 3	AA268806	ND	P 1	P 1	P 1	P 1	P/vO or prec s1/2.5	vO 3	INL 3	INL/P 3/1	P	Widespread	3	Widespread	3
TAAATAAAAC	28392 Mus musculus deformed epidermal autoregulatory factor 1 mRNA, complete cds 20826 G1 to phase transition 2	AI847030	ND	O 1	O 1	O 1.5	O 1.5	O 2	O/scO 1/2.5	ONL/INL 1/1.5	ONL/INL 1/1.5	ONL+INL	Widespread	1.25_2.5	Nervous system, liver	1.875
GGTTATAATA	28405 serum/glucocorticoid regulated kinase	AI854349	ND	ND	CM/RPE 4/1.5	CM 1.5	CM 1.5	CM 1.5	ND	ND	ND	ONL(IS)	Dorsomedial thalamus	2	Kidney ducts	2
AGTTCACCTG	28412 MMS19 (MET18 S. cereIsiae)-like	BE950773	ND	I (posterior retina) 3	I/O 3/1	O/I 1.5/2	O/I 2.5/0.5	ND	vO(scI) 2	INL(A) 1.5	INL(A) 1.5	ONL(IS)+A (A>ONL)	Hippo/Widespread	3_0.6	CNS+DRG/lung+kidney epithelia/liver (esp. large cell subset)	3_1.5
ACATTCCTCA	28437 REC14	AI836794	ND	ND	O 2	O 2	O 2.5	vO 3	vO 2.5	INL 1.5	ONL+INL 0.5	ONL+INL	Widespread	3	Widespread	3
AGAAGGAGGT	28479 Stmn1 stathmin 1	BE995867	I(central retina) 1.5	I(central retina)/sO 2.5/1	I/sO 3.5/1	I/sO 2.5/1	I 0.5	vO 0.5	ND	INL(INL)+A 0.5	A(subset)/INL 1/0.5	none	Forebrain	1.225	CNS+PNS	2.625
none	28509 Slit3	AI853254	ND	O 1	O 1	O 1	O 2	O 2	scO/vO 1/2	ONL/INL 0.5/1		M	Cb+CA3	2	Widespread	1.5
CGGGGCCTTC	28524 KIAA0592	AI849100	ND	O 1	O 1.5	O 3	O 2	O 1.5	O 1	ND	ND	None	None	0	Liver	0.45
TTGAGGGGTT	28526 ESTs /KIAA0321 FYVE Zn fingers+weak similarity to hrs-2	AA967609	ND	ND	ND	ND	ND	ND	O 2	ND	ONL+INL 2	ONL+INL	Widespread	1	ND	ND
TTTTGTACTT	28542 ESTs, Weakly similar to similar to S. cereIsiae hypothetical protein YKL166 [C.elegans]	AI852060	ND	ND	O/scI 1/1.5	ND	ND	O 2	O 2	ONL(IS)+INL 2	ONL(IS/INL 2.5/0.5	ONL(IS)	Widespread	1.5	Liver, muscle	0.4
TAATCCGTAC	260539 Psmd11 proteasome (prosome, macropain) 26S subunit, non-ATPase, 11	BE949498	I (posterior retina) 1	I (posterior retina) 3	I 4	I 4	O/I 1/3	O/I 1/3	O/I 2/1	ONL+INL/A 3/3.5	ONL+INL/A 3/3.5	A+G	Hippo/Ctx/Cb	3.5	CNS/muscle+heart	2.2625_1.225
GCATTGCAAA	28624 DNA segment, Chr 11, ERATO Doi 707, expressed	AW123377	O 0.5	O 0.5	O 0.5	O 1	O 1	O 1.5	O 2.5	ND	ONL+INL 2.5	ND	Hippo+SVZ+Cb	1.25	Liver	1.25
AGGGGCCAGA	28629 RAB3 GTPase-ACTIVATING PROTEIN	BE947192	I 1.5	I/sO 3/2	I/I 2/1	I/O 2/1	scI/O 1.5/1	scI/O 1.5/1	ND	ONL+INL 2	ONL(IS)+INL 2	ONL(IS)+INL	Hippo+Cb	2	Widespread	2
GGATTCTAGA	28651 Muscleblind-like protein MBLL39	BE652861	ND	ND	O 1.5	ND	vO 2	vO 2	vO 2	INL/INL 1.5	ND	ONL+B+sG	Hippo+OB	0.7	CNS+liver	0.7
TATTTGTCTT	28654 ESTs, Weakly similar to CG8195 gene product [D.melanogaster]	BE308346	ND	ND	ND	O 1	O 2	O 2.5	O 2.5	INL+ONL 1.5	ONL+INL 1.5	ONL	Widespread	0.5	Widespread	0.5
CCTGTGGTTT	28678 MAP/microtubule affinity-regulating kinase 3	BE457757	ND	ND	ND	ND	ND	O 1.5	O 1.5	ONL/INL 1/2	ONL/INL 1/2	P	Widespread	2	Widespread	2
AGTACTCGAA	28761 Serine/threonine kinase 25	AI647047	ND	ND	I 2.5	ND	I 1	I 1	I 1	G+A 2	ND	A+G	Widespread	2	Widespread	1.5
TATCTGTCTA	28805 Set SET translocation	AI844542	ND	ND	ND	O 2	O/vO 1/1.5	O/vO 1/1.5	ND	ONL/INL 1/3	ND	P	Widespread	0.6	Liver+salivary gland	3
GGAGGGTGTG	28873 phosphatidic acid phosphatase type 2c	AI853126	ND	ND	ND	ND	ND	scI(vO?) 3	I(vO?) 3	INL(A) 3	INL(A) 3	A	Widespread	3	ND	ND
ATGATGATGA	28876 D14Ertd226e DNA segment, Chr 14, ERATO Doi 226, expressed	AI848441	ND	ND	O 3	O 2.5	ND	vO 3	vO 3	ND	ND	none	Widespread	0.6	Salivary gland+Kuffler cells?/widespread	3_0.6
TAAGTGAAAA	28893 LOC229877 Similar to guanine nucleotide exchange factor smgGDS	BE986885	ND	ND	O/sO/I 1.5/2.5/0.5	ND	O/scI 2/2.5	O/scI 1/2	ND	ONL/INL 2/3	ONL/INL 2/3	INL>ONL	Hippo/Ctx/Cb	3	Liver+muscle/CNS	6_3
GCCCCAATAA	28896 Stard10 START domain containing 10	AI849800	ND	ND	ND	ND	O 0.5	O 0.5	O 1	ONL/INL 0.5/2	ONL(IS)+A 4	ONL(IS)+A	Hippo	0.8	ND	ND
GTTGTAAATA	28965 ESTs, Highly similar to PROTEIN PHOSPHATASE 2C HOMOLOG 3 [Schizosaccharomyces pombe]	AA856470	ND	I? 0.5	P 0.5	P 0.5	P 0.5	P 0.5	vO+I 1	INL 1.5	P/INL 1/2	ONL+INL	Widespread	2	ND	ND
CTGAGGAAGT	29027 SPARC-like 1 (mast9, heIn)	AI851745	ND	ND	ND	ND	ND	ND	ND	ND	ND	A+G	Widespread subset	0	CNS	0
CTATTCAGCA	2904 zinc finger protein 216	AW122171	none	O 1	O 1	O 2	O 1	O 1	O 1	ONL 1	ONL+INL 1	ONL+INL	None	0	Widespread	2
GGAAGGTGGG	29046 neuropathy target esterase	AI838581	ND	ND	O 3	O 3	O 3	vO 4	vO 4	ONL+INL 2	ONL+INL 2	ONL+INL	Widspread	2	Widespread	4
TGTTAAGATG	258525 chromobox HP1	BE851851	ND	ND	ND	P 1	O 3	O/vO 2/2.5	O 3	ND	ONL+INL 3	P	Widespread	3	ND	ND
GATGTGAAAA	29067 Mbtd1 mbt domain containing 1	AI850675	ND	sO/O 4/0.5	sO/O 3/0.5	sO/O 2/0.5	O 0.5	O 1	vO 2	ONL+B 1	ONL+B 0.5	None	None	0	Liver	0.7
TTGACTTTAT	29075 reticulon 1	AW763893	ND	ND	ND	I 3	vI 3	vI 3	vI/small svO 3/2	G/A 3/1	G/A 3/1	sG	Widespread	3	CNS+PNS	3
GTTTTCATTT	267395 5730408C10Rik RIKEN cDNA 5730408C10 gene	AI840160	O 0.5	sO+scI/I 1.5	O 2	ND	vO 2	O 1.5	O 1	ONL+INL 1.5	ND	ND	EGL+Hippo+ctx	1.5	Liver/CNS	1.5_0.75
CTAATAAACG	29122 0610012D09Rik RIKEN cDNA 0610012D09 gene	AA152995	ND	ND	ND	sO 1	svO1.5	vO 2	vO 2.5	INL 1.5	INL 1	none	ND	ND	ND	ND
GTTGTCTTCA	29145 zinc finger-like protein 9	BG403968	ND	O 0.5	O 0.5	O 0.5	O 0.5	O 0.5	O 0.5	INL 0.5	INL 0.5	ND	Widespread	0.5	Widespread	0.5
CTGCACTCCT	29170 f-box and WD-40 domain protein 5	AI844243	ND	ND	ND	O 1.5	ND	O/I 1.5/2	O/I 1.5/2	ONL+INL 2	ONL+INL 1	ONL+INL	Widespread	1	Widespread	2
ACAAAGGTTA	29187 Lmo4 LIM domain only 4	AI563648	ND	few I 0.5	some I 0.5	I 0.5	I 1	I 2.5	I 3	A+G/INL 2.5/1	A+G/INL 2.5/1	A	Ctx+hippo+scattered subsets	2.5	CNS+PNS+kidney	2.5
CAGAAAGGCA	29227 ESTs	BE861419	ND	ND	ND	ND	ND	ND	ND	ONL/INL 1/2	ONL/M 1/3	M	SVZ+EGL+hindbrain subsets	2.25	ND	ND
GTGGTGTGGT	2924 platelet derived growth factor receptor, alpha polypeptide	AI851139	ND	ND	ND	O 2.5	O 2.5	O 2.5	O 2.5	ONL+INL 2	ONL+INL 1	ONL+INL	Ctx+Hippo+OB+Cb	0.875	Widespread	0.5
CAGACTATAA	29308 protein L-isoaspartate-O-methyltransferase homolog	BE447981	ND	ND	ND	ND	O 1.5	O 2.5	scO/vO 3/1	ONL 3	ONL 3	ONL(IS)	Cb	0.3	ND	ND
CAGGTGCCAT	29333 2700067D09Rik RIKEN cDNA 2700067D09 gene	AI850550	ND	ND	O 1.5	O 2	O 2	O 2	O 2	ONL+INL 2	ONL+INL 2	ONL+INL	Ctx+Cb+hippo	1	Widespread	1
CTTCTATTTG	29353 mannan-binding lectin serine protease 1	AI847697	ND	ND	O 1	O 1.5	O 1.5	O 1.5	O 1.5	ONL/INL 1/1.5	ONL/INL 1/1.5	none	Widespread	0.75	Thymus+liver	0.525
AAACTCTATG	29362 Di-ras2	AI425960	ND	ND	ND	O 1	O 1	vO/blood vessels 2.5/3	vO/blood vessels 2.5/3	ND	A+G 3	A+G	EGL	1.05	CNS+liver+intestine	1.5
AATGATAAAA	29363 Nol5a nucleolar protein 5A	BE292047	ND	ND	ND	O 3	vO 3	vO 3	vO 3	INL 3	INL 3	none	Widespread	3	Salivary gland+liver+kidney+intestine	3
AGGAGCCCTG	29385 protein phosphatase 1, regulatory subunit 10	AW488180	ND	ND	ND	P 1	P 2	O 2.5	O/vO 2/3	ONL/INL 2/3	ONL+INL 3	ONL+INL	Ctx, Cb	1.5	CNS	0.6
TCTCAAGGTG	141066 activin receptor-interacting protein 2	BE852933	ND	sO 1	sO 1	sO 1	O 1	O 3	O 2	ONL 1	ONL 1	ONL	None	0	None	0
CTGAGCTGCA	29493 WD repeat domain 6	AI840166	ND	I 2	ND	I 3	I 2	I/vO 2/1	I/vO 1/3	INL 3	INL 3	none	Widespread	3	Nervous system	2.25
GATTTCAGTG	29496 ESTs, Highly similar to AF039942_1 HCF-binding transcription factor Zhangfei [H.sapiens]	BE656611	ND	none	sscO 0.5	sscO 1.5	sscO 1.5	vO 2	vO 2	INL(B) 4	B 4	B	Subset of pontine nuclei	3	Ventral CNS	4
CCGCTGCGTG	29549 Hes6 Hairy and enhancer of split 6	AW048812	ND	P 0.5	P/I 0.5/1	P 1	O/scI 0.5/3	O/scI 1/2.5	O/scI 1/2	ND	ND	ONL+INL	Widespread	3	Widespread	3
CTTTTTATAC	255044 Pantothenate kinase 3	BE850200	ND	ND	ND	I/O 2/1	O 1.5	O 1.5	O 1.5	ONL+INL 1	ONL+INL 1	ONL+B	Widespread	2	Widespread	2
TTTTGTGCAT	2958 Cdkn1b cyclin-dependent kinase inhibitor 1B (P27)	AI843786	ND	ND	O 3	O 4	vO 4	vO 3.5	vO 3	INL/ONL 4/1.5/1.5	INL(M) 3	M	Widespread	2	Hippo+EGL	2
CTAGTGACTG	29605 ESTs, Moderately similar to similar to PID:g3877944 [H.sapiens]	BE987491	ND	O 1.5	O 2.5	O 1.5	O 1	O/scI 1/1.5	O/scI 1/1.5	ONL/INL 0.5/1	ONL/INL 1/3.5	INL>ONL	Ctx+Cb	3.5	Widespread	1.225
GGCCAAAGAA	29620 spastic paraplegia 7	BF461063	ND	ND	none	ND	ND	ND	ND	ONL+INL 1	ONL 1.5	ONL	CNS/widespread	1.5_1.13	Hippo+Cb+OE	1.5
TCTGGCTGGA	2965 rhodopsin	BE950188	none	none	none	none	none	none	sscO 2	ONL(IS) 2	ONL(IS) 5	ONL(IS)	None	0	None	0
TTGACTCTTA	29674 focal adhesion kinase	AA153019	ND	none	none	none	P 0.5	P 0.5	vO 1	INL+INL 1	INL/ONL 2/1.5	P	Cb+Hippo	0.7	CNS+liver+lung	1
TATGCTATTG	29680 ASF1 anti-silencing function 1 homolog B	BF461942	none	vO 0.5	vO 0.5	vO 1	I/O 1.5/0.5	vO 1	ND	ONL+INL 1	ONL+INL 1	none	Cb+hippo	1.5	Widespread	1.5
TATAGTTTGT	29685 DnaJ (Hsp40) homolog, subfamily C, member 8	BE987505	ND	ND	O/I 3/3.5	ND	O/scI 3/2	O/I 1.5/3	P 1.5/2.5	P/INL 1.5/2.5	ONL+INL 3	ND	Widespread	3.5	Widespread	3.5
ACTCCTGTCC	29705 ESTs	AI844915	ND	ND	ND	ND	O 1.5	I/O 2/1	I 1.5/1	A+G/INL 1.5/1	none	none	Widespread	2	Widespread (prog subset)	2
GCAAAGAAAA	29729 tweety homolog 1	AI595436	ND	O 0.5	O 0.5	sO 1	vO 1	vO 3	vO 4	INL/M 4	INL/M 3	M	EGL+VZ	1.05	ND	ND
GCGGGTGGGG	270791 polycystic kidney disease 1 homolog	AI852157	none	O 1	O 1	O 1	O 1	O 1	O 2	ONL+INL 2		ONL+INL	Cb, Hippo	2	Widespread	2
CACTTTACTT	29730 four jointed box 1 (Drosophila)	AI465262	ND	ND	ND	ND	ND	O 1	O 1	ONL/INL 2/1	ONL 2	ONL	None	0	ND	ND
TTCCCCACCC	29759 MYC-associated zinc finger protein (purine-binding transcription factor)	AA013502	ND	ND	O/scattered O 1.5/3	O/scattered O 1.5/3	O/scattered vO 1.5/4.5	vO 3.5	vO/P 2/1	INL/P 2/1	INL/P 3/1	M	Widespread	0.5_1.25	Thymus+kidney/widespread	2.5/1.25
TGCTCTGGTC	29786 13S condensin XCAP-H subunit	BE981117	none	none	none	none	none	none	none	none	none	none	none	0	none	0
ACTGCTTGCC	29815 Mat2a methionine adenosyltransferase II, alpha	AI849149	ND	ND	none	ND	O/scI 1/2.5	O/scI 1/2.5	ND	ND	ND	P	Widespread	2.5	None	0
TAACTTGTAG	29820 BCL2/adenoIrus E1B 19 kDa-interacting protein 3-like	AI452081	ND	ND	ND	O 1	O 1.5	vO 2	vO 2	INL 2	INL/M 1.5	M	Ctx+Hippo	2	ND	ND
CCGCCCCTTT	29846 Ndr4 N-myc downstream regulated 4	BF449994	ND	ND	ND	none	I 3	I 3	I+svO 3	A+G+H/subset A+G 3/5	A+G+H/subset A+G 3/5	sA+sG	Widespread	5	OB+hindbrain+PNS(subset)	2.5
TTGTAGGAAG	29860 Igsf8 immunoglobulin superfamily, member 8	AI840813	ND	ND	O 1.5	O 1.5	O/I 2/2.5	O/I 2/2.5	O/scI 3/3	A/P 3/0.5	A 2	A	ORN/widespread	2_1	Widespread	3
TGACTTGGTA	29912 ESTs, Moderately similar to molybdopterin synthase sulfurylase [H.sapiens]	AI839519	ND	ND	ND	ND	ND	ND	ND	ND	ONL+INL 2	ONL(IS)+B	Widespread	0.7	ND	ND
TTCTACGAGT	29924 ARL-interacting protein 6	AI840673	ND	sscO 4	sscO 4	sscO 3	sscO 3	vO 3	sO 1	P/ONL 1.5/2.5	A 0.5	A	CP/widespread	3_1.5	ND	ND
GAATTCCACT	29962 Mus musculus SCAN-KRAB-zinc finger protein (Skz1) mRNA, complete cds	AI852535	ND	ND	O 2.5	O 2.5	vO 3	vO 3	vO 3	INL 2.5	INL 2	none	Widespread	3	Widespread	3
CTCCGTTTTG	29976 septin 5	AA967970	ND	I 3	ND	I/O 2/0.5	I/O 2/1	I/O 3/2	I 3/2	A+G/INL 3/1	A+G/INL 3/1	INL+G (ONL weak)	EGL	1.5	Widespread	2.25
GAGAACACAC	30001 ESTs, Highly similar to TRANSCRIPTION FACTOR BTF3 [Homo sapiens]	AI849111	P 3	P 3	sscI/P 3/2	ND	microglia?/scI/O 5/2/1.5	microglia?/scI/O 5/2/1.5	microglia?/scI/O 5/2/1.5	microglia/ONL/INL 5/1/2		ONL+INL	Widespread	5	CNS, liver	3.75
GCCTTTTGCC	265946 Vps28	AI851335	ND	ND	ND	sO 3	vO 3	vO 3	vO 2	INL 1	none	none	EGL/widespread	3_0.6	Widespread	1.5
ACAAAAATGA	30038 erythrocyte protein band 4.1	AI840295	ND	ND	O 1	O 1	O 1	O 1	O 1	ONL+INL 2	ONL/INL 2/1	ONL	Cb, Hippo	1	ND	ND
ACTTACATTC	30058 Solute carrier family 38, member 3	AI839742	none	none	RPE/sO 4/0.5	RPE/sO 2/1.5	vO+RPE 2	vO+RPE 2	vO+RPE 2	M 3	M 3	M+RPE	Glia, ependymal cells	3	Liver, muscle	4
ACCACTGATA	30069 D6Ertd772e DNA segment, Chr 6, ERATO Doi 772, expressed	AI843287	ND	ND	ND	ND	ND	ND	O 1.5	ONL+INL 2	ND	ONL(IS)	Widespread	1.5	ND	ND
AACTTGCAAT	100060 ethanolamine-specific kinase	AI853226	ND	ND	ND	O 2	O 2	ND	scO 2	ONL+INL 2	P 3	P	Widespread	3	DRG+thyroid+thymus	3
TAGTTCCGAC	30195 LOC209318 Similar to G protein pathway suppressor 1	AA259836	ND	P 1	P 1	P 1	P 1	P/vO 1/2.5	vO 3	ONL+INL 3	INL/ONL 3/1	ONL	Widespread	0.6	Blood vessels, liver	1.5_3
AAAGCCAAGA	30200 ESTs, Highly similar to ELECTRON TRANSFER FLAVOPROTEIN BETA-SUBUNIT [Paracoccus denitrificans]	AI848359	ND	ND	ND	ND	O 2	P 2	O 3	ONL+INL 3	ONL+INL 3	ONL+INL	Widespread	3	Widespread	3
TCTTGCTGCA	234247 Dimethylarginine dimethylaminohydrolase 1	AW046009	none	O 0.5	O 0.5	O 0.5	vO 0.5	vO 0.5	vO 0.5	INL 0.5	INL/G(subset at periphery) 0.5/3	M	EGL+hippo+SVZ	1.05	MGE(E12)/Ctx+MGE(E14)/SVZ(E16)	6
TTGGGATGTT	30209 guanine nucleotide binding protein, alpha o	AI323417	ND	sO? 0.5	sO? 0.5	sO? 0.5	sscI 1.5	I 2	vI/scI 2.5/1	G/INL 2/1.5	H/G/INL 3.5/2/1.5	none	ND	ND	ND	ND
GAAACACAGA	284344 Naked cuticle 1 homolog	AI429692	ND	sO 2.5	P 2	sO 0.5	sO 0.5	vO 1.5	vO 1.5	M 1	M 0.5	M	Ctx+Cb+Hippo+blood vessels	0.875	Complex CNS+facial pattern	2.5
CTGGGGTAGG	30232 ceroid-lipofuscinosis, neuronal 6	BF466462	P 0.5	P 0.5	vO 2	vO 2	scI/O 1/0.5	vO 1	ND	INL(M)/ONL+INL 2/1.5	INL(M) 2	M	Hippo	2	Widespread	2
ACAAGGGACT	30236 Acinus apoptotic chromatin condensation inducer in the nucleus	AI839299	vO 0.5	vO+subset scO 1.5	vO 2	vO 2.5	I/O 2/1	I/O 2/1	ND	INL 2	INL 2	M	CA3/widespread	2.5_0.875	DRG+CP+thymus+fat	1.25
TTACAAGCCT	3049 Cks1 CDC28 protein kinase 1	AI463659	ND	O 1	O 1	O 1	O 1	O 1	none	none	none	none	ND	ND	ND	ND
AATTTCCTGA	206186 ESTs	AI842442	ND	ND	none	O 1.5	O 2	O 2	O 2	ONL+INL 1.5	ONL+INL 1.5	INL	Ctx/Hippo/Cb	1.5	None	0
TATCTCTGGA	30602 Ubiquitin thiolesterase 22	BE988838	ND	I/I 0.5/1	I/I 0.5/1	I 2	O 1.5	O 1	ND	ONL+INL 1	ONL+INL 1	ONL+INL	Cb+hippo	2	Widespread	2
CCTCAGGGAT	30624 endothelial-derived gene 1	AI836639	ND	ND	O 3	O 3	O 3	vO 4	vO 4	INL/ONL 3/1.5	ONL+INL 2	ONL+INL	Cb/Hippo	4	Nervous system, liver	4
GAAACCAGGA	30688 4932414K18 hypothetical protein 4932414K18	AI450970	ND	ND	ND	ND	O 2	O 2	O 2	ONL(IS)+INL 2	ONL+INL 2	ONL+B	Widespread	1.5	ND	ND
AAATTAGTAT	30864 ESTs, Weakly similar to KRAB-zinc finger protein KZF-1 [R.norvegicus]	AI838681	ND	O 1.5	O 1	O 0.5	O 0.5	vO 1	vO 1	INL/ONL 2/0.5	INL/ONL 2/0.5	ONL+INL	Widespread	2_1	Widespread	3
TCTCCATTTG	30870 Clra C lectin-related protein A	AI481947	ND	ND	ND	ND	ND	ND	ND	ONL+INL 2	ND	ONL+INL	Cb, Hippo	1.5	ND	ND
TACAGTATAA	3092 inhibin beta-B	AW762548	none	none	none	none	sscO 2.5	sO (more v) 3	vO 3	none	none	none	ND	ND	ND	ND
CGCGCGCGCA	30928 Solute carrier family 25 (mitochondrial carrier, Aralar), member 12	AI839531	ND	ND	ND	P 4	P 4	P 4	P 4	P 4	P 4	P	Widespread	1.4	Widespread	4
GCTCTGACTG	30935 tudor repeat associator with PCTAIRE 2	AI447470	ND	ND	ND	ND	ND	ND	O 2	ONL(IS) 4	ND	ONL	Ctx+Hippo/widespread	4_0.8	CNS/widespread	4_0.8
CTCCCGCTGG	31170 Cited4 Cbp/p300-interacting transactivator, with Glu/Asp-rich carboxy-terminal domain, 4	AI463252	ND	ND	ND	ND	ND	O/CM 0.5/4	scO/CM 1/4	ONL(IS)/INL 2/1	ONL(IS)/INL 1.5/0.5	ONL(IS)+A	Ctx, Cb, Hippo	1.4	Muscle	0.8
AATAAACTTA	31178 rho, GDP dissociation inhibitor (GDI) beta/raga	AI591552	ND	I1	I 1	O 1.5	O 1.5	O 1.5	P 1.5	P 1.5	P 1.5	P	Widespread	1.5	Widespread	1.5
CAAAACTGTA	31255 Notch gene homolog 1, (Drosophila)	BE981557	ND	ND	O 4	O 4	vO/O 4/1.5	vO 4	vO 4	INL/M 3.5		M	EGL+SVZ	1.4	Spleen+VZ+intestine crypts+hair follicles+kidney tubules	4
CAAGTTTCCA	3126 four and a half LIM domains 1/KyoT2	AI849859	ND	ND	P 2	O 2	vO 2	vO 2	vO 3.5	INL/M 3.5	INL/M 3	M	Forebrain+midbrain (not Cb)	2.625	Muscle	7
TGGGGTTTCC	3129 Stxbp1 Syntaxin binding protein 1	BF782126	ND	ND	ND	O 1	O 1	O 1.5	O 2	ONL+INL 2	ONL(IS)/INL 2/4	ONL(IS)+INL	Widespread	4	CNS	1.4
ATCCTGGTAA	31395 carboxypeptidase E	BE686085	ND	ND	ND	ND	ND	P 2	P 2	ONL(IS)/INL2.5/2	ONL+INL 2	ONL	Widespread	0.5	Widespread	1.875
TACCCGCCGT	3141 cyclin D2	AW124502	ND	ND	none	CM 1	CM+astrocytes 3	CM+astrocytes 3	CM+astrocytes 3	none	ND	ONL+INL+CM	Blood vessels/Hippo+Cb	3_1.5	Blood vessels	3
TGCCGGCAGT	31514 ESTs, Moderately similar to cell growth regulator rCGR19 [R.norvegicus]	AI462472	ND	ND	P 2	ND	P 2	ND	ND	ND	ONL+INL 2	P	Widespread	2	Widespread	2
GCCCCTGTGT	31516 zinc finger protein 72	AI503589	ND	ND	ND	O 2.5	ND	O/I 2.5/1.5	O/I 2.5/1.5	ONL+INL 2	ONL+INL 2	ONL+INL	Widespread	2.5	Widespread	2.5
GGGGAGACGC	254496 FGFR1	BE947453	O 1	O 1	O 1	O 1	vO 0.5	vO 0.5	vO 1	INL(M) 1.5	INL(M) 1.5	M	Hippo+Cb	1.5	CNS+liver	0.75
GACAGATGGA	32191 gamma-aminobutyric acid (GABA) B receptor, 1	BE952051	ND	O 0.5	O 0.5	O 2	O 2	O 2	O 2	ONL+B 2	ONL+B 2	ONL+B (ONL>B)	Widespread	0.4	Widespread	2
AAAGATAACT	32416 ESTs	AI450458	ND	ND	ND	ND	ND	ND	ND	ONL+INL 1.5	ONL+INL 1	ONL	ND	ND	Muscle+liver+intestine+kidney/widespread	3_0.75
AAATGTAAAT	32434 ESTs/no predicted gene	AA189760	ND	ND	ND	O 1	O 1	vO 2.5	vO 4	B 4	B 4	B	Cb+subset of mesencephalic neurons	0.8	Subset of ventral spinal cord cells	3
TTTTTCAATC	32545 MAP2	AI854858	ND	ND	ND	I 2	I 2	I 2	I 2	A+G 2	A+G 1.5	A+G	Forebrain+midbrain (not Cb)	1	Mature neurons	1.5
GCTGCCTTGT	33118 ESTs/novel rdgB2 homolog	AI848332	ND	none	none	none	none	scO 1	scO 2	ONL 2	ONL 2	ONL	None	0	None	0
GGAGCCCCTC	33390 ESTs, Moderately similar to serine/threonine protein kinase TAO1 [R.norvegicus]	AI844498	ND	P/I 1/1.5	I/O 3.5/1	I/O 2/1	I/vO 2/1	I/vO 2/1	ND	A+INL(M)/ONL 2.5/1	INL/A 1.5/2.5	ONL(IS)+A	Widespread	3.5	CNS+PNS/lung+muscle	ND
GATAAAGAAA	246752 SoxLZ/Sox6 leucine zipper binding protein in testis	BF462743	ND	O 1	I/O 2/1.5	I/O 1/2.5	I/O 1/2.5	I/O 0.5/2.5	O 2.5	ONL/INL 1/2	ONL+INL 2	INL>ONL	Widespread	2.5	Widespread	2.5
CACTCTTCTA	33583 single-strand selective uracil gycosylase (SMUG1)	AW050366	ND	ND	ND	O 1	O 1.5	ND	ND	ONL+INL 2	ONL+INL 2	ONL+B	Widespread	0.4	ND	ND
AAAATTGCTT	3360 3 monooxgenase/tryptophan 5 monooxgenase activation protein, zeta polypeptide	AA221554	ND	ND	I+sO 2	I+sO 2	I+vO 2	I+vO 2	vI/vO 2/1	G/INL 3/1	G/INL 3/0.5	sG	Widespread	3	CNS+PNS	3
none	33653 Wnt2	BC026373	none	none	none	ND	none	none	none	none	none	None	None	0	Gut?(E12)	0
TTGATATGGT	33776 ESTs	AW495162	ND	P 2.5	O 1	O 1.5	O 1.5	O 2	ND	ONL/INL 1/2	ONL/INL 1/2	M	EGL+hippo+Ctx	2.5	CNS/widespread	1.875/0.875
AGCAGTTTCT	33831 ESTs	BG148691	ND	ND	ND	O 3	O 3	O 3	O/vO 3/3.5	ONL/INL 3/3.5	ONL+INL 3	ONL+INL	Ctx, Hippo, Cb	1.75_3.5	CNS, muslce, liver, lung, kidney	2.2625
CTGTCAGTGG	33840 ESTs/KIAA1036 weak similarity to 5'exonucleotidase	AI834978	ND	ND	O/I 1/2	O/I 1/1.5	O1	O 1	O 1	ONL+INL 1	P 2	P	None	0	ND	ND
AATTTTTAAA	100923 Dtna dystrobrevin alpha	AI427407	ND	ND	I 3	ND	ND	ND	ND	ONL+INL 2.5	ONL/INL 2.5/0.5	A+G	Widespread	2.5	CNS	2.5
TTAGAGGTTC	33962 cytokine receptor-like molecule 9	AI851451	ND	ND	O 1	sO? 2	svO? 2	O 2.5	O 2.5	ONL+INL 2	ND	ONL+INL	ND	ND	Widespread	2.5
AGAAGTGTTT	340 High mobility group box 3	AI853499	ND	ND	O/scI 1/1.5	O 1	vO 1	O/vO 1/1.5	scO/vO 0.5/1	ONL/INL 0.5/1	ONL/INL 1/1.5	ONL+INL	Cb	1.5	CNS, liver	1.13
TGCCACTGCC	3400 Dsh1	AI854114	P 1	ND	P 1	P 1	P 1	P 1	P 1	P 1	P 1	INL>ONL	Widespread	3	Widespread	3
AAGCCAGTGA	34028 ESTs, Moderately similar to KIAA0494	AI854731	ND	ND	O 2.5	ND	vO 0.5	vO 1	vO 1	INL/INL 2	INL/INL 1	none	EGL+Hippo+SVZ	1.25	CNS prog+liver+lung/widespread	2.5/0.875
TCTGTTTCTG	3406 transcription factor E2a	AI845516	ND	ND	O 3.5	O 3.5	O 3.5	vO 3	vO 3	INL 3	ONL/INL 0.5/2	none	Widespread	3	CNS/widespread	3_1.5
TAATAAATAA	218423 2010110K24Rik RIKEN cDNA 2010110K24 gene	AI850172	ND	ND	P 1	O/I 1/1.5	O 1.5	vO 2	vO 2	INL/A 1/1.5	INL/A 1/1.5	none	Widespread	2	Widespread	2
TGGGCATAGC	34113 VPS10 domain receptor protein SORCS 2	AI849869	ND	sO 1	sO 2	sO 2	vO 2.5	vO 3	vO 3	INL/M 2	A 1	none	SVZ	1.5	Widespread (not CNS or liver)	1.5
AGTTTAAGGG	295566 ESTs, Weakly similar to AF234765_1 serine-arginine-rich splicing regulatory protein SRRP86 [R.norvegicus]	BE985103	none	none	none	sO 2	O 1	O 1	O 2	ONL+INL 2	ONL+INL 1	ONL+B	EGL, hippo	1	CNS, liver, intestine	2
GGGGACGCAT	34191 ESTs	AI846032	none	I 1	P 1	O 2	O 2	O 2	scI/O 2/1	A 1.5	A 1	A	Widespread	2_1	Widespread	0.7
TGAAGCAGAA	34210 ESTs, Highly similar to CTXN_RAT CORTEXIN [R.norvegicus]	AI840965	ND	ND	ND	P 3	P 3	P 3	P 3	P 3	ND	ONL+INL	ND	ND	Widespread	3
AAAGCAGTGC	34216 Unc-51 like kinase 1 (C. elegans)	AI850194	sO 1	I/sO 4/1.5	sO 1	scI/O 1.5/0.5	sO+scI 1.5	vO+scI 2	scI 2	INL 2	INL(A) 2	A	Ctx+Hippo+OB+Cb	0.6_1.5	CNS/widespread	3_0.6
GGCCAGGGCA	34308 1700017I11Rik RIKEN cDNA 1700017I11 gene	AI837275	ND	ND	ND	none	none	O 0.5	O 1.5	ONL 4	ONL 4	ONL	None	0	Subset of cells in kidney medulla	2
CACTGATTTA	34319 3 monooxgenase/tryptophan 5 monooxgenase activation protein, beta polypeptide	W81923	ND	ND	ND	I 2	I/vO 2/1	I/vO 2/1	vI/vO 2/1	G/INL 3/1	G 3	sG	Widespread	3	CNS+PNS+thymus	3
TCCCTATTAG	34326 Zdhhc2 zinc finger, DHHC domain containing 2	AI845904	ND	ND	ND	O 0.5	O 0.5	O 0.5	scO/O 1.5/0.5	ONL 2	ONL(IS)/A+G 3/2	ONL	Ctx+Cb+Hippo/widespread	2.25_0.6	RPE+liver+ventral CNS subset	3
TTGGAACCCT	34329 selenophosphate synthetase	AI846801	ND	ND	O 2	O 3	O 3	vO 3.5	vO 3	INL/ONL 4/1.5/1.5	ONL+INL 1.5	ONL+INL	Widespread	0.4_0.8	ND	ND
GGACACTGTA	255822 Calcium/calmodulin-dependent protein kinase II, delta	BE981488	ND	ND	I (posterior retina) 3	ND	I 3	I/svO 3/2	ND	A+G/H 4/2	A+G/H 4/2	sA+sG+H	Hippo/Ctx/Cb	0.6	Widespread	0.6
TGGGAAATGA	34385 KIAA1376/upregulated by 1,25-dihydroxyItamin D-3; thioredoxin interacting factor homolog	AI847396	ND	ND	I 2	I/O 2/1	O 1.5	vO 3	vO 3.5	ONL/INL 1.5/2.5	ONL/INL 1.5/2.5	ONL+INL	ORN (subset)/widespread	7_1.75	Lung, liver, CNS	3.5
TGATGGAATG	34404 Sema domain, immunoglobulin domain (Ig), transmembrane domain (TM) and short cytoplasmic domain, (semaphorin) 4G	AA238294	ND	ND	I 2	I 2	I 2	I/sscI 2/3	scI/I 3.5/1	A/INL 4/1	A/INL 4/1	A	Widespread	1.4	CNS+PNS+liver+intestine	2
GGGAGGGAAG	3444 bromodomain-containing 2	AI839729	ND	ND	P 2	P 2	P 3	vO/P 4/2	vO/P 4/2	INL+INL/P 4/2	ONL+INL 3	P	Widespread	4	Lymphatic tissues, muscle	4
AGGTGTACGT	34470 KIAA0937/novel homolog of deletex	AI851969	ND	sO 1.5	sO 1.5	sO 3.5	sO 1	vO 1	vO 1	ONL+INL 1.5	ONL+INL 1.5	M	Ctx	1.75	Widespread	1.75
CAAGCTTTGT	34490 2610318I15Rik RIKEN cDNA 2610318I15 gene	AI846097	ND	ND	O 1.5	O 2.5	O/scI 2.5/3.5	O/scI 1/2	scO/scI 1/2	ONL+INL 1	ONL+INL 1	ONL+INL	ORN/VZ, Widespread	1.75	Widespread	3.5
GCCTTGACCA	34537 ESTs, Highly similar to CEBA_MOUSE CCAAT/ENHANCER BINDING PROTEIN ALPHA [M.musculus]	AI843304	ND	ND	ND	O 3	O 3	O 3	O 3	ONL/INL 2/3	ONL/INL 2/3	INL>ONL	Ctx+Cb+Hippo	3	Widespread (prog subset)	2.25
TGCAACCACC	34546 DNA segment, Chr 17, ERATO Doi 441, expressed/HN1 (Hematological and Neurological expressed sequence 1)	BE943721	none	O 1.5	O 1.5	O 1.5	O/I 2.5/1	O/I 2.5/1	O/I 3/0.5	INL+INL 2	INL 1.5	ONL+INL	Widespread	3	Widespread	3
CTTTGTTGGG	34584 Slit2	BE981384	O 0.5	O 1	O 1	O 1.5	O 2	O 2.5	O 2.5	ONL+INL 2.5	ONL+INL 2.5	ONL+INL	Hippo+Cb/widespread	2.5_0.5	Widespread	0.875
TTGGGGAACC	3459 D site albumin promoter binding protein	AI842290	ND	none	none	none	none	none	none	sINL 2	sB+sA 3	INL	None	0	None	0
ACCTTATTAA	34598 cytoglobin	AI846736	ND	none	none	none	O/scI 1.5/3	vO 2.5	vO/scO 1.5/2	rods 3	rods 3	ONL(IS)	Widespread in dev, none in mature	1.05	None	0
CAATCATAGG	34641 autocrine motility factor receptor	AI843627	ND	ND	I 2/O 0.5		I 2/O 1	I 2/O 1.5	O/vO 1.5/2	ONL/INL 1/2.5	ONL(IS)/INL 1/2.5	INL>ONL	Widespread	2.5	Liver/CNS	2.5/1.875
TCCAGTTTTT	34670 kinesin-like 7	AI450873	ND	ND	ND	P 2	P 2	P 2	O/vONL 1.5/2.5	ND	INL/A 3	none	Cb, Hippo, Ctx	0.6	Widespread	3
TGGACACTTT	34701 Pum1 pumilio 1 (Drosophila)	AI846170	ND	sscO 3	sO 2	sO 1	O 0.5	O 0.5	O 0.5	INL/M 1	none	none	Hippo	0.2	CNS	0.35
TTTTTGAACA	3476 Catenin beta	AI848684	O 2.5	O 2.5	sO/I 1/3	sscO 1.5	svO 2.5	vO 1	O 1	M 0.5	none	None	Hippo+hair follicles	3	Tips of jaws/Widespread prog(E12) neuronal prog+teeth+hair follicles+intestine/widespread	3_0.6
ATGCTAGAGG	34779 ubiquitously expressed transcript	AW047205	ND	O 1.5	O 1.5	O 1.5	vO 1.5	O 1	ND	ONL+INL 2	ONL+INL 2	ONL+B	Hippo+Cb	2	Widespread	2
ATTGTACCAG	34797 cellular retinoic acid binding protein I	BE980033	none	O 1.5	O 1.5	O 1.5	O 2	O 2	scO/vO 0.5/2.5	ONL/INL 0.5/2.5	INL 1.5	M	Hippo+Ctx/widespread	2.5_0.875	Widespread	1.875
CCATAAAGAA	34811 ESTs	AI449629	none	none	none	none	none	none	none	none	none	none	none	0	none	0
TGTTCGTCCT	34855 KIAA0806 (contains 3 Ig domains)	BE686752	ND	ND	ND	ND	ND	O 2	O 2	ONL+INL 3	ONL+INL 3	ONL+B	Ctx+Hippo	3	Widespread	3
ATCCGCTCTG	34858 ESTs/PKC alpha	AI838164	ND	ND	none	ND	none	none	svO 2	INL/B 4	INL/B subset 5	sB	Ctx/diencephalon	5	Ctx VZ+ventral CNS/lung basal epithelium/DRG	5_2.5_1
TTTTTGAAAA	3488 Aurkb aurora kinase B	BF466136	none	none	O 0.5	ND	vO 1	vO 1.5	vO 1.5	M 1	ND	ONL	EGL+hippo	1.5	Widespread	0.525
GGCTTTCCAC	297044 ESTs/Abeta crystallin-related/small HSP-like	AI852989	ND	ND	ND	O 1	O 1	O (few in scO) 1.5/3	O (few in scO) 1.5/3	ONL+INL 1.5/3	ONL(outer)/ONL+INL 3/0.5	ONL	SVZ	3	Lung, smooth muscle	1.05
ACGACCATCA	34901 GH regulated TBC protein 1	AI848309	ND	ND	ND	ND	ND	ND	ND	ONL/INL 2/3	ND	P	Widespread	3	Widespread	3
AAGCTGCAGG	3499 Rax Retina and anterior neural fold homeobox	AF001906	O/sO 1/3.5	O/sO 2/3.5	O/sO 2/3.5	O/sO 2/2.5	O 2	O 1.5	vO 1.5	none	ONL/M 3/1	none	None	0	Hypothalamus(E12 only)	1.75
GACCATTGCA	35063 1810009O10Rik RIKEN cDNA 1810009O10 gene	BF660551	ND	ND	ND	P 2	P 2	O 2	O 2	ONL+INL 2	ND	ONL+INL	Widespread	2	Widespread	2
GTACCTGTCT	35087 ESTs, Highly similar to rA9 C-terminal binding protein	AW047707	ND	ND	P 1	O 1.5	O 2.5	O 2.5	O 3	ONL/INL 1/2	ONL+INL 1	P	Widespread	3	Widespread	3
TTTCCATCTC	35159 ESTs	AI853191	ND	ND	ND	ND	O 1	O 2	O 2	ONL+INL 2	ONL+INL 3/2	ONL	Cb	3	ND	ND
ACACAATCCA	35405 ESTs	BF020616	ND	ND	ND	O 0.5	O 0.5	O 1	O 1	ONL 1	ONL 1	ONL	None	0	ND	ND
GGCCGCGTTC	35439 SPARC	AW990833	ND	ND	ND	ND	vO 0.5	svO(tight band in inner retina) 1	vO/blood vessels 2/4	INL+INL/G? 2.5/4	ONL/INL+INL/G?1/ 2.5/4	ONL+M	Widespread	4	Widespread	4
TCGCAGTAAT	35584 Skp2 S-phase kinase-associated protein 2 (p45)	BF466389	none	none	vO 1	vO 1.5	O 1.5	O 1.5	ND	ONL+INL 1.5	ONL+INL 1	none	None	0	Widespread	1.125
GCTGCCTGGT	35691 FGFR5	AI843113	none	none	none	O 0.5	O 0.5	vO 1.5	O 0.5	none	none	none	ND	ND	ND	ND
TTTCTACGTA	35790 ESTs, Highly similar to CGI-140 protein	AI851626	ND	ND	O 0.5		O 0.5	vO 1	vO 1	ONL/INL 1/2	ND	ND	Cb+Ctx+Hippo	2	Widespread	2
GCAATGCAAA	35817 ESTs/KIAA1001 (contains multiple WD repeats)	BE689314	ND	O 1	O 1	O 2.5	vO/scO 2.5/1	vO/scO 2.5/1	vO 2	INL/M 4	INL/M 2	M	Widespread	1.4	Widespread	0.8
TCCCCCTCAA	35829 Mus musculus mRNA for erythroid differentiation regulator, partial	BE630719	O/sO 2/3	O/sO 2/3	O/sO 2/3	sO (patches) 3	sO (patches) 3	vO 0.5	svO 0.5	none	none	none	Widespread	1.5	Widespread	1.5
CAATCATTTG	3608 Pax6 Paired box gene 6	BF467581	ND	P 3	P 3	O/scI 1/2	scI 0.5/3.5	scI 3.5	scI 3.5	A 3.5	A/G 3.5/0.5	A+G	Widespread	2.5	Widespread	2.5
GTCCACACTC	36242 membrane protein, palmitoylated 2 (MAGUK p55 subfamily member 2)	AW120547	ND	ND	ND	P 2	P 2	O 2	O 2	ONL/INL 2/3	ONL/INL 3/2	INL>ONL	Widespread	1.5	Widespread	1.5
ATGGCCGTAG	36292 Usp12 ubiquitin specific protease 12	BE200409	ND	ND	O/scI 1/1	ND	O 2	O 2	O 2.5	ONL(IS)+INL 2.5	ONL(IS) 2.5	ONL(IS)+B	Widespread	1.25	CNS	1.25
GCGAGACCAC	36416 frizzled homolog 2/10 (Drosophila)	AF363723	RPE+sO 2.5	RPE+sO 3.5	sO 2.5	sO 2	svO1.5	vO 1.5	vO(MG) 2	INL(A?)/ONL(IS) 2/0.5	INL(A?)/ONL(IS) 2/0.5	sA	Hippo/Ctx/Cb	4	Widespread	4
CACTTGCAGT	36417 ESTs	AI465201	ND	ND	ND	P 2	vO/I 2/2.5	O/scI 2/2.5	O/scI 2/2.5	ND	ND	ONL+INL	Hippo	1.875	Widespread	2.5
GGATTTTGAT	3644 Fatty acid binding protein 7, brain	AI894027	ND	sscO 0.5	sscO 0.5	sscO 0.5	sO 2	svO 3	svO 3	none	none	none	Widespread	0.5	CNS(subset)	0.5
CAGATAGAGC	36606 5630401H01Rik RIKEN cDNA 5630401H01 gene	AI854371	ND	ND	ND	P 2	P 2	P/scI 2/2.5	P/scI 2/2.5	ONL/INL+A 2/2.5	ONL/INL 2.5/3	ONL+INL	Cb, Hippo	0.6	CNS+liver	2.25
GTGTGCCAGG	3667 Vitronectin	AI854511	ND	ND	ND	P 2	P 2	ND	ND	ND	ONL(IS)+BV 4	ONL+INL	Widespread	4	CNS, muscle	4
TGTGGATGTC	36710 Mitochondrial solute carrier protein	AI463445	ND	ND	ND	ND	ND	O 2	O 2.5	ONL(IS)/INL 2.5/1.5	ONL(IS)/INL 2.5/1.5	ONL(IS)	Widespread	0.5	ND	ND
TTCTCCCCAC	36715 Pmf1 polyamine-modulated factor 1	AW060657	ND	ND	sO 2	O 2	vO 2	vO 1.5	ND	M(INL) 2	INL/ONL 2/0.5	ONL+INL	Hippo/SVZ	2_0.7	CNS+muscle+thymus	1.5
GCTTTTTACC	36756 2700067E09Rik RIKEN cDNA 2700067E09 gene	AW124838	ND	ND	ND	none	none	O 0.5	O 1	ONL(IS)/INL 3/1	ONL(IS)/A 3/0.5	ONL(IS)	Widespread	0.3	ND	ND
CAGAGAGAGA	36879 Cltb clathrin, light polypeptide (Lcb)	AI835599	ND	O 2	O 0.5	O 0.5	O 2	O 2	O 2	ONL+INL 0.5	ONL+INL 0.5	ONL+INL	Cb, Hippo	2	CNS, liver	2
TAGTTCCTAT	36894 Tcf12 transcription factor 12	AI850155	ND	ND	ND	ND	O 1	O/scI 1/1.5	scO+vI/vO 2/2.5	ONL/INL 2/3	ONL+INL 2	ONL+M	Hippo, glia	2.25	ND	ND
GGCCCCAAAC	3758 Bcar1 breast cancer anti-estrogen resistance 1	BF451396	ND	ND	ND	ND	O 1	O/vO 1/1.5	ND	ND	ONL/INL 1/2.5	ONL+INL	EGL+PC/hippo+Ctx	5_1.25	ND	ND
TAATAAGCAC	3759 Mnt max binding protein	AI844466	ND	ND	I 1.5	O 0.5	O 3	O/vO 1/3	ND	ND	ONL/INL 1/3	None	Ctx	1.5	Muscle, liver	2.25
CAAACAGTGA	37607 BC003498 cDNA sequence BC00398	AI846073	ND	ND	ND	ND	ND	O 1.5	O 1.5	ONL+INL 2	ONL+INL 2	ONL	Cb	0.4	ND	ND
CACGACCTCA	3771 Protein tyrosine phosphatase, receptor type, R	H52494	ND	ND	ND	O 2.5	O 2	O 2	ND	ONL+INL 1.5	ONL 1	ONL	Cb	0.875	Widespread	0.5
TCCTCCGGCT	37819 D5Bwg0860e DNA segment, Chr 5, Brigham & Women's Genetics 0860 expressed	AI851374	none	none	I 3	I 1.5	O/I 0.5/1	O/I 1/1.5	O/scI 1/1.5	INL+ONL/A 1/1.5	ONL+INL 2.5	ONL+INL	PNS/muscle+hair	2_1	Widespread	3
TCAACATCTA	3785 Protein phosphatase 2, regulatory subunit B (B56), gamma isoform	AI893929	ND	ND	I 2	I/O 2/0.5	O 1	O 1.5	vO 1.5	INL 1.5	INL 1.5	A	Widespread	2	Widespread	2
TGCTGGACGT	38016 Sterol regulatory element binding factor 2	AI846395	ND	ND	I 3	I/sO 2/2	P/scI 1.5/2.5	P/scI 1.5/2.5	scI 2	A/INL 1.5	A 2	A	Widespread	0.5_1.25	Nervous system	1.875
GGCTCCCTGC	38036 ESTs, Highly similar to neurexin II [M.musculus]	AI849168	blood vessels 5	blood vessels 5	O/blood vessels1/ 5	O/blood vessels1/ 5	O/blood vessels1/ 5	O/blood vessels1/ 5	blood vessels 5	blood vessels 2	P/blood vessels 2/5	INL>ONL	Blood vessels	5	Blood vessels	5
AGCAGTTTCT	38058 similar to NIM family protein kinase	AI840103	ND	ND	ND	P 2	panretina/scI 2/2.5	O/scI 2/2.5	O 2	ONL/INL 2/2.5	ONL(IS)/INL 3.5/3	ONL(IS)	Hippo	3.5	CNS	0.7
TCCCCGTCAT	38184 Dr1 down-regulator of transcription 1	AW122207	none	O 1	O 1	O 2	O 1	O 1	O 1	ONL 1	ONL+INL 1	ONL+INL	None	0	CNS	2
TCTTCTGTGG	38233 protein tyrosine kinase 9	BE851773	ND	ND	ND	P 3	P 3	P 3	P 3	P 3	P 3	ONL	Ctx+Hippo+OB+Cb	1.5	None	0
AAATGGCTAT	38268 hepatoma-derived growth factor, related protein 2	BC003741	ND	ND	ND	O 2.5	O 2.5	O/vO 2/3	O/vO 1.5/3.5	INL+ONL/INL+INL 1/3.5	M 1.5	M	EGL+SVZ	3.5	DRG+forebrain+intestine	3.5
ACGCGGGTCG	38347 BTB/POZ domain containing protein	AI836077	ND	O(posterior only) 3	O/sO 1/3	sscO 2.5	sscO 2.5	svO 2.5	vO 3	INL(INL)/ONL+INL 3/0.5	INL(peripheral)/ONL+INL 2/0.5	none	Midline hypothalamic nucleus+EGL(outermost layer only)	3	Liver+intestine+OE+hindbrain(subset)	1.5
TTGCTGGTTT	38582 ESTs	AA860047	ND	ND	O 1	O 1	O 1	O 2.5	O 2.5	ONL+INL 2.5	ONL+INL 2	ONL+INL	Ctx+Cb+Hippo	2.5	ND	ND
CATTTTCTGG	3862 insulin-like growth factor 2	AI841331	ND	ND	ND	astrocytes(central retina only) 4	astrocytes(larger region) 4	astrocytes/CM 4/1.5	astrocytes 4	astrocytes(higher at margin) 4	astrocytes(higher at margin) 4	none	CP+VZ+meninges	4	Widespread (not CNS)	4
CCAGCCTGTG	3869 paired related homeobox 1	AI838291	ND	O 1	O 1	O 1	O 1	O 1	O 1	ONL+INL 1	none	none	ORN/widespread	1_0.35	Widespread	1
GGTGTTGCTT	274702 ESTs	BE689206	ND	ND	ND	P 3	P 3	P 3	P 3	P 3	P 3	ND	Scattered neuronal subset/subset PNS	1.5	CNS (CP)	1.5
CTTTGTTAGT	3879 hypoxia inducible factor 1, alpha subunit	BE955791	ND	ND	ND	O/scI 0.5/1	O/scI 0.5/1	O/scI 1/2	ND	ONL+INL(A) 2	ONL(IS)+INL 2	ONL(IS)+B	Limb (muscle?)+inner ear+CNS subsets	2	Hippo	2
AGCCAGCCCC	3881 Tcf15 Transcription factor 15	AW744685	ND	ND	ND	ND	ND	ND	ND	ONL+INL 1	ND	ONL	Widespread	0.2	ND	ND
GTGTGGCCAG	38869 Mus musculus protein inhibitor of activated STAT protein PIAS1 mRNA, complete cds	AA881370	ND	ND	ND	ND	ND	O 1.5	O 1.5	ONL+INL 2	ONL+INL 2	INL>ONL	None	0	Widespread	1
TATTTTGAAG	38877 ESTs	AW489288	ND	ND	ND	O 1.5	O 1.5	O 2	O 2	ONL+INL 2	ONL+INL 2	ONL+INL	Meninges/Ctx+Cb+Hippo	1.5_0.7	Widespread	1
TTTGTCACCA	38912 2410129H14Rik RIKEN cDNA 2410129H14 gene	AI853381	ND	ND	ND	P 2	P 2	P 2	O/scI 2/2.5	ONL+INL/A 1/2.5	A subsets 1.5	P	Widespread	2.5	Widespread	2.5
CACTAGTTTG	38993 ESTs/calsyntenin 1	AI837092	ND	ND	ND	O 2	O 2	O 2	O 2	ONL+INL 2	ONL+INL 2	ONL+INL	Widespread	0.7	CNS, intestine	0.4
ACTTGTTTTC	3904 fibroblast growth factor 15	AA051675	O 2	O 4	O/sO 1.5/4	sO 3	svO 1	few marginal vO 1	none	none	none	none	None	0	(E14) Basal forebrain/(E16) none	2
TCCTTGCAAA	39200 phosphodiesterase 6G, cGMP-specific, rod, gamma	AI847181	none	none	none	none	none	none	sscO 0.5	ONL(IS) 1	ONL(IS) 3	ONL(IS)	None	0	None	0
TGGCTTACAG	39288 Scavenger receptor class B, member 2	AI839993	none	subset scO/I 4/0.5	I/sO 3/2	I/subset scO 1/2	I+sscO 1	I+sscO 1	vO 0.5	ND	ND	cones+cone bipolars+G subset	EGL+CA3	0.4	Liver+RPE(gone by P2)	8
ACTGGTGCGC	137286 NSCL-2	AI849548	ND	sO 1.5	sO 1	sO 1.5	O 1.5	O/scI0.5/2	scI 4	INL/A 4	A 2	A	ORN	3	Widespread	0.6
GGCCAGAGCT	39487 sal-like 2 (Drosophila)	AI852027	O 0.5	O 2	O 1.5	O 0.5	vO 0.5	vO 0.5	ND	ONL+INL/M 0.5/1.5	ONL+INL/M 0.5/1.5	ONL+INL(weak)	Hippo	0.4	Cochlea/CNS+kidney cortex	4_1
TATAATACCA	3951 thymus cell antigen 1, theta	AI843835	none	none	I(central retina) 0.5	I 2	vI 2	vI(higher in central retina) 2.5	ND	G(higher in central retina) 3	G 4	G	Forebrain subsets	4	Thymus/DRG(subset)+ventral SC+kidney medulla	4_0.8
GTTTCATTTT	39513 ESTs/KCNMA1 calcium-activated potassium channel	AI835710	ND	ND	ND	ND	ND	O 1.5	O 1.5	ONL+INL 2	ONL+INL 1	ONL+B	Widespread	0.4	ND	ND
TATAAACACT	39565 similar to rab6 GTPase activating protein]	AI841632	ND	none	none	none	none	vO 1.5	vO 4	INL 3	ND	none	Widespread	0.4_2	CNS	1.4
GACTTCCAGG	3960 interferon regulatory factor 3	AI842684	ND	ND	ND	ND	ND	ND	ND	ND	ND	ONL+INL	Widespread	0	Widespread	0
GAAAATGAGA	3981 COP9 (constitutive photomorphogenic), subunit 6 (Arabidopsis)	AI852658	ND	sO 1	sO 1	sO 1	sO 1	sO 1	vO 1	INL 2	INL 2	M	EGL, OE	2	CNS, liver	2
CTTCTTTCTG	3982 growth arrest specific 6	BF458140	none	none	none	none	none	none	none	none	none	none	None	0	None	0
TGGACATTTG	39864 ESTs	AI848122	ND	ND	O/I 1.5/3.5	O/I 1.5/2	O/scI 2/2.5	O/scI 1.5/2.5	O/sscI 1/2	ND	ONL+INL/A subset 0.5/2	sA	Widespread	1.5	CNS+PNS	1.5
GCAACCAAAA	3990 suppressor of K+ transport defect 3	AI840786	O 0.5	O 1	O 1	ND	O 1.5	vO 1.5	O 1	INL 2	ND	ONL+M	Widespread	2	CNS+liver	2
AGACGGATGT	39987 dual specificity phosphatase 8	AA500835	ND	blood vessels/O 4/1	blood vessels/O 3/1	blood vessels/O 2/1	svO 2	svO 2	svO 2	M 1	M 0.5	M	Blood vessels/hippo	3_1.5	ND	ND
TCTCTCAGCC	3999 macrophage expressed gene	AA818891	ND	ND	ND	ND	ND	ND	ND	ND	ND	ONL	ND	ND	ND	ND
ACTGTGTCTT	40035 p21 (CDKN1A)-activated kinase 3	AI844318	ND	ND	I 3	O+prec/I 0.5/3	O/I 1.5/3	vO 3	vO 3	INL/M 3	INL/M 2	M	Widespread	1.05	Liver+intestine+fatwidespread	3_1.05
GAAAATGCAT	40059 ESTs	BE986603	ND	ND	O 0.5	ND	O 1	O 1	ND	ONL+INL 1.5	ONL/INL 1/2	INL+A subset	None	0	Widespread	0.4
TAGCCTAGGC	4022 1110033C18Rik RIKEN cDNA 1110033C18 gene	BE944037	P 0.5	O/I 1/1.5	O/I 1/1.5	I/O 2/1	I/O 2/1	O 1.5	ND	A/ONL+INL 2/1	A/ONL+INL 1.5/1	INL>ONL	Ctx+Cb+Hippo	2	CNS+PNS+muscle	2
GGAACAACCC	40241 CRF binding protein	AI854101	ND	ND	CM 5	CM 5	CM 5	CM 5	CM/vI s4/0.5	CM/G subset 4/1	CM/G subset 3/1.5	CM+sG	Scattered diencephalic/pontine nuclei	1	Ventral CNS prog	0.5
TGGAAATCAA	40282 Gphn gephyrin	BF460559	none	O 1	I/sO 1.5/1	O/I 1.5/2	O/I 1/2	O/I 1/2	O/I 0.5/2	INL+ONL/A+G 0.5/2	ND	A+G	Widespread	2	CNS/widespread	2_1
TGGTGAGAGG	40297 ESTs/Kv2.1 potassium channel	AI852064	ND	none	ND	O 1.5	I 2	I 2	outer scO/I 4/1.5	outer ONL/A+G 4/0.5	ONL(IS) 5	ONL(IS)	None	0	None	0
AAGGCCACAG	4032 REGULATED ENDOCRINE SPECIFIC PROTEIN 18	AI851012	ND	ND								none	ND	ND	ND	ND
CCCTCTCTCA	40322 Slit1	AI852961	none	small sO (central retina -- HC?) 4	larger sO 3.5	sO/O 4/1	svO?/scI 4/1	svO (BC subset)?/scI 4/0.5	svO(BC subset?)/scI 4/0.5	H(B subset?)/A 4/0.5	ND	H	Hippo	4	CNS+liver	4
AGAGACAAGG	4063 N-myc downstream regulated 1	AI852317	ND	ND	ND	ND	O/sin scO 1/3	ND	scO/svO/vO 4/5/3	ONL/H/INL 4/5/3	ONL/H/INL 3.5/5/2	ONL+INL+H	Ctx, Hippo, Cb	1.75	Forebrain	5
TCCCTACTAA	40648 BC026744 cDNA sequence BC026744	AI853065	O 2	O 2	sO 1	sO 1	sO 1	O 1	O 1	ONL+INL 1	ONL+INL 1	INL>ONL	ORN/widespread	2_0.4	ORN/widespread	2_0.4
CCTGATCTTT	4071 Lamr1 laminin receptor 1 (ribosomal protein SA)	W58024	ND	ND	ND	ND	O 4	O/vO 3/4	O/vO 2/5	ONL(IS)+INL 2	ONL(IS)+INL 2.5	ONL(IS)+INL	EGL+hippo/widespread	5_1	ND	ND
GTGAGTGTTT	40715 ESTs	BE995838	I 0.5	I/sO 2.5/0.5	I/sO 1.5/1	I 0.5	vO 0.5	none	ND	M 0.5	ONL+B 0.5	ONL+B(weak)	Hippo+SVZ	0.3	Cortex+diencephalon+OE	1.125
GGAGCTCCGG	4079 1110038H03Rik RIKEN cDNA 1110038H03 gene	AI848723	ND	ND	sO+scI 1.5	O 3	O 4	O 4	vO/scO 3.5/1.5	INL+INL/ONL 1/2	M 3	M	Widespread	0.8	Widespread	3
GACTGTCTAC	263210 ESTs	AI847159	ND	none	none	none	O 0.5	O 0.5	O 0.5	ONL 1	ONL 1.5	ONL	None	0	None	0
none	4092 wnt7b	BE863405	ND	ND	anterior portion of lens 1	anterior portion of lens 1	anterior portion of lens 1	anterior portion of lens 1	anterior portion of lens 1	anterior portion of lens 0.5	anterior portion of lens 0.5	None	Ctx (layers 2+6)+hippo	1	Neuronal prog+facial skin (E12)	1
TCACAATGAG	4095 inactive X specific transcripts	BE984736	ND	sscI 3	sO 3	sO+sI 1	sO+sI 2	svO+sI 2	svO+sI 2	INL/ONL 3/1	INL 3	ND	EGL, Hippo	1.05	Muscle+CNS/widespread	3_0.6
GTCACTATTT	41033 syntaxin 16 (Golgi t-SNARE)	AI841269	ND	ND	ND	I 3	O 1	O/vO 1/2.5	O/vO 1/2.5	ONL+INL 1	ONL+INL 1	ONL+INL	Meninges	6	Mature neurons	3
TAAGATGGCA	41063 Tripartite motif protein 24	AI847505	ND	ND	P/scI 1/1.5	P 1.5	P 1.5	P/scI 1.5/2.5	P/scI 1/2	INL/ONL 2.5/1.5	INL/ONL 2.5/1.5	ONL+INL	Widespread	2.5	Widespread	2.5
CGGATTCGCA	274868 ESTs	AI839397	ND	none	none	I/O 2/1.5	I/O 2/1.5	I/O 2/1.5	I/O 2.5/1.5	A+G/INL+ONL 2.5/1.5	ND	P	Widespread	2.5	Widespread	2.5
TATGTGTGCG	41271 Stard7 START domain containing 7	AI852671	ND	ND	ND	P 1	O/scI s0.5/1	O+scI s1	O+scI s1	ONL+INL+A subset 1.5	ONL/A subset 2/0.5	P	Widespread	1	CP/CNS/liver	2_1.5_0.4
TCTTGGCTTC	41284 ESTs/Ig domains	AI849496	ND	none	sscO 1	sscO 1	sscO 1	sscO 3	svO 3	B/sPr 3/1	B/sPr 2/1	sB	Widespread (subsets)	1.875	CNS subsets	1.25
TCTTGGCTTC	41284 ESTs/Ig domains	AI849496	ND	none	sscO 1	sscO 1	sscO 1	sscO 3	svO 3	B/sPr 3/1	B/sPr 2/1	sB	ND	ND	ND	ND
CAGCATACAG	41287 Eml1 echinoderm microtubule associated protein like 1	AI044845	ND	ND	ND	ND	O 3	O 3	O 3	P 3	P 3	P	Cb+Ctx+Hippo+hindbrain subset	3	CNS+PNS+liver+lung	3
CGTACAGTAT	268163 AW121567 expressed sequence AW121567	AI835545	ND	ND	ND	O 0.5	O 1	O 1.5	O 2	ONL+INL 2	ONL+INL 2	ONL	Cb+Hippo	2	Widespread	0.4
GGGCACAACT	4137 chromogranin A	AI839579	ND	O 1	O 1	O 2	O 2	O 2	O 2	ONL+INL 1	INL 1	none	ORN/widespread	2_0.7	Widespread	0.7
TAGGTAAAAC	41370 ESTs	AI846872	ND	ND	ND	P 1.5	P 1.5	P 1.5	panretina/vO 1/2.5	P/INL 1/2	P/INL 1/2	ONL+INL	Widespread	2	ND	ND
ACAACTTCCT	285928 GM2 ganglioside activator protein	BF464321	none	none	P 1	O/I 1/1.5	O/I 1/1.5	vO 0.5	ND	INL+ONL/A 0.5/1	INL 0.5	ONL+INL	Widespread	1.13	Widespread	0.75
ATGCAGTTCA	151135 4832404P21Rik RIKEN cDNA 4832404P21 gene	AI853865	ND	ND	ND	P 1.5	P 1.5	O 2.5	O 2.5	ONL+INL 3	ONL/INL 1/2	ONL+INL	Ctx, Hippo	0.875	CNS	0.5
GGCCAATGTA	41467 Pla2g4b phospholipase A2, group IVB (cytosolic)	AI839198	ND	ND	P/scI 1/1.5	P/scI 1/1.5	P 1.5	P 1.5	vO/scO 3/1	INL/ONL 3/1	INL/ONL 2/2	INL>ONL	ORN/widespread	3_0.6	Widespread	2.25
TGACTGTGAG	41489 9030603L14Rik RIKEN cDNA 9030603L14 gene	BE947384	ND	ND	ND	ND	ND	ND	ND	ONL+INL 1.5	ONL+INL 1.5	ONL+B?	Widespread	0.3	ND	ND
TGGTCTCTTA	41522 Zfh4	BF147593	ND	none	sO+scI 1.5	sO+scI 1.5	sscI 3	svO+sscI 3	svO 3	B 4	sB 4	ONL+sB	Cb	1.4	CNS, liver	2
ACAATAAACA	41554 ESTs, Weakly similar to OZF_MOUSE ZINC FINGER PROTEIN OZF [M.musculus]	AI847036	ND	ND	ND	ND	ND	O 2	O 2	ND	ND	INL	Widespread	2	Widespread	2
TAAAAAAAAA	41560 serine protease inhibitor 17	AI837402	P 0.5	P 1	P 1	O 2	O 1.5	O/scI 2/2.5	O 2	ONL+INL 2.5	ONL+INL 2.5	ONL+INL	Widespread	2.5	Widespread	1.25
CTGCAAAACC	41576 Kif5c	BE991877	P 0.5	P 0.5	P 0.5	O 1	O 1.5	O 1.5	O 2	ONL+INL 2.5	ONL/INL(M) 1/3	ND	Ctx+Hippo	3	Widespread	1.5
GAATTGATGA	41583 ESTs, Moderately similar to PTD015 [H.sapiens]	AI838594	ND	ND	ND	O 2.5	O 3	O 3	O 3	ONL/INL 2/3	ONL(IS)+INL 2.5	ONL+INL	Widespread	1.5	Widespread	0.6
none	416 TRAF-interacting protein	BC006929	ND	ND	ND	ND	ND	ND	O/sscI 2/3	ONL+INL/subset(esp.A) 2/3	A subset/ONL+INL 4/1	sA	EGL+Hippo(subset)+Ctx(subset)	2	CNS+liver+lung	2
GTCGTCCTCT	41613 VGLUT-1	AI851913	ND	ND	ND	ND	ND	ND	ND	ONL+INL 3	ONL/INL(B) 3/2	ONL(IS)+B	Ctx+Cb+hippo	6	ND	ND
ACTGCCTGCT	41630 C1q and tumor necrosis factor related protein 4	AI848858	ND	ND	P 1.5	P 1.5	ND	P 2.5	P 1.5	ONL/INL+GL 1/1.5	ONL+INL 1.5	ONL+INL	Cb, Hippo	1.875	ND	ND
TGAGTTCGCT	41638 6330527O06Rik RIKEN cDNA 6330527O06 gene	AI836669	ND	none	none	none	none	scI 2	scI 4	A 4	A 4	sA	Widespread	4	none	0
TGGAGGCTCC	41702 Sox11	AI835269	ND	ND	none	none	none	none	none	ND	ND	ONL+INL	None	0	CNS	0
TTGTGGTGGA	41708 Leucine-rich repeat LGI family, member 3	AI840690	ND	ND	ND	O 1.5	O 3	O 3	O 3	ONL+INL 3	ONL(IS)/A 3/3.5	P	Widespread subset	3.5	Lung/ventral SC+DRG subset	3.5_1.775
TCTTTTGTGT	41744 ESTs	AI849443	ND	ND	ND	ND	O 1.5	O 1.5	scO/vO 2/1.5	ONL(IS)/INL 2.5/1.5	ONL(IS)/INL 2.5/1	ONL	Widespread	0.5	ND	ND
TTTGCCATAC	40321 progesterone membrane binding protein	AI847934	ND	sscO1.5	sscO 3.5	sscO 2	none	none	none	none	none	sG	Widespread	3.5	Widespread	3.5
GGATGGGGAG	204705 Psk1-pending type I transmembrane receptor (seizure-related protein)	AI835902	none	none	none	sscO 1	sscO 2	sscO 2	svO 3	sB 1	sB 1	none	Widespread (not Str)	3	CNS+PNS	3
TTTCTGGAGA	41776 otoconin 90/phospholipase A2-like	AI894211	ND	ND	ND	O 2	O 3	O 1.5	O 1.5	ONL+INL 1.5	ONL+INL 1.5	ONL+INL	Cochlea/EGL	6_1.5	Cochlea	6
GGGTTCCCCT	41860 Procollagen, type XI, alpha	AI838662	ND	none	none	none	none	scI 1.5	scI 2	A 2	A 2	ONL(IS)+A	Meninges, widespread	2_0.4	Basement membrane	2
AAGATTATTT	276022 ESTs, Moderately similar to AF071076_1 Nup98-Nup96 precursor/elongin/MUF1?	AI849286	O 2.5	ND	O/sO 1.5/3.5	O 2	vO 2	O 2	O/vO 2/2.5	ONL+INL 2	ONL+INL 2.5	ND	Widespread	1.75	Widespread	1.75
TTCGCCCTCC	41871 ESTs	AI843221	none	none	sO 1	sO 3	sO 2	O 1	O 2	ONL+B 1	ONL+INL 1	none	ORN	3	Adrenal/widespread	2_0.7
CTATTTAATG	41877 ESTs, Weakly similar to mCAC [M.musculus]	AI853021	ND	ND	ND	O 0.5	scO 0.5	scO 1	scO 1.5	ONL 2	ONL 3	ONL(IS)	Subset of brainstem neurons	1.5	Liver, sensory neurons	1.5
AATCAAAAAG	41891 ESTs, Weakly similar to T08D2.6 [C.elegans]	BF456660	ND	ND	vO 0.5	O 1	O 1	O 1	ND	INL+ONL 1	ONL+INL 1	ONL+INL
TGACCAGCTG	41911 cytochrome P450, 46 (cholesterol 24-hydroxylase)	AW050369	ND	ND	ND	ND	O 1.5	O 1.5	O 1	ONL+INL 1	ONL/INL 1.5/1	ONL+INL	Widespread	1.5	None	0
TGAGATGGCA	41925 ESTs, Moderately similar to c380A1.2.1 [H.sapiens]	AI848066	ND	ND	P 2.5	ND	O 1.5	O 3	O 3.5	ONL+INL 2.5	ONL/INL 0.5/1	ONL+INL	None	0	Widespread	1.225
CCAAGAAAAG	41936 cell diIsion cycle 2-like 5	AI853555	ND	ND	ND	P 1.5	O 2.5	O 4	O 4	ONL+INL 2.5	ONL/INL 1.5/1	ONL+A	Widespread	4	Widespread	3
GCCCTGCTGG	42126 MAP kinase-interacting serine/threonine kinase 2	AA271968	ND	I 2	I 2	I 2	I 2	I/vO 2/2.5	I/vO 2/3.5	A+G/INL+INL 2/3.5	A+G/INL+INL 2/3.5	A	Widespread subset	3.5	Salivary gland+fat/widespread	7_1.775
TGATAAAAGT	42183 CCR4-NOT transcription complex, subunit 4	AW124398	O 2	O 2	O 1	O 1	O 2	O 2	O 2	ONL+INL 2	ONL+INL 2	ONL+INL	Widespread	2	Widespread	2
GAGGACCTGG	258771 Ptprs protein tyrosine phosphatase, receptor type, S	AI118860	ND	P 1	P 1	P 1	O 1	O 1	vO 2	INL/M 2	M 1.5	M	Cb+Hippo+Ctx	1.5	Adrenal/DRG	4_2
TAAGTGTGAC	4235 kit ligand	BC011322	ND	I subset 3	I subset 3	I subset 3	svI 3	svI 3	svI 3	G subset 3	G subset 3	sG	PC+Ctx subsets+hindbrain subsets	3	Diencephalon+subplate+OB/other CNS+PNS subsets	3_1.05
CGTCACTGCC	42855 Prostate tumor over expressed gene 1	AI838337	ND	ND	ND	O/vO 3/4	O/vO 3/4	O/vO 3/4	O/vO 3/4	ONL/INL 2/3	ONL/INL 2/3	INL>ONL	Widespread	3	Muscle+lung+fat+CNS	3
AAGCAGACTA	42927 LIM motif-containing protein kinase 2	AI851330	ND	ND	I 2	I 2	I 2	I 2	I/O 2/1	P 1	P 1	P	Widespread	2	Widespread	2
GGTGAGCCTG	42948 peroxiredoxin 2	BE310272	ND	ND	ND	P 2	P 2	ND	P 2	ND	ONL/INL 2/2.5	ND	Hippo(CA3)+blood vessels	2.5	Blood vessels	2.5
CTTATTTTAT	43568 frizzled 3	U43205	none	O/sO 1.5/2.5	O 1.5	O 2	O 2.5	O 2.5	O/vO 1/2	ONL/INL 1.5/2	ONL/INL 1.5/2	ONL+INL	None	0	ND	ND
ACTTTCTTTC	43636 zinc finger protein 289 (Zfp289)	AI845855	ND	ND	O 3	O 4	O 4	O+vO 3/4	scO/vO 1.5/4	ONL/INL 2.5/4	ONL+INL 2	P	Widespread	2	Muscle, liver, lung	4
GCTCCCTCTG	43640 ESTs	AI835484	ND	ND	ND	O/scI 0.5/2.5	O/scI 0.5/2.5	O/scI 1/2.5	scO/scI+vO 1.5/2	ONL/INL 1.5/2.5	ONL/INL 1.5/2.5	ONL+INL	Widespread	4	Widespread	2
GATGTGTACG	4366 early B-cell transcription factor	AW519622	ND	ND	ND	I/O 2.5/2	I/O 2.5/1	scO 2	O 2	ONL(IS)+INL 2	ONL(IS)+INL(A) 2	ONL+A	Cb-PC	5	ND	ND
TGATCATACT	43711 TATA box binding protein	AI848796	ND	P 2	P 2	P 2	P 2	P 2	P 2	ONL+INL 2	INL 2	M	Cb, Hippo	1	Widespread	2
CCTGGTGCAG	43731 Component of oligomeric golgi complex 6	BF160911	ND	ND	ND	ND	ND	ND	ND	ND	ONL 1.5	ONL	None	0	ND	ND
GTGTCCGGTT	43737 Casein kinase 1, alpha 1	AI847674	ND	ND	ND	ND	ND	ND	ND	ND	ONL+INL 2	ONL	Widespread	0.7	ND	ND
AAGGCAAAGA	43749 ribosomal protein L14	AI839125	subset vO 3.5	subset vO 2	vO 1	vO 0.5	vO 0.5	vO 0.5	ND	none	none	none	None	0	prog subset(widespread)(E14)/RPE+liver prog	1.5_3
ATGCTGGAGG	4381 special AT-rich sequence binding protein 1	AW491135	ND	none	none	none	O 1	none	none	ONL+INL 1	ONL+INL 2	ONL+INL	Widespread	2	Widespread	2
CGGGCATCGG	4383 Bin1 Myc box dependent interacting protein 1	AI848746	ND	ND	ND	sO/O 2/1	ND	O/I 1/3.5		ONL/A 2.5/1	ONL/A 2/0.5	ONL+A	Widespread	1.75	CNS+PNS+muscle	7
TTTGCTGTGT	43871 Trim35 tripartite motif-containing 35	AI846067	ND	ND	ND	sO 2	O 2	O 2	O(scI) 2/3	ONL+INL/A 2/3	ONL+INL/A 2/3	A	Widespread	1.5	Lung+muscle+CNS	3
TGGGTTTTTT	4394 kit oncogene	AI020663	ND	ND	ND	O 2	vO 2	vO 2.5	vO 3	ND	INL(A)/subset A 3/3.5	sA	Widespread subsets	3.5	Widespread subset+CP+DRG	3.5
CAAAGACTGC	4405 Chx10 C. elegans ceh-10 homeo domain containing homolog	BF461223	sO 3	sO 1.5	sO 1.5	sO 3	svO 1.5	svO 1.5	svO 3	B 4	B 4	B	None	0	Subset of spinal interneurons	4
CGTTTACTGG	44095 2900074C18Rik RIKEN cDNA 2900074C18 gene	BF454802	ND	O 2	O 2	O 2	O 2	O 2	O 2	ONL+INL 2	ONL+INL 2	ONL+INL	ORN+EGL	2	Widespread	2
AATAAAGCCA	34855 4632419I10Rik: RIKEN cDNA 4632419I10 gene	AI847127	ND	ND	ND	ND	O 0.5	O 0.5	O 1	ONL+INL 2.5	ONL+INL 2.5	ONL+INL	Cb, Hippo, Ctx	0.875	ND	ND
GAGTCTGAAT	44124 PR domain containing 8	AI594999	ND	ND	ND	P 0.5	O 2.5	O 2.5	O/vO 1.5/2.5	ND	ONL+INL 2	ONL+INL	Cb, Hippo	0.875	ND	ND
GTATTTAAAT	160124 Rpel1 RPEL repeat containing 1	AI849507	sO 3	sO 3	O 1	O 1	O 1	O 1	O 1	ONL 1	ONL+INL 1	ONL+INL	Widespread	3	Widespread	3
AATGAGTTGC	4421 tryptophan hydroxylase	AI842939	ND	ND	none	ND	none	none	none	none	ND	none	none	0	Pineal	0
GGGGGCCAGA	44232 heptacellular carcinoma novel gene-3 protein (PDZ-binding?)/C-terminal v.similar to Xenopus Frodo	AI836102	ND	ND	ND	O 2	O 3	O 3	ND	ONL/INL 2/1	ONL 2	ONL	Cb	0.4	Widespread	0.2
none	4426 Cd63 antigen/tetraspannin	AI838302	ND	ND	ND	CM 2	CM 2.5	CM 2.5	ND	ND	ND	none	EGL+SVZ	0.5	Intestine	0.5
GGGTGGGGTG	44292 trinucleotide repeat containing 4	AW047928	ND	ND	I 5	I/O 3/1	ND	scI/O 2.5/2	ND	ONL/INL(A?) 2/3	B 2	INL	Widespread	5	Mature neurons	5
TATATTAAAT	4435 Snap25 synaptosomal-associated protein 25	BE951307	none	I/sO (both posterior retina) 3/1.5	I/sO 3/1.5	I/sO 1/0.5	I/sO 1/0.5	I/svO/scO 3.5/3/0.5	ND	A+G/H 4/3	A+G/H 4/3	G (highest)+A+H	Widespread	3	CNS+PNS	4
TTCATTCTTA	4438 high mobility group AT-hook 1	AI836908	sO 5	sO/O 5/1	sO/O 3/2	O 2	vO 1.5	vO 1	vO 1	INL(M) 0.5	ND	none	none	0	Lung+liver	1
TGTTTCACCG	444 inhibitor of DNA binding 1	AA762488	ND		O/scattered O 0.5/1		vO/scattered vO 0.5/1	O 1	vO 1.5	INL 1	INL 1	none	EGL	0.525	CNS+liver	1.13
TTATATGTGG	4463 Vasoactive intestinal peptide receptor 2	AI894015	ND	ND	I 2.5	ND	P/vI 2/3.5	P/vI 2/3.5	P/vI 2/3.5	P/INL+G 2/3.5		A+G	Widespread	3.5	Widespread	2.625
none	44683 GABA transporter 4	AW120565	none	none	none	none	vI (few) 1	vI (few) 1	vI (few) 1	A (few) 1.5	A subset 3	sA	Widespread in scattered grey matter neurons+Hippo	3	(E14) Floor of 4th ventricle/SVZ+OB	3
GGGCTGGGTA	44683 GAT-3/GABA transporter	AW120565	ND	ND	P 2.5	I/M-phase sO 2/2.5	O 2.5	O 3	O 3.5	ND	ND	ONL+INL	Cb, Hippo	0.7	ND	ND
TACAAACACA	44702 EST/contained inside rdgB2	AW050046	ND	ND	ND	ND	ND	ND	P 4	ONL/INL 3/4	ONL/INL 3/3.5	INL	Widespread	2.5	ND	ND
ATCAATAAAT	39298 double cortin and calcium/calmodulin-dependent protein kinase-like 1	AI854218	ND	ND	I 3	ND	I 1	I 0.5	I 0.5	ND	ND	sA	Ctx+Hippo	3	CNS	3
CTTGTAGCTG	44854 ESTs/no obvious ORF	AW050310	ND	sO+sI 5	sO+sI 5	sO 5	svO 5	svO/I 5/1	svO5	INL+GL subset 5	INL+GL subset(periphery) 4	none	SVZ+EGL	1.75	CNS+PNS	0.5
none	45050 frizzled homolog 1, (Drosophila)	AW120518	ND	O/sO 0.5/2.5	O 1	O 1	vO 1	vO 0.5	MG 1.5	M 1.5	INL(M?) 1.5	M	Hippo+OB	2.5	Liver+lung+CNS	1.875
GCCACTCTAC	451 Aldo-keto reductase family 1, member B3 (aldose reductase)	AI844017	ND	ND	O 0.5	ND	vO 0.5	vO 0.5	scvO 1	A 1	ND	ND	Widespread	2	CNS prog subset+bone+testes+kidney	2
TGGAACGATA	45160 0710001D07Rik RIKEN cDNA 0710001D07 gene	AW049253	ND	ND	O 2	ND	O 2	O 2	ND	ONL+INL 2	ND	ONL+INL	Ctx, Hippo	1	CNS, liver	0.7
GTGTTACATT	45179 WD40 protein Ciao1	BE948693	ND	I 0.5	O 1	O 1	O 1.5	O 2	ND	ONL+INL 0.5	ND	ONL+INL	Subset (ctx, CA3, Purkinje cells)	2_1	Nervous system (subset, esp. sensory ganglia), Kuffler cells	0.7
AGCCCTGGAT	45194 ESTs	BE686297	ND	ND	ND	P 2	P 2	O/I 2/3	ND	ONL+INL/INL(A) 3/3.5	ONL+INL 3	ONL(IS)	Widespread	0.7	ND	ND
TGGATGCCTG	4524 LIM domain binding 1	AI844211	ND	ND	O/I 3/4	O/I 3/4	O/I 3/4	O/I 3/3.5	vO 3.5	INL 3	INL 3	M	Ctx, Hippo, Cb	2	(E16)Liver+intestine/(E18)widespread(esp.CNS)	0.8_3
TACGAAAATG	1571 cadherin 11	AI840537	O 3.5	sO 3	O 1.5	O 1.5	vO 1	vO 0.5	ND	INL(M) 2	M 2	M	Hippo	2.625	CP+PNS+lung+limb(subset--more distal E12+E14)	2.625
ACCATTCTTC	45286 Suppressor of Ty 16 homolog	AI851830	ND	ND	ND	ND	P 2	P 2	ND	ND	P 2	P	Widespread	2	CNS, liver, lung	0.7
none	45320 2410019P08Rik RIKEN cDNA 2410019P08 gene	BI738136	none	none	none	ND	none	none	none	none	none	None	none	0	none	0
none	45320 ESTs	BG293990	none	none	none	none	O 0.5	O 0.5	ND	ONL+INL 0.5	ND	ONL	None	0	None	0
GTGTGAGAAT	45357 Erbb2 interacting protein	AI843677	ND	ND	ND	ND	ND	O 1.5	O 1.5	ONL+INL 3	ND	ONL	None	0	ND	ND
TATATATTTG	4541 SRY-box containing gene 2	AI852207	sO (posterior retina) 4	sO 3	sO 1	O/scI 1/1.5	O 1	vO 2	vO 0.5	M 0.5	none	none	VZ	1.4	Ventral CNS prog+lung epithelium	3
GGAAGTGTTG	45565 1810038L18Rik RIKEN cDNA 1810038L18 gene	AA386436	ND	ND	ND	ND	O 2	O 2	scO/vO 2/0.5	ONL 2	ONL2	ONL	Cb, Hippo	1	ND	ND
TGTTTAAATG	45753 KIAA0013	BI695036	none	vI 4	vI 4	svI 4	svI 4	vI 2	vI (anterior retina only) 2	none	none	none	EGL	0.4	Cajal-Retzus+respiratory epithelium/muscle+lizer	4_0.8
none	45759 nav-3/unc-53 homolog	AI849399	ND	ND	I/sO 4/1.5	I/O 3/1.5	I/vO 3/1	I/vO 3/0.5	ND	G/A+H/INL 3.5/2/1	ND	sA+sG	Hippo/Ctx/Cb (EGL)	3	Liver/lun+CNS	4_2
TAAAAAAAAA	221322 Nr6a1: Nuclear receptor subfamily 6, group A, member 1	AI849662	ND	ND	none	O 1	O 1	O 1.5	O 1.5	INL+ONL 1.5	INL+ONL 1.5	ONL+B	Ctx/hippo/Cb	0.3	Nervous system, thymus, liver	0.53
CAGTGGGCTT	45843 NTT7	AW120686	ND	sO 0.5	sO 0.5	sO 0.5	svO 1.5	vO 2	vO 4	none	none	none	None	0	Oral epithelium+ORN subsets+teeth	4
AAGCCGCAGG	4595 Fibrillarin	BG869168	ND	O/sO 3/4	O/sO 2/3	ND	svO/scI 1.5/2	O/scI 1/1.5	O 2	ONL/INL 1.5/2.5	ND	ND	Widespread	4	Widespread	4
GAAACCAGGA	45994 tetraspannin 1	AI593844	ND	ND	ND	ND	O 2	O 2	O 3	ONL(IS)/INL 3/2	ONL 3	ONL	Widespread	0.3	CNS	1.5
GTAAATGCAA	46019 Wdfy3 WD repeat and FYVE domain containing 3	AI842852	ND	ND	ND	ND	ND	O 2	O 2	ND	ND	ONL	Widespread	0.4	Liver	2
TCCGCTTGGT	4605 T-box 2	BE952335	ND	sO/sscO 1/4	sO/scO 1/3	O 3	vO 2.5	vO 2.5	vO/scO 2/0.5	M/ONL+INL 1/0.5	M 0.5	none	SVZ+hippo(subset)	1.05	CNS prog+liver	1.5
CAGTTGCAAT	4636 Neurod1 neurogenic differentiation 1	AI835157	sO (small) 1.5	sscO (small) 1	sscO (small) 1	sscO (larger) 1.5	scO 2	scO 3	scO/vO 2/4	ONL/INL 3/1	ONL/INL 3/1	ONL(IS)+B(weak)	DG	1.05	Hippo+Cb precursors	1.5
CTGCCTGAGA	154614 syntrophin-associated S/T kinase	AI839858	ND	I 3	I 3	sI 1.5	scI 2	O/scI 1/3	O/scI 1/2	INL/A 1/3	INL/A 1/3	none	Widespread	4.5	Nervous system, muscle	1.5_0.6
AATAAATTAC	46473 3110024A21Rik RIKEN cDNA 3110024A21 gene	BF461536	ND	ND	ND	ND	O 2	O 2	O 2	ONL(IS)+INL 2.5	ONL+INL 2	P	Cb, Hippo	1.25	ND	ND
AACTTGCCAG	46503 Elf2 E74-like factor 2	BE630438	ND	ND	ND	O 2.5	O 2.5	O 2.5	O 3	ONL/INL 1/3	ONL/INL 1/2	ONL+INL	Cb/Hippo+hippo	3_1.5	Widespread	1.05
CAGGTTGGTT	46513 2610200G18Rik RIKEN cDNA 2610200G18 gene	AI844811	ND	ND	O/I 1/3.5	O/I 1/3		O/vI 2/2.5	O/vI 2/2.5	ONL+INL/INL(INL)+G 2/2.5	G 1.5	none	Ctx+Hippo+OB+Cb	2.5	CNS	2.5
AGAATGGCAG	46539 Notch-regulated ankyrin repeat protein/shorte exposure	AW490993	ND	I+O/sO 1/2.5	O/sO 1/2.5	O 2.5	O 4	vO 4	O/vO 0.5/2.5	INL/M 2.5	INL/M 1.5	none	SVZ+glia	2	CNS prog+blood vessels	4_2
ACTTTTTGAC	275981 2810012K13Rik RIKEN cDNA 2810012K13 gene	AI837465	ND	ND	ND	ND	ND	O 2	O 2	ONL(IS)+INL 2	ONL+INL 2	ONL	Cb	1	ND	ND
GGGAGTGGGT	268933 EGF-like domain 7	AA879984	ND	ND	O 1	O 3	O 3	ND	O 3.5	ND	ONL+INL 3.5	ONL+B	Blood vessels, Cb	3.5_0.7	Blood vessels, Cb	3.5
CGGAAACTGC	46675 ESTs	AA499290	ND	O 2	O 2	O 2	O 2	O 2	vO 3	ONL/INL(M) 3	ONL/INL(M) 3	M
TTGATCTTCA	4683 Fanconi anemia, complementation group C	AI848852	none	none	none	none	none	O 0.5	O 0.5	ONL+INL 2	ONL+INL 2	ONL+INL	Hippo/Ctx/Cb	0.2	CNS+liver	0.4
CTCTCAAATT	47052 1700008G05Rik RIKEN cDNA 1700008G05 gene	BM938624	ND	ND	ND	ND	ND	O 2	O 2	ONL(IS)/INL 2/1	ONL/INL 1.5/0.5	ONL	None	0	None	0
CCAGGAGAGG	229330 seizure related gene 6	AI846537	none	none	none	sO 1	sO 1	sscO 3	svO 3	sB 3	sB/INL 3/1	none	High	ND	CNS	3
ACACTTGCTA	4756 leptin receptor	AI447090	ND	ND	O 2.5	O 2.5	O 2.5	O 2.5	ND	ND	ONL/INL 2.5/1.5	ONL+INL	Widespread	2.5	ND	ND
none	4769 frizzled 6	U43319	none	O 0.5	O 0.5	O 0.5	O 1	O 1	O 1	ONL+INL 1	ONL+INL 1	ONL+INL	Hippo/Cb	0.75	Widespread	1
none	4770 frizzled 7	U43320	anterior protion of lens+cornea 3		anterior portion of lens/O 3/0.5		vO 0.5	vO 0.5	vO 0.5	INL 0.5	none	none	VNO (not OE)	3	CNS subsets (E12)	3
CATTTTACAT	4836 secretory granule neuroendocrine protein 1, 7B2 protein/neuropeptide	BE992756	none	none	none	none	none	none	none	none	none	none	none	0	none	0
CTTACATTTC	4846 lamin B1	BE949909	vO 2	vO 2	vO 1.5	O 1	O 1	O 1.5	ND	ONL+INL 1.5	ONL+INL 1	ONL+INL	Cb+hippo	2	Widespread	2
ACCAAGGCAA	4852 Mertk c-mer proto-oncogene tyrosine kinase	AI528587	ND	ND	ND	ND	O 3	O/vO 3/3.5	scO/vO 2.5/3	ONL/INL 2.5/3	ONL+INL 2.5	ONL+INL	Cb+Ctx+Hippo+glia?	1.5	ND	ND
TGTAGGCTGT	4871 Timp3 tissue inhibitor of metalloproteinase 3	AI841798	ND	ND	ND	ND	P 2	O 2	O 2	ONL/INL(M) 2/3	ONL+INL 3	ONL+INL	RPE+VZ+meninges/glia	2	ND	ND
GCGGGGTCGC	4881 Pcsk1n proprotein convertase subtilisin/kexin type 1 inhibitor	AI848336	ND	ND	ND	scI/O 3/1	scI/O 2.5/2	scI/O 2.5/2	O 3	ND	ONL(IS)/INL 4/2	ONL	Ctx, Hippo	4	CNS	2
CACTGTCCCT	4919 D0H4S114 DNA segment, human D4S114	AI849124	ND	ND	I 3	I 3	O/I 1.5/3	vO 3	vO 3	ONL/INL 1/2	INL 2	INL	Widespread	2.25	Lung, CNS	6_3
ACACGACGTA	50 BC005662 cDNA sequence BC005662	AI850414	ND	ND	P/scI 1.5/2.5	P/scI 1.5/2.5	vO 3	vO 3	O/vO 1.5/2.5	INL/ONL 2.5/1.5	INL/ONL 2.5/1.5	ONL+INL	Ctx+Cb+Hippo	3	Widespread	3
CTGCAGCTAG	5021 Discoidin domain receptor family, member 1	AI430426	ND	sO/O 2/1	O 2	O 2	O 2	O 2	vO 3	INL 4	M 4	M	VZ+EGL+scattered subsets	3	ND	ND
CGCTCCAGCC	5027 Enhancer of zeste homolog 1	BE948977	ND	ND	O/scI 0.5/3	O/scI 2/2.5	O/scI 0.5/2	O/scI 0.5/1.5	ND	ND	ND	INL>ONL	Widespread	3	Widespread	3
GGCGTCGTCA	5032 Rds retinal degeneration, slow (retinitis pigmentosa 7)	BE950297	none	none	none	none	none	none	sscO 0.5	ONL(IS) 1	ONL(IS) 1.5	ONL(IS)	None	0	None	0
GAATTGATGA	5038 secretogranin II	AW124973	ND	ND	ND	small subset scI 4	larger number of scI 4	scI 4	ND	A+H 3	A+H 3	sA	Widespread/ORN subset	3	Ventral CNS subset	1.5
AAAGTCCTTT	50655 Bbs7 Bardet-Biedl syndrome 7	BE981326	none	none	none	none	none	none	none	none	none	none	none	0	none	0
TGCTTGGAAA	284523 sal-like 3 (Drosophila)	AI854712	ND	sO 0.5	svO 3	sscO 4	sscO 4	svO 3	svO 3	sB/H+M 3	sB/H 3	none	Widespread subset	2	Ventral CNS	8
GACACTCAAT	5101 Syt1 synaptotagmin 1	AI852915	ND	ND	ND	ND	I/O 3.5/0.5	ND	P/I 2/4	ONL(IS)+A+G 4	ONL(IS)+A+G 4	A+G	Widespread	4	ND	ND
TTGAGGGTGG	5114 Dvl2 dishevelled 2, dsh homolog (Drosophila)	AI853388	O 1		O 1	O 1	O 1	O 1	O 1	M (INL) 1	M 1	M	SVZ+hippo	0.5	Widespread prog(E12)	1
none	5130 wnt10a	AW049702	O 0.5	ND	sO 1	sO 1	svO1.5	svO1.5	vO/scO 2.5/1	ONL/INL 0.5/2	ONL/INL 0.5/2	INL>ONL	Teeth+hair follicles	4	Skin+CNS subsets(E12)/Tongue epithelia+CNS subset+trachea+sclera of eye(E16)	4
GACCTCGGCC	273059 1190005I06Rik RIKEN cDNA 1190005I06 gene	AI844196	ND	I 4	I 2	I 2	I 1.5	I 1.5	I 1.5	ND	ND	ONL	Widespread	4	CNS+PNS	4
GGGACACAGT	1367 wnt3a	X56842	ND	ND	ND	ND	O 0.5	O 0.5	O 0.5	ONL+INL 0.5	ONL+INL 0.5	M	Hippo	0.5	Kidney+liver/widespread	1_0.25
TGAATGTGAA	52043 Dual specificity phosphatase 5	AA511477	ND	ND	ND	O 2	O 2	O 2	ND	ND	B 2	B	Purkinje cells	2	Epithelia/widespread	2_0.7
GAGGTCCTAG	5236 ral guanine nucleotide dissociation stimulator	AI843629	ND	I 3	I 3/O 0.5	P 2	P 2	vO 3	vO 3	INL 3	ONL/INL 1/2.5	P	Ctx/hippo, widespread	3_0.6_1.5	Nervous system, widespread	3_0.6_1.5
TTTAGTGACG	18538 ADP-ribosylation factor-directed GTPase activating protein, isoform a/DEF-1 alters cell motility through the deactivation of ARF1	AW049142	ND	sO/scI 1.5/3	sO/scI 1.5/3	sO/scI 1.5/3	svO+scI 2	svO+scI 2	svO/scI 1/3	ONL+INC/A+H 2/3	ONL+INL/A 1/3	A	ND	ND	ND	ND
GTGCTGGTGG	5243 opiod receptor delta	AW489536	O 0.5	O 0.5	O 0.5	O 0.5	O 0.5	O 1	O 2	INL+INL 1.5	ONL+INL 1.5	ONL	Hippo/Ctx/Cb	0.7	Widespread	0.4
TACGTTTCTA	5260 gamma-aminobutyric acid (GABA-A) transporter 1	AI840959	none	none	sO 0.5	scI/O 1.5/0.5	scI/O 2/0.5	scI/O 2.5/0.5	ND	A 3	ND	A	None	0	Interneurons	3
TACATTAATA	5262 choline kinase	AI852554	none	I 2.5	I 4	I 4	I 4/O 1	I 3/O 1.5		A 2.5/ONL+INL 1	ND	none	Ctx+hippo	1.4	CP/kidney+intestine	4_0.8
GCCCGGGAAT	276337 ribosomal protein L17	AI838730	ND	ND	ND	P 2	P 2	P 2	P 2	P 2	P 2	P	Widespread	2	Widespread	2
GCTCAGCTTA	53435 hypothetical protein, clone 2-24	AI853087	anterior retina 3	sO 3	sO+scI 3	sO+scI 3	O 1	O 1	ON BL/scI+vO 1/2	ONL+INL/sA 2/3	sB+sA 3	ONL+INL	None	0	Widespread	1.5
TGCTTAAGCA	189975 2610036L11Rik RIKEN cDNA 2610036L11 gene	W09175	ND	ND	ND	O 1.5	O 2	O 2	O 1.5	ONL+INL 2	ONL+INL 3	ONL+INL	Widespread	1.5	Widespread	2.25
TCCCTATAAA	5400 bromodomain containing protein 7	BE852686	ND	ND	ND	O 1	O 2	O 2	O 2	ONL+INL 2	ONL+INL 2	ONL	Widespread	0.6	ND	ND
GATATTAAAA	54359 Tumor necrosis factor (ligand) superfamily, member 13	BE631332	none	none	none	none	none	none	none	ONL 0.5	ONL 1	ONL	Widespread	0.4	ND	ND
AATTGGTTCA	5458 Chaf1b chromatin assembly factor 1, subunit B (p60)	BF467531	sO 3	sO 3	sO 3	sO 3	svO3	svO2	svO1.5	INL subset at margins 1	none	none	S-phase prog (E14)/EGL	3	CNS S-phase prog/other prog (intestinal crypts)/muscle	3_1.5_0.6
ATTGGTGTCC	54993 2610205J15Rik RIKEN cDNA 2610205J15 gene	BF168813	ND	ND	ND	O 1	O 2	O 2	O 2	ONL+INL 2	ONL 2	ONL	None	0	ND	ND
CAAAAAAAAA	55143 Dickkopf homolog 3	AI838192	ND	sO/O 3.5/2	O 3.5	O 3.5	vO 3.5	vO 3.5	vO 4	INL(M) 4	INL(M) 5	M	SVZ	1.75	SVZ only	2.5
none	558 Wnt8a	AA139161	none	none	none	ND	none	none	none	none	none	None	none	0	none	0
AATAAATTAC	56905 Tbc1d1 TBC1 domain family, member 1	AI893965	ND	ND	I? 0.5	P 0.5	P 0.5	P 0.5/1.5	vO/vI 2/2	P/INL 2.5/3.5	P/INL 2.5/3.5	P	None	0	Widespread	0.7
none	56964 Wnt7a	M89801	ND	ND	ND	ND	O 0.5	O 0.5	O 0.5	INL+ONL 0.5	INL+ONL 0.5	None	None	0	Dorsal SC(E12)/lens	1
ACACAATAAA	56990 Ercc2 excision repair cross-complementing rodent repair deficiency, complementation group 2	AI843631	ND	ND	ND	O 2	O 2	O 3	O 3	ONL/INL 2/3	ONL/INL 0.5/1.5	ONL+INL	Widespread	0.3_0.6	Liver, hair follicles	1.05
GGCGAGGAAG	57052 Rhpn1 rhophilin, Rho GTPase binding protein 1	AW210837	ND	ND	ND	ND	ND	ND	ND	ONL/INL 4/0.5	ND	ONL	OE	0.4	ND	ND
ATAGGTTTCT	57138 Six6 Sine oculis-related homeobox 6 homolog	BE982408	O 2	O 3.5	O/sO 1.5/3	O 2.5	vO 2	O/scI 0.5/2	O/scI 0.5/2	ONL+INL/A 1/2.5	ONL+INL/A 1/2.5	A	Widespread	1.225	Hypothalamus(E12+14 only)/widespread	1.775_0.35
GGATTTGGAC	57223 helicase, lymphoid specific	BE953762	ND	O 0.5	O 1.5	O 1.5	O 1.5	O/scI 1.5/2.5	O/scI 1.5/2.5	INL+ONL 3	ONL+INL 3	ND	Hippo/widespread	3_1.05	Liver/CNS	6_3
GGGAACGCAC	5856 NY-REN	AI835411	O 0.5		O/I 0.5/1	O/I 0.5/1	O 1	O 1	O 1	ONL/INL 0.5/1	ONL+INL 1.5	ONL(IS)+INL	ND	ND	ND	ND
CACCCAATAT	59151 Guca1b guanylate cyclase activator 1B	BM942641	ND	ND	none	ND	ND	ND	ND	ONL 0.5	ONL 1	ONL	None	0	None	0
AATGAAAAAA	595 BMP7	BM070091	ND	sI+RPE 3	RPE/sI 3/1	RPE 2	RPE 2	sO/RPE 2/1	sO/RPE 2/1	sINL 2	none	none	Widespread	2.25	Kidney/widespread	3_1.5
CTGCTGTACC	250414 Dpysl4 dihydropyrimidinase-like 4	BE992883	ND	I+sO 1.5	I+sO 1	P 0.5	O/I 0.5/1	O 0.5	ND	A+G 0.5	none	none	Widespread	1.5	CNS+PNS/widespread	1.5_0.75
CAGCGGGAGC	6225 syntaxin 1A	AI837875	none	none	I/sO 2.5/0.5	O 1	O 1.5	O 0.5	ND	A 1	ND	none	Ctx+Hippo/Widespread	4_1	CNS	5
none	6256 frizzled 9	BE983591	O 0.5	O 0.5	O 0.5	O 0.5	O 0.5	O 0.5	O 0.5	ONL/INL (M) 0.5/1	ONL/INL (M) 0.5/1	ONL+M (M>ONL)	Cb	0.5	CNS, muscle, liver, kidney, lung	0.5
TGGCAGAAGC	62589 4930583H14Rik RIKEN cDNA 4930583H14 gene	AI195347	ND	ND	ND	O 1.5	vO? 3	vO 3	vO 3	INL 3.5	INL/INL subset 3.5/4	sA+sG	None	0	None	0
AGGGAGAGGA	628 transcription factor like 4	AW489852	ND	none	none	none	O 1	O 1	O 1	ONL+INL 1	ONL+INL 1	none	None	0	CNS	1
ACGGGCTCAC	41220 1700023F20Rik RIKEN cDNA 1700023F20 gene	AW492441	ND	ND	O 0.5	O 0.5	O 1	O 2	O 1	ONL+INL 3	ONL+INL 2	ONL+INL	Widespread	3	Liver+mature CNS/widespread	3_1.05
TCAACTTAAA	6393 Duffy blood group	AI838944	ND	sscO+sscI 2	sscO 2	sscO 2	sscO 2	svO+sscI 2	vO/I 2/4	INL/A 2/2.5	INL/A 1/2.5	A	Subsets (diencephalon, midbrain(/widespread	1.25_0.5	Nervous system, liver	1.875
TTATGGAATT	6417 CD24a antigen	AA199464	ND	ND	I 2.5	I/O 1.5/1	vO 2	svO/vO 3/2	vO 4.5	INL/M 2	M 1.5	M	ND	ND	ND	ND
none	646 tropomyosin-2	AI844503	ND	ND	O 0.5	O 0.5	O 0.5	O 0.5	ND	INL+ONL 0.5	ND	P	Widespread	0.5	Intestinal smooth muscle/widespread	1_0.5
GCTTGTGGGC	34130 1700025G04Rik: RIKEN cDNA 1700025G04 gene	AW049571	ND	none	none	none	sO 1	sO 1	svO 2	sA 2	sA 2	sA	Cb, Hippo	0.4	DRG+SC subset	1.5
ACGTGGCAAG	65309 ESTs	BE686333	ND	ND	ND	O 0.5	O 1	O 1.5	O 2	ONL+INL 2	ONL/INL 3/1	ONL+B	Widespread	3	Widespread	3
none	658 Adenine nucleotide translocator 2, fibro	AI843783	ND	ND	I/O 1/0.5	O 0.5	vO 1	vO 1	ND	none	ONL(IS)+G subset 2	ONL(IS)	Hippo	0.7	Muscle+liver+intestine	2
AGCGTGTGAT	6667 single-strand DNA binding protein 3	AI854882	ND	ND	ND	ND	ND	ND	scO 3	ONL+INL 3	ONL+INL 2	ONL+B	Ctx, Hippo	1.5	ND	ND
TGTCCTGTTT	6698 SAR1a gene homolog (S. cereIsiae)	BF462250	ND	ND	vO 1	ND	vO 1	vO 2	ND	ONL/INL 1/2	ONL+INL 2	ONL+INL	Hippo/Ctx/Cb	1.5	Liver+muscle/CNS prog	4_2
CTGTTTTTAT	68134 2310046K10Rik RIKEN cDNA 2310046K10 gene	AW494810	ND	ND	ND	P 3	P 3	P 3	P 3	P 3	ONL(IS)+INL 3	ONL+INL	Widespread	3	ND	ND
GAGGTCCCCA	68170 Kcnj14 potassium inwardly-rectifying channel, subfamily J, member 14	AI717104	ND	ND	ND	ND	O 1	O/vO 1/1.5	ND	ND	ONL/INL+GL 1/2.5	ONL(IS)+A	Cb, Hippo, Ctx	1.875	ND	ND
TGGCTGTTGC	6822 Mph1	AA068450	ND	scI/O 2/3	scI/O 2/3	scI/O 2/3	scI/O 2/3	scI/O 2/3	scI 2	A+INL 1.5	P 1	P	Widespread	1.5	Widespread	1.5
CCTAATGAGA	68712 frizzled homolog 4 (Drosophila)	BE865233	RPE 3	RPE 1.5	RPE/CM 1/3	RPE/CM 1/3	RPE/CM 1/3	CM/RPE/O 3/1/0.5	CM/RPE/O 3/1/0.5	CM/RPE/ONL+INL 3/1/1	CM/RPE/ONL+INL 3/1/1	ONL	None	0	Whisker follicles(E14)/none(E16)	2
GTTTGTCAGC	6904 Fibroblast growth factor receptor 3	AI854659	ND	ND	ND	P 1.5	P 1.5	P 1.5	P 2.5	P 2.5	P 2	P	Widespread	2.5	Widespread	1.875
TTGTCCCTCC	69061 guanine nucleotide binding protein, alpha transducing 1	BE950676	none	none	none	none	none	none	none	none	ONL(IS) 1	ONL(IS)	None	0	None	0
CACTTTGTGT	695 Ssh3bp1 spectrin SH3 domain binding protein 1	AI840745	ND	ND	ND	ND	ND	O 1.5	O 1.5	ONL/INL 4/1	ND	ONL	Cb	0.8	ND	ND
ATGAATTGAG	70121 Cabp4 calcium binding protein 4	BF461761	ND	ND	ND	ND	O 2	O 2	D	ONL(IS)+INL 2.5	ONL+INL 2	ONL	Cb, Hippo	1.5	ND	ND
TATGCAACCC	250919 necdin	BE951820	I(central retina) 1	I/sO 2/1	I/sO 2/0.5	I 1.5	I 0.5	I 0.5	I 0.5	A+G 0.5	A+G+H(small subset) 2	sA+sG	Widespread (not Cb/low outside layer 6 of Ctx)	2	CNS(except cortex)+PNS	2
TAAAAAATAA	71 protein kinase, DNA activated, catalytic polypeptide	AI386256	ND	O 1	O 1	O 1	O 1.5	O 2	vO 3	INL 2	INL 1.5	INL+G	Widespread	2.25	Widespread	2.25
GGGAACCCCT	7103 Pre B-cell leukemia transcription factor 2	AA839392	ND	ND	O 0.5	O 0.5	O 0.5	O 0.5	vO 1	INL 0.5	INL 0.5	ND	Widespread	0.5	Widespread	0.5
AATGGGGAGT	7268 thyroid hormone receptor-associated protein 100 kDa	AI854510	ND	ND	ND	ND	ND	ND	P 1.5	ND	ND	ONL+INL	Cb+Hippo+Ctx	1.125	Widespread	1.5
GACCAAAATT	7308 SMARCD1 SWI/SNF related, matrix associated, actin dependent regulator of chromatin, subfamily d, member 1	AI851580	ND	ND	O 2.5	O 2.5	O/scI 2.5/3	O/scI 2.5/3	O/scI 1.5/2	ONL+INL/A 0.5/1.5	A 1	A	Ctx+Cb+Hippo	0.6	Widespread	1.05
GGAGCACTGG	272927 Dpm3 dolichyl-phosphate mannosyltransferase polypeptide 3	AW493485	ND	ND	P 1	ND	O 2.5	O 2.5	O 2	ONL+INL(A subset) 2	ONL+INL/A subset1.5/3	ONL+INL	Hippo, Cb	2.5	ND	ND
AATAAACTTT	7331 Pre B-cell leukemia transcription factor 3	AI427207	ND	ND	O/scI 1.5/2	ND	P 2	O 2	O 2	ONL/INL 2.5/1.5	ONL/INL(A) 1/3.5	ONL	SVZ/thalamus	2_1	CNS	2.2625
TAGGAGGTAA	7335 cellular nucleic acid binding protein	BE285861	ND	ND	ND	ND	ND	ND	ND	ND	ONL(IS)/+INL 3	ONL(IS)+INL	Widespread	3	ND	ND
TCAAACTTGG	741 fatty acid binding protein 5, epidermal	AI853846	sO 3	sO/I 1/3	sO/I 1/2	O 1	O 1	O 1	O 1	ONL+INL 1	none	none	Hair follicles	3	Liver+muscle+mandible/CNS	3_1.5
CTGCCTTAAT	104769 Ccnd3 cyclin D3	AI841379	ND	ND	O 1.5	O/CM 1/3	O 1	O/CM 1/2.5	vO 1	M 1	M 1.5	M	Hippo	3	Liver/CNS	6_3
CCCTGGACAT	7444 vesicular inhibitory amino acid transporter	BF457137	none	none	none	none	scI 0.5	scI 2	ND	A 2.5	ND	sA	Hippo(interneurons)+striatum	1.25	MGE+Ctx(VZ)	0.5
CCCTGGGTTC	7500 ferretin light chain	AI850187	ND	ND	I/sO 2.5/2		I+CM/vO 2/1	svI/I+CM/vO 5/2/1	svI/I+CM/vO 5/2/1	ND	ND	ND	Widespread	5	Widespread	5
TCCAGTAAAG	7549 DNA-damage inducible transcript 3	AI840919	ND	ND	ND	ND	ND	O 1	O 2	ONL(IS)+INL 2.5	ONL(IS)+INL 2.5	P	Widespread	1.875	ND	ND
TGTGACGCTG	75498 cocaine and amphetamine regulated transcript/neuropeptide	AI854310	ND	ND	I/O 2/1.5	ND	scI/O 2/2.5	scI/O 2/1	ND	P 2.5	ONL/INL(A) 2.5/1	ONL+INL	Hippo/Ctx/Cb	2.5	Liver+lung+CNS	1.875
GTAAAAAAAC	7622 A kinase anchor protein 2	AA451000	ND	ND	ND	ND	O/scI 0.5/2	O/scI 1/2	ND	ONL/INL 1.5/2.5	P 2.5	P	Widespread	2.5	ND	ND
TCTGCGTCCT	76278 2610203K23Rik RIKEN cDNA 2610203K23 gene	AI854567	ND	ND	sO 3	ND	vO 2	vO 2.5	vO 2.5	INL(M) 2	ND	ND	EGL+Hippo	2.25	CNS prog+liver+lung+intestine	3
TGCATTAAGA	76694 1110067D22Rik RIKEN cDNA 1110067D22 gene	AI842077	ND	ND	ND	O 2	O 3	O 3	O 3	ONL(IS)+INL 3	ONL(IS)+INL 3	ONL+INL	Widespread	1.05	CNS	0.6
GTGGTACATA	76762 ESTs	AI848465	ND	ND	ND	I 3	scI/O 1.5/1	scI/O 1.5/0.5	I 2	A+G 4	A+G(subsets) 1	P	Widespread	4	CNS+PNS/widespread	8_1.5
TGCATCCTGT	7883 adenomatosis polyposis coli	AI852678	sO/O 1.5/0.5	ND	O 0.5	O 1	sO/O 1.5/0.5	O 1	O 1	ONL/INL 1/1.5	ONL/INL 1/1.5	ONL+INL	ND	ND	ND	ND
GGCCTCCCTT	7892 Rfx1 vregulatory factor X, 1 (influences HLA class II expression)	AW050047	ND	ND	ND	ND	O 1	ND	scO/vO 2.5/2	ONL(IS)/INL 2.5/1.5	ONL(IS)/INL 2.5/1	ONL	Cb	1.335	ND	ND
CACCCGCAGC	7919 HGF-regulated tyrosine kinase substrate	AI844038	ND	none	scO 0.5	scO 0.5	scO 0.5	scO 1	scO 1.5	ONL 2.5	ONL/sG 4/1	none	Purkinje cells/mitral cells/subset of brainstem neurons	2.625	Ventral CNS	1.75
GACTGACCCT	8004 gamma-aminobutyric acid (GABA-A) receptor, subunit beta 3	AI849425	ND	O 1	O 1	O 1	O 1	O 1	O 1	ONL+INL 1	INL/ONL 2/1	INL>ONL	Cb, Hippo	2	CNS	2
CTTGTGATTT	8008 Cone-rod homeobox containing gene	AI845817	none	extreme scO(cones) -- central retina only 1	extreme scO(cones) 2	extreme scO(cones) 2	scO 2	scO 2	scO 3.5	ONL/outer INL 3.5/1	ONL(IS)/outer INL 5/0.5	ONL(IS)+INL	Widespread	1.4	ND	ND
TTTTGTGCAT	8046 cyclin-dependent kinase inhibitor 1B (P27)	AI852158	sO 3	sO 3	sO 2	vO 2	vO/O 2/1	vO/O 2/0.5	ND	INL(M)/ONL+INL 2/0.5	ND	M	Hippo	3	Widespread	3
ATAACACATA	806 CD 81 antigen	BE982021	none	none	none	none	none	none	none	none	none	none	None	0	None	0
AGCCAGCCAG	80685 LOC230872 rootletin	AI430252	ND	ND	ND	ND	ND	O/extreme scO 2.5/3	O/extreme scO 2.5/3	ONL+INL/extreme outer ONL 2.5/4	ONL(IS)/INL 4/1	ONL(IS)+B	VZ	2	ND	ND
GGAGGGATCA	8131 ILK	AI854596	ND	O 1	O 1	O/sO 1.5/2.5	O 2	O 3	vO 3	INL/M 2	INL/M 1.5	ONL+M (M>ONL)	Cb (EGL)/Hippo	2.25	Widespread	1.5
TAAAACTAAC	814 Epb4.1l2 erythrocyte protein band 4.1-like 2	AI845287	ND	ND	ND	O 0.5	O 1	O 1	O 1.5	ONL+INL 2	ND	ONL+M	Cb, Hippo, Ctx	2	CNS, intestine, thymus, liver, kidney	1
GACTCTGAAT	8149 male germ-cell associated kinase	AW495430	ND	none	sscO 0.5	sscO 2	scO 1	scO 2	scO 2	ONL 3	ONL 3	ONL	ND	ND	ND	ND
GACTCTGAAT	8149 male germ-cell associated kinase	AW495430	ND	none	sscO 0.5	sscO 2	scO 1	scO 2	scO 2	ONL 3	ONL 3	ONL	VZ	1.5	Heart	1.05
GTGTGTGGGT	8180 Dpysl3 dihydropyrimidinase-like 3	BF453976	ND	ND	ND	I/outer retina 3/0.5	I/scO 1.5/1	I/scO 1.5/0.5	I/scO 1.5/0.5	A+G/outer retina 1.5/0.5	A+G/ONL(IS) 2/2	ONL	Widespread	2	CNS/PNS	2
GCCAAAGCTT	82354 ESTs, Weakly similar to F57H12.	AW061095	ND	ND	I 3	O/I 1/2.5	O/vI 1/2.5	O/scI 2/2.5	O/scI 2/2.5	ONL+INL/A 1.5/2	ONL/INL 1/3.5	ND	Widespread	3	CNS(mature neurons only)	3
GAATAAAGAG	82561 protein kinase, interferon inducible double stranded RNA dependent activator	AA543453	ND	ND	ND	ND	O 2	O 2	P 3	P 3	P 3	P	Widespread	3	Widespread	3
CAGTCACCAA	83949 Elongation of very long chain fatty acids (FEN1/Elo2, SUR4/Elo3, yeast)-like 4	AI463874	ND	ND	ND	ND	ND	ND	scO/O 2/1.5	ONL(IS)/INL 2/1.5	ONL+INL 2	ONL+INL	Widespread	2	ND	ND
TGATGGTACT	8457 CD59a antigen	AI850091	ND	ND	ND	ND	ND	ND	O 2	ND	ND	INL>ONL	Widespread	2	Widespread	2
GGTAAGTGTG	8552 baculoIral IAP repeat-containing 5	BF465008	sO 3	sO 4	sO 2	sO 2	vO 3	vO 2	vO (at margins) 2	INL(at margins) 2	ONL+INL 0.5	M	SVZ+EGL(subset)	2	Liver+lung+intestine+CNS prog subset (above ventricular face)	4
TGCCCTCGCC	39265 0610010K14Rik RIKEN cDNA 0610010K14 gene	AI848107	ND	ND	O 3	O 3	O 3	O 3	O/vO 3/4	ONL/INL 3/4	ONL/INL 1.5/2.5	INL	Widespread	3	ND	ND
TTTCAAATAA	86322 Transforming, acidic coiled-coil containing protein 2	BE951434	ND	I/sO 1/1	I/sO 1/1	O 1.5	O 1.5	O 2	O 3	ONL+INL 3	ONL+INL 3	ONL(IS)+INL	Widespread	3	CNS+liver/widepsread	2.25_0.6
TCTGAATATA	86483 sprouty homolog 1 (Drosophila)	BE553573	ND	ND	O 1.5	O 2.5	O 2	O 2	O 2	INL+ONL 1.5	ONL+INL 1.5	none	Cb-PC	5	Widespread	2.5
AATAAACATC	87077 protein disulfide isomerase related protein	BE456289	ND	ND	ND	ND	ND	ND	ND	ND	ONL(IS)+INL 2	ONL	Widespread	0.7	ND	ND
TTAATAAACC	8709 serine/arginine-rich protein specific kinase 2	AW492537	ND	sO 3	sO 1	sO 3	sO 2	vO 2	O 2	ONL+INL 3	ND	ONL+B	Cb	1.05	None	0
GCGGTCAGCA	871 radical fringe gene homolog, (Drosophila)	AI853309	ND	none	ND	O/sO 0.5/2	scI/O 3/1.5	scI/O 2.5/1.5	O/vO 1/3	ONL/INL(M) 1/3	ONL/INL(M) 1/3	M	Ctx layer 2, hippo	3	CNS (subplate, spinal cord)	3
CTTATTAAAA	87130 ESTs/KIAA1411	BG403994	ventral sO 2	O 3.5	O 1	O 0.5	O 0.5	O 0.5	O 0.5	B/H(small subset) 3	B/H(small subset) 3	none	None	0	PNS(E12)/widespread	2_0.2
GTGCTGTGAG	87210 ZINC FINGER PROTEIN ZFP-92	BF459062	O 0.5	O 1.5	O 2.5	O 2.5	vO 1	O 0.5	O 0.5	INL/INL 0.5	ND	ONL	ORN/EGL+hippo	2.5_1.25	Widespread	1.875
GTGCTTGTAC	87312 Glia maturation factor, beta	BE861103	ND	ND	ND	O/scI 2/2.5	O 2	O 2	O 2.5	ONL/INL 1/2	ONL/INL(A) 2/3	ONL+B (B>ONL)	Widespread	2.5	Widespread	2.5
AAAGCAAAAT	87450 oxysterol binding protein	BE692045	ND	ND	ND	O 0.5	O 1	O 2.5	O 2.5	ONL+INL 2.5	ONL 2	ONL	Cb+Hippo	0.5	Widespread	0.5
TTACTTACCA	87639 HBP1/HMG1	AW048699	none	O 1	O 2.5	I/O 1/2	I/O0.5/2	O 3	O 3	ONL+INL 2	ONL+INL 0.5	ND	Hippo/Ctx/Cb	0.3	Interstitial cells (macrophages?)	2.25
AAATAAATAA	87653 B830010L13Rik RIKEN cDNA B830010L13 gene	AA024316	ND	ND	O 3	O 3	O 3	O 3	O 3	ONL+INL 3	ONL+B 3	ONL+B	SVZ, ependymal cells	1.05	ND	ND
CTTCCCCTCC	87653 B830010L13Rik RIKEN cDNA B830010L13 gene	AI851853	ND	ND	ND	O 1	O 1.5	O 2	O/vO 2/3.5	ONL+INL 2	ONL+INL 1.5	M	Widespread	0.7	ND	ND
TTAGACAAAA	87704 ESTs/desmoplakin paralog?	BE994612	ND	I/I 2.5/0.5	I/I 1.5/0.5	I/I 1/0.5	vI+scI/O 1/0.5	vI+scI/O 1/0.5	ND	A 0.5	INL 0.5	ONL+INL	Ctx+Hippo+Cb	2.5	CNS	2.5
TGGGGAAGAG	88790 1500010G04Rik RIKEN cDNA 1500010G04 gene	AA144142	ND	O 0.5		O 1	O 1.5	O 2	vO 3	INL/M 3	INL/M 3	INL+GL	ND	ND	ND	ND
TTTTTAATGT	89136 H3 histone, family 3A	AW260090	ND	ND	sO 3	O 3	O 3	extreme scO+scI+vO(central retina)/P 3.5/1	scI+vO(central retina)/P 3.5/1	ONL(IS)+A 3	ONL(IS)+INL 3	ONL(IS)+B	Widespread	1.5	CNS	3
GTTTTAATTG	89579 Mannose-P-dolichol utilization defect 1	AI839143	ND	ND	ND	O 2	O 2	O 2	O 2	ONL/INL 1.5/2.5	ONL+INL/A 1/2.5	A	Widespread	2.5	Widespread	2.5
GGCATCTTGT	89933 ESTs/voltage-dependent calcium channel beta-2c	AW060387	ND	ND	ND	O 2	O 3	O 3	O 3	ONL+INL 3	ONL+INL 3	ONL+INL	None	0	ND	ND
TTGTCTTTGA	89955 mab-21-like 1 (C. elegans)	BF467562	O 1.5	O 1.5	O/I 0.5/2	O/scI 0.5/2	O/scI 0.5/2	O/scI 0.5/2.5	O/scI 1/2	ONL+INL/A 0.5/1.5	ONL+INL/A 1.5/2	ONL+INL	ORN+Hippo/widespread	2.5_0.875	CNS	0.5
GGCAGGAGGG	9001 Nemo-like kinase	AI844692	ND	O 1	O/svO 1/1.5	O 1	O 1	svO/O 1.5/1	svO/O 2/1	ONB+B 3	ONL+INL 3	ONL+INL	ND	ND	ND	ND
TATCTGAAAT	235550 estrogen related receptor beta 2	AA589656	ND	none	O 0.5	sO 1.5	O 0.5	O/sO 1/2	O/sO 1.5/4	ONL/sONL 2/3	ONL/sINL 3/3	ONL	Brainstem subset+EGL	2	CNS subsets	2
CTTAAATCTT	903 B-cell translocation gene 2, anti-proliferative	AI851775	ND	ND	O 1	O 1.5	O 2	O 2.5	O 2.5	ONL/INL 1/2	ONL+INL 1.5	P	Widespread	0.5	Liver	1.875
CAATGTGCTG	90390 myotubularin-related protein 4/novel FYVE Zn finger phosphatase	AW495463	ND	ND	ND	O 1.5	O 1.5	O 1.5	ND	ND	ONL/INL 1/2	ONL	Widespread	2	Widespread	1
none	90587 Enolase 1	AI841389	ND	ND	O/sO 1.5/3.5	O 2.5/CM(subset) 4	vO 2.5/CM(subset) 4	vO 3	ND	INL(M) 4	ND	M (ONL+sG weak)	Widespread	4	Muscle+kidney+intestine+PNS	4
ACCCTTTCAC	9086 solute carrier family 16 (monocarboxylic acid transporters), member 1	AI854532	ND	ND	ND	ND	ND	ND	ND	ONL+INL 1	ND	ONL+INL	None	0	ND	ND
ATTGTTTATG	911 High mobility group nucleosomal binding domain 17	AI836705	sO 2	sscO 1.5	sO/O 3/2	sO/O 3/2	vO 4	O/scO+vO 3/4	O/sscO+vO 1.5/2.5	ONL/INL 4/1.5	ONL+A 2.5	ONL(IS)+A	Widespread	0.4	Widespread	4
TTTGTGGTTG	9114 Mus musculus mu-crystallin (Crym) mRNA, complete cds	AI596647	ND	none	none	O 1.5	vO 4	vO 4	vO 5	INL/M 5	M 2	M	Sensory organs	5	None	0
TGGTGTAGGA	918 heat shock 70kD protein 5 (glucose-regulated protein, 78kD)	AI843553	ND	ND	none	none	none	none	none	none	none	none	Widespread	0	Liver+lung	0
TACCAGCACA	245166 A630041P07Rik: RIKEN cDNA A630041P07 gene	BG092839	ND	ND	ND	O 2	O 3	O 3	O 3	ONL+INL 3	ONL+INL 3	ONL(IS)+INL	Ctx, Hippo	1.5	CNS	0.6
none	9213 ERalpha	AI325343	ND	ND	ND	O 3	O 2.5	O 2	O 1	ONL+INL 2	ONL+INL 2.5	ONL+INL	EGL/hippo	1.88_0.5	Widespread	0.875
TCCCCAATAA	9239 ZFN-219	AI481669	ND	ND	O 2.5	O 2.5	O 2.5	O 2.5	O 2.5	INL+ONL/INL(INL) 2/3	ONL/INL 1.5/2	INL>ONL	Widespread	3	Widespread	1.5
GGCATTTTAA	925 transcription factor Dp 1	AI848677	ND	ND	ND	I 3	P/scI 1.5/3	P/scI 1.5/2	P 2/3	P/INL 1/2	ND	INL>ONL	Widespread	3	Widespread	3
CAGAGCCCAC	9287 microtubule associated testis specific serine/threonine protein kinase	AI846191	O 0.5	O/I 1/1.5	O/scI 2/2.5	O 1.5	vO 2	vO 1	ND	INL(INL) 0.5	ND	ONL+B	Hippo	2	CNS+lung epithelium	1.5
AGAGCTGGTT	95398 Gng1 guanine nucleotide binding protein (G protein), gamma 1 subunit	BE954673	none	none	none	none	none	none	none	ONL(IS) 1	ONL(IS) 3	ONL(IS)	None	0	None	0
none	95741 PR domain containing 1, with ZNF domain	AW825066	ND	ND	ND	ND	O 3	O 3	O 3	ONL+INL 3	P 3	P	Hippo	0.6	None	0
ATGTATGAAA	9811 2310008M10Rik RIKEN cDNA 2310008M10 gene	AI836697	ND	ND	P 1.5	P 2.5	O 2.5/scI 3.5	O 2.5/scI 3.5	vO 3	INL 2	INL 2	ONL+A	Widespread	1.75	Widespread	0.35
mitochondrial DNA	cytochrome oxidase I	AI845043	sO/sscO 1/2	I+sO/sscO 1.5/5	I+sO/sscO 1/5	sscO 3	sscO 1	O 0.5	ND	ONL(IS)/INL(subset)+GL 3/1	H 3	H (Aross OPL in processes?)+INL+GCL	Cb+hippo+Ctx	2.5	CNS+PNS	2.5
mitochondrial DNA	Mitochondrial cytochrome oxidase III	AA914577	ND	ND	ND	scI+sO? 2	scI+sO?/O 2/1	ND	P/extreme outer scO 2/4	ND	INL(A) 1	H	PC/widespread	4_2	Fat/intestine+CP	8_2
GTGACCTGGC	1008 prostaglandin D2 synthase	AI849257	none	ND	RPE+CM 4	RPE+CM 4	RPE+CM 4	RPE+CM 4	RPE+CM 4	ND	ND	ND	Meninges	4	Meninges	4
CCCACCCCCC	158631 4933428F06Rik RIKEN cDNA 4933428F06 gene	AW050070	ND	ND	O 1	O 1	O 1	O 1.5	O 2.5	ONL+INL 1.5	ONL+INL 1	ONL+INL	Ctx+Cb+Hippo	0.875	ND	ND
TCAGAGGCCT	5195 complexin 1	AI845052	ND	ND	ND	ND	sAC+GC 4	sAC+GC 4	sAC+GC 4	sA+G 4	sA+G 4	sA+G 4	ND	ND	ND	ND
GCTAAGGCTT	10313 ankyrin repeat hooked to zinc finger motif	AI847131	ND	ND	O/sO 2/3	O/sO 2/3	O 3	O 3	O 3	ONL 3	ONL 3	ND	ND	ND	ND	ND
CAATGACTTG	23684 axin	AW061082	ND	ND	O 2	O 2	vO 1	vO 1	vO 1	ONL/INL 1/2	ND	ONL+M (M>ONL)	ND	ND	ND	ND
TACTGCTGAT	250419 Ccni cyclin I	AA839404	ND	ND	ND	ND	ND	ND	ND	ND	A+G/ONL+INL 3/1	A+G/ONL+INL 3/1	ND	ND	ND	ND
AAAACCTTGA	261259 ESTs	AI450999	ND	ND	ND	ND	ND	O 3	O 3	ONL+INL 3	ONL+INL 3	ONL+INL	ND	ND	ND	ND
ATGAACTATG	184559 ESTs	AI448589	ND	ND	ND	ND	O 3	O 3	O 3	ONL+INL 3	ONL+INL 3	ONL+INL	ND	ND	ND	ND
ATGTCTCAAA	231463 tubulin alpha 2	AI839893	ND	ND	ND	ND	ND	ND	ND	ND	ND	sG (INL+ONL(IS) weak)	ND	ND	ND	ND
none	246260 ESTs	AI851523	ND	ND	O 2	O 2	O 2	vO 2	vO 2	INL/ONL 2/1	INL/ONL 2/1	M	ND	ND	ND	ND
GGTATGTTAT	88061 NCoR1	BE944673	ND	ND	ND	scI 1	scI 1	scI 1	scI 1	A/INL 2/1	A 1	INL>ONL	ND	ND	ND	ND
GACCTCGGCC	273059 ESTs	AA879501	ND	ND	ND	ND	O 3	O 3	O 3	ONL+INL 3	ONL+INL 3	ONL+INL	ND	ND	ND	ND
CCCAACGGGG	275761 Tsix	BE625129	ND	none	sO 2	sO 2	O 1	O 1	vO 2	INL/ONL 2/0.5	INL/ONL 3/0.5	ND	ND	ND	ND	ND
GGAGCAGGAC	2210 ATP-binding cassette 2	AI836521	ND	scI+sO 1	scI+sO 1	P 1	O 2	O 2	O 2	sB/ON L+INL 2/1	A+G/ONL+INL 1/0.5	A+G	ND	ND	ND	ND
GTGCGCTAGA	29852 ESTs, Weakly similar to cDNA EST EMBL:D72691 comes from this gene [C.elegans]	AI836548	ND	O 0.5	O 0.5	O 0.5	O 0.5	O 0.5	O 0.5	ONL+INL 0.5	INL/ONL 2/0.5	INL	ND	ND	ND	ND
TTTTCAGTGG	201455 ESTs	AI837049	ND	O 0.5	O 0.5	O 0.5	O 0.5	O 0.5	O 0.5	ONL+INL 0.5	ONL+INL 1	ONL+INL	ND	ND	ND	ND
CAGGGTCTGG	66275 ESTs, Weakly similar to RAS-LIKE PROTEIN RRP22 [H.sapiens]	AI845411	ND	sO 3	sO 2	sO 2	sO 1	vO 1	vO 1	INL/M 0.5	ONL+INL 0.5	ONL+INL	ND	ND	ND	ND
TCTAACCTCA	3251 Proprotein convertase subtilisin/kexin type 4	AI834937	ND	O 0.5	O 0.5	O 1	O 1	O 1	O 1	ONL 1	ONL 1	ONL(IS)+B	ND	ND	ND	ND
GGCGGGGCCC	234912 ESTs, Weakly similar to 230k bullous pemphigoid antigen BPM1 [M.musculus]	AI844893	ND	O 1	O 1	O 1	O 1	O 1	vO 1	INL/M 1	M 1	M	ND	ND	ND	ND
AAAATGTAAA	33367 ESTs	AI853026	ND	P 1	P 1	P 1	P 1	P 1	P 1	P 1	P 1	ONL+INL 1	ND	ND	ND	ND
GGGATGGATG	45099 ESTs, Moderately similar to R31341_1 [H.sapiens]	AW120537	ND	O 0.5	O 0.5	O 0.5	O 0.5	O 0.5	O 0.5	ONL+INL 0.5	ONL+INL 1	none	ND	ND	ND	ND
ACTAAACCAT	209903 activating transcription factor 2	AW049652	ND	O 1	O 1	O 1	O 1	O 1	O 1	ONL+INL 1	ONL+INL 1	none	ND	ND	ND	ND
GGAGAGGGGA	187301 ESTs	AW120822	ND	none	O 0.5	O 0.5	O 0.5	O 0.5	O 0.5	ONL 0.5	ONL+INL 0.5	ONL+INL	ND	ND	ND	ND
CAGCATAAAT	29665 Dip3b Dip3 beta	AW124910	ND	O 2	O 1	O 1	O 2	O 1	O 1	ONL+INL 1	ONL+INL 2	INL>ONL	ND	ND	ND	ND
AGGAACCAAA	131943 6330504P12Rik: RIKEN cDNA 6330504P12 gene	AW491820	ND	O 1	O 1	O 1	O 1	O 1	vO 1	INL/M 1	M 1	M	ND	ND	ND	ND
GGAAGGAGGG	46533 ESTs, Highly similar to AF132954_1 CGI-20 protein [H.sapiens]	AW493256	ND	O 1	O 2	O 1	O 2	O 2	O 2	ONL+INL 1	ONL+INL 1	none	ND	ND	ND	ND
TAAAACCGTT	250681 Mef2A	BE953554	noen	noen	none	O 2	O 2	O 2	O 1	ONL 1	INL 1	INL>ONL	ND	ND	ND	ND
GCGACACCTG	46764 CDP-diacylglycerol synthase 1	AI844295	ND	O 0.5	O 0.5	O 0.5	O 0.5	O 0.5	O 0.5	ONL+INL 0.5	ONL+INL 0.5	ONL(IS)	ND	ND	ND	ND
GCGGCGCCGC	29477 SCAN domain-containing 1	AI854100	ND	O 0.5	O 0.5	O 0.5	O 0.5	O 0.5	O 0.5	ONL+INL 0.5	ONL+INL 1	ONL+INL	ND	ND	ND	ND
TATTAAATGT	27363 phosphatidic acid phosphatase type 2B	AI847054	ND	O 0.5	O 0.5	O 0.5	O 0.5	O 0.5	O 0.5	ONL+INL 0.5	ONL/INL 1/0.5	ONL(IS)	ND	ND	ND	ND
