# Supplementary material for: Genomic Analysis of Mouse Retinal Development
Source: PLoS Biol. 2004 Jun 29;2(9):e247. doi: 10.1371/journal.pbio.0020247 (PMC439783; doi:10.1371/journal.pbio.0020247)
Supplement: Table S6 — Here, data from Table S5 are summarized such that the predominant cellular expression pattern from early (E12–E18), mid (P0–P4), and late (P6–adult) developing retina is recorded, and genes are grouped into coexpressed clusters by user annotation. The main cell types expressing the gene in the retina over the interval in question are listed, with weaker expression in other cell types being noted in parentheses. Clusters are given a name (after a representative gene) and a unique cluster number, and the presumptive cell types that show greatest expression are listed. Genes for which the full developmental expression profile was not determined are tentatively assigned to clusters that showed the best fit based on two out of three criteria, with tentative assignments being indicated as such (261 KB XLS). [file pbio.0020247.st006.xls]

## Sheet: Sheet1
Table ST6
SAGE tag	Gene	Probe Accession number	Early	Mid	Late	Pattern	Cluster Name	Cluster number	Presumptive cell type	Cluster assignment tentative?
AGATGTGTAT	122222 Lhx4	BE948639	n	vO	B	O-vO-B	Zf-1 like	1	BC-late	N
GATTTCAGTG	29496 ESTs, Highly similar to AF039942_1 HCF-binding transcription factor Zhangfei [H.sapiens]	BE656611	sscO	vO	B	O-vO-B	Zf-1 like	1	BC-late	N
TCTTGGCTTC	41284 ESTs/Ig domains	AI849496	sscO	vO	B	O-vO-B	Zf-1 like	1	BC-late	N
CTTATTAAAA	87130 ESTs/KIAA1411	BG403994	sO	O	sB	sO-sO-sB	Sez-6 like	2	BC-mid	N
GGATGGGGAG	204705 Psk1-pending type I transmembrane receptor (seizure-related protein)	AI835902	sO	sO	sB	sO-sO-sB	Sez-6 like	2	BC-mid	N
ATCCGCTCTG	34858 ESTs/PKC alpha	AI838164	n	svO	sB	sO-sO-sB	Sez-6 like	2	BC-mid	N
CCAGGAGAGG	229330 seizure related gene 6	AI846537	n	svO	sB	sO-sO-sB	Sez-6 like	2	BC-mid	N
TGGCAGAAGC	62589 4930583H14Rik RIKEN cDNA 4930583H14 gene	AI195347	O	vO	sB	sO-sO-sB	Sez-6 like	2	BC-mid	N
TGAATGTGAA	52043 Dual specificity phosphatase 5	AA511477	O	O	B	O-O-B	Chx10-like	3	BC-early	N
AAATGTAAAT	32434 ESTs/no predicted gene	AA189760	O	vO	B	O-O-B	Chx10-like	3	BC-early	N
CAAAGACTGC	4405 Chx10 C. elegans ceh-10 homeo domain containing homolog	BF461223	sO	vO	B	O-O-B	Chx10-like	3	BC-early	N
GGAGAGGAAG	28087 Gli5	AI844650	sO	vO	B	O-O-B	Chx10-like	3	BC-early	N
GCGGCGTCCG	103427 ESTs	AW049189	?	?	B(pr)	O-O-B	Chx10-like	3	BC-early	Y
GTGCTTGTAC	87312 Glia maturation factor, beta	BE861103	I(o)	O	B(pr)	O-O-B	Chx10-like	3	BC-early	N
GGCCACAGGG	23758 ESTs, Moderately similar to dJ222E13.3 [H.sapiens]	AI846471	O	O	B(pr)	O-O-B	Chx10-like	3	BC-early	N
TAGAACACTG	23823 Prkcl protein kinase C, lambda	BF167555	O	O	B(pr)	O-O-B	Chx10-like	3	BC-early	N
185355 poly IgR 3	185355 poly IgR 3	AA472540	O	?	sB	O-O-B	Chx10-like	3	BC-early	Y
TGCACAGTCC	23031 novel OZF-type Zn finger	BQ573212	sO	O	In	O-vO-M	Dkk3-like	4	MG-prog	N
TTTTATTTGT	258146 Mus musculus mRNA for ras-GTPase-activating protein SH3-domain binding protein, complete cds 34012 ESTs	AI049055	sO	svO	In	O-vO-M	Dkk3-like	4	MG-prog	N
CGGAAACTGC	46675 ESTs	AA499290	O	vO	In	O-vO-M	Dkk3-like	4	MG-prog	N
CTTTGGGGGC	258547 ESTs	AI413621	O	vO	In	O-vO-M	Dkk3-like	4	MG-prog	N
GCCAAACCAA	1761 CDC-like kinase	AA388975	O	vO	In	O-vO-M	Dkk3-like	4	MG-prog	N
GGGAACCCCT	7103 Pre B-cell leukemia transcription factor 2	AA839392	O	vO	In	O-vO-M	Dkk3-like	4	MG-prog	N
GGTTTATTTT	22980 Rcor RE1-silencing transcription factor (REST) co-repressor	AI430496	O	vO	In	O-vO-M	Dkk3-like	4	MG-prog	N
TTATATTCTT	181709 regulator of G-protein signaling 16	AA288620	O	vO	In	O-vO-M	Dkk3-like	4	MG-prog	N
TCTGAGTGGT	28892 ESTs, Weakly similar to RSP-1 PROTEIN [Mus musculus]	AI843295	sI(o)	vO	In	O-vO-M	Dkk3-like	4	MG-prog	N
GAAAATGAGA	3981 COP9 (constitutive photomorphogenic), subunit 6 (Arabidopsis)	AI852658	sO	vO	In	O-vO-M	Dkk3-like	4	MG-prog	N
ATGTTCTGAC	12553 Replication factor C (activator 1) 3 (38 kDa	BF462036	sO(i)	vO	In	O-vO-M	Dkk3-like	4	MG-prog	N
TGCCCTCGCC	39265 0610010K14Rik RIKEN cDNA 0610010K14 gene	AI848107	O	vO(o)	In	O-vO-M	Dkk3-like	4	MG-prog	N
5130 wnt10a	5130 wnt10a	AW049702	sO	svO	In(pr)	O-vO-M	Dkk3-like	4	MG-prog	N
AAATTAGTAT	30864 ESTs, Weakly similar to KRAB-zinc finger protein KZF-1 [R.norvegicus]	AI838681	O	vO	In(pr)	O-vO-M	Dkk3-like	4	MG-prog	N
ACTGATGTCT	157502 ESTs/havefl/no obvious homology	AW046280	O	vO	In(pr)	O-vO-M	Dkk3-like	4	MG-prog	N
CATAGTTTAA	142195 RANBP 9	AI842775	O	vO	In(pr)	O-vO-M	Dkk3-like	4	MG-prog	N
TAGTTCCGAC	30195 LOC209318 Similar to G protein pathway suppressor 1	AA259836	P	vO	In(pr)	O-vO-M	Dkk3-like	4	MG-prog	N
TGTAAAATAA	226873 myosin IH	AI836648	sO	vO	In(pr)	O-vO-M	Dkk3-like	4	MG-prog	N
TTCTCCCCAC	36715 Pmf1 polyamine-modulated factor 1	AW060657	sO	vO	In(pr)	O-vO-M	Dkk3-like	4	MG-prog	N
ATAACAAAAT	154145 ESTs/Zn finger	AI849779	?	vO(o)	In(pr)	O-vO-M	Dkk3-like	4	MG-prog	Y
TTCACTGGGC	20935 interleukin enhancer binding factor 3	BE371872	?	vO(o)	In(pr)	O-vO-M	Dkk3-like	4	MG-prog	Y
CTTGACACAC	260384 translation initiation factor eIF-5	AI851200	I(sO)	vO(o)	In(pr)	O-vO-M	Dkk3-like	4	MG-prog	N
CGTCACTGCC	42855 Prostate tumor over expressed gene 1	AI838337	vO(sco)	vO(o)	In(pr)	O-vO-M	Dkk3-like	4	MG-prog	N
GTTGGTCTGT	177991 ESTs	AI848699	I(o)	vO(p)	In(pr)	O-vO-M	Dkk3-like	4	MG-prog	N
TAGGTAAAAC	41370 ESTs	AI846872	P	vO(p)	In(pr)	O-vO-M	Dkk3-like	4	MG-prog	N
12903 Sema3F	12903 Sema3F	BF465341	?	?	M	O-vO-M	Dkk3-like	4	MG-prog	Y
CAGAAAGGCA	29227 ESTs	BE861419	?	?	M	O-vO-M	Dkk3-like	4	MG-prog	Y
CTGAAAAAGT	273765 ESTs, Highly similar to PHOSPHATIDYLSERINE DECARBOXYLASE PROENZYME [Cricetulus griseus]	AI835300	?	?	M	O-vO-M	Dkk3-like	4	MG-prog	Y
TATACATATC	44142 E030025C11Rik RIKEN cDNA E030025C11 gene	BF460707	I	I(o)	M	O-vO-M	Dkk3-like	4	MG-prog	N
TGGATGCCTG	4524 LIM domain binding 1	AI844211	I(o)	I(o)	M	O-vO-M	Dkk3-like	4	MG-prog	N
ACAAGGGACT	30236 Acinus apoptotic chromatin condensation inducer in the nucleus	AI839299	vO	I(o)	M	O-vO-M	Dkk3-like	4	MG-prog	N
GGGACACAGT	1367 wnt3a	X56842	?	O	M	O-vO-M	Dkk3-like	4	MG-prog	Y
ATCCTGGCTA	260139 paralog of bacterial VACUOLAR ACID TREHALASE PRECURSOR	BE947107	O	O	M	O-vO-M	Dkk3-like	4	MG-prog	N
CTGGGAGTTG	153833 ESTs	AW046681	O	O	M	O-vO-M	Dkk3-like	4	MG-prog	N
TTGAGGGTGG	5114 Dvl2 dishevelled 2, dsh homolog (Drosophila)	AI853388	O	O	M	O-vO-M	Dkk3-like	4	MG-prog	N
TTGATATGGT	33776 ESTs	AW495162	O	O	M	O-vO-M	Dkk3-like	4	MG-prog	N
TAGATTTGGG	21868 raf-related oncogene	AI893976	P	O	M	O-vO-M	Dkk3-like	4	MG-prog	N
TCTTGCTGCA	234247 Dimethylarginine dimethylaminohydrolase 1	AW046009	vO	O	M	O-vO-M	Dkk3-like	4	MG-prog	N
TATGTGGTTT	2734 spermidine/spermine N1-acetyl transferase	AI838953	O	O-vO-O	M	O-vO-M	Dkk3-like	4	MG-prog	N
GCAGATGGCA	10800 potassium channel, subfamily K, member 1	AI842576	I	P-I(vO)	M	O-vO-M	Dkk3-like	4	MG-prog	N
GCGGTCAGCA	871 radical fringe gene homolog, (Drosophila)	AI853309	sO(o)	scI(o)-vO(o)	M	O-vO-M	Dkk3-like	4	MG-prog	N
GCAATTGACA	24069 ESTs/Fem1-like death domain receptor binding protein	AI852273	O	scI+svO	M	O-vO-M	Dkk3-like	4	MG-prog	N
AGACGGATGT	39987 dual specificity phosphatase 8	AA500835	Bv(o)	svO	M	O-vO-M	Dkk3-like	4	MG-prog	N
150813 frizzled homolog 5 (Drosophila)	150813 frizzled homolog 5 (Drosophila)	AF272146	O	svO	M	O-vO-M	Dkk3-like	4	MG-prog	N
TGATGTATAT	110 inhibitor of DNA binding 3	AA959254	I(o)	svO(o)	M	O-vO-M	Dkk3-like	4	MG-prog	N
ACTGTGTCTT	40035 p21 (CDKN1A)-activated kinase 3	AI844318	I	vO	M	O-vO-M	Dkk3-like	4	MG-prog	N
TTATGGAATT	6417 CD24a antigen	AA199464	I	vO	M	O-vO-M	Dkk3-like	4	MG-prog	N
TTTATGAAAA	16469 neuroblastoma myc-related oncogene 1	AI894031	I(o)	vO	M	O-vO-M	Dkk3-like	4	MG-prog	N
ACTTCAGACT	21629 ATP-binding cassette, sub-family F (GCN20), member 2	AI837318	O	vO	M	O-vO-M	Dkk3-like	4	MG-prog	N
AGAATGGCAG	46539 Notch-regulated ankyrin repeat protein	AW490993	O	vO	M	O-vO-M	Dkk3-like	4	MG-prog	N
ATTTTGTGCA	21652 novel dehydrogenase?	AI854082	O	vO	M	O-vO-M	Dkk3-like	4	MG-prog	N
CAAAAAAAAA	55143 Dickkopf homolog 3	AI838192	O	vO	M	O-vO-M	Dkk3-like	4	MG-prog	N
CAAAACTGTA	31255 Notch gene homolog 1, (Drosophila)	BE981557	O	vO	M	O-vO-M	Dkk3-like	4	MG-prog	N
CAAGTTTCCA	3126 four and a half LIM domains 1/KyoT2	AI849859	O	vO	M	O-vO-M	Dkk3-like	4	MG-prog	N
CAGAAGAAAG	131943 ESTs	BE945599	O	vO	M	O-vO-M	Dkk3-like	4	MG-prog	N
CCCAGGCTTG	22845 c-src	AI846653	O	vO	M	O-vO-M	Dkk3-like	4	MG-prog	N
CTGCAGCTAG	5021 Discoidin domain receptor family, member 1	AI430426	O	vO	M	O-vO-M	Dkk3-like	4	MG-prog	N
CTGCCTTAAT	104769 Ccnd3 cyclin D3	AI841379	O	vO	M	O-vO-M	Dkk3-like	4	MG-prog	N
GAAACACAGA	284344 Naked cuticle 1 homolog	AI429692	O	vO	M	O-vO-M	Dkk3-like	4	MG-prog	N
GCGGCAGGCG	24442 ESTs	AI846781	O	vO	M	O-vO-M	Dkk3-like	4	MG-prog	N
GGGAGCGAAA	34871 inhibitor of DNA binding 2	AW987145	O	vO	M	O-vO-M	Dkk3-like	4	MG-prog	N
GGGGAGACGC	254496 FGFR1	BE947453	O	vO	M	O-vO-M	Dkk3-like	4	MG-prog	N
GGTAAGTGTG	8552 baculoIral IAP repeat-containing 5	BF465008	O	vO	M	O-vO-M	Dkk3-like	4	MG-prog	N
45050 frizzled homolog 1, (Drosophila)	45050 frizzled homolog 1, (Drosophila)	AW120518	O	vO	M	O-vO-M	Dkk3-like	4	MG-prog	N
20861 LDLR6	20861 LDLR6	AW121357	O	vO	M	O-vO-M	Dkk3-like	4	MG-prog	N
TAACTTGTAG	29820 BCL2/adenoIrus E1B 19 kDa-interacting protein 3-like	AI452081	O	vO	M	O-vO-M	Dkk3-like	4	MG-prog	N
TACGAAAATG	1571 cadherin 11	AI840537	O	vO	M	O-vO-M	Dkk3-like	4	MG-prog	N
TTTTGTGCAT	2958 Cdkn1b cyclin-dependent kinase inhibitor 1B (P27)	AI843786	O	vO	M	O-vO-M	Dkk3-like	4	MG-prog	N
CAATGACTTG	23684 axin	AW061082	O	vO	M	O-vO-M	Dkk3-like	4	MG-prog	N
none	246260 ESTs	AI851523	O	vO	M	O-vO-M	Dkk3-like	4	MG-prog	N
GGCGGGGCCC	234912 ESTs, Weakly similar to 230k bullous pemphigoid antigen BPM1 [M.musculus]	AI844893	O	vO	M	O-vO-M	Dkk3-like	4	MG-prog	N
AGGAACCAAA	131943 6330504P12Rik: RIKEN cDNA 6330504P12 gene	AW491820	O	vO	M	O-vO-M	Dkk3-like	4	MG-prog	N
ACAACTTCCT	285928 GM2 ganglioside activator protein	BF464321	P	vO	M	O-vO-M	Dkk3-like	4	MG-prog	N
GAGGACCTGG	258771 Ptprs protein tyrosine phosphatase, receptor type, S	AI118860	P	vO	M	O-vO-M	Dkk3-like	4	MG-prog	N
GAGCCCTTCC	12775 pyruvate dehydrogenase kinase 3	AI845462	sO	vO	M	O-vO-M	Dkk3-like	4	MG-prog	N
CAGAGATCCC	196464 guanine nucleotide binding protein, alpha inhibiting 2	AA049190	sO	vO	M	O-vO-M	Dkk3-like	4	Prog-MG	N
TTCATTCTTA	4438 high mobility group AT-hook 1	AI836908	sO	vO	M	O-vO-M	Dkk3-like	4	MG-prog	N
CAGGGTCTGG	66275 ESTs, Weakly similar to RAS-LIKE PROTEIN RRP22 [H.sapiens]	AI845411	sO	vO	M	O-vO-M	Dkk3-like	4	MG-prog	N
ACGCGGGTCG	38347 BTB/POZ domain containing protein	AI836077	sO(o)	vO	M	O-vO-M	Dkk3-like	4	MG-prog	N
TAACCGTTTT	24640 Growth factor receptor bound protein 10	AA981661	sO(o)	vO	M	O-vO-M	Dkk3-like	4	MG-prog	N
TTCTGAGTAT	23002 brain-specific membrane-anchored protein	BE987521	sO(o)	vO	M	O-vO-M	Dkk3-like	4	MG-prog	N
CCCTTCCCTT	2660 ESTs/similarity to Fv1	AI850896	sO+I	vO	M	O-vO-M	Dkk3-like	4	MG-prog	N
CTGGGGTAGG	30232 ceroid-lipofuscinosis, neuronal 6	BF466462	vO	vO	M	O-vO-M	Dkk3-like	4	MG-prog	N
28509 Slit3	28509 Slit3	AI853254	O	vO(o)	M	O-vO-M	Dkk3-like	4	MG-prog	N
AAATGGCTAT	38268 hepatoma-derived growth factor, related protein 2	BC003741	O	vO(o)	M	O-vO-M	Dkk3-like	4	MG-prog	N
AGGTGTACGT	34470 KIAA0937/novel homolog of deletex	AI851969	O	vO(o)	M	O-vO-M	Dkk3-like	4	MG-prog	N
ATTGTACCAG	34797 cellular retinoic acid binding protein I	BE980033	O	vO(o)	M	O-vO-M	Dkk3-like	4	MG-prog	N
CATCTAGAGG	188410 ESTs	BE994660	O	vO(o)	M	O-vO-M	Dkk3-like	4	MG-prog	N
CTTCCCCTCC	87653 B830010L13Rik RIKEN cDNA B830010L13 gene	AI851853	O	vO(o)	M	O-vO-M	Dkk3-like	4	MG-prog	N
GGGAAGATTT	150838 ESTs/15kb 5' of Six3	AW209946	O	vO(o)	M	O-vO-M	Dkk3-like	4	MG-prog	N
GTGAGTGGCG	27953 Gldc glycine decarboxylase	BF150468	O	vO(o)	M	O-vO-M	Dkk3-like	4	MG-prog	N
TTTTGTGCAT	8046 cyclin-dependent kinase inhibitor 1B (P27)	AI852158	sO	vO(o)	M	O-vO-M	Dkk3-like	4	MG-prog	N
GGAGCTCCGG	4079 1110038H03Rik RIKEN cDNA 1110038H03 gene	AI848723	sO+I	vO(o)	M	O-vO-M	Dkk3-like	4	MG-prog	N
TTCCCCACCC	29759 MYC-associated zinc finger protein (purine-binding transcription factor)	AA013502	sO(o)	vO(p)	M	O-vO-M	Dkk3-like	4	MG-prog	N
6256 frizzled 9	6256 frizzled 9	BE983591	O	O	M(pr)	O-vO-M	Dkk3-like	4	MG-prog	N
ATACAATAAA	196148 NUCLEAR TRANSPORT FACTOR 2	BE987802	O	O	M(pr)	O-vO-M	Dkk3-like	4	MG-prog	N
CACTGAGTGT	201653 ESTs	AI841771	O	O	M(pr)	O-vO-M	Dkk3-like	4	MG-prog	N
41576 Kif5c	41576 Kif5c	BE991877	P	O	M(pr)	O-vO-M	Dkk3-like	4	MG-prog	N
CAGTTTAAGT	17709 ESTs/Foxn4	BE985700	sO	O	M(pr)	O-vO-M	Dkk3-like	4	MG-prog	N
AATCATTGTT	2777 tumor protein D52/possible protein kinase	AI851246	O	vO	M(pr)	O-vO-M	Dkk3-like	4	MG-prog	N
GGAGGGATCA	8131 ILK	AI854596	O	vO	M(pr)	O-vO-M	Dkk3-like	4	MG-prog	N
TTGTAAAATC	26062 AD024 protein (endosomal/kinesin-like?)	AI447803	sO	vO	M(pr)	O-vO-M	Dkk3-like	4	MG-prog	N
TAAAACTAAC	814 Epb4.1l2 erythrocyte protein band 4.1-like 2	AI845287	O	O	MPr	O-vO-M	Dkk3-like	4	MG-prog	N
TAGTTCCTAT	36894 Tcf12 transcription factor 12	AI850155	?	O(I)	MPr	O-vO-M	Dkk3-like	4	MG-prog	Y
GGCCGCGTTC	35439 SPARC	AW990833	?	svO-Bv	MPr	O-vO-M	Dkk3-like	4	MG-prog	Y
GAGGTCCTAG	5236 ral guanine nucleotide dissociation stimulator	AI843629	I	vO	MPr	O-vO-M	Dkk3-like	4	MG-prog	N
TTGACTCTTA	29674 focal adhesion kinase	AA153019	n	vO	MPr	O-vO-M	Dkk3-like	4	MG-prog	N
GCAACCAAAA	3990 suppressor of K+ transport defect 3	AI840786	O	vO	MPr	O-vO-M	Dkk3-like	4	MG-prog	N
GATACCATTA	1779 Sterol carrier protein 2, liver	AI850717	sO	vO	Pr(is)M	O-vO-M	Dkk3-like	4	MG-prog	N
AATAAAAGAA	213213 HK-R	BC016235	n	vO	M	O-highvO-M	HK-R like	5	MG-mid	N
GCAAAGAAAA	29729 tweety homolog 1	AI595436	O	vO	M	O-highvO-M	HK-R like	5	MG-mid	N
TTTGTGGTTG	9114 Mus musculus mu-crystallin (Crym) mRNA, complete cds	AI596647	O	vO	M	O-highvO-M	HK-R like	5	MG-mid	N
GCAATGCAAA	35817 ESTs/KIAA1001 (contains multiple WD repeats)	BE689314	O	vO	M	O-highvO-M	HK-R like	5	MG-mid	N
AGACAAACTG	1186 carbonic anhydrase 2	AI841511	n	vO	M	O-vO-M	Car2-like	6	MG-late	N
GCAAGAGAGA	2338 glutamine synthetase	AI848786	O	vO	M	O-vO-M	Car2-like	6	MG-late	N
CAACTTAGCA	20465 G protein-coupled receptor 37	AI848630	O	vO	M	O-vO-M	Car2-like	6	MG-late	N
AAAGATAACT	32416 ESTs	AI450458	?	?	Pr	O-O-Pr	TRAP2-like	7	Pr-prog+prec	Y
AATAAACATC	87077 protein disulfide isomerase related protein	BE456289	?	?	Pr	O-O-Pr	TRAP2-like	7	Pr-prog+prec	Y
ACAAGTGCTC	233935 ESTs, Weakly similar to KIAA0377 [H.sapiens]	AI450926	?	?	Pr	O-O-Pr	TRAP2-like	7	Pr-prog+prec	Y
AGCCAGCCCC	3881 Tcf15 Transcription factor 15	AW744685	?	?	Pr	O-O-Pr	TRAP2-like	7	Pr-prog+prec	Y
CAGGCAGAAC	221029 weakly similar to cell cycle progression 2 protein	AA437956	?	?	Pr	O-O-Pr	TRAP2-like	7	Pr-prog+prec	Y
CCTGGTGCAG	43731 Component of oligomeric golgi complex 6	BF160911	?	?	Pr	O-O-Pr	TRAP2-like	7	Pr-prog+prec	Y
CTCCAGATTG	252137 rabenosyn-5	BE948977	?	?	Pr	O-O-Pr	TRAP2-like	7	Pr-prog+prec	Y
CTCCTGCAGC	1017 esterase 10	AI839908	?	?	Pr	O-O-Pr	TRAP2-like	7	Pr-prog+prec	Y
GGCGAGGAAG	57052 Rhpn1 rhophilin, Rho GTPase binding protein 1	AW210837	?	?	Pr	O-O-Pr	TRAP2-like	7	Pr-prog+prec	Y
GTAATGTGGA	184559 ESTs/cyclin D-binding myb-like transcription factor	AI448589	?	?	Pr	O-O-Pr	TRAP2-like	7	Pr-prog+prec	Y
GTGTCCGGTT	43737 Casein kinase 1, alpha 1	AI847674	?	?	Pr	O-O-Pr	TRAP2-like	7	Pr-prog+prec	Y
TCTCTCAGCC	3999 macrophage expressed gene	AA818891	?	?	Pr	O-O-Pr	TRAP2-like	7	Pr-prog+prec	Y
TGGGTCAAAC	260334 ESTs/novel protein kinase	AW047494	?	?	Pr	O-O-Pr	TRAP2-like	7	Pr-prog+prec	Y
TTTTCCCTTC	203928 syntaxin 3	AA210144	?	?	Pr	O-O-Pr	TRAP2-like	7	Pr-prog+prec	Y
AGCGTCTGCA	156243 rod exchanger/solute carrier family 24 (sodium/potassium/calcium exchanger), member 1 (SLC24A1)	BG295169	sO	?	Pr	O-O-Pr	TRAP2-like	7	Pr-prog+prec	Y
AACACACAGT	286367 Rabgef1 RAB guanine nucleotide exchange factor (GEF) 1	BE305992	?	O	Pr	O-O-Pr	TRAP2-like	7	Pr-prog+prec	Y
ACACAATCCA	35405 ESTs	BF020616	?	O	Pr	O-O-Pr	TRAP2-like	7	Pr-prog+prec	Y
ACTTTTTGAC	275981 2810012K13Rik RIKEN cDNA 2810012K13 gene	AI837465	?	O	Pr	O-O-Pr	TRAP2-like	7	Pr-prog+prec	Y
ATGAATTGAG	70121 Cabp4 calcium binding protein 4	BF461761	?	O	Pr	O-O-Pr	TRAP2-like	7	Pr-prog+prec	Y
CAAACAGTGA	37607 BC003498 cDNA sequence BC00398	AI846073	?	O	Pr	O-O-Pr	TRAP2-like	7	Pr-prog+prec	Y
CAAGCTTCTG	103489 GMEB1l (glucocorticoid modulatory element binding protein)	AI552264	?	O	Pr	O-O-Pr	TRAP2-like	7	Pr-prog+prec	Y
CAAGTGGAAA	28209 Mus musculus p53 apoptosis-associated target (Perp) mRNA, complete cds	AI854029	?	O	Pr	O-O-Pr	TRAP2-like	7	Pr-prog+prec	Y
CACAAGGCAC	275948 Interferon alpha responsive gene, 15 kDa	AI853475	?	O	Pr	O-O-Pr	TRAP2-like	7	Pr-prog+prec	Y
CACTTTACTT	29730 four jointed box 1 (Drosophila)	AI465262	?	O	Pr	O-O-Pr	TRAP2-like	7	Pr-prog+prec	Y
CACTTTGTGT	695 Ssh3bp1 spectrin SH3 domain binding protein 1	AI840745	?	O	Pr	O-O-Pr	TRAP2-like	7	Pr-prog+prec	Y
CAGCTGAAGC	27033 hypertension-related calcium-regulated gene	AI847650	?	O	Pr	O-O-Pr	TRAP2-like	7	Pr-prog+prec	Y
CCCCCCGTCA	201859 thymic dendritic cell derived factor	BF147540	?	O	Pr	O-O-Pr	TRAP2-like	7	Pr-prog+prec	Y
CTCTCAAATT	47052 1700008G05Rik RIKEN cDNA 1700008G05 gene	BM938624	?	O	Pr	O-O-Pr	TRAP2-like	7	Pr-prog+prec	Y
CTCTGAGAAG	1921 ESTs, Moderately similar to KIAA0826 protein [H.sapiens]	AI836821	?	O	Pr	O-O-Pr	TRAP2-like	7	Pr-prog+prec	Y
CTGTAGAAAT	27496 Usp1 ubiquitin specific protease 1	AI848382	?	O	Pr	O-O-Pr	TRAP2-like	7	Pr-prog+prec	Y
GAAACCAGGA	45994 tetraspannin 1	AI593844	?	O	Pr	O-O-Pr	TRAP2-like	7	Pr-prog+prec	Y
GACTTGGACT	173826 dymeclin	AI838217	?	O	Pr	O-O-Pr	TRAP2-like	7	Pr-prog+prec	Y
GAGCCGCCCT	139166 ESTs	AI854095	?	O	Pr	O-O-Pr	TRAP2-like	7	Pr-prog+prec	Y
GATCTCTTGT	151332 peroxin 2	AW060724	?	O	Pr	O-O-Pr	TRAP2-like	7	Pr-prog+prec	Y
GCAGAGATGG	232400 ESTs, Highly similar to URACIL PHOSPHORIBOSYLTRANSFERASE [Saccharomyces cereIsiae]	AI851238	?	O	Pr	O-O-Pr	TRAP2-like	7	Pr-prog+prec	Y
GCATTAGCCT	150221 EST/contains GRAM domain (membrane associated proteins)	BE945581	?	O	Pr	O-O-Pr	TRAP2-like	7	Pr-prog+prec	Y
GCTCTGACTG	30935 tudor repeat associator with PCTAIRE 2	AI447470	?	O	Pr	O-O-Pr	TRAP2-like	7	Pr-prog+prec	Y
GGACAGTCTC	224354 Tsc1 tuberous sclerosis 1	AI837319	?	O	Pr	O-O-Pr	TRAP2-like	7	Pr-prog+prec	Y
GGCCTCCCTT	7892 Rfx1 vregulatory factor X, 1 (influences HLA class II expression)	AW050047	?	O	Pr	O-O-Pr	TRAP2-like	7	Pr-prog+prec	Y
GTAAATGCAA	46019 Wdfy3 WD repeat and FYVE domain containing 3	AI842852	?	O	Pr	O-O-Pr	TRAP2-like	7	Pr-prog+prec	Y
GTGTGAGAAT	45357 Erbb2 interacting protein	AI843677	?	O	Pr	O-O-Pr	TRAP2-like	7	Pr-prog+prec	Y
GTTCTGATTG	1640 cerebellar degeneration-related 2	AA673164	?	O	Pr	O-O-Pr	TRAP2-like	7	Pr-prog+prec	Y
GTTGAGGTTT	19077 Arht2 ras homolog gene family, member T2	AI550313	?	O	Pr	O-O-Pr	TRAP2-like	7	Pr-prog+prec	Y
183137 Keratin complex 2, basic, gene	183137 Keratin complex 2, basic, gene	AI070370	?	O	Pr	O-O-Pr	TRAP2-like	7	Pr-prog+prec	Y
TAGATTTCCC	121647 retinol dehydrogenase 12	AA821382	?	O	Pr	O-O-Pr	TRAP2-like	7	Pr-prog+prec	Y
TAGCCTAGGC	101833 similar to F-box only protein 27; F-box protein FBG5 (LOC233040)	AW211925	?	O	Pr	O-O-Pr	TRAP2-like	7	Pr-prog+prec	Y
TCACTAACCC	189429 RIKEN cDNA 4930430E16	AI613936	?	O	Pr	O-O-Pr	TRAP2-like	7	Pr-prog+prec	Y
TCTGGAGACA	171236 ESTs/protocadherin gamma C4	AU018705	?	O	Pr	O-O-Pr	TRAP2-like	7	Pr-prog+prec	Y
TCTTTGTGGG	189782 Monocyte to macrophage differentiation-associated	AW411835	?	O	Pr	O-O-Pr	TRAP2-like	7	Pr-prog+prec	Y
TGAACCTTAT	103712 ESTs/protein of unknown function	BM937168	?	O	Pr	O-O-Pr	TRAP2-like	7	Pr-prog+prec	Y
TGATGTTAAC	1411 fring/contains RING finger and IAP domains	AI020489	?	O	Pr	O-O-Pr	TRAP2-like	7	Pr-prog+prec	Y
TGCCCAGTGC	Unknown/V26	AI717080	?	O	Pr	O-O-Pr	TRAP2-like	7	Pr-prog+prec	Y
TGGTACAACC	260103 ESTs	AI450905	?	O	Pr	O-O-Pr	TRAP2-like	7	Pr-prog+prec	Y
TGTCAAGGTT	159633 ESTs	BE984591	?	O	Pr	O-O-Pr	TRAP2-like	7	Pr-prog+prec	Y
TGTCTCTGTC	261259 Hypothetical protein MGC41284	BE691484	?	O	Pr	O-O-Pr	TRAP2-like	7	Pr-prog+prec	Y
TGTGAACGAA	18522 carnitine palmitoyltransferase 1, liver	AI846647	?	O	Pr	O-O-Pr	TRAP2-like	7	Pr-prog+prec	Y
TGTGTGCGTG	276240 ESTs/similar to D. unkempt zinc finger protein	AI853158	?	O	Pr	O-O-Pr	TRAP2-like	7	Pr-prog+prec	Y
TTGCAGCAAA	23494 ESTs/KIAA0931	BE303825	?	O	Pr	O-O-Pr	TRAP2-like	7	Pr-prog+prec	Y
TTTAAGAATT	253961 dsRNA adenosine deaminase	AI842795	?	O	Pr	O-O-Pr	TRAP2-like	7	Pr-prog+prec	Y
TTTCCATCTC	35159 ESTs	AI853191	?	O	Pr	O-O-Pr	TRAP2-like	7	Pr-prog+prec	Y
AGGACGGAGG	20488 ESTs, Weakly similar to Fln29 [H.sapiens]	AW060799	O	O	Pr	O-O-Pr	TRAP2-like	7	Pr-prog+prec	N
AAAGCAAAAT	87450 oxysterol binding protein	BE692045	O	O	Pr	O-O-Pr	TRAP2-like	7	Pr-prog+prec	N
AAATAAATAA	295706 TGFalpha	AW493721	O	O	Pr	O-O-Pr	TRAP2-like	7	Pr-prog+prec	N
AGACTCTGCC	139204 ESTs/MHC	BF662424	O	O	Pr	O-O-Pr	TRAP2-like	7	Pr-prog+prec	N
ATTGGTGTCC	54993 2610205J15Rik RIKEN cDNA 2610205J15 gene	BF168813	O	O	Pr	O-O-Pr	TRAP2-like	7	Pr-prog+prec	N
CAATGTGCTG	90390 myotubularin-related protein 4/novel FYVE Zn finger phosphatase	AW495463	O	O	Pr	O-O-Pr	TRAP2-like	7	Pr-prog+prec	N
CACGACCTCA	3771 Protein tyrosine phosphatase, receptor type, R	H52494	O	O	Pr	O-O-Pr	TRAP2-like	7	Pr-prog+prec	N
CCTGCTACCT	268925 ab hydrolaze	AW323348	O	O	Pr	O-O-Pr	TRAP2-like	7	Pr-prog+prec	N
CGTACAGTAT	268163 AW121567 expressed sequence AW121567	AI835545	O	O	Pr	O-O-Pr	TRAP2-like	7	Pr-prog+prec	N
CTGGTTCCTT	261326 ESTs	AA396355	O	O	Pr	O-O-Pr	TRAP2-like	7	Pr-prog+prec	N
GAAATAAAAT	276027 ESTs	AI845960	O	O	Pr	O-O-Pr	TRAP2-like	7	Pr-prog+prec	N
GAGCCAGTAT	2291 TIA1 cytotoxic granule-associated RNA-binding protein	AA858641	O	O	Pr	O-O-Pr	TRAP2-like	7	Pr-prog+prec	N
GCAGAAAATT	167266 ESTs/novel MAP	BE944071	O	O	Pr	O-O-Pr	TRAP2-like	7	Pr-prog+prec	N
GCCTCTGATA	148616 0610034P02Rik RIKEN cDNA 0610034P02 gene	BE291765	O	O	Pr	O-O-Pr	TRAP2-like	7	Pr-prog+prec	N
GGCCTCTGGC	250763 ESTs/PP1665	AI112541	O	O	Pr	O-O-Pr	TRAP2-like	7	Pr-prog+prec	N
GGGGGCCAGA	44232 heptacellular carcinoma novel gene-3 protein (PDZ-binding?)/C-terminal v.similar to Xenopus Frodo	AI836102	O	O	Pr	O-O-Pr	TRAP2-like	7	Pr-prog+prec	N
GTAGACAGCA	133164 leucine zipper transcription factor	AI666705	O	O	Pr	O-O-Pr	TRAP2-like	7	Pr-prog+prec	N
GTGCTGGTGG	5243 opiod receptor delta	AW489536	O	O	Pr	O-O-Pr	TRAP2-like	7	Pr-prog+prec	N
GTGCTGTGAG	87210 ZINC FINGER PROTEIN ZFP-92	BF459062	O	O	Pr	O-O-Pr	TRAP2-like	7	Pr-prog+prec	N
GTGGGATGGA	187444 ESTs, Weakly similar to ZFP2_MOUSE Zinc finger protein 2 (Zfp-2) (mKR2 protein) [M.musulus]	AI482353	O	O	Pr	O-O-Pr	TRAP2-like	7	Pr-prog+prec	N
GTGTGGTCAC	29667 ESTs, Highly similar to AF132970_1 CGI-36 protein/contains lin-15-like Zn finger	AI854547	O	O	Pr	O-O-Pr	TRAP2-like	7	Pr-prog+prec	N
121753 mirror image polydactyly protein	121753 mirror image polydactyly protein	AI453948	O	O	Pr	O-O-Pr	TRAP2-like	7	Pr-prog+prec	N
TACAAATGTA	24430 unc5 homolog (C. elegans) 3	AA387900	O	O	Pr	O-O-Pr	TRAP2-like	7	Pr-prog+prec	N
TACCTATTAA	28152 ESTs/novel protein kinase	BF179218	O	O	Pr	O-O-Pr	TRAP2-like	7	Pr-prog+prec	N
TACCTTTTCT	160830 ESTs	AI851319	O	O	Pr	O-O-Pr	TRAP2-like	7	Pr-prog+prec	N
TATTTGTCTT	28654 ESTs, Weakly similar to CG8195 gene product [D.melanogaster]	BE308346	O	O	Pr	O-O-Pr	TRAP2-like	7	Pr-prog+prec	N
TCCCTATAAA	5400 bromodomain containing protein 7	BE852686	O	O	Pr	O-O-Pr	TRAP2-like	7	Pr-prog+prec	N
TGATGTTCCA	252213 BAZ2A	AW046837	O	O	Pr	O-O-Pr	TRAP2-like	7	Pr-prog+prec	N
TGGCCAGTAA	23357 ESTs, Moderately similar to AF094609_1 fertility related protein WMP1 [R.norvegicus]	BE369401	O	O	Pr	O-O-Pr	TRAP2-like	7	Pr-prog+prec	N
TTCTAAAGAA	220345 ESTs	BF465573	O	O	Pr	O-O-Pr	TRAP2-like	7	Pr-prog+prec	N
TTTCTCCCTC	23104 ESTs, Weakly similar to PRP3_MOUSE PROLINE-RICH PROTEIN MP-3	AI838606	O	O	Pr	O-O-Pr	TRAP2-like	7	Pr-prog+prec	N
TTTGCGATAA	134468 EAAT-5	BI735025	O	O	Pr	O-O-Pr	TRAP2-like	7	Pr-prog+prec	N
AGGAGATGGA	246240 TRABID	AI854824	O	O	Pr	O-O-Pr	TRAP2-like	7	Pr-prog+prec	N
ACAAAAATGA	30038 erythrocyte protein band 4.1	AI840295	O	O	Pr	O-O-Pr	TRAP2-like	7	Pr-prog+prec	N
TAAAAAAAAA	10301 phosphatidylinositol 3-kinase, C2 domain containing, gamma polypeptide	AA967810	P	O	Pr	O-O-Pr	TRAP2-like	7	Pr-prog+prec	N
CCCACCCCCC	158631 ESTs/weak homology to calmodulin+caltractin	AW050070	sO	O	Pr	O-O-Pr	TRAP2-like	7	Pr-prog+prec	N
GCTAAGGCTT	10313 ankyrin repeat hooked to zinc finger motif	AI847131	sO(O)	O	Pr	O-O-Pr	TRAP2-like	7	Pr-prog+prec	N
GAGATTCAGT	1469 protein tyrosine phosphatase, non-receptor type 12	AA832672	P	P	Pr	O-O-Pr	TRAP2-like	7	Pr-prog+prec	N
AAATCTGCCC	101559 ESTs	BE572671	?	?	Pr(is)	O-O-Pr	TRAP2-like	7	Pr-prog+prec	Y
GGGCCTGCTC	260707 Inosine 5'-phosphate dehydrogenase 1	AI848836	?	?	Pr(is)	O-O-Pr	TRAP2-like	7	Pr-prog+prec	Y
TGACTGTCTG	143816 poly(rC)-binding protein 3	AW048741	?	?	Pr(is)	O-O-Pr	TRAP2-like	7	Pr-prog+prec	Y
AACTGGGTCT	22085 Mus musculus ADP-ribosylation factor-like protein 3 (Arl3) mRNA, complete cds	AI892178	?	O	Pr(is)	O-O-Pr	TRAP2-like	7	Pr-prog+prec	Y
AAGGTGCACG	28147 Deleted in polyposis 1-like 1	AA914367	?	O	Pr(is)	O-O-Pr	TRAP2-like	7	Pr-prog+prec	Y
ACCACTGATA	30069 D6Ertd772e DNA segment, Chr 6, ERATO Doi 772, expressed	AI843287	?	O	Pr(is)	O-O-Pr	TRAP2-like	7	Pr-prog+prec	Y
CACCTGCCTC	282891 1-acylglycerol-3-phosphate O-acyltransferase 3	AI839508	?	O	Pr(is)	O-O-Pr	TRAP2-like	7	Pr-prog+prec	Y
GAAGAAAATG	2672 mannoside acetylglucosaminyltransferase 1	AI840067	?	O	Pr(is)	O-O-Pr	TRAP2-like	7	Pr-prog+prec	Y
TGGAATAAAT	2003 mdm-1 nuclear protein	AW321423	?	O	Pr(is)	O-O-Pr	TRAP2-like	7	Pr-prog+prec	Y
TGTGGATGTC	36710 Mitochondrial solute carrier protein	AI463445	?	O	Pr(is)	O-O-Pr	TRAP2-like	7	Pr-prog+prec	Y
ACCCTGGCTT	116683 tumor necrosis factor, alpha-induced protein 3/probable DNA-binding protein A20	BE849027	O	O	Pr(is)	O-O-Pr	TRAP2-like	7	Pr-prog+prec	N
GTAGCAAAAG	206228 Retbindin	BG297968	O	O	Pr(is)	O-O-Pr	TRAP2-like	7	Pr-prog+prec	N
TTATGGCAGT	27673 D6Wsu176e DNA segment, Chr 6, Wayne State University 176, expressed	AI841826	O	O	Pr(is)	O-O-Pr	TRAP2-like	7	Pr-prog+prec	N
TGACTTTTCT	12236 zinc finger protein 207	AI851624	P	O	Pr(is)	O-O-Pr	TRAP2-like	7	Pr-prog+prec	N
TATGTGTGCG	41271 Stard7 START domain containing 7	AI852671	P	O+sscI	Pr(is)	O-O-Pr	TRAP2-like	7	Pr-prog+prec	N
GTGTGCCAGG	3667 Vitronectin	AI854511	P	P	Pr(is)	O-O-Pr	TRAP2-like	7	Pr-prog+prec	N
ATTTAAGAAG	193526 Cold shock domain protein A	AI843687	O	scO	Pr(is)	O-O-Pr	TRAP2-like	7	Pr-prog+prec	N
GCCCCAATAA	28896 Stard10 START domain containing 10	AI849800	?	O	Pr(is)A	O-O-Pr	TRAP2-like	7	Pr-prog+prec	Y
GACTCTTTCT	14099 hematopoetic zinc finger	AI427231	?	O(sci)	Pr(is)A	O-O-Pr	TRAP2-like	7	Pr-prog+prec	Y
GTTTCATTTT	39513 ESTs/KCNMA1 calcium-activated potassium channel	AI835710	?	O	PrsB	O-O-Pr	TRAP2-like	7	Pr-prog+prec	Y
CCGGCCGGGC	22831 leukocyte receptor cluster (LRC) member 8	AW489006	O	vO	Pr	O-vO-Pr	LRC8-like	8	Pr-prog?	N
GTTCTGTCTT	260164 short chain L-3-hydroxyacyl coenzyme A dehydrogenase	AI846363	O	vO	Pr	O-vO-Pr	TRABID-like	8	Pr-prog?	N
TTTTACTTTC	18496 Igf2bp3 Insulin-like growth factor 2, binding protein 3	BF456970	O	vO	Pr	O-vO-Pr	TRABID-like	8	Pr-prog?	N
TTTTTGAAAA	3488 Aurkb aurora kinase B	BF466136	O	vO	Pr	O-vO-Pr	TRABID-like	8	Pr-prog?	N
GAGAACTCAA	25410 ESTs/unknown function	BG230102	sO	vO	Pr	O-vO-Pr	TRABID-like	8	Pr-prog?	N
TGACAATTTT	56167 Prkcn protein kinase C, nu	AI836106	?	vO(o)	Pr	O-vO-Pr	TRABID-like	8	Pr-prog?	Y
CAAGCAAAAC	152323 ESTs/internal to DRIM	BE947591	O	vO(o)	Pr	O-vO-Pr	TRABID-like	8	Pr-prog?	N
CTGTCAAAGA	25298 signal transducer and activator of transcription 3 interacting protein 1	AI849238	O	vO(o)	Pr	O-vO-Pr	TRABID-like	8	Pr-prog?	N
GCAAGCGCTC	24268 weakly similar to topoIII	AI661037	O	vO(o)	Pr	O-vO-Pr	TRABID-like	8	Pr-prog?	N
TTTAGACCAG	150542 ESTs	BE949265	O	vO(o)	Pr	O-vO-Pr	TRABID-like	8	Pr-prog?	N
ATGAAATCAA	274830 Pik3r4 Phosphatidylinositol 3 kinase, regulatory subunit	BC017537	O	vO	Pr(is)	O-vO-Pr	TRABID-like	8	Pr-prog?	N
AAGTTTTCAG	41998 Ppp4c protein phosphatase 4, catalytic subunitt	AI842434	sO	vO	Pr(is)	O-vO-Pr	TRABID-like	8	Pr-prog?	N
TATTAGTCTT	1843 heat shock 90kD protein 1, alpha	AI839932	?	vO(o)	Pr(is)	O-vO-Pr	TRABID-like	8	Pr-prog?	Y
GAGGTCCCCA	68170 Kcnj14 potassium inwardly-rectifying channel, subfamily J, member 14	AI717104	?	vO(o)	Pr(is)A	O-vO-Pr	TRABID-like	8	Pr-prog?	Y
TTGTGTGTGT	156736 ESTs/KCNE2 minK-type K-channel MiRP1	AW048273	O	O	sPrsB	O-O-sPr	MiRP1-like	9	Pr subset-widespread?	N
GTACTTGGCT	210287 Sv2b synaptic vesicle glycoprotein 2 b	AW045524	sO	sscO	sPrsB	O-O-sPr	MiRP1-like	9	Pr subset-widespread?	N
TGACCAGCGA	20872 like-glycosyltransferase	AI838557	?	O	Pr(is)BsG	O-O-PrIn	Nlk-like	10	Pr+In-prog+prec?	Y
TAGGAGGTAA	7335 cellular nucleic acid binding protein	BE285861	?	?	Pr(is)In	O-O-PrIn	Nlk-like	10	Pr+In-prog+prec?	Y
ACTTAGAATG	101360 KIAA0888	AI845850	?	O	Pr(is)In	O-O-PrIn	Nlk-like	10	Pr+In-prog+prec?	Y
AGACAGGGAA	27359 ESTs/nephropthisis protein	BE848456	?	O	Pr(is)In	O-O-PrIn	Nlk-like	10	Pr+In-prog+prec?	Y
GTTGCTCACA	2032 interferon dependent positive acting transcription factor 3 gamma	BF660863	O	O	Pr(is)In	O-O-PrIn	Nlk-like	10	Pr+In-prog+prec?	N
TACCAGCACA	245166 A630041P07Rik: RIKEN cDNA A630041P07 gene	BG092839	O	O	Pr(is)In	O-O-PrIn	Nlk-like	10	Pr+In-prog+prec?	N
TATTTGTCTT	245867 inositol polyphosphate multikinase	BG147431	O	O	Pr(is)In	O-O-PrIn	Nlk-like	10	Pr+In-prog+prec?	N
TCCCCGTCAT	38184 Dr1 down-regulator of transcription 1	AW122207	O	O	Pr(is)In	O-O-PrIn	Nlk-like	10	Pr+In-prog+prec?	N
TGGGGTTTCC	3129 Stxbp1 Syntaxin binding protein 1	BF782126	O	O	Pr(is)In	O-O-PrIn	Nlk-like	10	Pr+In-prog+prec?	N
GGGCTGGGTA	44683 GAT-3/GABA transporter	AW120565	sscO(I)	O	Pr(is)In	O-O-PrIn	Nlk-like	10	Pr+In-prog+prec?	N
ATCCTGGTAA	31395 carboxypeptidase E	BE686085	?	P	Pr(is)In	O-O-PrIn	Nlk-like	10	Pr+In-prog+prec?	Y
CCTGATCTTT	4071 Lamr1 laminin receptor 1 (ribosomal protein SA)	W58024	?	vO(o)	Pr(is)In	O-O-PrIn	Nlk-like	10	Pr+In-prog+prec?	Y
ACCCTTTCAC	9086 solute carrier family 16 (monocarboxylic acid transporters), member 1	AI854532	?	?	PrIn	O-O-PrIn	Nlk-like	10	Pr+In-prog+prec?	Y
CTAGCCTGGG	269061 ESTs	AI007199	?	?	PrIn	O-O-PrIn	Nlk-like	10	Pr+In-prog+prec?	Y
GACTTCCAGG	3960 interferon regulatory factor 3	AI842684	?	?	PrIn	O-O-PrIn	Nlk-like	10	Pr+In-prog+prec?	Y
TCTCCATTTG	30870 Clra C lectin-related protein A	AI481947	?	?	PrIn	O-O-PrIn	Nlk-like	10	Pr+In-prog+prec?	Y
TTTAGGGGAG	22440 Thrap3 thyroid hormone receptor associated protein 3	AI836625	?	?	PrIn	O-O-PrIn	Nlk-like	10	Pr+In-prog+prec?	Y
TACCTTTGTC	135991 ESTs	BE633326	P	?	PrIn	O-O-PrIn	Nlk-like	10	Pr+In-prog+prec?	Y
ACAAAACCAA	200196 interleukin 15 receptor, alpha chain	BE627836	?	I(o)	PrIn	O-O-PrIn	Nlk-like	10	Pr+In-prog+prec?	Y
AGTGGAAGGT	27256 discs large homolog 4	AI450221	?	I(o)	PrIn	O-O-PrIn	Nlk-like	10	Pr+In-prog+prec?	Y
CTGCACTCCT	29170 f-box and WD-40 domain protein 5	AI844243	O	I(o)	PrIn	O-O-PrIn	Nlk-like	10	Pr+In-prog+prec?	N
TGCAACCACC	34546 DNA segment, Chr 17, ERATO Doi 441, expressed/HN1 (Hematological and Neurological expressed sequence 1)	BE943721	O	I(o)	PrIn	O-O-PrIn	Nlk-like	10	Pr+In-prog+prec?	N
AGCCCTGGAT	45194 ESTs	BE686297	P	I(o)	PrIn	O-O-PrIn	Nlk-like	10	Pr+In-prog+prec?	N
CACGACACCC	21362 zinc finger protein 57	BE952808	P	I(o)	PrIn	O-O-PrIn	Nlk-like	10	Pr+In-prog+prec?	N
AAAGCACCCG	156241 GC-E	AI715125	?	O	PrIn	O-O-PrIn	Nlk-like	10	Pr+In-prog+prec?	Y
AAAGCCAAGA	30200 ESTs, Highly similar to ELECTRON TRANSFER FLAVOPROTEIN BETA-SUBUNIT [Paracoccus denitrificans]	AI848359	?	O	PrIn	O-O-PrIn	Nlk-like	10	Pr+In-prog+prec?	Y
AATAAAGCCA	34855 4632419I10Rik: RIKEN cDNA 4632419I10 gene	AI847127	?	O	PrIn	O-O-PrIn	Nlk-like	10	Pr+In-prog+prec?	Y
ACCAAGGCAA	153412 nuclear factor of activated T-cells, cytoplasmic 1	BE634705	?	O	PrIn	O-O-PrIn	Nlk-like	10	Pr+In-prog+prec?	Y
GGATATGTGG	181959 Early growth response 1 (was nemo-like kinase)	AI849001	?	O	PrIn	O-O-PrIn	Nlk-like	10	Pr+In-prog+prec?	Y
GTAGCAAAAG	23876 ESTs, Highly similar to PROPIONYL-COA CARBOXYLASE ALPHA CHAIN PRECURSOR [Rattus norvegicus]	BE292669	?	O	PrIn	O-O-PrIn	Nlk-like	10	Pr+In-prog+prec?	Y
TAAAGCCGAT	260791 ESTs	BE630930	?	O	PrIn	O-O-PrIn	Nlk-like	10	Pr+In-prog+prec?	Y
TGACCAGCTG	41911 cytochrome P450, 46 (cholesterol 24-hydroxylase)	AW050369	?	O	PrIn	O-O-PrIn	Nlk-like	10	Pr+In-prog+prec?	Y
TGTAGGCTGT	4871 Timp3 tissue inhibitor of metalloproteinase 3	AI841798	?	O	PrIn	O-O-PrIn	Nlk-like	10	Pr+In-prog+prec?	Y
TTCTCTTCTC	200894 ESTs/KIAA0306 (cytoskeletal)	AI850859	?	O	PrIn	O-O-PrIn	Nlk-like	10	Pr+In-prog+prec?	Y
TTGAGGGGTT	28526 ESTs /KIAA0321 FYVE Zn fingers+weak similarity to hrs-2	AA967609	?	O	PrIn	O-O-PrIn	Nlk-like	10	Pr+In-prog+prec?	Y
	261259 ESTs	AI450999	?	O	PrIn	O-O-PrIn	Nlk-like	10	Pr+In-prog+prec?	Y
ATGAACTATG	184559 ESTs	AI448589	?	O	PrIn	O-O-PrIn	Nlk-like	10	Pr+In-prog+prec?	Y
GACCTCGGCC	273059 ESTs	AA879501	?	O	PrIn	O-O-PrIn	Nlk-like	10	Pr+In-prog+prec?	Y
CACATACCCA	258115 ribosomal protein?	BF021004	O	O	PrIn	O-O-PrIn	Nlk-like	10	Pr+In-prog+prec?	N
TCCAATAAAG	153618 Zinc finger protein 191	BE943997	O	O	PrIn	O-O-PrIn	Nlk-like	10	Pr+In-prog+prec?	N
AAAACTCTGC	180561 recombining binding protein suppressor of hairless	AI843960	O	O	PrIn	O-O-PrIn	Nlk-like	10	Pr+In-prog+prec?	N
AAAATGCCTT	151918 Minichromosome maintenance deficient domain containing 1	BE988262	O	O	PrIn	O-O-PrIn	Nlk-like	10	Pr+In-prog+prec?	N
AAAATTACAG	22822 ESTs	AI510037	O	O	PrIn	O-O-PrIn	Nlk-like	10	Pr+In-prog+prec?	N
AACTTGCCAG	46503 Elf2 E74-like factor 2	BE630438	O	O	PrIn	O-O-PrIn	Nlk-like	10	Pr+In-prog+prec?	N
AACTTGGCAA	20301 ESTs, Weakly similar to ZINC FINGER PROTEIN ZFP-27 [Mus musculus]	BE456487	O	O	PrIn	O-O-PrIn	Nlk-like	10	Pr+In-prog+prec?	N
AAGGTCTGCC	2400 glutathione peroxidase 4	AI850040	O	O	PrIn	O-O-PrIn	Nlk-like	10	Pr+In-prog+prec?	N
ACACAATAAA	56990 Ercc2 excision repair cross-complementing rodent repair deficiency, complementation group 2	AI843631	O	O	PrIn	O-O-PrIn	Nlk-like	10	Pr+In-prog+prec?	N
ACACTTGCTA	4756 leptin receptor	AI447090	O	O	PrIn	O-O-PrIn	Nlk-like	10	Pr+In-prog+prec?	N
ACGCAACTGT	25877 putative homeodomain transcription factor	AW049785	O	O	PrIn	O-O-PrIn	Nlk-like	10	Pr+In-prog+prec?	N
ACGGGCTCAC	41220 1700023F20Rik RIKEN cDNA 1700023F20 gene	AW492441	O	O	PrIn	O-O-PrIn	Nlk-like	10	Pr+In-prog+prec?	N
ACTCCTGTCA	18834 ESTs, Moderately similar to PWP1_HUMAN PERIODIC TRYPTOPHAN PROTEIN 1 HOMOLOG [H.sapiens]	BF463891	O	O	PrIn	O-O-PrIn	Nlk-like	10	Pr+In-prog+prec?	N
AGACTACCTG	18048 ESTs, Moderately similar to ZINC FINGER Y-CHROMOSOMAL PROTEIN 1 [Xenopus laeIs]	AW122326	O	O	PrIn	O-O-PrIn	Nlk-like	10	Pr+In-prog+prec?	N
AGCAGTTTCT	33831 ESTs	BG148691	O	O	PrIn	O-O-PrIn	Nlk-like	10	Pr+In-prog+prec?	N
AGGAGCAAGC	150554 EST	BE949356	O	O	PrIn	O-O-PrIn	Nlk-like	10	Pr+In-prog+prec?	N
AGGCTTCTTA	226787 GRIF-1	AA265946	O	O	PrIn	O-O-PrIn	Nlk-like	10	Pr+In-prog+prec?	N
AGGGCTGTGT	26579 Spectrin repeat containing protein	AW495527	O	O	PrIn	O-O-PrIn	Nlk-like	10	Pr+In-prog+prec?	N
ATGAACACTG	117008 ZNF262	BF022967	O	O	PrIn	O-O-PrIn	Nlk-like	10	Pr+In-prog+prec?	N
ATGCAGTTCA	151135 4832404P21Rik RIKEN cDNA 4832404P21 gene	AI853865	O	O	PrIn	O-O-PrIn	Nlk-like	10	Pr+In-prog+prec?	N
CACGCCTTGT	26594 ESTs, Weakly similar to actiIty-dependent neuroprotective protein [M.musculus]	BF158746	O	O	PrIn	O-O-PrIn	Nlk-like	10	Pr+In-prog+prec?	N
CACTAGTTTG	38993 ESTs/calsyntenin 1	AI837092	O	O	PrIn	O-O-PrIn	Nlk-like	10	Pr+In-prog+prec?	N
CAGAGAGAGA	36879 Cltb clathrin, light polypeptide (Lcb)	AI835599	O	O	PrIn	O-O-PrIn	Nlk-like	10	Pr+In-prog+prec?	N
CAGGCAAAAT	151012 ESTs	AW125320	O	O	PrIn	O-O-PrIn	Nlk-like	10	Pr+In-prog+prec?	N
CAGGGCAGGA	269342 ESTs	AW490107	O	O	PrIn	O-O-PrIn	Nlk-like	10	Pr+In-prog+prec?	N
CAGGTGCCAT	29333 2700067D09Rik RIKEN cDNA 2700067D09 gene	AI850550	O	O	PrIn	O-O-PrIn	Nlk-like	10	Pr+In-prog+prec?	N
CATTTCCCAA	27530 ESTs	BE948591	O	O	PrIn	O-O-PrIn	Nlk-like	10	Pr+In-prog+prec?	N
CCAGCCTGTG	3869 paired related homeobox 1	AI838291	O	O	PrIn	O-O-PrIn	Nlk-like	10	Pr+In-prog+prec?	N
CCAGTCTGTG	251013 importin beta	BE981374	O	O	PrIn	O-O-PrIn	Nlk-like	10	Pr+In-prog+prec?	N
CCCACCCCCC	158631 4933428F06Rik RIKEN cDNA 4933428F06 gene	AW050070	O	O	PrIn	O-O-PrIn	Nlk-like	10	Pr+In-prog+prec?	N
CCCGTGACCT	115124 brain protein 14	AI716898	O	O	PrIn	O-O-PrIn	Nlk-like	10	Pr+In-prog+prec?	N
CCTAATGAGA	43568 frizzled 3	U43205	O	O	PrIn	O-O-PrIn	Nlk-like	10	Pr+In-prog+prec?	N
CGCCCTGGGA	24337 PDZ-binding kinase	AW489104	O	O	PrIn	O-O-PrIn	Nlk-like	10	Pr+In-prog+prec?	N
CGTTTACTGG	44095 2900074C18Rik RIKEN cDNA 2900074C18 gene	BF454802	O	O	PrIn	O-O-PrIn	Nlk-like	10	Pr+In-prog+prec?	N
CTACCGCACT	21771 cullin 1	AW494296	O	O	PrIn	O-O-PrIn	Nlk-like	10	Pr+In-prog+prec?	N
CTATTCAGCA	2904 zinc finger protein 216	AW122171	O	O	PrIn	O-O-PrIn	Nlk-like	10	Pr+In-prog+prec?	N
CTGAAATTGT	27462 Thyroid hormone receptor interactor 4	BG147071	O	O	PrIn	O-O-PrIn	Nlk-like	10	Pr+In-prog+prec?	N
CTTATCACCC	268680 P101-PI3K	BF662402	O	O	PrIn	O-O-PrIn	Nlk-like	10	Pr+In-prog+prec?	N
CTTTGTTGGG	34584 Slit2	BE981384	O	O	PrIn	O-O-PrIn	Nlk-like	10	Pr+In-prog+prec?	N
GAAACCCCGC	18517 RAS p21 protein activator 3	AI848749	O	O	PrIn	O-O-PrIn	Nlk-like	10	Pr+In-prog+prec?	N
GAATCAAAGC	222680 Rgs9bp regulator of G-protein signalling 9 binding protein	BE981862	O	O	PrIn	O-O-PrIn	Nlk-like	10	Pr+In-prog+prec?	N
GAATTGATGA	41583 ESTs, Moderately similar to PTD015 [H.sapiens]	AI838594	O	O	PrIn	O-O-PrIn	Nlk-like	10	Pr+In-prog+prec?	N
GACCATTGCA	35063 1810009O10Rik RIKEN cDNA 1810009O10 gene	BF660551	O	O	PrIn	O-O-PrIn	Nlk-like	10	Pr+In-prog+prec?	N
GCACACTATT	23836 Golgi reassembly stacking protein 2	AW763985	O	O	PrIn	O-O-PrIn	Nlk-like	10	Pr+In-prog+prec?	N
GCAGGGGGCA	23692 Casein kinase II, alpha 1 related sequence 4	BF464577	O	O	PrIn	O-O-PrIn	Nlk-like	10	Pr+In-prog+prec?	N
GCATTGCAAA	28624 DNA segment, Chr 11, ERATO Doi 707, expressed	AW123377	O	O	PrIn	O-O-PrIn	Nlk-like	10	Pr+In-prog+prec?	N
GCCCCAGCCC	12436 RNA binding protein gene with multiple splicing	BF460865	O	O	PrIn	O-O-PrIn	Nlk-like	10	Pr+In-prog+prec?	N
GCCTCCTCCT	148877 replication factor C, 140 kDa	AI841048	O	O	PrIn	O-O-PrIn	Nlk-like	10	Pr+In-prog+prec?	N
GCGGGTGGGG	270791 polycystic kidney disease 1 homolog	AI852157	O	O	PrIn	O-O-PrIn	Nlk-like	10	Pr+In-prog+prec?	N
GGCAGGAGGG	9001 Nemo-like kinase	AI844692	O	O	PrIn	O-O-PrIn	Nlk-like	10	Pr+In-prog+prec?	N
GGCATCTTGT	89933 ESTs/voltage-dependent calcium channel beta-2c	AW060387	O	O	PrIn	O-O-PrIn	Nlk-like	10	Pr+In-prog+prec?	N
GGCCCAATGA	17804 Solute carrier family 31, member 2	BE851825	O	O	PrIn	O-O-PrIn	Nlk-like	10	Pr+In-prog+prec?	N
GGTGGAGCAG	101670 ESTs, Weakly similar to unnamed protein product [H.sapiens]	BE946927	O	O	PrIn	O-O-PrIn	Nlk-like	10	Pr+In-prog+prec?	N
GGTTTCCCCT	101838 ESTs	AW490767	O	O	PrIn	O-O-PrIn	Nlk-like	10	Pr+In-prog+prec?	N
GTGGAAATGG	297142 ESTs	AW495047	O	O	PrIn	O-O-PrIn	Nlk-like	10	Pr+In-prog+prec?	N
GTGGTGTGGT	2924 platelet derived growth factor receptor, alpha polypeptide	AI851139	O	O	PrIn	O-O-PrIn	Nlk-like	10	Pr+In-prog+prec?	N
GTGTTACATT	45179 WD40 protein Ciao1	BE948693	O	O	PrIn	O-O-PrIn	Nlk-like	10	Pr+In-prog+prec?	N
9213 ERalpha	9213 ERalpha	AI325343	O	O	PrIn	O-O-PrIn	Nlk-like	10	Pr+In-prog+prec?	N
4769 frizzled 6	4769 frizzled 6	U43319	O	O	PrIn	O-O-PrIn	Nlk-like	10	Pr+In-prog+prec?	N
GAAGCGTGTG	117022 AF180470	BF719112	O	O	PrIn	O-O-PrIn	Nlk-like	10	Pr+In-prog+prec?	N
TAAAGACACA	25785 Ldb2 LIM domain binding 2	AI853861	O	O	PrIn	O-O-PrIn	Nlk-like	10	Pr+In-prog+prec?	N
TAGCTCAGGC	153891 protein phosphatase 4a3	BG276478	O	O	PrIn	O-O-PrIn	Nlk-like	10	Pr+In-prog+prec?	N
TATCTGGAAT	27141 Rac GTPase-activating protein 1	BF099342	O	O	PrIn	O-O-PrIn	Nlk-like	10	Pr+In-prog+prec?	N
TATTTTGAAG	38877 ESTs	AW489288	O	O	PrIn	O-O-PrIn	Nlk-like	10	Pr+In-prog+prec?	N
TCACAGCTGT	16596 B-cell translocation gene 1, anti-proliferative	AI848411	O	O	PrIn	O-O-PrIn	Nlk-like	10	Pr+In-prog+prec?	N
TCAGCAGAGG	200912 PKAbeta	AW496459	O	O	PrIn	O-O-PrIn	Nlk-like	10	Pr+In-prog+prec?	N
TCCCCTGTAC	1430 Eya3	BE981322	O	O	PrIn	O-O-PrIn	Nlk-like	10	Pr+In-prog+prec?	N
TCCTCGGTGT	488 ESTs	AW121081	O	O	PrIn	O-O-PrIn	Nlk-like	10	Pr+In-prog+prec?	N
TGAGCCCCTG	22314 ATP-binding cassette, sub-family A (ABC1), member 3	AA717342	O	O	PrIn	O-O-PrIn	Nlk-like	10	Pr+In-prog+prec?	N
TGATAAAAGT	42183 CCR4-NOT transcription complex, subunit 4	AW124398	O	O	PrIn	O-O-PrIn	Nlk-like	10	Pr+In-prog+prec?	N
TGCATCCTGT	7883 adenomatosis polyposis coli	AI852678	O	O	PrIn	O-O-PrIn	Nlk-like	10	Pr+In-prog+prec?	N
TGCATTAAGA	76694 1110067D22Rik RIKEN cDNA 1110067D22 gene	AI842077	O	O	PrIn	O-O-PrIn	Nlk-like	10	Pr+In-prog+prec?	N
TGCTTAAGCA	189975 2610036L11Rik RIKEN cDNA 2610036L11 gene	W09175	O	O	PrIn	O-O-PrIn	Nlk-like	10	Pr+In-prog+prec?	N
TGGAACGATA	45160 0710001D07Rik RIKEN cDNA 0710001D07 gene	AW049253	O	O	PrIn	O-O-PrIn	Nlk-like	10	Pr+In-prog+prec?	N
TTAGAGGTTC	33962 cytokine receptor-like molecule 9	AI851451	O	O	PrIn	O-O-PrIn	Nlk-like	10	Pr+In-prog+prec?	N
TTCTTATTAA	256368 5830462I21Rik RIKEN cDNA 5830462I21 gene	BE852251	O	O	PrIn	O-O-PrIn	Nlk-like	10	Pr+In-prog+prec?	N
TTCTTTCCGC	141993 muscleblind-like 1	AI854176	O	O	PrIn	O-O-PrIn	Nlk-like	10	Pr+In-prog+prec?	N
TTGCTGGTTT	38582 ESTs	AA860047	O	O	PrIn	O-O-PrIn	Nlk-like	10	Pr+In-prog+prec?	N
TTGGTTTCAA	24301 ESTs	BE949379	O	O	PrIn	O-O-PrIn	Nlk-like	10	Pr+In-prog+prec?	N
TTTCTGGAGA	41776 otoconin 90/phospholipase A2-like	AI894211	O	O	PrIn	O-O-PrIn	Nlk-like	10	Pr+In-prog+prec?	N
CTGTGTGGCC	1361 glycoprotein hormones, alpha subunit	BE948311	O	O	PrIn	O-O-PrIn	Nlk-like	10	Pr+In-prog+prec?	N
CCCACCCCCC	158631 4933428F06Rik RIKEN cDNA 4933428F06 gene	AW050070	O	O	PrIn	O-O-PrIn	Nlk-like	10	Pr+In-prog+prec?	N
TTTTCAGTGG	201455 ESTs	AI837049	O	O	PrIn	O-O-PrIn	Nlk-like	10	Pr+In-prog+prec?	N
GGGATGGATG	45099 ESTs, Moderately similar to R31341_1 [H.sapiens]	AW120537	O	O	PrIn	O-O-PrIn	Nlk-like	10	Pr+In-prog+prec?	N
ACTAAACCAT	209903 activating transcription factor 2	AW049652	O	O	PrIn	O-O-PrIn	Nlk-like	10	Pr+In-prog+prec?	N
GGAGAGGGGA	187301 ESTs	AW120822	O	O	PrIn	O-O-PrIn	Nlk-like	10	Pr+In-prog+prec?	N
GGAAGGAGGG	46533 ESTs, Highly similar to AF132954_1 CGI-20 protein [H.sapiens]	AW493256	O	O	PrIn	O-O-PrIn	Nlk-like	10	Pr+In-prog+prec?	N
GCGGCGCCGC	29477 SCAN domain-containing 1	AI854100	O	O	PrIn	O-O-PrIn	Nlk-like	10	Pr+In-prog+prec?	N
CATTTTGTTT	233524 RIKEN full-length enriched library, clone:B930036G03 product:unknown EST, full insert sequence	AW048956	P	O	PrIn	O-O-PrIn	Nlk-like	10	Pr+In-prog+prec?	N
CCAAGAAAAG	41936 cell diIsion cycle 2-like 5	AI853555	P	O	PrIn	O-O-PrIn	Nlk-like	10	Pr+In-prog+prec?	N
GGCACCTGGT	24117 ESTs, Moderately similar to unnamed protein product [H.sapiens]	BE309729	P	O	PrIn	O-O-PrIn	Nlk-like	10	Pr+In-prog+prec?	N
GTACCTGTCT	35087 ESTs, Highly similar to rA9 C-terminal binding protein	AW047707	P	O	PrIn	O-O-PrIn	Nlk-like	10	Pr+In-prog+prec?	N
GTATACAATT	102171 ESTs	AW493111	P	O	PrIn	O-O-PrIn	Nlk-like	10	Pr+In-prog+prec?	N
GTGCAAGGAG	21389 type II deiodinase	AI852512	P	O	PrIn	O-O-PrIn	Nlk-like	10	Pr+In-prog+prec?	N
TGAGATGGCA	41925 ESTs, Moderately similar to c380A1.2.1 [H.sapiens]	AI848066	P	O	PrIn	O-O-PrIn	Nlk-like	10	Pr+In-prog+prec?	N
TGCTTGGCTA	141652 ESTs/chondroitin 4-sulfotransferase paralog	AW742878	P	O	PrIn	O-O-PrIn	Nlk-like	10	Pr+In-prog+prec?	N
TGTTAAGATG	258525 chromobox HP1	BE851851	P	O	PrIn	O-O-PrIn	Nlk-like	10	Pr+In-prog+prec?	N
TGTTGTACCT	154303 similar to A-kinase anchor protein 11	AI852220	P	O	PrIn	O-O-PrIn	Nlk-like	10	Pr+In-prog+prec?	N
AGTTTAAGGG	295566 ESTs, Weakly similar to AF234765_1 serine-arginine-rich splicing regulatory protein SRRP86 [R.norvegicus]	BE985103	sO	O	PrIn	O-O-PrIn	Nlk-like	10	Pr+In-prog+prec?	N
GTATTTAAAT	160124 Rpel1 RPEL repeat containing 1	AI849507	sO	O	PrIn	O-O-PrIn	Nlk-like	10	Pr+In-prog+prec?	N
TTCGCCCTCC	41871 ESTs	AI843221	sO	O	PrIn	O-O-PrIn	Nlk-like	10	Pr+In-prog+prec?	N
GCCCCTGTGT	31516 zinc finger protein 72	AI503589	O	O(I)	PrIn	O-O-PrIn	Nlk-like	10	Pr+In-prog+prec?	N
TAAAAAAAAA	41560 serine protease inhibitor 17	AI837402	P	O(sci)	PrIn	O-O-PrIn	Nlk-like	10	Pr+In-prog+prec?	N
CAGTCACCAA	83949 Elongation of very long chain fatty acids (FEN1/Elo2, SUR4/Elo3, yeast)-like 4	AI463874	?	O(vO)	PrIn	O-O-PrIn	Nlk-like	10	Pr+In-prog+prec?	Y
AATGGGGAGT	7268 thyroid hormone receptor-associated protein 100 kDa	AI854510	?	P	PrIn	O-O-PrIn	Nlk-like	10	Pr+In-prog+prec?	Y
AATGTGTATG	291791 ESTs	AI843354	?	P	PrIn	O-O-PrIn	Nlk-like	10	Pr+In-prog+prec?	Y
CTCCTGCCAT	182462 ESTs (inside RGS9)	AW533667	?	P	PrIn	O-O-PrIn	Nlk-like	10	Pr+In-prog+prec?	Y
GGCAGCCCAG	11112 spinster-like protein	AI851064	?	P	PrIn	O-O-PrIn	Nlk-like	10	Pr+In-prog+prec?	Y
102395 KCNQ3	102395 KCNQ3	AW494964	?	P	PrIn	O-O-PrIn	Nlk-like	10	Pr+In-prog+prec?	Y
TACAAACACA	44702 EST/contained inside rdgB2	AW050046	?	P	PrIn	O-O-PrIn	Nlk-like	10	Pr+In-prog+prec?	Y
ACTGCCTGCT	41630 C1q and tumor necrosis factor related protein 4	AI848858	P	P	PrIn	O-O-PrIn	Nlk-like	10	Pr+In-prog+prec?	N
CCTGGCACTG	102278 secretory carrier membrane protein 5	AI838908	P	P	PrIn	O-O-PrIn	Nlk-like	10	Pr+In-prog+prec?	N
CTGTTTTTAT	68134 2310046K10Rik RIKEN cDNA 2310046K10 gene	AW494810	P	P	PrIn	O-O-PrIn	Nlk-like	10	Pr+In-prog+prec?	N
TGCCGGCAGT	31514 ESTs, Moderately similar to cell growth regulator rCGR19 [R.norvegicus]	AI462472	P	P	PrIn	O-O-PrIn	Nlk-like	10	Pr+In-prog+prec?	N
TGTCAAGTTG	200506 MEG-3	AI852838	P	P	PrIn	O-O-PrIn	Nlk-like	10	Pr+In-prog+prec?	N
AAAATGTAAA	33367 ESTs	AI853026	P	P	PrIn	O-O-PrIn	Nlk-like	10	Pr+In-prog+prec?	N
CAAGCTTTGT	34490 2610318I15Rik RIKEN cDNA 2610318I15 gene	AI846097	O	scI(o)	PrIn	O-O-PrIn	Nlk-like	10	Pr+In-prog+prec?	N
GGATTTGGAC	57223 helicase, lymphoid specific	BE953762	O	scI(o)	PrIn	O-O-PrIn	Nlk-like	10	Pr+In-prog+prec?	N
CACTTGCAGT	36417 ESTs	AI465201	P	scI(o)	PrIn	O-O-PrIn	Nlk-like	10	Pr+In-prog+prec?	N
CAGATAGAGC	36606 5630401H01Rik RIKEN cDNA 5630401H01 gene	AI854371	P	scI(p)	PrIn	O-O-PrIn	Nlk-like	10	Pr+In-prog+prec?	N
TAAGATGGCA	41063 Tripartite motif protein 24	AI847505	scI(p)	scI(p)	PrIn	O-O-PrIn	Nlk-like	10	Pr+In-prog+prec?	N
CTGGGTCTGC	225649 ESTs/KIAA0140 homolog (putative nuclear protein)	AI467602	O	scO(o)	PrIn	O-O-PrIn	Nlk-like	10	Pr+In-prog+prec?	N
TAAATAAAAC	28392 Mus musculus deformed epidermal autoregulatory factor 1 mRNA, complete cds 20826 G1 to phase transition 2	AI847030	O	scO(o)	PrIn	O-O-PrIn	Nlk-like	10	Pr+In-prog+prec?	N
TCCCTACTAA	40648 BC026744 cDNA sequence BC026744	AI853065	sO	sO	PrIn	O-O-PrIn	Nlk-like	10	Pr+In-prog+prec?	N
CAAATCCCCC	27320 Glucocorticoid induced transcript 1	AW490854	O	sO(o)	PrIn	O-O-PrIn	Nlk-like	10	Pr+In-prog+prec?	N
TCATCTCCTG	5400 bromodomain-containing 7	BE985595	O	sO(o)	PrIn	O-O-PrIn	Nlk-like	10	Pr+In-prog+prec?	N
ACTAACTGTG	12145 retinoblastoma binding protein 4	AI153173	scI	svO(o)	PrIn	O-O-PrIn	Nlk-like	10	Pr+In-prog+prec?	N
AAGCTCAGTT	142275 cdk5 regulatory subunit/p35	AI852761	P	vO	PrIn	O-O-PrIn	Nlk-like	10	Pr+In-prog+prec?	N
ACACGACGTA	50 BC005662 cDNA sequence BC005662	AI850414	scI(p)	vO	PrIn	O-O-PrIn	Nlk-like	10	Pr+In-prog+prec?	N
TCGCTGGCAC	27921 GAK_MOUSE Cyclin G-associated kinase	BF460720	sI	vO	PrIn	O-O-PrIn	Nlk-like	10	Pr+In-prog+prec?	N
ACCAAGGCAA	4852 Mertk c-mer proto-oncogene tyrosine kinase	AI528587	?	vO(o)	PrIn	O-O-PrIn	Nlk-like	10	Pr+In-prog+prec?	Y
CACTCTCAGA	287423 ESTs	AI552778	?	vO(o)	PrIn	O-O-PrIn	Nlk-like	10	Pr+In-prog+prec?	Y
GGCCCCAAAC	3758 Bcar1 breast cancer anti-estrogen resistance 1	BF451396	?	vO(o)	PrIn	O-O-PrIn	Nlk-like	10	Pr+In-prog+prec?	Y
TGAAGAATAC	259254 Rnasel Ribonuclease L (2', 5'-oligoisoadenylate synthetase-dependent)	AW494697	?	vO(o)	PrIn	O-O-PrIn	Nlk-like	10	Pr+In-prog+prec?	Y
AAAGATCTGT	260567 RNA, U22 small nucleolar	AI414380	P	vO(o)	PrIn	O-O-PrIn	Nlk-like	10	Pr+In-prog+prec?	N
AAGGTAGGTT	196630 ESTs	AI851309	P	vO(o)	PrIn	O-O-PrIn	Nlk-like	10	Pr+In-prog+prec?	N
ACTTCAGACT	256508 Mblk1-related	AI448496	P	vO(o)	PrIn	O-O-PrIn	Nlk-like	10	Pr+In-prog+prec?	N
TACCGGGAAG	214548 Bone morphogenetic protein 6	AI850533	P	vO(o)	PrIn	O-O-PrIn	Nlk-like	10	Pr+In-prog+prec?	N
TCTTAGGACC	28323 ESTs	AI852614	P	vO(o)	PrIn	O-O-PrIn	Nlk-like	10	Pr+In-prog+prec?	N
CCTTACCGCT	206869 ESTs, Weakly similar to JAK3_MOUSE TYROSINE-PROTEIN KINASE JAK3 [M.musculus]	AI854265	P	vO(p)	PrIn	O-O-PrIn	Nlk-like	10	Pr+In-prog+prec?	N
GGGAGGGAAG	3444 bromodomain-containing 2	AI839729	P	vO(p)	PrIn	O-O-PrIn	Nlk-like	10	Pr+In-prog+prec?	N
GGTGGAACGG	24950 Not56-like	AI846632	scI(p)	vO(p)	PrIn	O-O-PrIn	Nlk-like	10	Pr+In-prog+prec?	N
AGGTCCTCAG	22682 ESTs, Moderately similar to PHOSPHATIDYLINOSITOL-4-PHOSPHATE 5-KINASE TYPE II [Homo sapiens]	AI851871	?	?	Pr(is)B	O-O-PrB	VGlutT1-like	11	Pr+B-prog+prec?	Y
GCACGAACAT	275844 ESTs/novel metalloprotease	AI836224	?	?	Pr(is)B	O-O-PrB	VGlutT1-like	11	Pr+B-prog+prec?	Y
GTCGTCCTCT	41613 VGLUT-1	AI851913	?	?	Pr(is)B	O-O-PrB	VGlutT1-like	11	Pr+B-prog+prec?	Y
TGACTTGGTA	29912 ESTs, Moderately similar to molybdopterin synthase sulfurylase [H.sapiens]	AI839519	?	?	Pr(is)B	O-O-PrB	VGlutT1-like	11	Pr+B-prog+prec?	Y
TACAAAACTG	133687 ESTs/similar to OATP-E	AA473599	?	O	Pr(is)B	O-O-PrB	VGlutT1-like	11	Pr+B-prog+prec?	Y
CTAAGGTTTA	158103 lipin 2 (nuclear protein)	AI843802	O	O-scI	Pr(is)B	O-O-PrB	VGlutT1-like	11	Pr+B-prog+prec?	N
CTTTGTTAGT	3879 hypoxia inducible factor 1, alpha subunit	BE955791	scI(o)	scI(o)	Pr(is)B	O-O-PrB	VGlutT1-like	11	Pr+B-prog+prec?	N
CTTAATGTAT	218657 Cerebellar ataxia 3	AI843178	O	scO	Pr(is)B	O-O-PrB	VGlutT1-like	11	Pr+B-prog+prec?	N
CAGGCTTGTG	276336 inositol hexakisphosphate kinase 2	BF163467	?	vO+scI(o)	Pr(is)B	O-O-PrB	VGlutT1-like	11	Pr+B-prog+prec?	Y
CTCGAGCCTA	24594 Slc25a19 solute carrier family 25 (mitochondrial deoxynucleotide carrier), member 19	AI852122	?	?	PrB	O-O-PrB	VGlutT1-like	11	Pr+B-prog+prec?	Y
TGACTGTGAG	41489 9030603L14Rik RIKEN cDNA 9030603L14 gene	BE947384	?	?	PrB	O-O-PrB	VGlutT1-like	11	Pr+B-prog+prec?	Y
AAATAAATAA	87653 B830010L13Rik RIKEN cDNA B830010L13 gene	AA024316	?	O	PrB	O-O-PrB	VGlutT1-like	11	Pr+B-prog+prec?	Y
CTAACTGATA	28005 Bbs2 Bardet-Biedl syndrome 2	AI851478	?	O	PrB	O-O-PrB	VGlutT1-like	11	Pr+B-prog+prec?	Y
CTTCTGCCTG	22358 1500004O14Rik RIKEN cDNA 1500004O14 gene	AI846500	?	O	PrB	O-O-PrB	VGlutT1-like	11	Pr+B-prog+prec?	Y
CTTTCTCAAA	25504 ESTs/KIAA0515 ubiquitin-like motif?	AI853997	?	O	PrB	O-O-PrB	VGlutT1-like	11	Pr+B-prog+prec?	Y
GAAACCAGGA	30688 4932414K18 hypothetical protein 4932414K18	AI450970	?	O	PrB	O-O-PrB	VGlutT1-like	11	Pr+B-prog+prec?	Y
GAGGGTTGAC	17613 ESTs/probable SNK/polo-like kinase	AW048815	?	O	PrB	O-O-PrB	VGlutT1-like	11	Pr+B-prog+prec?	Y
GCGATCTGCC	143811 Basic helix-loop-helix domain containing, class B5	BE115766	?	O	PrB	O-O-PrB	VGlutT1-like	11	Pr+B-prog+prec?	Y
GTCACTCCCC	23739 XAB2/HCNP	AI851650	?	O	PrB	O-O-PrB	VGlutT1-like	11	Pr+B-prog+prec?	Y
TGGGTTTGAG	111887 CARF	BE457506	?	O	PrB	O-O-PrB	VGlutT1-like	11	Pr+B-prog+prec?	Y
TTAAACTACC	125242 novel Zn finger	BE106620	?	O	PrB	O-O-PrB	VGlutT1-like	11	Pr+B-prog+prec?	Y
ACGTGGCAAG	65309 ESTs	BE686333	O	O	PrB	O-O-PrB	VGlutT1-like	11	Pr+B-prog+prec?	N
ATGCTAGAGG	34779 ubiquitously expressed transcript	AW047205	O	O	PrB	O-O-PrB	VGlutT1-like	11	Pr+B-prog+prec?	N
CACTCTTCTA	33583 single-strand selective uracil gycosylase (SMUG1)	AW050366	O	O	PrB	O-O-PrB	VGlutT1-like	11	Pr+B-prog+prec?	N
CCCTGAATAA	130902 ESTs	AA616812	O	O	PrB	O-O-PrB	VGlutT1-like	11	Pr+B-prog+prec?	N
GAGAACGAGG	200266 ESTs, Highly similar to angiotensin II AT2 receptor-interacting protein [M.musculus]	AI840524	O	O	PrB	O-O-PrB	VGlutT1-like	11	Pr+B-prog+prec?	N
GGGAGTGGGT	268933 EGF-like domain 7	AA879984	O	O	PrB	O-O-PrB	VGlutT1-like	11	Pr+B-prog+prec?	N
GTGGTTGAAA	196081 Ppil1 peptidylprolyl isomerase (cyclophilin)-like 1	AW122135	O	O	PrB	O-O-PrB	VGlutT1-like	11	Pr+B-prog+prec?	N
TTATGTATTA	136988 novel K channel	AI716138	O	O	PrB	O-O-PrB	VGlutT1-like	11	Pr+B-prog+prec?	N
TCTAACCTCA	3251 Proprotein convertase subtilisin/kexin type 4	AI834937	O	O	PrB	O-O-PrB	VGlutT1-like	11	Pr+B-prog+prec?	N
TTAATAAACC	8709 serine/arginine-rich protein specific kinase 2	AW492537	sO	O	PrB	O-O-PrB	VGlutT1-like	11	Pr+B-prog+prec?	N
GACAGATGGA	32191 gamma-aminobutyric acid (GABA) B receptor, 1	BE952051	O	O	PrB	O-O-PrB	VGlutT1-like	11	Pr+B-prog+prec?	N
TGCATTGCTG	275714 ESTs, Highly similar to AF151885_1 CGI-127 protein [H.sapiens]	AI836887	O	O	PrB	O-O-PrB	VGlutT1-like	11	Pr+B-prog+prec?	N
TGGTCTCTTA	239070 ESTs	AI836856	?	P	PrB	O-O-PrB	VGlutT1-like	11	Pr+B-prog+prec?	Y
GATTATTCAA	258150 ESTs	AI425618	O	scI(o)	PrB	O-O-PrB	VGlutT1-like	11	Pr+B-prog+prec?	N
ACCGACAACT	10153 Mus musculus mRNA for twisted gastrulation protein (tsg gene)	AW060819	sO	sO	PrB	O-O-PrB	VGlutT1-like	11	Pr+B-prog+prec?	N
GATGTGTAAA	206186 ESTs	AI842442	?	vO(I)	PrB	O-O-PrB	VGlutT1-like	11	Pr+B-prog+prec?	Y
TGAGCTCTGC	133990 ESTs/nuclear protein weakly similar to neuritin	AW049861	?	vO(o)	PrB	O-O-PrB	VGlutT1-like	11	Pr+B-prog+prec?	Y
TGTTCGTCCT	34855 KIAA0806 (contains 3 Ig domains)	BE686752	?	vO(o)	PrB	O-O-PrB	VGlutT1-like	11	Pr+B-prog+prec?	Y
GTAGGATAGC	101780 similar to cleavage and polyadenylation specific factor 6	BE986835	vO	vO	Pr(is)Bv	sO-vO-PrIn	RORbeta-like	12	Pr+In-prog	N
AATCAAAAAG	41891 ESTs, Weakly similar to T08D2.6 [C.elegans]	BF456660	vO	O	PrIn	sO-vO-PrIn	RORbeta-like	12	Pr+In-prog	N
CTTACATTTC	4846 lamin B1	BE949909	vO	O	PrIn	sO-vO-PrIn	RORbeta-like	12	Pr+In-prog	N
151121 ESTs	151121 ESTs	BM937383	vO	O	PrIn	sO-vO-PrIn	RORbeta-like	12	Pr+In-prog	N
AGAATAAAGA	20288 glutathione reductase 1	AI854660	sO	vO	PrIn	sO-vO-PrIn	RORbeta-like	12	Pr+In-prog	N
GATTGTGAAG	25018 C9orf10a	BF467012	sO	vO	PrIn	sO-vO-PrIn	RORbeta-like	12	Pr+In-prog	N
GGGACTTAAG	234641 RORbeta	BE949786	sO(o)	vO	PrIn	sO-vO-PrIn	RORbeta-like	12	Pr+In-prog	N
153872 LOC214572 Similar to Protein arginine N-methyltransferase	153872 LOC214572 Similar to Protein arginine N-methyltransferase	AI840653	sO(o)	vO	PrIn	sO-vO-PrIn	RORbeta-like	12	Pr+In-prog	N
TCTGGGTGTG	16525 polo-like kinase homolog, (Drosophila)	BG144569	vO	vO	PrIn	sO-vO-PrIn	RORbeta-like	12	Pr+In-prog	N
TGTCCTGTTT	6698 SAR1a gene homolog (S. cereIsiae)	BF462250	vO	vO	PrIn	sO-vO-PrIn	RORbeta-like	12	Pr+In-prog	N
CACCCAATAT	59151 Guca1b guanylate cyclase activator 1B	BM942641	n	?	Pr	n-n-Pr	Rhodopsin-like	13	Pr-late	Y
GGCCAAAGAA	29620 spastic paraplegia 7	BF461063	n	?	Pr	n-n-Pr	Rhodopsin-like	13	Pr-late	Y
TTACCCACCT	131653 ESTs/no obvious ORF	BB278467	n	?	Pr	n-n-Pr	Rhodopsin-like	13	Pr-late	Y
AGCATTCCTC	1276 retinal S-antigen	AI839178	n	n	Pr	n-n-Pr	Rhodopsin-like	13	Pr-late	N
TCCTTGCAAA	39200 phosphodiesterase 6G, cGMP-specific, rod, gamma	AI847181	n	n	Pr	n-n-Pr	Rhodopsin-like	13	Pr-late	N
GCGACACCTG	46764 CDP-diacylglycerol synthase 1	AI844295	n	n	Pr	n-n-Pr	Rhodopsin-like	13	Pr-late	N
AGAAATAAAT	286834 ESTs/bicaudal C (RNA bp)	AI852358	n	O	Pr	n-n-Pr	Rhodopsin-like	13	Pr-late	N
GACTGTCTAC	263210 ESTs	AI847159	n	O	Pr	n-n-Pr	Rhodopsin-like	13	Pr-late	N
GGCCAGGGCA	34308 1700017I11Rik RIKEN cDNA 1700017I11 gene	AI837275	n	O	Pr	n-n-Pr	Rhodopsin-like	13	Pr-late	N
45320 ESTs	45320 ESTs	BG293990	n	O	Pr	n-n-Pr	Rhodopsin-like	13	Pr-late	N
TATTAAATGT	27363 phosphatidic acid phosphatase type 2B	AI847054	n	O	Pr	n-n-Pr	Rhodopsin-like	13	Pr-late	N
GCTGCCTTGT	33118 ESTs/novel rdgB2 homolog	AI848332	n	scO	Pr	n-n-Pr	Rhodopsin-like	13	Pr-late	N
AGAGCTGGTT	95398 Gng1 guanine nucleotide binding protein (G protein), gamma 1 subunit	BE954673	n	n	Pr(is)	n-n-Pr	Rhodopsin-like	13	Pr-late	N
GAAGGTGTGC	16224 guanylate cyclase activator 1a (retina)	BE954739	n	n	Pr(is)	n-n-Pr	Rhodopsin-like	13	Pr-late	N
GCAGGGAGGA	192285 complexin IV	BI733911	n	n	Pr(is)	n-n-Pr	Rhodopsin-like	13	Pr-late	N
GCTGCATAGC	21662 Mus musculus RPGR-interacting protein mRNA, complete cds	AI851830	n	n	Pr(is)	n-n-Pr	Rhodopsin-like	13	Pr-late	N
GGCGTCGTCA	5032 Rds retinal degeneration, slow (retinitis pigmentosa 7)	BE950297	n	n	Pr(is)	n-n-Pr	Rhodopsin-like	13	Pr-late	N
TCTGGCTGGA	2965 rhodopsin	BE950188	n	n	Pr(is)	n-n-Pr	Rhodopsin-like	13	Pr-late	N
TTGTCCCTCC	69061 guanine nucleotide binding protein, alpha transducing 1	BE950676	n	n	Pr(is)	n-n-Pr	Rhodopsin-like	13	Pr-late	N
GCTTTTTACC	36756 2700067E09Rik RIKEN cDNA 2700067E09 gene	AW124838	n	O	Pr(is)	n-n-Pr	Rhodopsin-like	13	Pr-late	N
ACCTTATTAA	34598 cytoglobin	AI846736	n	scI-vO-scO	Pr(is)	n-n-Pr	Rhodopsin-like	13	Pr-late	N
TTCAGGAAGG	27744 unc119 homolog (C. elegans)	BE950651	n	sscO	Pr(is)	n-n-Pr	Rhodopsin-like	13	Pr-late	N
TATTTTGTGG	200518 Solute carrier family 6 (neurotransmitter transporter, taurine), member 6	AA930475	?	scO(o)	Pr(is)B	n-n-PrB	TauT-like	14	Pr+B-late	Y
AGCCAGCCAG	80685 LOC230872 rootletin	AI430252	?	sscO(o)	Pr(is)B	n-n-PrB	TauT-like	14	Pr+B-late	Y
AGCCCAAGGG	12914 Ubiquitin specific protease 2	AI846522	n	n	PrB	n-n-PrB	TauT-like	14	Pr+B-late	N
TAAAAAAAAA	221322 Nr6a1: Nuclear receptor subfamily 6, group A, member 1	AI849662	n	O	PrB	n-n-PrB	TauT-like	14	Pr+B-late	N
AGCGTGTGAT	6667 single-strand DNA binding protein 3	AI854882	?	scO	PrB	n-n-PrB	TauT-like	14	Pr+B-late	Y
TCTCTGAATG	197518 lysosomal-associated protein transmembrane 4B	AI844804	n	scI(o)	Pr(is)In	n-n-PrIn	Mm.138004-like	15	Pr+In-late	N
AGGGAGAGGA	628 transcription factor like 4	AW489852	n	n	PrIn	n-n-PrIn	Mm.138004-like	15	Pr+In-late	N
ATGCTGGAGG	4381 special AT-rich sequence binding protein 1	AW491135	n	n	PrIn	n-n-PrIn	Mm.138004-like	15	Pr+In-late	N
159861 dystonia	159861 dystonia	BI732405	n	n	PrIn	n-n-PrIn	Mm.138004-like	15	Pr+In-late	N
TGGAGGCTCC	41702 Sox11	AI835269	n	n	PrIn	n-n-PrIn	Mm.138004-like	15	Pr+In-late	N
TGGGTCTGGA	138004 ESTs	BE983540	n	O	PrIn	n-n-PrIn	Mm.138004-like	15	Pr+In-late	N
TTGATCTTCA	4683 Fanconi anemia, complementation group C	AI848852	n	O	PrIn	n-n-PrIn	Mm.138004-like	15	Pr+In-late	N
GATATTAAAA	54359 Tumor necrosis factor (ligand) superfamily, member 13	BE631332	none	O	Pr	n-sscO-Pr	MEA-like	16	Pr-mid onset	N
GAGACATTTC	103641 PNR	AW533690	n	scO	Pr	n-sscO-Pr	MEA-like	16	Pr-mid onset	N
TATCTGAAAT	235550 estrogen related receptor beta 2	AA589656	n	scO	Pr	n-sscO-Pr	MEA-like	16	Pr-mid onset	N
TCCCTATTAG	34326 Zdhhc2 zinc finger, DHHC domain containing 2	AI845904	O	scO	Pr	n-sscO-Pr	MEA-like	16	Pr-mid onset	N
GAAGTGGAAG	234182 ESTs/contains actin similarity domain	AI843358	P	scO	Pr	n-sscO-Pr	MEA-like	16	Pr-mid onset	N
TGATTGTGCT	259976 N-acylaminoacyl-peptide hydrolase	AI841275	P	scO	Pr	n-sscO-Pr	MEA-like	16	Pr-mid onset	N
GGAAGTGTTG	45565 1810038L18Rik RIKEN cDNA 1810038L18 gene	AA386436	?	scO(o)	Pr	n-sscO-Pr	MEA-like	16	Pr-mid onset	Y
TCTTGGTGAC	138007 ESTs	AI480988	?	scO(o)	Pr	n-sscO-Pr	MEA-like	16	Pr-mid onset	Y
TCTTTTGTGT	41744 ESTs	AI849443	?	scO(o)	Pr	n-sscO-Pr	MEA-like	16	Pr-mid onset	Y
TGGATGCATT	134302 ESTs	BG294098	?	scO(o)	Pr	n-sscO-Pr	MEA-like	16	Pr-mid onset	Y
GGTAGAACTG	22758 Ebrp-pending emopamil binding related protein, delta8-delta7 sterol isomerase related protein	AI852782	P	scO-scO(vO)	Pr	n-sscO-Pr	MEA-like	16	Pr-mid onset	N
GGCTTTCCAC	297044 ESTs/Abeta crystallin-related/small HSP-like	AI852989	O	sscO(o)	Pr	n-sscO-Pr	MEA-like	16	Pr-mid onset	N
TAATAGCTAG	2395 male enhanced antigen 1	AI605752	?	scO	Pr(is)	n-sscO-Pr	MEA-like	16	Pr-mid onset	Y
CTATTTAATG	41877 ESTs, Weakly similar to mCAC [M.musculus]	AI853021	O	scO	Pr(is)	n-sscO-Pr	MEA-like	16	Pr-mid onset	N
TGGTGAGAGG	40297 ESTs/Kv2.1 potassium channel	AI852064	O	scO(I)	Pr(is)	n-sscO-Pr	MEA-like	16	Pr-mid onset	N
AAATCTCCAA	152952 contains multiple ankryin repeats	BE985995	?	scO(o)	Pr(is)	n-sscO-Pr	MEA-like	16	Pr-mid onset	Y
CAGACTATAA	29308 protein L-isoaspartate-O-methyltransferase homolog	BE447981	?	scO(o)	Pr(is)	n-sscO-Pr	MEA-like	16	Pr-mid onset	Y
CAGGACACCT	248651 ESTs/prenylcyteine carboxylmethyltransferase	AW494010	?	scO(vO)	Pr(is)	n-sscO-Pr	MEA-like	16	Pr-mid onset	Y
GGGCACCCTT	151562 ESTs, Weakly similar to retinoid-binding protein IRBP [M.musculus]	AI854618	sscO	sscO	Pr(is)	n-sscO-Pr	MEA-like	16	Pr-mid onset	N
CCTGCTCTGG	20422 Nrl	BE982468	n	sscO(o)	Pr(is)	n-sscO-Pr	MEA-like	16	Pr-mid onset	N
CTGTTAACCT	156506 Photoreceptor cadherin	AI852446	sscO	scO	Pr(is)sAG	n-sscO-Pr	MEA-like	16	Pr-mid onset	N
ACCAACAGGT	134516 Otx2	BE859432	sO(o)	vO	n	sO-scO-Pr	NeuroD-like	17	Pr-subset prog	N
ACTGATGCAA	89623 mCastor	BB542435	scO	scO	Pr	sO-scO-Pr	NeuroD-like	17	Pr-subset prog	N
TCTCAAGGTG	141066 activin receptor-interacting protein 2	BE852933	sO	scO	Pr	sO-scO-Pr	NeuroD-like	17	Pr-subset prog	N
GACTCTGAAT	8149 male germ-cell associated kinase	AW495430	sscO	scO	Pr	sO-scO-Pr	NeuroD-like	17	Pr-subset prog	N
CAGTTGCAAT	4636 Neurod1 neurogenic differentiation 1	AI835157	sO	sscO	Pr(is)sB	sO-scO-Pr	NeuroD-like	17	Pr-subset prog	N
GGCAGACTGT	194050 ESTs/no obvious ORF	BF449937	sO	scO	PrIn	sO-scO-Pr	NeuroD-like	17	Pr-subset prog	N
GGGGCTCTGT	1635 ESTs/PIAS3	AI835963	n	scO	Pr	sscO-highscOlow-Pr	Crx-like	18	Pr-prec	N
CTTGTGATTT	8008 Cone-rod homeobox containing gene	AI845817	sscO	scO	Pr(is)B	sscO-highscOlow-Pr	Crx-like	18	Pr-prec	N
GCAGAAAGCA	103742 Cdc42 GTPase-activating protein	AW048908	sscO	scO	PrB	sscO-highscO-low-Pr	Crx-like	18	Pr-prec	N
GTGTGTGGGT	8180 Dpysl3 dihydropyrimidinase-like 3	BF453976	sI(o)	I(sco)	Pr	I-O-PrIn	Rcd-like	19	Postmitotic neurons (smaller set of prec)	N
AGCCTGAACA	257989 SNF related kinase	BE952136	I(sO)	O	Pr(is)B	I-O-PrIn	Rcd-like	19	Postmitotic neurons (panprec?)	N
ATGGCCGTAG	167971 Usp12 ubiquitin specific protease 12	BE200409	I(sO)	O	Pr(is)B	I-O-PrIn	Rcd-like	19	Postmitotic neurons (panprec?)	N
GGGCCCAACT	21149 Mus musculus CRIPT protein mRNA, complete cds	AI838759	I(o)	scO(o)	Pr(is)B	I-O-PrIn	Rcd-like	19	Postmitotic neurons (panprec?)	N
GGGAACGCAC	5856 NY-REN	AI835411	I(sO)	O	Pr(is)In	I-O-PrIn	Rcd-like	19	Postmitotic neurons (panprec?)	N
TTTCAAATAA	86322 Transforming, acidic coiled-coil containing protein 2	BE951434	I(sO)	O	Pr(is)In	I-O-PrIn	Rcd-like	19	Postmitotic neurons (panprec?)	N
CTGGGTTTTT	103809 Rcd1 (required for cell differentiation)	AW045377	I(vo)	O	Pr(is)In	I-O-PrIn	Rcd-like	19	Postmitotic neurons (panprec?)	N
139825 protein beta1,4-galactosyltransferase, polypeptide 7	139825 protein beta1,4-galactosyltransferase, polypeptide 7	BE947878	I(o)	scI(o)	Pr(is)In	I-O-PrIn	Rcd-like	19	Postmitotic neurons (panprec?)	N
AGGGGCCAGA	28629 RAB3 GTPase-ACTIVATING PROTEIN	BE947192	I(vo)	scI(o)	Pr(is)In	I-O-PrIn	Rcd-like	19	Postmitotic neurons (panprec?)	N
CTTTTTATAC	255044 Pantothenate kinase 3	BE850200	I(o)	O	PrB	I-O-PrIn	Rcd-like	19	Postmitotic neurons (panprec?)	N
CATACTCCAT	17898 cold inducible RNA-binding protein	AI838985	I	I(o)	PrIn	I-O-PrIn	Rcd-like	19	Postmitotic neurons (panprec?)	N
TCCTCCGGCT	37819 D5Bwg0860e DNA segment, Chr 5, Brigham & Women's Genetics 0860 expressed	AI851374	I	I(o)	PrIn	I-O-PrIn	Rcd-like	19	Postmitotic neurons (panprec?)	N
TTAACTCTGT	23939 ESTs	AI851600	I	I(o)	PrIn	I-O-PrIn	Rcd-like	19	Postmitotic neurons (panprec?)	N
ACTTCAGCCA	1948 t-complex testis expressed 1	AW123690	I(o)	I(o)	PrIn	I-O-PrIn	Rcd-like	19	Postmitotic neurons (panprec?)	N
TTCCTGATAG	196846 RAD23b	AW610670	I(o)	O	PrIn	I-O-PrIn	Rcd-like	19	Postmitotic neurons (panprec?)	N
TATCTCTGGA	30602 Ubiquitin thiolesterase 22	BE988838	I(vo)	O	PrIn	I-O-PrIn	Rcd-like	19	Postmitotic neurons (panprec?)	N
CTTCATCTGA	18268 CDC-like kinase 2	AI839804	I(o)	O(I)-scO	PrIn	I-O-PrIn	Rcd-like	19	Postmitotic neurons (panprec?)	N
GCTCCCTCTG	43640 ESTs	AI835484	I(o)	scI(vO)	PrIn	I-O-PrIn	Rcd-like	19	Postmitotic neurons (panprec?)	N
TTAGACAAAA	87704 ESTs/desmoplakin paralog?	BE994612	I(vo)	scI(vO)	PrIn	I-O-PrIn	Rcd-like	19	Postmitotic neurons (panprec?)	N
GTTGTAAATA	28965 ESTs, Highly similar to PROTEIN PHOSPHATASE 2C HOMOLOG 3 [Schizosaccharomyces pombe]	AA856470	I(p)	vO+I	PrIn	I-O-PrIn	Rcd-like	19	Postmitotic neurons (panprec?)	N
TTCCCTGACA	103727 low-affinity NGF receptor	BF179450	scI	vO	n	I-vO-PrIn	Cbx3-like	20	Postmitotic neurons (smaller set of prec)	N
TGCACTTGAC	24126 large gene family of multispan membrane proteins	AI854179	O	vO	Pr(is)B	I-vO-PrIn	Cbx3-like	20	Postmitotic neurons (smaller set of prec)	N
GTTGAAGTAA	24219 ESTs	AW047207	I	vO	Pr(is)In	I-vO-PrIn	Cbx3-like	20	Postmitotic neurons (smaller set of prec)	N
TTAACCAACT	224010 ESTs, Weakly similar to ubinuclein 1	AI447565	I(o)	vO(o)	Pr(is)In	I-vO-PrIn	Cbx3-like	20	Postmitotic neurons (smaller set of prec)	N
CAGAGCCCAC	9287 microtubule associated testis specific serine/threonine protein kinase	AI846191	I(o)	vO	PrB	I-vO-PrIn	Cbx3-like	20	Postmitotic neurons (smaller set of prec)	N
GTGAGTGTTT	40715 ESTs	BE995838	I(sO)	vO	PrB	I-vO-PrIn	Cbx3-like	20	Postmitotic neurons (smaller set of prec)	N
TAAGATGATA	21964 JAZF1	AW048853	O	vO	PrB	I-vO-PrIn	Cbx3-like	20	Postmitotic neurons (smaller set of prec)	N
GGATTCTAGA	28651 Muscleblind-like protein MBLL39	BE652861	O	vO	PrBsG	I-vO-PrIn	Cbx3-like	20	Postmitotic neurons (smaller set of prec)	N
CAGTTCCCCT	21470 ESTs/similar to UDP-galactose transporter-related protein	AI842275	I	vO	PrIn	I-vO-PrIn	Cbx3-like	20	Postmitotic neurons (smaller set of prec)	N
GTGTTTGAAA	3176 Prkar2a protein kinase, cAMP dependent regulatory, type II alpha	AI836829	I	vO	PrIn	I-vO-PrIn	Cbx3-like	20	Postmitotic neurons (smaller set of prec)	N
TGGGAAATGA	34385 KIAA1376/upregulated by 1,25-dihydroxyItamin D-3; thioredoxin interacting factor homolog	AI847396	I	vO	PrIn	I-vO-PrIn	Cbx3-like	20	Postmitotic neurons (smaller set of prec)	N
GGGTTTTTAT	21054 Y box protein 1	AA671610	I	vO	PrIn	I-vO-PrIn	Cbx3-like	20	Postmitotic neurons (smaller set of prec)	N
AGCAGCTTGC	253518 Bromodomain-containing 4	AI838366	I(o)	vO	PrIn	I-vO-PrIn	Cbx3-like	20	Postmitotic neurons (smaller set of prec)	N
ACAGGTCCAC	34042 nuclear factor I/C	AI849075	O	vO	PrIn	I-vO-PrIn	Cbx3-like	20	Postmitotic neurons (smaller set of prec)	N
ACATTCCTCA	28437 REC14	AI836794	O	vO	PrIn	I-vO-PrIn	Cbx3-like	20	Postmitotic neurons (smaller set of prec)	N
AGAGTCAGCG	22602 ATPase, H+ transporting lysosomal (vacuolar proton pump), 9.2 kDa	AI848935	O	vO	PrIn	I-vO-PrIn	Cbx3-like	20	Postmitotic neurons (smaller set of prec)	N
ATGCATCCTT	248549 immunosuperfamily protein Bl2	AI845618	O	vO	PrIn	I-vO-PrIn	Cbx3-like	20	Postmitotic neurons (smaller set of prec)	N
CCTCAGGGAT	30624 endothelial-derived gene 1	AI836639	O	vO	PrIn	I-vO-PrIn	Cbx3-like	20	Postmitotic neurons (smaller set of prec)	N
GAGTCTGAAT	44124 PR domain containing 8	AI594999	O	vO	PrIn	I-vO-PrIn	Cbx3-like	20	Postmitotic neurons (smaller set of prec)	N
GGAAGGTGGG	29046 neuropathy target esterase	AI838581	O	vO	PrIn	I-vO-PrIn	Cbx3-like	20	Postmitotic neurons (smaller set of prec)	N
GGCCAGAGCT	39487 sal-like 2 (Drosophila)	AI852027	O	vO	PrIn	I-vO-PrIn	Cbx3-like	20	Postmitotic neurons (smaller set of prec)	N
TAAGTGCGGA	1089 mesoderm specific transcript	BE944385	O	vO	PrIn	I-vO-PrIn	Cbx3-like	20	Postmitotic neurons (smaller set of prec)	N
TAATATGTAG	27269 similar to Xenopus maternal transcript 4G2	AI839775	O	vO	PrIn	I-vO-PrIn	Cbx3-like	20	Postmitotic neurons (smaller set of prec)	N
TAGGCCGGAG	20428 stem cell growth factor	AI841926	O	vO	PrIn	I-vO-PrIn	Cbx3-like	20	Postmitotic neurons (smaller set of prec)	N
TATTTTTCTA	27495 Importin 9	AI842118	O	vO	PrIn	I-vO-PrIn	Cbx3-like	20	Postmitotic neurons (smaller set of prec)	N
TCTTTCAAAA	156517 interphotoreceptor matrix proteoglycan 200/SPARCAN	BF466830	O	vO	PrIn	I-vO-PrIn	Cbx3-like	20	Postmitotic neurons (smaller set of prec)	N
TGGCCAAGCC	14198 Early development regulator 2	AI854599	O	vO	PrIn	I-vO-PrIn	Cbx3-like	20	Postmitotic neurons (smaller set of prec)	N
TTGGAACCCT	34329 selenophosphate synthetase	AI846801	O	vO	PrIn	I-vO-PrIn	Cbx3-like	20	Postmitotic neurons (smaller set of prec)	N
GTCACTATTT	41033 syntaxin 16 (Golgi t-SNARE)	AI841269	I	vO(o)	PrIn	I-vO-PrIn	Cbx3-like	20	Postmitotic neurons (smaller set of prec)	N
AGAAGTGTTT	340 High mobility group box 3	AI853499	O	vO(o)	PrIn	I-vO-PrIn	Cbx3-like	20	Postmitotic neurons (smaller set of prec)	N
AGAATGACAG	246200 AYP1/hypothetical Copper amine oxidase, domains 1 and 2 structure containing protein	AI427339	O	vO(o)	PrIn	I-vO-PrIn	Cbx3-like	20	Postmitotic neurons (smaller set of prec)	N
AGGAGCCCTG	29385 protein phosphatase 1, regulatory subunit 10	AW488180	O	vO(o)	PrIn	I-vO-PrIn	Cbx3-like	20	Postmitotic neurons (smaller set of prec)	N
ATAACCCAAA	196137 HLA class II region expressed gene KE2	AW049111	O	vO(o)	PrIn	I-vO-PrIn	Cbx3-like	20	Postmitotic neurons (smaller set of prec)	N
CTTTTTCTTT	28148 chromobox homolog 3 (Drosophila HP1 gamma)	AI844654	O	vO(o)	PrIn	I-vO-PrIn	Cbx3-like	20	Postmitotic neurons (smaller set of prec)	N
GCCCACATCC	150007 ESTs	AI842314	O	vO(o)	PrIn	I-vO-PrIn	Cbx3-like	20	Postmitotic neurons (smaller set of prec)	N
GGGGTTGGGG	295606 ESTs/weakly similar to bacterial permeases	BE685719	O	vO(o)	PrIn	I-vO-PrIn	Cbx3-like	20	Postmitotic neurons (smaller set of prec)	N
GTGATGTAAT	124 thymopoietin	AW046443	O	vO(o)	PrIn	I-vO-PrIn	Cbx3-like	20	Postmitotic neurons (smaller set of prec)	N
TGTTTTCACC	205569 Ppp2r5a protein phosphatase 2, regulatory subunit B (B56), alpha isoform	BI733539	O	vO(o)	PrIn	I-vO-PrIn	Cbx3-like	20	Postmitotic neurons (smaller set of prec)	N
TTTGTTAAAA	21697 latent transforming growth factor beta binding protein 3	AI849939	O	vO(o)	PrIn	I-vO-PrIn	Cbx3-like	20	Postmitotic neurons (smaller set of prec)	N
AAATAAAAAT	125287 ESTs, Moderately similar to unknown [H.sapiens]	BE987785	I(o)	vO(sci)	PrIn	I-vO-PrIn	Cbx3-like	20	Postmitotic neurons (smaller set of prec)	N
CCCTGGGTTC	7500 ferretin light chain	AI850187	I(sO)	svI(icmo)	?	I-vO-In	Ppp1r14b-like	21	AC-M-phase prog	Y
TTGTTCCAAT	29412 nuclear receptor co-repressor 2	AI605781	I	scI	In	I-vO-In	Ppp1r14b-like	21	AC-M-phase prog	N
GGGTGGGGTG	44292 trinucleotide repeat containing 4	AW047928	I	scI(o)	In	I-vO-In	Ppp1r14b-like	21	AC-M-phase prog	N
GGGACCTCGT	18789 SRY-box containing gene 4	AW124153	I	scI(scO)	In	I-vO-In	Ppp1r14b-like	21	AC-M-phase prog	N
CACTGTCCCT	4919 D0H4S114 DNA segment, human D4S114	AI849124	I	vO	In	I-vO-In	Ppp1r14b-like	21	AC-M-phase prog	N
CAATCATAGG	34641 autocrine motility factor receptor	AI843627	I	I(o)	In(pr)	I-vO-In	Ppp1r14b-like	21	AC-M-phase prog	N
GCATCCTGTT	249934 signal transducer and activator of transcription 3	AI837104	I	I(o)	In(pr)	I-vO-In	Ppp1r14b-like	21	AC-M-phase prog	N
GCCAAAGCTT	82354 ESTs, Weakly similar to F57H12.	AW061095	I	scI(o)	In(pr)	I-vO-In	Ppp1r14b-like	21	AC-M-phase prog	N
GGCATTTTAA	925 transcription factor Dp 1	AI848677	I	scI(p)	In(pr)	I-vO-In	Ppp1r14b-like	21	AC-M-phase prog	N
AGGAGGAGTA	220923 RAB24, member RAS oncogene family	AI153131	I	vO	In(pr)	I-vO-In	Ppp1r14b-like	21	AC-M-phase prog	N
AGCAGGGATC	140 Ppp1r14b	AI385860	I-O	vO	M	I-vO-In	Ppp1r14b-like	21	AC-M-phase prog	N
CTGAGCTGCA	29493 WD repeat domain 6	AI840166	I	vO(i)	n	I-vO-In	Ppp1r14b-like	21	AC-M-phase prog	N
TACATTAATA	5262 choline kinase	AI852554	I	I(o)	n	I-vO-In	Ppp1r14b-like	21	AC-M-phase prog	N
AAGCTGTGAG	180410 ESTs/Zn finger	AI844003	I	I(vo)	n	I-vO-In	Ppp1r14b-like	21	AC-M-phase prog	N
AGAAGGAGGT	28479 Stmn1 stathmin 1	BE995867	I(sO)	I-vO	n	I-vO-In	Ppp1r14b-like	21	AC-M-phase prog	N
CAGCGGGAGC	6225 syntaxin 1A	AI837875	I(sO)	O	n	I-vO-In	Ppp1r14b-like	21	AC-M-phase prog	N
CTGCTGTACC	250414 Dpysl4 dihydropyrimidinase-like 4	BE992883	I+sO	O	n	I-vO-In	Ppp1r14b-like	21	AC-M-phase prog	N
GGAGGCCACC	257337 guanine nucleotide exchange factor Dbs	AI853669	I	O(I)	n	I-vO-In	Ppp1r14b-like	21	AC-M-phase prog	N
TCTCTGACTT	2769 MARCKS-like protein	BE952194	I(so)	scI(vo)	n	I-vO-In	Ppp1r14b-like	21	AC-M-phase prog	N
GGGGGAGTGG	140956 neuronatin	AW492477	scI(so)	scI(vo)	n	I-vO-In	Ppp1r14b-like	21	AC-M-phase prog	N
GTGACTTTGC	137653 Ubiquitin specific protease 33	AI846787	I	vO	n	I-vO-In	Ppp1r14b-like	21	AC-M-phase prog	N
22182 wnt11	22182 wnt11	X70800	I(sO)	vO	n	I-vO-In	Ppp1r14b-like	21	AC-M-phase prog	N
GCAAAGCAGC	13799 G protein-coupled receptor 56	AI841654	I-O	vO	n	I-vO-In	Ppp1r14b-like	21	AC-M-phase prog	N
TAATAAGCAC	3759 Mnt max binding protein	AI844466	I	vO(o)	n	I-vO-In	Ppp1r14b-like	21	AC-M-phase prog	N
AATAAACTTT	7331 Pre B-cell leukemia transcription factor 3	AI427207	scI(O)	O	Pr	I-sO-Pr	Mm.24642-like	22	Pr-early AC+GC (biphasic)	N
GCGGGGTCGC	4881 Pcsk1n proprotein convertase subtilisin/kexin type 1 inhibitor	AI848336	scI(o)	scI(o)	Pr	I-sO-Pr	Mm.24642-like	22	Pr-early AC+GC (biphasic)	N
GACCTCGGCC	273059 1190005I06Rik RIKEN cDNA 1190005I06 gene	AI844196	I	scO	Pr	I-sO-Pr	Mm.24642-like	22	Pr-early AC+GC (biphasic)	N
GCCATCCCGG	23434 ESTs	AI843519	I	scO(sci)	Pr(a)	I-sO-Pr	Mm.24642-like	22	Pr-early AC+GC (biphasic)	N
AGCAGTTTCT	38058 similar to NIM family protein kinase	AI840103	scI(o)	I(o)	Pr(is)	I-sO-Pr	Mm.24642-like	22	Pr-early AC+GC (biphasic)	N
TTTTGTACTT	28542 ESTs, Weakly similar to similar to S. cereIsiae hypothetical protein YKL166 [C.elegans]	AI852060	I(sO)	O	Pr(is)	I-sO-Pr	Mm.24642-like	22	Pr-early AC+GC (biphasic)	N
CTGTAATCTT	126753 myomegalin	AI840910	I	O(sci)	Pr(is)	I-sO-Pr	Mm.24642-like	22	Pr-early AC+GC (biphasic)	N
CTCTTTCTTG	24642 ESTs	AI851093	I	scO(vO)	Pr(is)	I-sO-Pr	Mm.24642-like	22	Pr-early AC+GC (biphasic)	N
658 Adenine nucleotide translocator 2, fibro	658 Adenine nucleotide translocator 2, fibro	AI843783	I(o)	vO	Pr(is)	I-sO-Pr	Mm.24642-like	22	Pr-early AC+GC (biphasic)	N
TATAGTTTGT	29685 DnaJ (Hsp40) homolog, subfamily C, member 8	BE987505	I(o)	I(o)	?	I-I-P	erk2-like	23	Panneuronal (late onset)	Y
TGGCAGCATA	182193 membrane-associated tyrosine-and threonine-specific cdc2-inhibitory kinase (	AA756143	I(o)	P	?	I-I-P	erk2-like	23	Panneuronal (late onset)	Y
AAGCAGACTA	42927 LIM motif-containing protein kinase 2	AI851330	I	I(o)	P	I-I-P	erk2-like	23	Panneuronal (late onset)	N
GAAATAAATG	196581 mitogen activated protein kinase 1	AA217261	I(o)	I(o)	P	I-I-P	erk2-like	23	Panneuronal (late onset)	N
GGAAAGAATG	129355 KIAA0446/similar to yeast mitochondrial carrier protein	AI847749	I(o)	I(o)	P	I-I-P	erk2-like	23	Panneuronal (late onset)	N
CGGATTCGCA	274868 ESTs	AI839397	n	I(o)	P	I-I-P	erk2-like	23	Panneuronal (late onset)	N
GTTTTTGCCC	1243 Retinoid X receptor beta	AI851061	I(o)	O(sci)	P	I-I-P	erk2-like	23	Panneuronal (late onset)	N
GCACGACCTG	135621 neurocalcin delta	AI836220	?	?	In	O-O-In	Gt3-like	24	BC+MG-prog+prec	Y
ACAATAAACA	41554 ESTs, Weakly similar to OZF_MOUSE ZINC FINGER PROTEIN OZF [M.musculus]	AI847036	?	O	In	O-O-In	Gt3-like	24	BC+MG-prog+prec	Y
TGTTATGAGA	25581 ESTs	AI834770	?	O	In	O-O-In	Gt3-like	24	BC+MG-prog+prec	Y
TGTGTCATTT	34137 novel aldehyde dehydrogenase	AW060340	n	O	In	O-O-In	Gt3-like	24	BC+MG-prog+prec	N
AAGTAAGTCT	212908 glucocorticoid-induced gene 1	AA939689	O	O	In	O-O-In	Gt3-like	24	BC+MG-prog+prec	N
AATTTCCTGA	206186 ESTs	AI842442	O	O	In	O-O-In	Gt3-like	24	BC+MG-prog+prec	N
CAAATGATAA	205578 ESTs, Weakly similar to unknown [D.melanogaster]	AI851515	O	O	In	O-O-In	Gt3-like	24	BC+MG-prog+prec	N
CACAGTTGTG	2080 gene trap locus 3	BF461633	O	O	In	O-O-In	Gt3-like	24	BC+MG-prog+prec	N
CTCACTCTTT	25339 metastasis associated 1-like 1/transcription factor	BE950121	O	O	In	O-O-In	Gt3-like	24	BC+MG-prog+prec	N
CTCCAGGGCA	259625 ESTs	AI851770	O	O	In	O-O-In	Gt3-like	24	BC+MG-prog+prec	N
GGGCACAACT	4137 chromogranin A	AI839579	O	O	In	O-O-In	Gt3-like	24	BC+MG-prog+prec	N
GTTGTCTTCA	29145 zinc finger-like protein 9	BG403968	O	O	In	O-O-In	Gt3-like	24	BC+MG-prog+prec	N
GTGCGCTAGA	29852 ESTs, Weakly similar to cDNA EST EMBL:D72691 comes from this gene [C.elegans]	AI836548	O	O	In	O-O-In	Gt3-like	24	BC+MG-prog+prec	N
CAGCATAAAT	29665 Dip3b Dip3 beta	AW124910	O	O	In	O-O-In	Gt3-like	24	BC+MG-prog+prec	N
TAAAACCGTT	250681 Mef2A	BE953554	O	O	In	O-O-In	Gt3-like	24	BC+MG-prog+prec	N
CCCCAGGACT	234165 mPar3	BE988459	P	P	In	O-O-In	Gt3-like	24	BC+MG-prog+prec	N
TGATCATACT	43711 TATA box binding protein	AI848796	P	P	In	O-O-In	Gt3-like	24	BC+MG-prog+prec	N
TCCAGTTTTT	34670 kinesin-like 7	AI450873	P	P(vO)	In	O-O-In	Gt3-like	24	BC+MG-prog+prec	N
GTGTTAACCA	2050 60S ribosomal protein L15	BF460537	O	scI(o)	In	O-O-In	Gt3-like	24	BC+MG-prog+prec	N
CAGCTCTTGG	268104 AA517853 expressed sequence AA517853	AW046086	?	vO(o)	In	O-O-In	Gt3-like	24	BC+MG-prog+prec	Y
ATGGCTCACA	15781 upstream transcription factor 2	BE980761	O	O	In(o)	O-O-In	Gt3-like	24	BC+MG-prog+prec	N
GACTGACCCT	8004 gamma-aminobutyric acid (GABA-A) receptor, subunit beta 3	AI849425	O	O	In(o)	O-O-In	Gt3-like	24	BC+MG-prog+prec	N
AGGCGGAACG	22109 ESTs, Weakly similar to CG17593 gene product [D.melanogaster]	BE948449	sO	vO	In(o)	O-O-In	Gt3-like	24	BC+MG-prog+prec	N
GCCCCCAATG	196727 ESTs	AI841594	P	P	In(p)	O-O-In	Gt3-like	24	BC+MG-prog+prec	N
GGATTTGGCT	14245 Ribosomal protein, large P2	AI853822	sO	vO	In(p)	O-O-In	Gt3-like	24	BC+MG-prog+prec	N
CAGGATAGGT	247404 Zinc ring finger protein 1	AI853840	?	?	In(pr)	O-O-In	Gt3-like	24	BC+MG-prog+prec	Y
TGTGTAGTGC	14547 Chromobox homolog 2	AW048932	?	I(o)	In(pr)	O-O-In	Gt3-like	24	BC+MG-prog+prec	Y
TAGCCTAGGC	4022 1110033C18Rik RIKEN cDNA 1110033C18 gene	BE944037	I(o)	I(o)	In(pr)	O-O-In	Gt3-like	24	BC+MG-prog+prec	N
CTGGCCATCT	4525 Cdh11 Cadherin 11	BE948121	P	I(o)	In(pr)	O-O-In	Gt3-like	24	BC+MG-prog+prec	N
GTGTGGCCAG	38869 Mus musculus protein inhibitor of activated STAT protein PIAS1 mRNA, complete cds	AA881370	?	O	In(pr)	O-O-In	Gt3-like	24	BC+MG-prog+prec	Y
TGATGGTACT	8457 CD59a antigen	AI850091	?	O	In(pr)	O-O-In	Gt3-like	24	BC+MG-prog+prec	Y
ACCCGCCGGG	17461 serine/threonine kinase 16	AI835611	O	O	In(pr)	O-O-In	Gt3-like	24	BC+MG-prog+prec	N
ATGAGTCTGT	27885 ESTs, Weakly similar to CG14367 gene product [D.melanogaster]	AI850505	O	O	In(pr)	O-O-In	Gt3-like	24	BC+MG-prog+prec	N
CCTTGGCCTC	259113 novel RhoGAP?	BE686153	O	O	In(pr)	O-O-In	Gt3-like	24	BC+MG-prog+prec	N
GCCTTGACCA	34537 ESTs, Highly similar to CEBA_MOUSE CCAAT/ENHANCER BINDING PROTEIN ALPHA [M.musculus]	AI843304	O	O	In(pr)	O-O-In	Gt3-like	24	BC+MG-prog+prec	N
GTAGGATAGC	101780 similar to cleavage and polyadenylation specific factor 6	BE986835	O	O	In(pr)	O-O-In	Gt3-like	24	BC+MG-prog+prec	N
GTATTTATCT	222520 cleavage and polyadenylation specific factor 6, 68kD subunit	BE447958	O	O	In(pr)	O-O-In	Gt3-like	24	BC+MG-prog+prec	N
GTCCACACTC	36242 membrane protein, palmitoylated 2 (MAGUK p55 subfamily member 2)	AW120547	O	O	In(pr)	O-O-In	Gt3-like	24	BC+MG-prog+prec	N
GTCGGTTGTA	259333 splicing factor 4	BF682784	O	O	In(pr)	O-O-In	Gt3-like	24	BC+MG-prog+prec	N
TCCCCAATAA	9239 ZFN-219	AI481669	O	O	In(pr)	O-O-In	Gt3-like	24	BC+MG-prog+prec	N
TGGTTACTGG	151553 ESTs	BE984878	P	O	In(pr)	O-O-In	Gt3-like	24	BC+MG-prog+prec	N
GCTGTGTAAT	247479 ESTs	AI180510	sO	O	In(pr)	O-O-In	Gt3-like	24	BC+MG-prog+prec	N
GTGGTGCATA	196585 SKB1 homolog	BE953658	sO(o)	O	In(pr)	O-O-In	Gt3-like	24	BC+MG-prog+prec	N
GATAAAGAAA	246752 SoxLZ/Sox6 leucine zipper binding protein in testis	BF462743	I(o)	O(I)	In(pr)	O-O-In	Gt3-like	24	BC+MG-prog+prec	N
AAAGCAAAAA	207113 ESTs	AI854413	?	P	In(pr)	O-O-In	Gt3-like	24	BC+MG-prog+prec	Y
GGTGAGCCTG	42948 peroxiredoxin 2	BE310272	P	P	In(pr)	O-O-In	Gt3-like	24	BC+MG-prog+prec	N
GAAAATGCAT	40059 ESTs	BE986603	O	O	IsA	O-O-In	Gt3-like	24	BC+MG-prog+prec	N
ACTGCTTGCC	29815 Mat2a methionine adenosyltransferase II, alpha	AI849149	n	scI(o)	In(pr)	O-scI-In(pr)	Ciao-like	25	AC(other neuronal)-prog	N
CCGCTGCGTG	29549 Hes6 Hairy and enhancer of split 6	AW048812	O	scI(o)	In(pr)	O-scI-In(pr)	Ciao-like	25	AC(other neuronal)-prog	N
CTAGTGACTG	29605 ESTs, Moderately similar to similar to PID:g3877944 [H.sapiens]	BE987491	O	scI(o)	In(pr)	O-scI-In(pr)	Ciao-like	25	AC(other neuronal)-prog	N
GAAAGGCCAC	2144 Ena-vasodilator stimulated phosphoprotein	BE687576	O	scI(o)	In(pr)	O-scI-In(pr)	Ciao-like	25	AC(other neuronal)-prog	N
TAGCCAAAAA	137 Chemokine (C-C motif) ligand 6	BC002073	O	scI(o)	In(pr)	O-scI-In(pr)	Ciao-like	25	AC(other neuronal)-prog	N
TGGGAGAACA	137268 Hes5 Hairy and enhancer of split 5	BF457074	O	scI(o)	In(pr)	O-scI-In(pr)	Ciao-like	25	AC(other neuronal)-prog	N
GAGAAAGGAG	174155 cyclin K?	AI849607	O	scI(o)	In(pr)	O-scI-In(pr)	Ciao-like	25	AC(other neuronal)-prog	N
TGGCCCTTGC	23168 ESTs	BF458726	P	scI(o)	In(pr)	O-scI-In(pr)	Ciao-like	25	AC(other neuronal)-prog	N
AATAAATTAC	46473 ESTs/head-to-head with NM_024215	BF461536	scI(o)	scI(o)	In(pr)	O-scI-In(pr)	Ciao-like	25	AC(other neuronal)-prog	N
CGCTCCAGCC	5027 Enhancer of zeste homolog 1	BE948977	scI(O)	scI(o)	In(pr)	O-scI-In(pr)	Ciao-like	25	AC(other neuronal)-prog	N
AGGGAAAAAA	202758 Hypothetical protein MGC38941	AW060259	sO	scI(O)	In(pr)	O-scI-In(pr)	Ciao-like	25	AC(other neuronal)-prog	N
ATAGGTTTCT	57138 Six6 Sine oculis-related homeobox 6 homolog	BE982408	sO(o)	scI(o)	In(pr)	O-scI-In(pr)	Ciao-like	25	AC(other neuronal)-prog	N
TAAGTGAAAA	28893 LOC229877 Similar to guanine nucleotide exchange factor smgGDS	BE986885	sO(o)	scI(o)	In(pr)	O-scI-In(pr)	Ciao-like	25	AC(other neuronal)-prog	N
TCAAGATTTT	2025 survival motor neuron	AI849087	vO	scI(o)	In(pr)	O-scI-In(pr)	Ciao-like	25	AC(other neuronal)-prog	N
ATCTCTGCAA	28297 ESTs, Highly similar to AF177476_1 CDK5 activator-binding protein [R.norvegicus]	BE627949	O	O	?	O-O-n	KIAA0592-like	26	Prog+prec only	Y
GTTTTCATTT	267395 5730408C10Rik RIKEN cDNA 5730408C10 gene	AI840160	O	O	?	O-O-n	KIAA0592-like	26	Prog+prec only	Y
TTACTTACCA	87639 HBP1/HMG1	AW048699	O	O	?	O-O-n	KIAA0592-like	26	Prog+prec only	Y
TTGTTCCAAT	202841 Anaphase-promoting complex subunit 2	AI614286	O	O	?	O-O-n	KIAA0592-like	26	Prog+prec only	Y
56964 Wnt7a	56964 Wnt7a	M89801	?	O	n	O-O-n	KIAA0592-like	26	Prog+prec only	Y
AATACTGACT	28073 mum-2	AI835788	O	O	n	O-O-n	KIAA0592-like	26	Prog+prec only	N
ATGGCTTAAT	28909 protein tyrosine phosphatase PRL-1	AA178624	O	O	n	O-O-n	KIAA0592-like	26	Prog+prec only	N
ATTTCAAAGC	23745 ESTs	AW050057	O	O	n	O-O-n	KIAA0592-like	26	Prog+prec only	N
CGGGGCCTTC	28524 KIAA0592	AI849100	O	O	n	O-O-n	KIAA0592-like	26	Prog+prec only	N
CGGTGAGACA	184711 ESTs	AI430084	O	O	n	O-O-n	KIAA0592-like	26	Prog+prec only	N
CTTCTATTTG	29353 mannan-binding lectin serine protease 1	AI847697	O	O	n	O-O-n	KIAA0592-like	26	Prog+prec only	N
TAAGCACAGG	139144 ESTs	AA138713	O	O	n	O-O-n	KIAA0592-like	26	Prog+prec only	N
TCTGAATATA	86483 sprouty homolog 1 (Drosophila)	BE553573	O	O	n	O-O-n	KIAA0592-like	26	Prog+prec only	N
TGGCCTGAGT	27862 ESTs, Weakly similar to Nucleoside diphosphate kinase	AI844191	O	O	n	O-O-n	KIAA0592-like	26	Prog+prec only	N
TACATATCTG	208320 similar to rad18	AI838562	P	O	n	O-O-n	KIAA0592-like	26	Prog+prec only	N
TAGTGGGGCA	142612 ESTs, Highly similar to ZINC FINGER PROTEIN HRX [Homo sapiens]	BE282854	P	O	n	O-O-n	KIAA0592-like	26	Prog+prec only	N
TCAAACTTGG	741 fatty acid binding protein 5, epidermal	AI853846	sO(I)	O	n	O-O-n	KIAA0592-like	26	Prog+prec only	N
TCGCAGTAAT	35584 Skp2 S-phase kinase-associated protein 2 (p45)	BF466389	vO	O	n	O-O-n	KIAA0592-like	26	Prog+prec only	N
AAGTCCTTCA	1135 carboxypeptidase A	AI842664	P	P	n	O-O-n	KIAA0592-like	26	Prog+prec only	N
TGCTTCAATT	24765 ring finger protein 20	AI848804	O	I-vO	n	sO-I-n	Go-like	27	AC+GC-M-phase prog	N
TTGGGATGTT	30209 guanine nucleotide binding protein, alpha o	AI323417	sO	sscI	n	sO-I-n	Go-like	27	AC+GC-M-phase prog	N
GCAGGCACTC	1703 Tubulin, beta 5	AW491568	sO+I	vI	n	sO-I-n	Go-like	27	AC+GC-M-phase prog	N
CAGGTTGGTT	46513 2610200G18Rik RIKEN cDNA 2610200G18 gene	AI844811	I(o)	vI(o)	n	sO-I-n	Go-like	27	AC+GC-M-phase prog	N
ACTTTGATAT	21119 LPS-induced TNF-alpha facto	AI852632	O	vO	?	O-vO-n	Six3-like	28	Prog	Y
CTGCTAGCTA	52109 myeloblastosis oncogene	AA275276	O	vO	?	O-vO-n	Six3-like	28	Prog	Y
GCCACTCTAC	451 Aldo-keto reductase family 1, member B3 (aldose reductase)	AI844017	O	vO	?	O-vO-n	Six3-like	28	Prog	Y
TTTCTACGTA	35790 ESTs, Highly similar to CGI-140 protein	AI851626	O	vO	?	O-vO-n	Six3-like	28	Prog	Y
TCTGCGTCCT	76278 2610203K23Rik RIKEN cDNA 2610203K23 gene	AI854567	sO	vO	?	O-vO-n	Six3-like	28	Prog	Y
TTTATTTCAT	2469 split hand/foot deleted gene 1	AI849481	sO	vO	?	O-vO-n	Six3-like	28	Prog	Y
AATTGGTTCA	5458 Chaf1b chromatin assembly factor 1, subunit B (p60)	BF467531	sO	svO	n	O-vO-n	Six3-like	28	Prog	N
TGGCTCGAGG	262525 sine oculis-related homeobox 3 homolog (Drosophila)	BE953775	I(o)	vO	n	O-vO-n	Six3-like	28	Prog	N
4770 frizzled 7	4770 frizzled 7	U43320	lens	vO	n	O-vO-n	Six3-like	28	Prog	N
GCTGCCTGGT	35691 FGFR5	AI843113	n	vO	n	O-vO-n	Six3-like	28	Prog	N
TATAAACACT	39565 similar to rab6 GTPase activating protein]	AI841632	n	vO	n	O-vO-n	Six3-like	28	Prog	N
AAGCCAGTGA	34028 ESTs, Moderately similar to KIAA0494	AI854731	O	vO	n	O-vO-n	Six3-like	28	Prog	N
AATGATAAAA	29363 Nol5a nucleolar protein 5A	BE292047	O	vO	n	O-vO-n	Six3-like	28	Prog	N
ATGATGATGA	28876 D14Ertd226e DNA segment, Chr 14, ERATO Doi 226, expressed	AI848441	O	vO	n	O-vO-n	Six3-like	28	Prog	N
CAAGAGGCAC	122725 Meningioma expressed antigen 5 (hyaluronidase)	AW910305	O	vO	n	O-vO-n	Six3-like	28	Prog	N
CCCAGAGGAG	23742 nestin	BE981380	O	vO	n	O-vO-n	Six3-like	28	Prog	N
GAAATGGCCT	153457 chromosome condensation-related SMC-associated protein 1	AI851968	O	vO	n	O-vO-n	Six3-like	28	Prog	N
GAATTCCACT	29962 Mus musculus SCAN-KRAB-zinc finger protein (Skz1) mRNA, complete cds	AI852535	O	vO	n	O-vO-n	Six3-like	28	Prog	N
TATGCAGATT	16340 FGFR2	AI837769	O	vO	n	O-vO-n	Six3-like	28	Prog	N
TCTGTTTCTG	3406 transcription factor E2a	AI845516	O	vO	n	O-vO-n	Six3-like	28	Prog	N
TGGAAGCAAG	150838 ESTs	BF461098	O	vO	n	O-vO-n	Six3-like	28	Prog	N
TTACAAGCCT	3049 Cks1 CDC28 protein kinase 1	AI463659	O	vO	n	O-vO-n	Six3-like	28	Prog	N
CTAATAAACG	29122 0610012D09Rik RIKEN cDNA 0610012D09 gene	AA152995	sO	vO	n	O-vO-n	Six3-like	28	Prog	N
GCCTTTTGCC	265946 Vps28	AI851335	sO	vO	n	O-vO-n	Six3-like	28	Prog	N
TGTTTCACCG	444 inhibitor of DNA binding 1	AA762488	sO(o)	vO	n	O-vO-n	Six3-like	28	Prog	N
TTTTTGAACA	3476 Catenin beta	AI848684	sO+I	vO	n	O-vO-n	Six3-like	28	Prog	N
AAGGCAAAGA	43749 ribosomal protein L14	AI839125	vO	vO	n	O-vO-n	Six3-like	28	Prog	N
TATGCTATTG	29680 ASF1 anti-silencing function 1 homolog B	BF461942	vO	vO	n	O-vO-n	Six3-like	28	Prog	N
CAAATGGATC	15185 Smad1	AI851041	P	vO(o)	n	O-vO-n	Six3-like	28	Prog	N
CTGCTGAGCC	2474 nescient helix loop helix 1	BF318656	P	vO(p)	n	O-vO-n	Six3-like	28	Prog	N
ACTTTCTTTC	43636 zinc finger protein 289 (Zfp289)	AI845855	O	vO	P	O-vO-P	c-abl like	29	Prog+mature neurons (biphasic?)	N
TATCTGTCTA	28805 Set SET translocation	AI844542	O	vO(o)	P	O-vO-P	c-abl like	29	Prog+mature neurons (biphasic?)	N
ATTCTCCAGT	140380 Mus musculus ribosomal protein L23 (Rpl23) mRNA, complete cds	AI851588	sO(o)	vO(p)	P	O-vO-P	c-abl like	29	Prog+mature neurons (biphasic?)	N
TAAATAGTTC	1318 Abelson murine leukemia oncogene	AI325092	O	vO-O-I(o)	P	O-vO-P	c-abl like	29	Prog+mature neurons (biphasic?)	N
TCCCCCTCAA	35829 Mus musculus mRNA for erythroid differentiation regulator, partial	BE630719	sO	svO	n	sO-svO-n	FGF15-like	30	Prog (prior to terminal cell cycle?)	N
ACTTGTTTTC	3904 fibroblast growth factor 15	AA051675	sO	svO	n	sO-svO-n	FGF15-like	30	Prog (prior to terminal cell cycle?)	N
TACAGTATAA	3092 inhibin beta-B	AW762548	sscO	sscO-svO	n	sO-svO-n	NTT7-like	31	Late prec (MG?)	N
CAGTGGGCTT	45843 NTT7	AW120686	sO	vO	n	sO-svO-n	NTT7-like	31	Late prec (MG?)	N
GGATTTTGAT	3644 Fatty acid binding protein 7, brain	AI894027	sO	svO	none	sO-svO-n	NTT7-like	31	Late prec (MG?)	N
GTCCAGGAAA	22288 cyclin D1	AW489617	O	vO+svI	n	sO-vO+svI-n	CyclinD1-like	32	Prog+sGC	N
AGTTCACCTG	28412 MMS19 (MET18 S. cereIsiae)-like	BE950773	I(o)	vO	Pr(is)A	sO-sO-PrIn	HMG17-like	33	Prog	N
GGAGTAAGAA	18516 H3 histone, family 3B	AI841334	?	vO(o)	Pr(is)A	sO-sO-PrIn	HMG17-like	33	Prog	Y
TCTACAAGAA	2180 heat shock protein, 84 kDa 1	AI838924	sO	vO	Pr(is)AG	sO-sO-PrIn	HMG17-like	33	Prog	N
TTTTTAATGT	89136 H3 histone, family 3A	AW260090	sO	scO+scI	Pr(is)B	sO-sO-PrIn	HMG17-like	33	Prog	N
TCTGCAAAGG	1693 high mobility group box 2	AW046897	sscO	svO	Pr(is)B	sO-sO-PrIn	HMG17-like	33	Prog	N
TAGACGTACT	18916 Glutamate oxaloacetate transaminase 2, mitochondrial	AI835003	sO	vO+scI	Pr(is)InsGC	sO-sO-PrIn	HMG17-like	33	Prog	N
CCAGCCTGAA	235204 ESTs/Na-K ATPase beta 2 subunit	AI845260	sO	scO(p)	Pr(is)sA	sO-sO-PrIn	HMG17-like	33	Prog	N
ATTGTTTATG	911 High mobility group nucleosomal binding domain 17	AI836705	sO	sO	Pr(is)sA	sO-sO-PrIn	HMG17-like	33	Prog	N
CGGGCATCGG	4383 Bin1 Myc box dependent interacting protein 1	AI848746	sO(o)	I(o)	PrA	sO-sO-PrIn	HMG17-like	33	Prog	N
GGAGCACTGG	272927 Dpm3 dolichyl-phosphate mannosyltransferase polypeptide 3	AW493485	P	O	PrA	sO-sO-PrIn	HMG17-like	33	Prog	N
AGGGAATCTG	288614 ESTs	AI847802	sO	scI(o)	PrA	sO-sO-PrIn	HMG17-like	33	Prog	N
AAGATTATTT	276022 ESTs, Moderately similar to AF071076_1 Nup98-Nup96 precursor/elongin/MUF1?	AI849286	sO(o)	vO(o)	PrIn	sO-sO-PrIn	HMG17-like	33	Prog	N
AAAAGAAATA	133615 similar to ubiquitin-associated and SH3-containing protein	BF122686	O	scI(o)	PrIsAG	sO-sO-PrIn	HMG17-like	33	Prog	N
AGATTGCAAA	11660 clone MGC:25444	BE988175	sO	n	n	sO-n-n	Eya2-like	34	Prog (small early subset)	N
ACTGCTTTTT	1538 basic transcription factor 3	AI849189	sO	n	n	sO-n-n	Eya2-like	34	Prog (small early subset)	N
GGCTGAGTTC	24141 ESTs	BE986740	sO	n	n	sO-n-n	Eya2-like	34	Prog (small early subset)	N
unclear/ACAACTCTGA	131260 ESTs/too many hits	AI642627	sO	n	n	sO-n-n	Eya2-like	34	Prog (small early subset)	N
ATGGATAAAG	2229 eyes absent 2 homolog (Drosophila)	AW060282	sO	n	n	sO-n-n	Eya2-like	34	Prog (small early subset)	N
TTCTACGAGT	29924 ARL-interacting protein 6	AI840673	sscO	sscO-vO	A	sO-svO-MorA	Sox2-like	35	Prog (complex subset)	N
TGGACACTTT	34701 Pum1 pumilio 1 (Drosophila)	AI846170	sO	svO	M	sO-svO-MorA	Sox2-like	35	Prog (complex subset)	N
TATATATTTG	4541 SRY-box containing gene 2	AI852207	sO	vO	M	sO-svO-MorA	Sox2-like	35	Prog (complex subset)	N
TCTGGACGCG	261668 H2A histone family, member X	AI844648	sO	svO	n	sO-vO-n	Tbx2-like	36	Prog (complex subset)	N
GATGTGAAAA	29067 Mbtd1 mbt domain containing 1	AI850675	sO	vO	n	sO-vO-n	Tbx2-like	36	Prog (complex subset)	N
TATGCAAACT	11738 serine/threonine kinase 6	BE572559	sO	vO	n	sO-vO-n	Tbx2-like	36	Prog (complex subset)	N
TCCGCTTGGT	4605 T-box 2	BE952335	sscO	vO	n	sO-vO-n	Tbx2-like	36	Prog (complex subset)	N
TGGACCTGGG	212854 fibroblast growth factor 3	BF466513	sO(o)	I(o)	?	O-I-A	Pax6-like	37	AC-prog	Y
GTTTTAATTG	89579 Mannose-P-dolichol utilization defect 1	AI839143	O	O	A	O-I-A	Pax6-like	37	AC-prog	N
TTGACAAACT	20828 enhancer of polycomb homolog 1, (Drosophila)	AI849475	P	O(p)	A	O-I-A	Pax6-like	37	AC-prog	N
TTTGCTGTGT	43871 Trim35 tripartite motif-containing 35	AI846067	sO(o)	O(sci)	A	O-I-A	Pax6-like	37	AC-prog	N
CAATCATTTG	3608 Pax6 Paired box gene 6	BF467581	O	scI	A	O-I-A	Pax6-like	37	AC-prog	N
GACCAAAATT	7308 SMARCD1 SWI/SNF related, matrix associated, actin dependent regulator of chromatin, subfamily d, member 1	AI851580	O	scI(o)	A	O-I-A	Pax6-like	37	AC-prog	N
TTGTAGGAAG	29860 Igsf8 immunoglobulin superfamily, member 8	AI840813	O	scI(o)	A	O-I-A	Pax6-like	37	AC-prog	N
TACGTTTCTA	5260 gamma-aminobutyric acid (GABA-A) transporter 1	AI840959	sO	scI(o)	A	O-I-A	Pax6-like	37	AC-prog	N
TCCTATTAAG	134224 ESTs, Weakly similar to A55817 cyclin-dependent kinase p130-PITSLRE - mouse [M.musculus]	BI871938	sO	scI(o)	A	O-I-A	Pax6-like	37	AC-prog	N
TGATGCTAAC	219755 Rho GTPase-activating protein	AI849784	O	sO(p)	A	O-I-A	Pax6-like	37	AC-prog	N
TGAAAAAATA	27338 ESTs	AI849532	O	O	A(pri)	O-I-A	Pax6-like	37	AC-prog	N
GTTTCAGTTC	218284 KIAA1967	AI430543	P	scI(vO)	A+Pr	O-I-A	Pax6-like	37	AC-prog	N
ATGTATGAAA	9811 2310008M10Rik RIKEN cDNA 2310008M10 gene	AI836697	P	I(o)	AG	O-I-A	Pax6-like	37	AC-prog	N
AAGCCGCAGG	4595 Fibrillarin	BG869168	sO(o)	scI(o)	AG(I)	O-I-A	Pax6-like	37	AC-prog	N
TCAACTTAAA	6393 Duffy blood group	AI838944	O	sscO-scI	In+A	O-I-A	Pax6-like	37	AC-prog	N
TTTGTCACCA	38912 2410129H14Rik RIKEN cDNA 2410129H14 gene	AI853381	P	I(o)	sA	O-I-A	Pax6-like	37	AC-prog	N
AGCAGAGAAT	101587 phosphatidic acid phosphatase type 2B	AI848415	O	scI(o)	sA	O-I-A	Pax6-like	37	AC-prog	N
GGATGTAGAG	10082 Hip2/ubiquitin conjugating enzyme	BE630394	?	O	A	O-vO-AG	kit-like	38	AC-prog	Y
GCTTGTGGGC	34130 1700025G04Rik: RIKEN cDNA 1700025G04 gene	AW049571	O	svO	A	O-vO-AG	kit-like	38	AC-prog	N
CTTTATGTGA	19806 histone deacetylase 2	AA451281	I(o)	vO	A	O-vO-AG	kit-like	38	AC-prog	N
TAATAAATAA	218423 2010110K24Rik RIKEN cDNA 2010110K24 gene	AI850172	P	vO	A	O-vO-AG	kit-like	38	AC-prog	N
TGGGCATAGC	34113 VPS10 domain receptor protein SORCS 2	AI849869	sO	vO	A	O-vO-AG	kit-like	38	AC-prog	N
GAAATTTAAA	16421 high mobility group box 1	AI850329	sO(o)	vO	A	O-vO-AG	kit-like	38	AC-prog	N
TAGCACTTGG	20350 Mad3 Max dimerization protein 3	AI426051	O	svO(p)	A(p)	O-vO-AG	kit-like	38	AC-prog	N
CAGCAACCTT	2389 myeloid/lymphoid or mixed-lineage leukemia/All	AA118875	O	vO	AG	O-vO-AG	kit-like	38	AC-prog	N
AAACTCTATG	29362 Di-ras2	AI425960	O	vO+Bv	AG	O-vO-AG	kit-like	38	AC-prog	N
GGGAGCGGGC	147697 proteasome 26S subunit	AI414985	?	O	In+G	O-vO-AG	kit-like	38	AC-prog	Y
TAAAAAATAA	71 protein kinase, DNA activated, catalytic polypeptide	AI386256	O	vO	In+G	O-vO-AG	kit-like	38	AC-prog	N
TGGGGAAGAG	88790 1500010G04Rik RIKEN cDNA 1500010G04 gene	AA144142	O	vO	In+G	O-vO-AG	kit-like	38	AC-prog	N
TGGGTTTTTT	4394 kit oncogene	AI020663	O	vO	sA	O-vO-AG	kit-like	38	AC-prog	N
GCGAGACCAC	36416 frizzled homolog 2/10 (Drosophila)	AF363723	sO	vO	sA	O-vO-AG	kit-like	38	AC-prog	N
CAAATCCAAA	215653 PLC-like	BC052372	sO	svO	sAG	O-vO-AG	Mm.41638-like	38	AC-prog	N
TGAGTTCGCT	41638 6330527O06Rik RIKEN cDNA 6330527O06 gene	AI836669	n	scI	sA	n-highI-highA	Mm.41638-like	39	AC-mid/late	N
AATAAAGCCA	200843 beta synuclein	AI836590	n	I	AG	n-I-AG	Ndr4-like	40	AC+GC(subset)-late	N
GGGTTCCCCT	41860 Procollagen, type XI, alpha	AI838662	n	sscI	AG+Pr	n-I-AG	Ndr4-like	40	AC+GC(subset)-late	N
ACTTCTGTTG	12906 Mus musculus aromatic-L-amino-acid decar	AI838895	n	n	sA	n-I-AG	Ndr4-like	40	AC+GC(subset)-late	N
CCCTGGACAT	7444 vesicular inhibitory amino acid transporter	BF457137	n	scI	sA	n-I-AG	Ndr4-like	40	AC+GC(subset)-late	N
44683 GABA transporter 4	44683 GABA transporter 4	AW120565	n	vI	sA	n-I-AG	Ndr4-like	40	AC+GC(subset)-late	N
CCGCCCCTTT	29846 Ndr4 N-myc downstream regulated 4	BF449994	n	I+svO	sAG	n-I-AG	Ndr4-like	40	AC+GC(subset)-late	N
CGGCAAAAAA	12964 nuclear receptor-binding SET-domain protein 1	AI843899	I(o)	scI(o)	?	I-I-A	SAK-like	41	AC+GC-early	Y
CTGCCTGAGA	154614 syntrophin-associated S/T kinase	AI839858	I	I	A	I-I-A	SAK-like	41	AC+GC-early	N
ACAAAGGTTA	29187 Lmo4 LIM domain only 4	AI563648	sI	I	A	I-I-A	SAK-like	41	AC+GC-early	N
CTCCGTTTTG	29976 septin 5	AA967970	I	I(o)	A	I-I-A	SAK-like	41	AC+GC-early	N
TCTACACATA	2576 brain protein 44-like protein	AI853815	?	I(scO)	A	I-I-A	SAK-like	41	AC+GC-early	Y
GGAGGGTGTG	28873 phosphatidic acid phosphatase type 2c	AI853126	?	I+vO	A	I-I-A	SAK-like	41	AC+GC-early	Y
GATAGAGAGT	1131 neural proliferation, differentiation and control gene 1	AI839030	I	I-vO(I)	A	I-I-A	SAK-like	41	AC+GC-early	N
GGGGACGCAT	34191 ESTs	AI846032	I-P-O	O(sci)	A	I-I-A	SAK-like	41	AC+GC-early	N
218638 Mus musculus MTV-3 regulated mRNA sequence	218638 Mus musculus MTV-3 regulated mRNA sequence	AI840174	?	P	A	I-I-A	SAK-like	41	AC+GC-early	Y
GGTATGTTAT	88061 NCoR1	BE944673	?	scI	A	I-I-A	SAK-like	41	AC+GC-early	Y
GTACATTGTA	260515 ESTs/nucleolin paralog	AA967800	scI	scI	A	I-I-A	SAK-like	41	AC+GC-early	N
TGGCCTTTGA	103724 similar to calcium channel, voltage-dependent, gamma subunit 4	AI844183	sO+sI	scI	A	I-I-A	SAK-like	41	AC+GC-early	N
TGAAGGGGGA	206085 ESTs/neurabin paralog	AI854782	I	scI(o)	A	I-I-A	SAK-like	41	AC+GC-early	N
TGATGGAATG	34404 Sema domain, immunoglobulin domain (Ig), transmembrane domain (TM) and short cytoplasmic domain, (semaphorin) 4G	AA238294	I	sscI(I)	A	I-I-A	SAK-like	41	AC+GC-early	N
AAATAAAGTC	193413 ESTs, Moderately similar to KIAA0264 [H.sapiens]/agrin	AI835267	I	vI+O	A	I-I-A	SAK-like	41	AC+GC-early	N
GATTTCTGTC	140804 guanine nucleotide binding protein (G protein), gamma 5	AI894315	I	vO	A	I-I-A	SAK-like	41	AC+GC-early	N
TCAACATCTA	3785 Protein phosphatase 2, regulatory subunit B (B56), gamma isoform	AI893929	I	vO	A	I-I-A	SAK-like	41	AC+GC-early	N
GCCCTGCTGG	42126 MAP kinase-interacting serine/threonine kinase 2	AA271968	I	vO(I)	A	I-I-A	SAK-like	41	AC+GC-early	N
GGATGATGAA	2376 nuclear receptor subfamily 2, group F, member 6	AI853940	I	vO(I)	A	I-I-A	SAK-like	41	AC+GC-early	N
AAAGCAGTGC	34216 Unc-51 like kinase 1 (C. elegans)	AI850194	Iso)	vO+I	A	I-I-A	SAK-like	41	AC+GC-early	N
CCCAGGCTGT	20937 hippocalcin-like 1	BG093545	I(o)	vI(o)	A(pr)	I-I-A	SAK-like	41	AC+GC-early	N
AAGGAACTCA	100163 insulin-like 5	BG962107	I(vo)	scI(o)	A(pri)	I-I-A	SAK-like	41	AC+GC-early	N
TTGTCTTTGA	89955 mab-21-like 1 (C. elegans)	BF467562	scI(o)	scI(o)	A(pri)	I-I-A	SAK-like	41	AC+GC-early	N
CTGAGGAAGT	29027 SPARC-like 1 (mast9, heIn)	AI851745	?	?	AG	I-I-A	SAK-like	41	AC+GC-early	Y
AATTTTTAAA	100923 Dtna dystrobrevin alpha	AI427407	I	I	AG	I-I-A	SAK-like	41	AC+GC-early	N
AGTACTCGAA	28761 Serine/threonine kinase 25	AI647047	I	I	AG	I-I-A	SAK-like	41	AC+GC-early	N
GACACTCAAT	5101 synaptotagmin 1	AI836797	I	I	AG	I-I-A	SAK-like	41	AC+GC-early	N
TTTTTCAATC	32545 MAP2	AI854858	I	I	AG	I-I-A	SAK-like	41	AC+GC-early	N
GACACTCAAT	5101 Syt1 synaptotagmin 1	AI852915	?	I(o)	AG	I-I-A	SAK-like	41	AC+GC-early	Y
TAATCCGTAC	260539 Psmd11 proteasome (prosome, macropain) 26S subunit, non-ATPase, 11	BE949498	I	I(o)	AG	I-I-A	SAK-like	41	AC+GC-early	N
TGGAAATCAA	40282 Gphn gephyrin	BF460559	I(o)	I(o)	AG	I-I-A	SAK-like	41	AC+GC-early	N
GGAGCAGGAC	2210 ATP-binding cassette 2	AI836521	sI+O	O	AG	I-I-A	SAK-like	41	AC+GC-early	N
TACATTGCAC	260881 Ca<2+>dependent activator protein for secretion	BE950560	scI	scI(o)	AG	I-I-A	SAK-like	41	AC+GC-early	N
TTATATGTGG	4463 Vasoactive intestinal peptide receptor 2	AI894015	I	vI(o)	AG	I-I-AG	SAK-like	41	AC+GC-early	N
GGCGCTCACC	22913 ESTs	AI841228	I(sO)	vO+I	AG	I-I-A	SAK-like	41	AC+GC-early	N
CTGCCGGCCC	214530 Immunoglobulin superfamily, member 9	BC024487	I+sO(p)	scI(p)	AG(p)	I-I-A	SAK-like	41	AC+GC-early	N
AAGGAACTCA	274860 ESTs, Highly similar to DNA-DIRECTED RNA POLYMERASE II 14.4 KD POLYPEPTIDE	AI835726	I(o)	vI(p)	AG(p)	I-I-A	SAK-like	41	AC+GC-early	N
AGTTAAATCC	181061 ESTs, Moderately similar to HYPOTHETICAL PROTEIN KIAA0273	AI836662	I	I-vO	AG+In	I-I-A	SAK-like	41	AC+GC-early	N
GGCCAATGTA	41467 Pla2g4b phospholipase A2, group IVB (cytosolic)	AI839198	scI(p)	scI(vO)	In(pr)	I-I-A	SAK-like	41	AC+GC-early	N
ACTCCTGTCC	29705 ESTs	AI844915	?	I(o)	n	I-I-A	SAK-like	41	AC+GC-early	Y
GGAGCCCCTC	33390 ESTs, Moderately similar to serine/threonine protein kinase TAO1 [R.norvegicus]	AI844498	I(o)	I(o)	Pr(is)A	I-I-A	SAK-like	41	AC+GC-early	N
GATGTGTACG	4366 early B-cell transcription factor	AW519622	I(o)	I(o)	PrA	I-I-A	SAK-like	41	AC+GC-early	N
TATTCTGTTT	194217 ESTs/novel Dsh family member	AI846211	scI(o)	O	PrA	I-I-A	SAK-like	41	AC+GC-early	N
TGTGACGCTG	75498 cocaine and amphetamine regulated transcript/neuropeptide	AI854310	I(o)	scI(o)	PrInA	I-I-A	SAK-like	41	AC+GC-early	N
ATCAATAAAT	39298 double cortin and calcium/calmodulin-dependent protein kinase-like 1	AI854218	I	I	sA	I-I-A	SAK-like	41	AC+GC-early	N
TCTGATGGAA	27768 ESTs	AI840276	I	I	sA	I-I-A	SAK-like	41	AC+GC-early	N
ACCTTGTGAA	20425 bassoon	AI836567	I(o)	I(o)	sA	I-I-A	SAK-like	41	AC+GC-early	N
TGCTGGACGT	38016 Sterol regulatory element binding factor 2	AI846395	I	scI(o)	sA	I-I-A	SAK-like	41	AC+GC-early	N
TGGACATTTG	39864 ESTs	AI848122	I(o)	scI(o)	sA	I-I-A	SAK-like	41	AC+GC-early	N
AAAACATCTC	16553 NEDD4 ubiquitin ligase	AI849629	scI(o)	scI(o)	sA	I-I-A	SAK-like	41	AC+GC-early	N
TTTAGTGACG	18538 ADP-ribosylation factor-directed GTPase activating protein, isoform a/DEF-1 alters cell motility through the deactivation of ARF1	AW049142	scI(p)	scI(o)	sA	I-I-A	SAK-like	41	AC+GC-early	N
GAATTGATGA	5038 secretogranin II	AW124973	sscI	sscI	sA	I-I-A	SAK-like	41	AC+GC-early	N
416 TRAF-interacting protein	416 TRAF-interacting protein	BC006929	?	sscI(o)	sA	I-I-A	SAK-like	41	AC+GC-early	Y
TGCAAATGGA	25148 Atp6ap2 ATPase, H+ transporting, lysosomal accessory protein 2	AI848681	I(vo)	vO	sA	I-I-A	SAK-like	41	AC+GC-early	N
TCAGAGGCCT	5195 complexin 1	AI845052	?	sI	sA+sG	I-I-A	SAK-like	41	AC+GC-early	Y
TCCTTTTCTA	186499 ESTs, Weakly similar to immunoglobulin superfamily containing leucine-rich repeat	AI835355	I	I	sAG	I-I-A	SAK-like	41	AC+GC-early	N
TATGCAACCC	250919 necdin	BE951820	I(sO)	I	sAG	I-I-A	SAK-like	41	AC+GC-early	N
45759 nav-3/unc-53 homolog	45759 nav-3/unc-53 homolog	AI849399	I(sO)	I(o)	sAG	I-I-A	SAK-like	41	AC+GC-early	N
ATTATATTTT	10727 vacuolar adenosine triphosphatase subunit B gene	AI836241	I(vo)	O	sAG	I-I-A	SAK-like	41	AC+GC-early	N
GGGTTTGGAG	21657 ESTs, Weakly similar to Ig heavy chain precursor [M.musculus]	AI838775	I	scI	sAG	I-I-A	SAK-like	41	AC+GC-early	N
TTTCCTGTTT	266028 L-type Ca channel	AI846166	sI(o)	svI	sAG	I-I-A	SAK-like	41	AC+GC-early	N
TCTTTTTTTT	110444 nicotinic acetylcholine receptor beta 3	BE988678	I	vI(o)	sAG	I-I-A	SAK-like	41	AC+GC-early	N
GTGCTTTCAA	200506 Gtl2 GTL2, imprinted maternally expressed untranslated mRNA	AI847231	scI(sO)	vI(p)	sAG	I-I-A	SAK-like	41	AC+GC-early	N
TTTCCTGTTT	1440 tachykinin	BE954293	sI(o)	svI	sAG	I-I-A	SAK-like	41	AC+GC-early	N
TAAGAAACCT	20832 Robo1	AI836415	CM	sscI	n	n-sscI-n	Robo3-like	42	AC-mid	N
TTTGTACAAA	212826 robo-3	AW494771	n	sscI(vO)	Pr	n-sscI-n	Robo3-like	42	AC-mid	N
GTTAAAAAAA	1155 tubulin alpha 4	AI839739	I(o)	I(o)	sG	I-I-sG	kitL-like	43	GC(subset)-early	N
TTGAATAGTT	156718 ESTs/crooked legs homolog	AI605454	I(o)	I(sco)	sG	I-I-sG	kitL-like	43	GC(subset)-early	N
TATATTAAAT	4435 Snap25 synaptosomal-associated protein 25	BE951307	sI(so)	I(sO)	sG	I-I-sG	kitL-like	43	GC(subset)-early	N
CACTGATTTA	34319 3 monooxgenase/tryptophan 5 monooxgenase activation protein, beta polypeptide	W81923	I	I(vO)	sG	I-I-sG	kitL-like	43	GC(subset)-early	N
TTGACCGTAA	41423 ESTs	AI837158	I	O	sG	I-I-sG	kitL-like	43	GC(subset)-early	N
TAAGTGTGAC	4235 kit ligand	BC011322	sI	svI	sG	I-I-sG	kitL-like	43	GC(subset)-early	N
TTGACTTTAT	29075 reticulon 1	AW763893	I	vI	sG	I-I-sG	kitL-like	43	GC(subset)-early	N
AAAATTGCTT	3360 3 monooxgenase/tryptophan 5 monooxgenase activation protein, zeta polypeptide	AA221554	I(sO)	vI+vO	sG	I-I-sG	kitL-like	43	GC(subset)-early	N
ACCCGGCTAG	2214 septin 4	BE950445	sscO	svO	H	sO-sscO-H	Borg4-like	44	HC-prog	N
TGGTTACGTA	Mitochondrial cytochrome oxidase III	AA914577	I+sO(o)	sO(p)	H	sO-sscO-H	Borg4-like	44	HC-prog	N
mitochondrial DNA	cytochrome oxidase I	AI845043	I+sO	sscO	H	sO-sscO-H	Borg4-like	44	HC-prog	N
ACATTGAAAA	21921 Borg4 protein/binder of Rho GTPase 4	AI844806	sO	sscO+svO	H	sO-sscO-H	Borg4-like	44	HC-prog	N
CCCTCTCTCA	40322 Slit1	AI852961	sO(o)	svO(scI)	H	sO-sscO-H	Borg4-like	44	HC-prog	N
AGAGACAAGG	4063 N-myc downstream regulated 1	AI852317	?	sO(o)	H(pri)	sO-sscO-H	Borg4-like	44	HC-prog	Y
GAAGTACGTC	100354 ESTs	AI844429	?	?	AH	x-I-AH	chromogranin-like	45	AC+H-early	Y
GAAGGACTGG	229444 Gba2 glucosidase beta 2	AI841599	n	I(si)	AH	x-I-AH	chromogranin-like	45	AC+H-early	N
TGACTAGCGT	1339 chromogranin B	AI385633	sO(o)	scI(o)	AH	x-I-AH	chromogranin-like	45	AC+H-early	N
GGACACTGTA	255822 Calcium/calmodulin-dependent protein kinase II, delta	BE981488	I	I(svO)	sAH	x-I-AH	chromogranin-like	45	AC+H-early	N
GTGACCTGGC	1008 prostaglandin D2 synthase	AI849257	R+CM	R+CM	?	RPE-like	Transthyretin-like	46	RPE-early	Y
CCTAATGAGA	68712 frizzled homolog 4 (Drosophila)	BE865233	R	R+CM	Pr	RPE-like	Transthyretin-like	46	RPE-early	N
AATTCGCGGA	2108 Transthyretin	AI847846	R	R	R	RPE-like	Transthyretin-like	46	RPE-early	N
GGAACAACCC	40241 CRF binding protein	AI854101	CM	CM	CM+sG	CM	CyclinD2-like	47	CM-early	N
4426 Cd63 antigen/tetraspannin	4426 Cd63 antigen/tetraspannin	AI838302	CM	CM	n	CM	CyclinD2-like	47	CM-early	N
200358 TCF-1	200358 TCF-1	BF135705	CM	CM(o)	n	CM	CyclinD2-like	47	CM-early	N
TACCCGCCGT	3141 cyclin D2	AW124502	n	CM	CM(pri)	CM-CM-Pr	Sgk-like	48	Pr-CM	N
GGTTATAATA	28405 serum/glucocorticoid regulated kinase	AI854349	CM	CM	Pr(is)	CM-CM-Pr	Sgk-like	48	Pr-CM	N
CTCCCGCTGG	31170 Cited4 Cbp/p300-interacting transactivator, with Glu/Asp-rich carboxy-terminal domain, 4	AI463252	?	CM(o)	Pr(is)A	CM-CM-Pr	Sgk-like	48	Pr-CM	Y
GAGAACACAC	30001 ESTs, Highly similar to TRANSCRIPTION FACTOR BTF3 [Homo sapiens]	AI849111	P	ast(scio)	?	ast	Igf2-like	49	none-astrocytes	Y
CATTTTCTGG	3862 insulin-like growth factor 2	AI841331	ast	ast	n	ast	Igf2-like	49	none-astrocytes	N
GGCTCCCTGC	38036 ESTs, Highly similar to neurexin II [M.musculus]	AI849168	Bv(o)	Bv(o)	Bv(p)	Bv	Robo4-like	50	Bv	N
CAAGGAAACT	27782 Robo4	BE986734	Bv(o)	Bv(o)	n	Bv	Robo4-like	50	Bv	N
ACGACCATCA	34901 GH regulated TBC protein 1	AI848309	?	?	P	P-P-P	Ubiquitous	51	Ubiquitous	Y
CTGGGAGCAT	21287 unc-45-like	BC004717	?	?	P	P-P-P	Ubiquitous	51	Ubiquitous	Y
TTTTTGTACA	25045 S13293 KDEL receptor	AI846558	?	?	P	P-P-P	Ubiquitous	51	Ubiquitous	Y
AATAAATTAC	46473 3110024A21Rik RIKEN cDNA 3110024A21 gene	BF461536	?	O	P	P-P-P	Ubiquitous	51	Ubiquitous	Y
ACAATAAACA	182281 ESTs, Weakly similar to coded for by C. elegans cDNA cm21e6 [C.elegans]	AI848423	?	O	P	P-P-P	Ubiquitous	51	Ubiquitous	Y
AGACTCAATT	2950 Pms2 postmeiotic segregation increased 2 (S. cerevisiae)	AW822599	?	O	P	P-P-P	Ubiquitous	51	Ubiquitous	Y
ATCCCAACCT	143774 Ran nuclear exchange factor	BE309790	?	O	P	P-P-P	Ubiquitous	51	Ubiquitous	Y
ATTCCGAAGA	2380 neuronal PAS domain 2	AA220577	?	O	P	P-P-P	Ubiquitous	51	Ubiquitous	Y
CAGAGTTATA	2028 Nuclear receptor coactivator 1	AI841750	?	O	P	P-P-P	Ubiquitous	51	Ubiquitous	Y
CAGCATACAG	41287 Eml1 echinoderm microtubule associated protein like 1	AI044845	?	O	P	P-P-P	Ubiquitous	51	Ubiquitous	Y
CCTGTGGTTT	28678 MAP/microtubule affinity-regulating kinase 3	BE457757	?	O	P	P-P-P	Ubiquitous	51	Ubiquitous	Y
GAAGTCCAGT	138434 ESTs	AW046765	?	O	P	P-P-P	Ubiquitous	51	Ubiquitous	Y
GAATAAAGAG	82561 protein kinase, interferon inducible double stranded RNA dependent activator	AA543453	?	O	P	P-P-P	Ubiquitous	51	Ubiquitous	Y
GCCTCCCAAA	18729 Copb2 Coatomer protein complex, subunit beta 2	AI551191	?	O	P	P-P-P	Ubiquitous	51	Ubiquitous	Y
95741 PR domain containing 1, with ZNF domain	95741 PR domain containing 1, with ZNF domain	AW825066	?	O	P	P-P-P	Ubiquitous	51	Ubiquitous	Y
AATAAACTTA	31178 rho, GDP dissociation inhibitor (GDI) beta/raga	AI591552	I	O	P	P-P-P	Ubiquitous	51	Ubiquitous	N
CCTCTTCCCC	214519 ESTs/proline-rich protein	AI844519	I(o)	O	P	P-P-P	Ubiquitous	51	Ubiquitous	N
CTGTCAGTGG	33840 ESTs/KIAA1036 weak similarity to 5'exonucleotidase	AI834978	I(o)	O	P	P-P-P	Ubiquitous	51	Ubiquitous	N
TCCAGTAAAG	7549 DNA-damage inducible transcript 3	AI840919	ND	O	P	P-P-P	Ubiquitous	51	Ubiquitous	N
CTTAAATCTT	903 B-cell translocation gene 2, anti-proliferative	AI851775	O	O	P	P-P-P	Ubiquitous	51	Ubiquitous	N
GCTGCTGGTG	254969 ESTs, Weakly similar to contains transmembrane [M.musculus]	AI852949	O	O	P	P-P-P	Ubiquitous	51	Ubiquitous	N
646 tropomyosin-2	646 tropomyosin-2	AI844503	O	O	P	P-P-P	Ubiquitous	51	Ubiquitous	N
TGTATAAATA	20922 Mitogen-activated protein kinase kinase 1 interacting protein 1	AI607391	sO(o)	O	P	P-P-P	Ubiquitous	51	Ubiquitous	N
TGGCTGTTGC	6822 Mph1	AA068450	O(sci)	O(scI)	P	P-P-P	Ubiquitous	51	Ubiquitous	N
AAGCACTGGT	201624 ESTs	AI593524	?	P	P	P-P-P	Ubiquitous	51	Ubiquitous	Y
AAGGTCTCTG	16533 Polymerase (RNA) II (DNA directed) polypeptide A	AI853301	?	P	P	P-P-P	Ubiquitous	51	Ubiquitous	Y
ACCATTCTTC	45286 Suppressor of Ty 16 homolog	AI851830	?	P	P	P-P-P	Ubiquitous	51	Ubiquitous	Y
TAAAGTAATA	255890 zinc finger protein of the cerebellum 3	AI853858	?	P	P	P-P-P	Ubiquitous	51	Ubiquitous	Y
TCCCTGTAGT	102496 Nedd4 WW binding protein 5	AI843764	I	P	P	P-P-P	Ubiquitous	51	Ubiquitous	N
AAGTAAGTCT	14097 TAP binding protein	AI836367	P	P	P	P-P-P	Ubiquitous	51	Ubiquitous	N
ATGGTGGATT	2137 transcriptional regulator, SIN3B (yeast)	AI325193	P	P	P	P-P-P	Ubiquitous	51	Ubiquitous	N
CATTGTAGGC	248642 Peg13 paternally expressed 13	AI429810	P	P	P	P-P-P	Ubiquitous	51	Ubiquitous	N
CCTCACTTAA	249310 ESTs	AI843462	P	P	P	P-P-P	Ubiquitous	51	Ubiquitous	N
CCTTGTACAT	23176 ESTs	AI839767	P	P	P	P-P-P	Ubiquitous	51	Ubiquitous	N
CGCGCGCGCA	30928 Solute carrier family 25 (mitochondrial carrier, Aralar), member 12	AI839531	P	P	P	P-P-P	Ubiquitous	51	Ubiquitous	N
GACACCAGAG	197523 acyl CoA hydrolase	AI576291	P	P	P	P-P-P	Ubiquitous	51	Ubiquitous	N
GAGGCTGTGG	141365 Aldo-keto reductase family 1, member E1	BF461282	P	P	P	P-P-P	Ubiquitous	51	Ubiquitous	N
GCACCTCTTA	218240 hnRP U	AI837264	P	P	P	P-P-P	Ubiquitous	51	Ubiquitous	N
GCCCGGGAAT	276337 ribosomal protein L17	AI838730	P	P	P	P-P-P	Ubiquitous	51	Ubiquitous	N
GCGTTGGTCT	22121 Pm5	AI836020	P	P	P	P-P-P	Ubiquitous	51	Ubiquitous	N
GGGCAAGCCA	260481 ERRalpha	BF782180	P	P	P	P-P-P	Ubiquitous	51	Ubiquitous	N
GGTGTTGCTT	274702 ESTs	BE689206	P	P	P	P-P-P	Ubiquitous	51	Ubiquitous	N
GTTTGTCAGC	6904 Fibroblast growth factor receptor 3	AI854659	P	P	P	P-P-P	Ubiquitous	51	Ubiquitous	N
TCCTTTGTAC	206814 metaxin 2	AW048643	P	P	P	P-P-P	Ubiquitous	51	Ubiquitous	N
TCTTCTGTGG	38233 protein tyrosine kinase 9	BE851773	P	P	P	P-P-P	Ubiquitous	51	Ubiquitous	N
TGAAGCAGAA	34210 ESTs, Highly similar to CTXN_RAT CORTEXIN [R.norvegicus]	AI840965	P	P	P	P-P-P	Ubiquitous	51	Ubiquitous	N
TGCCACTGCC	3400 Dsh1	AI854114	P	P	P	P-P-P	Ubiquitous	51	Ubiquitous	N
GTAAAAAAAC	7622 A kinase anchor protein 2	AA451000	?	scI(o)	P	P-P-P	Ubiquitous	51	Ubiquitous	Y
GTGGTACATA	76762 ESTs	AI848465	I	scI(o)	P	P-P-P	Ubiquitous	51	Ubiquitous	N
AACTTGCAAT	100060 ethanolamine-specific kinase	AI853226	O	scO	P	P-P-P	Ubiquitous	51	Ubiquitous	N
GCCAGGACTG	28338 Pecanex-like 3	AA268806	P	vO	P	P-P-P	Ubiquitous	51	Ubiquitous	N
GTTTTAAAAA	28038 DNA segment, Chr 4, ERATO Doi 421, expressed	BE852557	?	vO(o)	P	P-P-P	Ubiquitous	51	Ubiquitous	Y
AATAAATTAC	56905 Tbc1d1 TBC1 domain family, member 1	AI893965	P	vO+vI	P	P-P-P	Ubiquitous	51	Ubiquitous	N
TTGTGGTGGA	41708 Leucine-rich repeat LGI family, member 3	AI840690	O	O	panretinal	P-P-P	Ubiquitous	51	ubiquitous	N
CCCCCCGTCA	140496 Fanconi anemia complementation group E homolog	BE285331	P	P	Pr(is)A	P-P-P	Ubiquitous	51	Ubiquitous	N
CGTCTGGAGT	23916 novel dual specificity phosphatase	AI849060	scI	scI	sA	lowscI-highscI-A	Mm.23916-like	52	AC-early/mid	N
TGGTCTCTTA	41522 Zfh4	BF147593	sI	svO(sI)	sB	sI-svO-sB	Zfh4-like	53	BC-AC	N
TTTGCCATAC	40321 progesterone membrane binding protein	AI847934	sscO	n	sG	sscO-n-sG	Mm.40321-like	54	prog (M-phase/subset)	N
TATAATACCA	3951 thymus cell antigen 1, theta	AI843835	I	vI	G	I-vI-G	Thy1-like	55	GC-early	N
CGCACCTCCT	142856 LIM homeobox protein 2	AW209799	sO	svO-I	n	sO-highvO-M	Lhx2-like	56	prog (mid)	N
CTTGTAGCTG	44854 ESTs/no obvious ORF	AW050310	sO+sI	svO	sIn	sO+sI-sO+sI-sIn	Mm.44854-like	57	prog+prec (near or just after exit from mitosis?)	N
TGTTTAAATG	45753 KIAA0013	BI695036	vI	vI	n	vI-vI-n	KIAA0013-like	58	GC prec	N
TGCTTGGAAA	284523 sal-like 3 (Drosophila)	AI854712	sscO	svO	sIn	sscO-sscO-sIn	Sal2-like	59	HC/BC-prog	N
AATGAAAAAA	595 BMP7	BM070091	I	vO	none	sI+R-sO+R-n	BMP7-like	60	BC(subset)-early sAC	N
TTGGGGAACC	3459 D site albumin promoter binding protein	AI842290	n	n	In	n-n-In	D-site albumin promoter BP-like	61	INL (late)	N
CATTCAAAAA	154796 Mus musculus preproneuropeptide Y (Npy) mRNA, complete cds	AI848386	n	sscI	sA+H	n-ssI+sO-lowsA+H	NPY-like	62	AC+HC (mid/late)	N
TGGCTTACAG	39288 Scavenger receptor class B, member 2	AI839993	sscO(vO)	I+sO-vO	sPrsB	sscO-I+sO-sPrB	Mm.39288-like	63	Unknown subset	N
ATGCCCTCAA	19155 Secreted frizzled-related sequence protein 2	AI851596	sO	n	n	largesO-n-n	sFRP2-like	64	Prog (large early subset)	N
90587 Enolase 1	90587 Enolase 1	AI841389	sO(o)	sCM(vO)	Pr(is)MsG	sO-sCM(vO)-PrMsG	Enolase1-like	65	Unknown subset	N
TCTCCAGGCG	200608 clusterin	AI836624	R	R	M+R	R-R-highM+R	Clusterin-like	66	MG-late	N
ACTTACATTC	30058 Solute carrier family 38, member 3	AI839742	sO+R	vO+R	M+R	R-R-highM+R	Clusterin-like	66	MG-late	N
4092 wnt7b	4092 wnt7b	BE863405	lens	lens	n	lens-lens-n	Wnt7b-like	67	Lens	N
TCACAATGAG	4095 inactive X specific transcripts	BE984736	sI+sO	sI+sO	In	sO+sI-sO+sI-In	Xist-like	68	INL (early)	N
CCCAACGGGG	275761 Tsix	BE625129	sO	sO	In	sO+sI-sO+sI-In	Xist-like	68	INL (early)	N
AAGCTGCAGG	3499 Rax Retina and anterior neural fold homeobox	AF001906	sO(o)	vO	n	O-vO-transientPr-none	Rax-like	69	Pr-prog?	N
CACCCGCAGC	7919 HGF-regulated tyrosine kinase substrate	AI844038	scO	scO-scOsvI	none	sscO-highscO-sAC+sGC	Complexin 2-like	70	Pr-prec	N
ATGACAAAGA	268902 complexin 2	AI835497	I+scO	scO-scOsvI	Pr-AC+GC	sscO-highscO-sAC+sGC	Complexin 2-like	70	Pr-prec	N
ACTGGTGCGC	137286 NSCL-2	AI849548	sO	scI(o)	In	sO-scI-In	NSCL2-like	71	AC-prog	N
GCTCAGCTTA	53435 hypothetical protein, clone 2-24	AI853087	sO+scI	vO+scI	sB+sA	sO+scI-vO+scI-sB+sA	Mm.53435-like	72	AC+GC-prog	N
