# Supplementary material for: Genomic Analysis of Mouse Retinal Development
Source: PLoS Biol. 2004 Jun 29;2(9):e247. doi: 10.1371/journal.pbio.0020247 (PMC439783; doi:10.1371/journal.pbio.0020247)
Supplement: Table S7 — To obtain these numbers, data from Table S5 were modified. As in Figure S6, expression data were summarized for early (E12–E18), mid (P0–P4), and late (P6–adult) developing retina. In cases where cellular expression changed dramatically within one of these three intervals (e.g., expression shifted from INBL to ONBL), these cellular expressions were both entered in the category in question. Genes that were not examined in all three of these time intervals were not considered in this analysis. Cellular expression data, scored on a 0–5 point scale, were then entered for each time point separately in each of the categories used to score retinal cellular expression in Table S5. (266 KB XLS). [file pbio.0020247.st007.xls]

## Sheet: Sheet1
Table ST7
SAGE tag	Gene	Probe Accession number	Early scO	Early sscO	Early vO	Early svO	Early scI	Early ssscI	Early vI	Early svI	Early RPE	Early CM	Early Bv	Mid scO	Mid sscO	Mid vO	Mid svO	Mid scI	Mid ssscI	Mid vI	Mid svI	Mid RPE	Mid CM	Mid Bv	Pr	sPr	H	B	sB	M	AC	sA	G	sG	RPE	CM
GAAGGACTGG	229444 Gba2 glucosidase beta 2	AI841599	0	0	0	0	0	0	0	0	0	0	0	0	0	0	4	2	2	2	2	0	0	0	0	0	3	1	1	1	3	3	0	0	0	0
GGGTTCCCCT	41860 Procollagen, type XI, alpha	AI838662	0	0	0	0	0	0	0	0	0	0	0	0	0	0	0	2	2	0	0	0	0	0	3	3	0	0	0	0	3	3	0	0	0	0
CACTGATTTA	34319 3 monooxgenase/tryptophan 5 monooxgenase activation protein, beta polypeptide	W81923	0	0	0	0	3	3	3	3	0	0	0	0	0	1	1	0	0	2	2	0	0	0	0	0	0	0	0	0	0	0	3	3	0	0
AAAATTGCTT	3360 3 monooxgenase/tryptophan 5 monooxgenase activation protein, zeta polypeptide	AA221554	0	2	0	2	2	2	2	2	0	0	0	0	0	1	1	0	0	2	2	0	0	0	0	0	0	0	0	0	0	0	3	3	0	0
CTGAGCTGCA	29493 WD repeat domain 6	AI840166	0	0	0	0	4	4	4	4	0	0	0	2	2	2	2	0	0	0	0	0	0	0	0	0	0	0	0	0	0	0	0	0	0	0
TGGACACTTT	34701 Pum1 pumilio 1 (Drosophila)	AI846170	1	3	1	1	0	0	0	0	0	0	0	0	0	0	1	0	0	0	0	0	0	0	0	0	0	0	0	1	0	0	0	0	0	0
TATAAACACT	39565 similar to rab6 GTPase activating protein]	AI841632	0	0	0	0	0	0	0	0	0	0	0	0	0	4	4	0	0	0	0	0	0	0	0	0	0	0	0	0	0	0	0	0	0	0
ATGACAAAGA	268902 complexin 2	AI835497	3	3	0	0	3	3	3	3	0	0	0	3	3	0	0	0	1	0	1	0	0	0	1	1	0	0	0	0	0	4	0	4	0	0
AAATAAAGTC	193413 ESTs, Moderately similar to KIAA0264 [H.sapiens]/agrin	AI835267	0	0	0	0	3	3	3	3	0	0	0	1	1	3	3	3	3	3	3	0	0	0	0	0	0	0	0	0	1	1	0	0	0	0
GATAGAGAGT	1131 neural proliferation, differentiation and control gene 1	AI839030	0	0	0	0	3	3	3	3	0	0	0	0	0	3	3	1	1	1	1	0	0	0	0	0	0	0	0	0	1	1	0	0	0	0
ACCTTATTAA	34598 cytoglobin	AI846736	0	0	0	0	0	0	0	0	0	0	0	2	2	2	2	3	3	0	0	0	0	0	2	2	0	0	0	0	0	0	0	0	0	0
CGGATTCGCA	274868 ESTs	AI839397	0	0	0	0	0	0	0	0	0	0	0	1	1	1	1	2	2	2	2	0	0	0	1	1	1	1	1	1	1	1	1	1	0	0
GTGACTTTGC	137653 Ubiquitin specific protease 33	AI846787	0	0	0	0	1	1	1	1	0	0	0	0	0	2	2	0	0	0	0	0	0	0	0	0	0	0	0	0	0	0	0	0	0	0
TTTATTTCAT	2469 split hand/foot deleted gene 1	AI849481	0	3	0	3	0	0	0	0	0	0	0	0	0	3	3	0	0	0	0	0	0	0	0	2	2	2	2	2	2	0	0	0	0	0
GAGGTCCTAG	5236 ral guanine nucleotide dissociation stimulator	AI843629	0	0	0	0	3	3	3	3	0	0	0	0	0	3	3	0	0	0	0	0	0	0	2	2	2	2	2	2	2	2	2	2	0	0
GCAGATGGCA	10800 potassium channel, subfamily K, member 1	AI842576	0	0	0	0	2	2	2	2	0	0	0	1	1	3	3	1	1	1	1	0	0	0	0	0	0	0	0	1	0	0	0	0	0	0
GACTGTCTAC	263210 ESTs	AI847159	0	0	0	0	0	0	0	0	0	0	0	1	1	1	1	0	0	0	0	0	0	0	2	2	0	0	0	0	0	0	0	0	0	0
CATACTCCAT	193526 Cold shock domain protein A	AI843687	1	1	1	1	0	0	0	0	0	0	0	1	2	1	2	0	0	0	0	0	0	0	3	3	0	0	0	0	0	0	0	0	0	0
TCCCTGTAGT	102496 Nedd4 WW binding protein 5	AI843764	0	0	0	0	3	3	3	3	0	0	0	2	2	2	2	2	2	2	2	0	0	0	1	1	1	1	1	1	1	1	1	1	0	0
AGCCCAAGGG	12914 Ubiquitin specific protease 2	AI846522	0	0	0	0	0	0	0	0	0	0	0	0	0	0	0	0	0	0	0	0	0	0	1	1	0	1	1	0	0	0	0	0	0	0
GGGGCTCTGT	1635 ESTs/PIAS3	AI835963	0	0	0	0	0	0	0	0	0	0	0	3	4	0	0	0	0	0	0	0	0	0	1	1	0	0	0	0	0	0	0	0	0	0
ATTGTTTATG	911 High mobility group nucleosomal binding domain 17	AI836705	3	4	3	4	0	0	0	0	0	0	0	1	3	3	3	0	0	0	0	0	0	0	3	3	0	0	0	0	2	2	0	0	0	0
CAATCATAGG	34641 autocrine motility factor receptor	AI843627	0	0	0	0	3	3	3	3	0	0	0	1	1	2	2	2	2	2	2	0	0	0	1	1	2	2	2	2	3	3	0	0	0	0
GCTGCCTTGT	33118 ESTs/novel rdgB2 homolog	AI848332	0	0	0	0	0	0	0	0	0	0	0	2	2	0	0	0	0	0	0	0	0	0	2	2	0	0	0	0	0	0	0	0	0	0
TGACAATTTT	56167 Prkcn protein kinase C, nu	AI836106	0	0	0	0	3	3	3	3	0	0	0	0	0	2	2	0	0	0	0	0	0	0	0	0	2	0	0	0	2	2	0	0	0	0
AGCGTCTGCA	156243 rod exchanger/solute carrier family 24 (sodium/potassium/calcium exchanger), member 1 (SLC24A1)	BG295169	0	1	0	1	0	0	0	0	0	0	0	0	0	0	0	0	0	0	0	0	0	0	2	2	0	0	0	0	0	0	0	0	0	0
GGAGGCCACC	257337 guanine nucleotide exchange factor Dbs	AI853669	0	0	0	0	3	3	3	3	0	0	0	2	2	2	2	1	1	1	1	0	0	0	0	0	0	0	0	0	0	0	0	0	0	0
TGCTTCAATT	24765 ring finger protein 20	AI848804	0	0	0	0	0	0	0	0	0	0	0	0	0	3	3	1	1	1	1	0	0	0	0	0	0	0	0	0	0	0	0	0	0	0
GGAGAGGAAG	28087 Gli5	AI844650	0	1	0	1	0	0	0	0	0	0	0	2	2	3	3	0	0	0	0	0	0	0	0	0	0	3	3	0	0	0	0	0	0	0
TCTCTGAATG	197518 lysosomal-associated protein transmembrane 4B	AI844804	0	0	0	0	0	0	0	0	0	0	0	2	2	1	1	2	2	0	0	0	0	0	3	3	3	3	3	3	0	0	0	0	0	0
GACACTCAAT	5101 synaptotagmin 1	AI836797	0	0	0	0	1	1	1	1	0	0	0	0	0	1	1	3	3	3	3	0	0	0	0	0	0	0	0	0	3	3	3	3	0	0
GGCCAGGGCA	34308 1700017I11Rik RIKEN cDNA 1700017I11 gene	AI837275	0	0	0	0	0	0	0	0	0	0	0	1	1	1	1	0	0	0	0	0	0	0	4	4	0	0	0	0	0	0	0	0	0	0
TGCTTGGAAA	284523 sal-like 3 (Drosophila)	AI854712	0	4	0	3	0	0	0	0	0	0	0	1	4	1	4	0	0	0	0	0	0	0	0	0	3	0	3	2	0	0	0	0	0	0
CACCCGCAGC	7919 HGF-regulated tyrosine kinase substrate	AI844038	1	1	0	0	0	0	0	0	0	0	0	2	2	0	0	0	0	0	0	0	0	0	3	3	0	0	0	0	0	0	0	1	0	0
GACCTCGGCC	273059 1190005I06Rik RIKEN cDNA 1190005I06 gene	AI844196	0	0	0	0	3	3	3	3	0	0	0	0	0	0	0	2	2	2	2	0	0	0	2	2	0	0	0	0	0	0	0	0	0	0
TAAAAAAAAA	221322 Nr6a1: Nuclear receptor subfamily 6, group A, member 1	AI849662	0	0	0	0	0	0	0	0	0	0	0	1	1	1	1	0	0	0	0	0	0	0	1	1	0	1	1	0	0	0	0	0	0	0
AATAAAGCCA	200843 beta synuclein	AI836590	0	0	0	0	0	0	0	0	0	0	0	0	0	0	0	1	1	1	1	0	0	0	0	0	0	0	0	0	3	3	3	3	0	0
TTTCCTGTTT	266028 L-type Ca channel	AI846166	0	0	0	0	0	5	0	5	0	0	0	0	0	0	0	0	0	0	5	0	0	0	0	0	0	0	0	0	0	5	0	5	0	0
GGATGATGAA	2376 nuclear receptor subfamily 2, group F, member 6	AI853940	0	0	0	0	2	2	2	2	0	0	0	0	0	2	2	1	1	1	1	0	0	0	0	0	0	0	0	0	1	1	0	0	0	0
CTGTTAACCT	156506 Photoreceptor cadherin	AI852446	0	0	0	0	0	0	0	0	0	0	0	0	2	0	0	0	0	0	0	0	0	0	4	0	0	0	0	0	0	4	0	4	0	0
TTTTTCAATC	32545 MAP2	AI854858	0	0	0	0	3	3	3	3	0	0	0	0	0	0	0	2	2	2	2	0	0	0	0	0	0	0	0	0	1	1	1	1	0	0
CTGCCTGAGA	154614 syntrophin-associated S/T kinase	AI839858	0	0	0	0	3	3	0	0	0	0	0	1	1	1	1	3	3	0	0	0	0	0	0	0	0	0	0	0	1	1	0	0	0	0
AAGCAGACTA	42927 LIM motif-containing protein kinase 2	AI851330	0	0	0	0	3	3	3	3	0	0	0	0	0	3	3	0	0	0	0	0	0	0	1	1	1	1	1	1	1	1	1	1	0	0
GCCTTTTGCC	265946 Vps28	AI851335	0	3	0	3	0	0	0	0	0	0	0	0	0	2	2	0	0	0	0	0	0	0	0	0	0	0	0	0	0	0	0	0	0	0
ACTTACATTC	30058 Solute carrier family 38, member 3	AI839742	0	1	0	1	0	0	0	0	3	0	0	0	0	3	3	0	0	0	0	2	0	0	0	0	0	0	0	4	0	0	0	0	3	0
CATTTTCTGG	3862 insulin-like growth factor 2	AI841331	0	0	0	0	0	0	0	0	0	0	0	0	0	0	0	0	0	0	0	0	2	0	0	0	0	0	0	0	0	0	0	0	0	0
GTGGTACATA	76762 ESTs	AI848465	0	0	0	0	3	3	3	3	0	0	0	1	1	1	1	1	2	2	2	2	0	0	1	1	1	1	1	1	1	1	1	1	0	0
TCTTGGCTTC	41284 ESTs/Ig domains	AI849496	1	1	0	0	0	0	0	0	0	0	0	1	3	2	3	0	0	0	0	0	0	0	0	1	0	2	3	0	0	0	0	0	0	0
GGCATTTTAA	925 transcription factor Dp 1	AI848677	0	0	0	0	3	3	3	3	0	0	0	2	2	2	2	3	3	2	2	0	0	0	1	1	2	2	2	2	0	0	0	0	0	0
AGTTAAATCC	181061 ESTs, Moderately similar to HYPOTHETICAL PROTEIN KIAA0273	AI836662	0	0	0	0	3	3	3	3	0	0	0	0	0	2	2	1	1	1	1	0	0	0	0	0	2	2	2	2	2	2	2	2	0	0
TTACCCACCT	131653 ESTs/no obvious ORF	BB278467	0	0	0	0	0	0	0	0	0	0	0	0	0	0	0	0	0	0	0	0	0	0	2	2	0	0	0	0	0	0	0	0	0	0
AGAAATAAAT	286834 ESTs/bicaudal C (RNA bp)	AI852358	0	0	0	0	0	0	0	0	0	0	0	1	1	1	1	0	0	0	0	0	0	0	1	1	0	0	0	0	0	0	0	0	0	0
GAGAACTCAA	25410 ESTs/unknown function	BG230102	0	3	0	3	0	0	0	0	0	0	0	0	0	2	2	0	0	0	0	0	0	0	1	1	0	0	0	0	0	0	0	0	0	0
GAAACACAGA	284344 Naked cuticle 1 homolog	AI429692	0	2	0	2	0	0	0	0	0	0	0	0	1	2	2	0	0	0	0	0	0	0	0	0	0	0	0	1	0	0	0	0	0	0
GATTTCAGTG	29496 ESTs, Highly similar to AF039942_1 HCF-binding transcription factor Zhangfei [H.sapiens]	BE656611	0	1	0	0	0	0	0	0	0	0	0	0	1	2	2	0	0	0	0	0	0	0	0	0	0	4	4	0	0	0	0	0	0	0
GAATTGATGA	5038 secretogranin II	AW124973	0	0	0	0	0	4	0	0	0	0	0	0	0	0	0	2	4	0	0	0	0	0	0	0	0	0	0	0	0	3	0	0	0	0
GACTCTGAAT	8149 male germ-cell associated kinase	AW495430	0	1	0	0	0	0	0	0	0	0	0	2	2	0	0	0	0	0	0	0	0	0	4	4	0	0	0	0	0	0	0	0	0	0
AGATGTGTAT	122222 Lhx4	BE948639	0	1	0	0	0	0	0	0	0	0	0	0	1	2	2	0	0	0	0	0	0	0	0	0	0	4	4	0	0	0	0	0	0	0
TCTGCAAAGG	1693 high mobility group box 2	AW046897	0	3	0	0	0	0	0	0	0	0	0	0	0	2	4	0	0	0	0	0	0	0	2	2	0	1	1	0	0	0	0	0	0	0
CGCTCCAGCC	5027 Enhancer of zeste homolog 1	BE948977	0	1	0	1	3	3	0	0	0	0	0	1	1	1	1	2	2	0	0	0	0	0	1	1	2	2	2	2	0	0	0	0	0	0
TTGATCTTCA	4683 Fanconi anemia, complementation group C	AI848852	0	0	0	0	0	0	0	0	0	0	0	1	1	1	1	0	0	0	0	0	0	0	2	2	2	2	2	2	0	0	0	0	0	0
CTGTGTGGCC	1361 glycoprotein hormones, alpha subunit	BE948311	1	1	1	1	0	0	0	0	0	0	0	2	2	2	2	0	0	0	0	0	0	0	0	0	0	0	0	0	0	0	0	0	0	0
TAATCCGTAC	260539 Psmd11 proteasome (prosome, macropain) 26S subunit, non-ATPase, 11	BE949498	0	0	0	0	2	5	2	5	0	0	0	1	1	1	1	3	3	3	3	0	0	0	1	1	1	1	1	1	2	2	2	2	0	0
TTTCAAATAA	86322 Transforming, acidic coiled-coil containing protein 2	BE951434	0	1	0	1	2	2	2	2	0	0	0	2	2	2	2	0	0	0	0	0	0	0	3	3	3	3	3	3	0	0	0	0	0	0
TTGACCGTAA	41423 ESTs	AI837158	0	0	0	0	3	4	3	4	0	0	0	1	1	1	1	0	0	0	0	0	0	0	0	0	0	0	1	0	0	0	0	0	0	0
TATATTAAAT	4435 Snap25 synaptosomal-associated protein 25	BE951307	0	1	0	1	3	3	3	3	0	0	0	0	1	0	1	4	4	4	4	0	0	0	0	0	2	0	0	0	2	2	4	4	0	0
TACATTGCAC	260881 Ca<2+>dependent activator protein for secretion	BE950560	0	0	0	0	4	4	0	0	0	0	0	2	2	2	2	4	4	0	0	0	0	0	0	0	0	0	0	0	2	2	2	2	0	0
GGCTGAGTTC	24141 ESTs	BE986740	0	3	0	3	0	0	0	0	0	0	0	0	0	1	1	0	0	0	0	0	0	0	0	0	0	0	0	0	0	0	0	0	0	0
GGACACTGTA	255822 Calcium/calmodulin-dependent protein kinase II, delta	BE981488	0	0	0	0	3	3	3	3	0	0	0	0	0	0	3	2	2	2	2	0	0	0	0	0	2	0	0	0	0	4	0	0	0	0
ATGTTCTGAC	12553 Replication factor C (activator 1) 3 (38 kDa	BF462036	0	4	0	4	1	1	1	1	0	0	0	0	0	2	2	0	0	0	0	0	0	0	0	0	0	1	1	1	0	0	0	0	0	0
GATTGTGAAG	25018 C9orf10a	BF467012	0	3	0	3	0	0	0	0	0	0	0	0	0	2	2	0	0	0	0	0	0	0	1	1	1	1	1	1	0	0	0	0	0	0
TCGCTGGCAC	27921 GAK_MOUSE Cyclin G-associated kinase	BF460720	0	0	0	0	0	3	0	3	0	0	0	0	0	2	2	0	0	0	0	0	0	0	1	1	1	1	1	1	0	0	0	0	0	0
none	44683 GABA transporter 4	AW120565	0	0	0	0	0	0	0	0	0	0	0	0	0	0	0	0	0	0	1	0	0	0	0	0	0	0	0	0	0	3	0	0	0	0
AGATTGCAAA	11660 clone MGC:25444	BE988175	0	2	0	2	0	2	0	0	0	0	0	0	0	0	0	0	0	0	0	0	0	0	0	0	0	0	0	0	0	0	0	0	0	0
GGTAAGTGTG	8552 baculoIral IAP repeat-containing 5	BF465008	0	3	0	3	0	0	0	0	0	0	0	0	0	3	3	0	0	0	0	0	0	0	0	0	0	0	0	0	0	0	0	0	0	0
TTTTGTGCAT	8046 cyclin-dependent kinase inhibitor 1B (P27)	AI852158	0	3	0	3	0	0	0	0	0	0	0	1	1	2	2	0	0	0	0	0	0	0	0	0	0	0	0	2	0	0	0	0	0	0
TCTTTTTTTT	110444 nicotinic acetylcholine receptor beta 3	BE988678	1	0	0	0	2	3	2	3	0	0	0	2	2	2	2	0	0	3	3	0	0	0	0	0	0	0	0	0	0	3	0	3	0	0
CAGTTGCAAT	4636 Neurod1 neurogenic differentiation 1	AI835157	0	1	0	0	0	0	0	0	0	0	0	0	2	4	4	2	2	0	0	0	0	0	3	3	0	1	1	0	0	0	0	0	0	0
CCCTGGACAT	7444 vesicular inhibitory amino acid transporter	BF457137	0	0	0	0	0	0	0	0	0	0	0	0	0	0	0	2	2	0	0	0	0	0	0	0	0	0	0	0	0	2	0	0	0	0
TCTCTGACTT	2769 MARCKS-like protein	BE952194	0	1	0	1	3	3	3	3	0	0	0	0	0	1	1	2	2	0	0	0	0	0	0	0	0	0	0	0	0	0	0	0	0	0
TATGCAACCC	250919 necdin	BE951820	0	1	0	0	4	4	3	3	0	0	0	0	0	0	0	1	1	1	1	0	0	0	0	0	1	0	0	0	0	2	0	2	0	0
GTGAGTGTTT	40715 ESTs	BE995838	0	1	0	1	2	2	2	2	0	0	0	0	0	1	1	0	0	0	0	0	0	0	1	1	0	1	1	0	0	0	0	0	0	0
AGAAGGAGGT	28479 Stmn1 stathmin 1	BE995867	0	1	0	1	3	3	3	3	0	0	0	0	0	1	1	1	1	1	1	0	0	0	0	0	0	0	0	0	0	0	0	0	0	0
TTCATTCTTA	4438 high mobility group AT-hook 1	AI836908	2	4	2	4	0	0	0	0	0	0	0	0	0	1	1	0	0	0	0	0	0	0	0	0	0	0	0	1	0	0	0	0	0	0
CAGCGGGAGC	6225 syntaxin 1A	AI837875	0	3	0	3	0	0	0	0	0	0	0	0	0	3	3	2	2	2	2	0	0	0	1	1	1	1	1	1	1	1	1	1	0	0
TACGTTTCTA	5260 gamma-aminobutyric acid (GABA-A) transporter 1	AI840959	0	1	0	1	2	2	0	0	0	0	0	1	1	1	1	2	2	0	0	0	0	0	0	0	0	0	0	0	4	4	0	0	0	0
TATGCAAACT	11738 serine/threonine kinase 6	BE572559	0	3	0	3	0	0	0	0	0	0	0	0	0	1	1	0	0	0	0	0	0	0	0	0	0	0	0	0	0	0	0	0	0	0
TACATTAATA	5262 choline kinase	AI852554	0	0	0	0	4	4	4	4	0	0	0	1	1	1	1	4	4	4	4	0	0	0	0	0	0	0	0	0	0	0	0	0	0	0
AAGGAACTCA	274860 ESTs, Highly similar to DNA-DIRECTED RNA POLYMERASE II 14.4 KD POLYPEPTIDE	AI835726	0	0	0	0	1	1	1	1	0	0	0	1	1	1	1	1	1	3	3	0	0	0	1	1	1	1	1	1	1	1	1	1	0	0
GGGACCTCGT	18789 SRY-box containing gene 4	AW124153	0	2	0	2	2	0	0	0	0	0	0	0	1	2	2	2	2	0	0	0	0	0	0	0	0	2	2	2	0	0	0	0	0	0
ACGCGGGTCG	38347 BTB/POZ domain containing protein	AI836077	1	3	0	1	0	0	0	0	0	0	0	0	2	2	3	0	0	0	0	0	0	0	0	0	0	0	0	1	0	0	0	0	0	0
GGCGCTCACC	22913 ESTs	AI841228	0	1	0	1	2	2	2	2	0	0	0	1	1	3	3	3	3	3	3	0	0	0	1	1	1	1	1	1	0	0	0	0	0	0
GCCATCCCGG	23434 ESTs	AI843519	0	1	0	1	3	3	3	3	0	0	0	3	3	1	1	2	2	0	0	0	0	0	4	4	0	0	0	0	1	1	0	0	0	0
TGCCCAGTGC	200506 Gtl2 GTL2, imprinted maternally expressed untranslated mRNA	AI847231	0	1	0	1	3	3	1	1	0	0	0	1	1	1	1	1	1	2	2	0	0	0	0	0	0	0	0	0	0	4	0	4	0	0
TCCTCCGGCT	37819 D5Bwg0860e DNA segment, Chr 5, Brigham & Women's Genetics 0860 expressed	AI851374	0	1	0	0	0	3	0	3	0	0	0	1	3	0	0	1	4	1	4	0	0	0	0	0	2	2	2	2	2	2	4	4	0	0
CTTATTAAAA	87130 ESTs/KIAA1411	BG403994	1	3	1	3	0	0	0	0	0	0	0	1	1	1	1	0	0	0	0	0	0	0	0	0	0	0	3	0	0	0	0	0	0	0
TCCTATTAAG	134224 ESTs, Weakly similar to A55817 cyclin-dependent kinase p130-PITSLRE - mouse [M.musculus]	BI871938	0	2	0	2	0	0	0	0	0	0	0	0	1	0	1	1	1	0	0	0	0	0	0	0	0	0	0	0	3	3	0	0	0	0
GGATTTGGCT	14245 Ribosomal protein, large P2	AI853822	0	1	0	1	0	0	0	0	0	0	0	0	0	2	2	0	0	0	0	0	0	0	1	1	1	1	1	1	2	2	0	0	0	0
none	4092 wnt7b	BE863405	0	0	0	0	0	0	0	0	0	0	0	0	0	0	0	0	0	0	0	0	0	0	0	0	0	0	0	0	0	0	0	0	0	0
none	5130 wnt10a	AW049702	0	1	0	1	0	0	0	0	0	0	0	0	0	0	2	0	0	0	2	0	0	0	1	1	2	2	2	2	0	0	0	0	0	0
CCTAATGAGA	68712 frizzled homolog 4 (Drosophila)	BE865233	0	0	0	0	0	0	0	0	2	3	0	1	1	1	1	0	0	0	0	1	3	0	1	1	0	0	0	0	0	0	0	0	0	0
TAAGAAACCT	20832 Robo1	AI836415	0	0	0	0	0	0	0	0	0	4	0	0	0	0	0	3	3	0	0	0	0	0	0	0	0	0	0	0	0	0	0	0	0	0
CTTGTGATTT	8008 Cone-rod homeobox containing gene	AI845817	1	2	0	0	0	0	0	0	0	0	0	3	4	0	0	0	0	0	0	0	0	0	4	4	0	1	1	0	0	0	0	0	0	0
ATGGATAAAG	2229 eyes absent 2 homolog (Drosophila)	AW060282	0	4	0	2	0	0	0	0	0	0	0	0	0	0	0	0	0	0	0	0	0	0	0	0	0	0	0	1	0	0	0	0	0	0
GCGAGACCAC	36416 frizzled homolog 2/10 (Drosophila)	AF363723	0	3	0	3	0	0	0	0	0	3	0	0	0	2	2	0	0	0	0	0	0	0	0	0	0	0	0	0	0	1	0	0	0	0
none	200358 TCF-1	BF135705	0	0	0	0	0	0	0	0	0	5	0	1	1	1	1	0	0	0	0	0	2	0	0	0	0	0	0	0	0	0	0	0	0	0
none	4770 frizzled 7	U43320	0	0	0	0	0	0	0	0	0	0	0	0	0	1	1	0	0	0	0	0	0	0	0	0	0	0	0	0	0	0	0	0	0	0
AGGGAGAGGA	628 transcription factor like 4	AW489852	0	0	0	0	0	0	0	0	0	0	0	1	1	1	1	0	0	0	0	0	0	0	1	1	1	1	1	1	0	0	0	0	0	0
ATGCTGGAGG	4381 special AT-rich sequence binding protein 1	AW491135	0	0	0	0	0	0	0	0	0	0	0	0	0	0	0	0	0	0	0	0	0	0	2	2	2	2	2	2	0	0	0	0	0	0
AGTTTAAGGG	295566 ESTs, Weakly similar to AF234765_1 serine-arginine-rich splicing regulatory protein SRRP86 [R.norvegicus]	BE985103	0	2	0	2	0	0	0	0	0	0	0	1	1	1	1	0	0	0	0	0	0	0	2	2	2	2	2	0	0	0	0	0	0	0
TGGCCTTTGA	103724 similar to calcium channel, voltage-dependent, gamma subunit 4	AI844183	0	3	0	3	3	3	0	0	0	0	0	2	2	2	2	3	3	2	2	0	0	0	2	2	2	2	2	2	3	3	0	0	0	0
TGGGTCTGGA	138004 ESTs	BE983540	0	0	0	0	0	0	0	0	0	0	0	1	1	1	1	0	0	0	0	0	0	0	2	2	2	2	2	2	0	0	0	0	0	0
TGTTTAAATG	45753 KIAA0013	BI695036	0	0	0	0	0	0	4	0	0	0	0	0	0	0	0	0	0	0	2	0	0	0	0	0	0	0	0	0	0	0	0	0	0	0
CAAATCCAAA	215653 PLC-like	BC052372	0	3	0	3	0	0	0	0	0	0	0	0	0	3	3	3	3	0	0	0	0	0	0	0	0	0	0	0	0	2	0	2	0	0
AATAAAAGAA	213213 HK-R	BC016235	0	0	0	0	0	0	0	0	0	0	0	0	0	4	4	0	0	0	0	0	0	0	0	0	0	0	0	1	0	0	0	0	0	0
GCAGGGAGGA	192285 complexin IV	BI733911	0	0	0	0	0	0	0	0	0	0	0	1	1	1	1	0	0	0	0	0	0	0	4	4	0	0	0	0	0	0	0	0	0	0
TGCACAGTCC	23031 novel OZF-type Zn finger	BQ573212	0	2	0	2	0	0	0	0	0	0	0	1	1	1	1	0	0	0	0	0	0	0	0	0	0	0	0	0	0	0	0	0	0	0
GAAAATGAGA	3981 COP9 (constitutive photomorphogenic), subunit 6 (Arabidopsis)	AI852658	0	1	0	1	0	0	0	0	0	0	0	1	1	2	1	0	0	0	0	0	0	0	0	0	0	0	0	2	0	0	0	0	0	0
CAGAGAGAGA	36879 Cltb clathrin, light polypeptide (Lcb)	AI835599	0	1	0	1	0	0	0	0	0	0	0	2	2	2	2	0	0	0	0	0	0	0	1	1	1	1	1	1	0	0	0	0	0	0
TGTGTCATTT	34137 novel aldehyde dehydrogenase	AW060340	0	0	0	0	0	0	0	0	0	0	0	1	1	1	1	0	0	0	0	0	0	0	1	1	0	1	1	0	0	0	0	0	0	0
TCACAATGAG	4095 inactive X specific transcripts	BE984736	0	2	0	2	0	3	0	0	0	0	0	0	0	0	2	0	2	0	2	0	0	0	0	0	0	3	3	3	3	3	0	0	0	0
GGGTTTGGAG	21657 ESTs, Weakly similar to Ig heavy chain precursor [M.musculus]	AI838775	0	0	0	0	1	1	1	1	0	0	0	0	0	0	0	1	1	1	1	0	0	0	0	0	0	0	0	0	1	3	0	1	0	0
AGCATTCCTC	1276 retinal S-antigen	AI839178	0	0	0	0	0	0	0	0	0	0	0	0	2	0	0	0	0	0	0	0	0	0	3	3	0	0	0	0	0	0	0	0	0	0
AGACAAACTG	1186 carbonic anhydrase 2	AI841511	0	0	0	0	0	0	0	0	0	0	0	0	0	1	1	0	0	0	0	0	0	0	0	0	0	0	0	2	0	0	0	0	0	0
TCCTTGCAAA	39200 phosphodiesterase 6G, cGMP-specific, rod, gamma	AI847181	0	0	0	0	0	0	0	0	0	0	0	0	1	0	0	0	0	0	0	0	0	0	4	4	0	0	0	0	0	0	0	0	0	0
AAGTTTTCAG	41998 Ppp4c protein phosphatase 4, catalytic subunitt	AI842434	0	2	0	2	0	0	0	0	0	0	0	1	2	2	2	0	0	0	0	0	0	0	2	2	0	0	0	0	0	0	0	0	0	0
GCTGCATAGC	21662 Mus musculus RPGR-interacting protein mRNA, complete cds	AI851830	0	0	0	0	0	0	0	0	0	0	0	1	1	0	0	0	0	0	0	0	0	0	2	2	0	0	0	0	0	0	0	0	0	0
GCTCAGCTTA	53435 hypothetical protein, clone 2-24	AI853087	0	3	0	3	3	3	0	0	0	0	0	1	1	2	2	2	2	0	0	0	0	0	1	1	1	1	3	1	0	3	0	0	0	0
GGGCACCCTT	151562 ESTs, Weakly similar to retinoid-binding protein IRBP [M.musculus]	AI854618	0	1	0	0	0	0	0	0	0	0	0	0	2	0	0	0	0	0	0	0	0	0	3	3	0	0	0	0	0	0	0	0	0	0
TTGTCCCTCC	69061 guanine nucleotide binding protein, alpha transducing 1	BE950676	0	0	0	0	0	0	0	0	0	0	0	0	0	0	0	0	0	0	0	0	0	0	5	5	0	0	0	0	0	0	0	0	0	0
GGCGTCGTCA	5032 Rds retinal degeneration, slow (retinitis pigmentosa 7)	BE950297	0	0	0	0	0	0	0	0	0	0	0	0	1	0	0	0	0	0	0	0	0	0	5	5	0	0	0	0	0	0	0	0	0	0
AGAGCTGGTT	95398 Gng1 guanine nucleotide binding protein (G protein), gamma 1 subunit	BE954673	0	0	0	0	0	0	0	0	0	0	0	0	0	0	0	0	0	0	0	0	0	0	5	5	0	0	0	0	0	0	0	0	0	0
GAAGGTGTGC	16224 guanylate cyclase activator 1a (retina)	BE954739	0	0	0	0	0	0	0	0	0	0	0	0	0	0	0	0	0	0	0	0	0	0	2	2	0	0	0	0	0	0	0	0	0	0
TCTGGCTGGA	2965 rhodopsin	BE950188	0	0	0	0	0	0	0	0	0	0	0	0	2	0	0	0	0	0	0	0	0	0	5	5	0	0	0	0	0	0	0	0	0	0
TTCAGGAAGG	27744 unc119 homolog (C. elegans)	BE950651	0	1	0	0	0	0	0	0	0	0	0	0	2	0	0	0	0	0	0	0	0	0	5	5	0	0	0	0	0	0	0	0	0	0
CATTCAAAAA	154796 Mus musculus preproneuropeptide Y (Npy) mRNA, complete cds	AI848386	0	0	0	0	0	0	0	0	0	0	0	0	1	0	0	0	1	0	0	0	0	0	0	0	1	0	0	0	0	2	0	0	0	0
GGATGGGGAG	204705 Psk1-pending type I transmembrane receptor (seizure-related protein)	AI835902	0	1	0	1	0	0	0	0	0	0	0	0	3	0	3	0	0	0	0	0	0	0	0	0	0	0	3	0	0	0	0	0	0	0
TTCGCCCTCC	41871 ESTs	AI843221	0	3	0	3	0	0	0	0	0	0	0	2	2	2	2	0	0	0	0	0	0	0	1	1	1	1	1	1	0	0	0	0	0	0
TCTGGACGCG	261668 H2A histone family, member X	AI844648	0	3	0	3	0	0	0	0	0	0	0	0	1	0	3	0	0	0	0	0	0	0	0	0	0	0	0	0	0	0	0	0	0	0
ACTGCTTTTT	1538 basic transcription factor 3	AI849189	0	2	0	2	0	0	0	0	0	0	0	0	0	0	0	0	0	0	0	0	0	0	0	0	0	0	0	0	0	0	0	0	0	0
TCAAACTTGG	741 fatty acid binding protein 5, epidermal	AI853846	0	1	0	1	2	2	2	2	0	0	0	1	1	1	1	0	0	0	0	0	0	0	0	0	0	0	0	0	0	0	0	0	0	0
ACCGACAACT	10153 Mus musculus mRNA for twisted gastrulation protein (tsg gene)	AW060819	0	2	0	2	0	0	0	0	0	0	0	2	2	2	2	0	0	0	0	0	0	0	1	1	0	1	1	0	0	0	0	0	0	0
CAGTGGGCTT	45843 NTT7	AW120686	0	1	0	1	0	0	0	0	0	0	0	0	0	4	4	0	0	0	0	0	0	0	0	0	0	0	0	0	0	0	0	0	0	0
GGTTATAATA	28405 serum/glucocorticoid regulated kinase	AI854349	0	0	0	0	0	0	0	0	0	2	0	0	0	0	0	0	0	0	0	0	2	0	5	5	0	0	0	0	0	0	0	0	0	0
ATCAATAAAT	39298 double cortin and calcium/calmodulin-dependent protein kinase-like 1	AI854218	0	0	0	0	3	3	3	3	0	0	0	0	0	0	0	1	1	1	1	0	0	0	0	0	0	0	0	0	0	2	0	0	0	0
TACCCGCCGT	3141 cyclin D2	AW124502	0	0	0	0	0	0	0	0	0	0	0	0	0	0	0	0	0	0	0	0	4	0	1	1	1	1	1	1	0	0	0	0	0	2
none	4426 Cd63 antigen/tetraspannin	AI838302	0	0	0	0	0	0	0	0	0	3	0	0	0	0	0	0	0	0	0	0	4	0	0	0	0	0	0	0	0	0	0	0	0	0
ACTTCTGTTG	12906 Mus musculus aromatic-L-amino-acid decar	AI838895	0	0	0	0	0	0	0	0	0	0	0	0	0	0	0	0	0	0	0	0	0	0	0	0	0	0	0	0	0	5	0	0	0	0
none	153872 LOC214572 Similar to Protein arginine N-methyltransferase	AI840653	0	2	0	2	0	0	0	0	0	0	0	0	0	2	2	0	0	0	0	0	0	0	1	1	1	1	1	1	0	0	0	0	0	0
AATTCGCGGA	2108 Transthyretin	AI847846	0	0	0	0	0	0	0	0	3	0	0	0	0	0	0	0	0	0	0	2	0	0	0	0	0	0	0	0	0	0	0	0	4	0
TAGACGTACT	18916 Glutamate oxaloacetate transaminase 2, mitochondrial	AI835003	0	3	0	3	0	0	0	0	0	0	0	0	0	2	2	2	2	0	0	0	0	0	0	0	0	0	0	0	0	0	0	0	0	0
GATACCATTA	1779 Sterol carrier protein 2, liver	AI850717	0	3	0	3	0	0	0	0	0	0	0	0	0	2	2	0	0	0	0	0	0	0	3	3	0	0	0	3	0	0	0	0	0	0
TCTGCGTCCT	76278 2610203K23Rik RIKEN cDNA 2610203K23 gene	AI854567	0	3	0	3	0	0	0	0	0	0	0	0	0	2	2	0	0	0	0	0	0	0	0	0	0	0	0	1	0	0	0	0	0	0
ACTGCTTGCC	29815 Mat2a methionine adenosyltransferase II, alpha	AI849149	0	0	0	0	0	0	0	0	0	0	0	1	1	1	1	3	3	0	0	0	0	0	2	2	2	2	2	2	2	2	2	2	0	0
none	45759 nav-3/unc-53 homolog	AI849399	0	2	0	2	4	4	4	4	0	0	0	0	0	1	1	3	3	3	3	0	0	0	0	0	0	0	0	0	0	1	0	1	0	0
GGATTTTGAT	3644 Fatty acid binding protein 7, brain	AI894027	0	1	0	0	0	0	0	0	0	0	0	0	0	3	4	0	0	0	0	0	0	0	0	0	0	0	0	0	0	0	0	0	0	0
AATGAAAAAA	595 BMP7	BM070091	0	0	0	0	1	1	0	0	3	0	0	0	2	0	2	0	0	0	0	2	0	0	0	0	0	0	0	0	0	0	0	0	0	0
GGCCAAAGAA	29620 spastic paraplegia 7	BF461063	0	0	0	0	0	0	0	0	0	0	0	0	0	0	0	0	0	0	0	0	0	0	1	1	0	0	0	0	0	0	0	0	0	0
GAAATAAATG	196581 mitogen activated protein kinase 1	AA217261	0	0	0	0	1	1	1	1	0	0	0	1	1	2	2	3	3	2	2	0	0	0	2	2	2	2	2	2	2	2	2	2	0	0
TGGAGGCTCC	41702 Sox11	AI835269	0	0	0	0	0	0	0	0	0	0	0	0	0	0	0	0	0	0	0	0	0	0	1	1	1	1	1	1	0	0	0	0	0	0
TGATGCTAAC	219755 Rho GTPase-activating protein	AI849784	0	3	0	3	0	0	0	0	0	0	0	0	3	0	3	3	3	0	0	0	0	0	0	0	0	0	0	0	1	1	0	0	0	0
GGAACAACCC	40241 CRF binding protein	AI854101	0	0	0	0	0	0	0	0	0	5	0	0	0	0	0	0	0	0	1	0	4	0	0	0	0	0	0	0	0	0	0	3	0	4
AGAATAAAGA	20288 glutathione reductase 1	AI854660	0	3	0	3	0	0	0	0	0	0	0	0	0	1	1	0	0	0	0	0	0	0	1	1	1	1	1	1	0	0	0	0	0	0
ATGCCCTCAA	19155 Secreted frizzled-related sequence protein 2	AI851596	0	5	0	5	0	0	0	0	0	0	0	0	0	0	0	0	0	0	0	0	0	0	0	0	0	0	0	0	0	0	0	0	0	0
TTGACTCTTA	29674 focal adhesion kinase	AA153019	0	0	0	0	0	0	0	0	0	0	0	0	0	1	1	0	0	0	0	0	0	0	1	1	1	1	1	1	1	1	1	1	0	0
GTACATTGTA	260515 ESTs/nucleolin paralog	AA967800	0	0	0	0	1	1	0	0	0	0	0	0	0	0	0	1	1	0	0	0	0	0	0	0	3	0	0	0	3	3	0	0	0	0
GCTGTGTAAT	247479 ESTs	AI180510	0	2	0	2	0	0	0	0	0	0	0	2	2	2	2	0	0	0	0	0	0	0	2	2	3	3	3	3	0	0	0	0	0	0
TGTTTCACCG	444 inhibitor of DNA binding 1	AA762488	0	1	0	1	0	0	0	0	0	0	0	0	0	2	2	0	0	0	0	0	0	0	0	0	0	0	0	0	0	0	0	0	0	0
TATAATACCA	3951 thymus cell antigen 1, theta	AI843835	0	0	0	0	1	1	1	1	0	0	0	0	0	0	0	0	0	3	3	0	0	0	0	0	0	0	0	0	0	0	5	5	0	0
ACAAAGGTTA	29187 Lmo4 LIM domain only 4	AI563648	0	0	0	0	0	1	0	1	0	0	0	0	0	0	0	2	2	2	2	0	0	0	0	0	0	0	0	0	3	3	0	0	0	0
CACCCAATAT	59151 Guca1b guanylate cyclase activator 1B	BM942641	0	0	0	0	0	0	0	0	0	0	0	0	0	0	0	0	0	0	0	0	0	0	2	2	0	0	0	0	0	0	0	0	0	0
ATGGCCGTAG	36292 Usp12 ubiquitin specific protease 12	BE200409	0	1	0	1	2	2	2	2	0	0	0	2	2	2	2	0	0	0	0	0	0	0	2	2	0	2	2	0	0	0	0	0	0	0
GCCCTGCTGG	42126 MAP kinase-interacting serine/threonine kinase 2	AA271968	0	0	0	0	3	3	3	3	0	0	0	0	0	4	4	2	2	2	2	0	0	0	0	0	2	0	0	0	2	2	0	0	0	0
TTTGTGGTTG	9114 Mus musculus mu-crystallin (Crym) mRNA, complete cds	AI596647	1	1	1	1	0	0	0	0	0	0	0	0	0	4	4	0	0	0	0	0	0	0	0	0	0	0	0	1	0	0	0	0	0	0
TGAGTTCGCT	41638 6330527O06Rik RIKEN cDNA 6330527O06 gene	AI836669	0	0	0	0	0	0	0	0	0	0	0	0	0	0	0	4	4	0	0	0	0	0	0	0	0	0	0	0	2	3	0	0	0	0
TGGGCATAGC	34113 VPS10 domain receptor protein SORCS 2	AI849869	0	3	0	3	0	0	0	0	0	0	0	0	0	2	2	0	0	0	0	0	0	0	0	0	0	0	0	1	0	0	0	0	0	0
TGAAGGGGGA	206085 ESTs/neurabin paralog	AI854782	0	0	0	0	3	3	3	3	0	0	0	1	1	1	1	2	2	0	0	0	0	0	0	0	0	0	0	0	1	1	0	0	0	0
GGCAGGAGGG	9001 Nemo-like kinase	AI844692	1	1	1	2	0	0	0	0	0	0	0	1	1	1	2	0	0	0	0	0	0	0	3	3	3	3	3	3	0	0	0	0	0	0
CCTGCTCTGG	20422 Nrl	BE982468	0	0	0	0	0	0	0	0	0	0	0	1	2	0	0	1	1	0	0	0	0	0	3	3	0	0	0	0	0	0	0	0	0	0
CTCCGTTTTG	29976 septin 5	AA967970	0	0	0	0	3	3	3	3	0	0	0	2	2	2	2	3	3	3	3	0	0	0	0	0	0	0	0	0	3	3	0	0	0	0
TCAACATCTA	3785 Protein phosphatase 2, regulatory subunit B (B56), gamma isoform	AI893929	0	0	0	0	3	3	3	3	0	0	0	0	0	1	1	0	0	0	0	0	0	0	0	0	0	0	0	0	1	1	0	0	0	0
GCGACACCTG		AI413216	0	3	0	3	0	0	0	0	0	0	0	0	0	4	4	0	0	0	4	0	0	0	0	0	0	0	0	0	0	0	0	0	0	0
AATAAACTTT	7331 Pre B-cell leukemia transcription factor 3	AI427207	0	1	0	1	3	3	0	0	0	0	0	2	2	2	2	0	0	0	0	0	0	0	2	2	0	0	0	0	0	0	0	0	0	0
TGGTCTCTTA	41522 Zfh4	BF147593	0	0	0	0	0	3	0	3	0	0	0	0	3	0	3	0	1	0	0	0	0	0	0	0	0	0	3	0	0	0	0	0	0	0
GTACTTGGCT	210287 Sv2b synaptic vesicle glycoprotein 2 b	AW045524	0	1	0	1	0	0	0	0	0	0	0	2	4	0	0	0	0	0	0	0	0	0	3	3	0	0	3	0	0	0	0	0	0	0
AATTTTTAAA	100923 Dtna dystrobrevin alpha	AI427407	0	0	0	0	3	3	3	3	0	0	0	2	2	3	3	0	0	0	0	0	0	0	0	0	0	0	0	0	2	2	2	2	0	0
AATAAACTTA	31178 rho, GDP dissociation inhibitor (GDI) beta/raga	AI591552	0	0	0	0	3	3	3	3	0	0	0	2	2	2	2	0	0	0	0	0	0	0	2	2	2	2	2	2	2	2	2	2	0	0
TTTTATTTGT	258146 Mus musculus mRNA for ras-GTPase-activating protein SH3-domain binding protein, complete cds 34012 ESTs	AI049055	0	4	0	4	0	0	0	0	0	0	0	0	0	2	3	0	0	0	0	0	0	0	0	0	0	1	1	1	0	0	0	0	0	0
ACTTCAGACT	21629 ATP-binding cassette, sub-family F (GCN20), member 2	AI837318	0	2	0	2	0	0	0	0	0	0	0	0	0	1	1	0	0	0	0	0	0	0	0	0	0	0	0	3	0	0	0	0	0	0
GTCACTATTT	41033 syntaxin 16 (Golgi t-SNARE)	AI841269	0	0	0	0	3	3	3	3	0	0	0	1	1	3	3	0	0	0	0	0	0	0	1	1	1	1	1	1	0	0	0	0	0	0
TTTGCCATAC	40321 progesterone membrane binding protein	AI847934	0	4	0	0	0	0	0	0	0	0	0	0	0	0	0	0	0	0	0	0	0	0	0	0	0	0	0	0	0	0	0	1	0	0
TGATGGAATG	34404 Sema domain, immunoglobulin domain (Ig), transmembrane domain (TM) and short cytoplasmic domain, (semaphorin) 4G	AA238294	0	0	0	0	2	2	2	2	0	0	0	0	0	0	0	2	3	2	2	0	0	0	0	0	0	0	0	0	4	4	0	0	0	0
TTGTTCCAAT	29412 nuclear receptor co-repressor 2	AI605781	0	0	0	0	3	3	3	3	0	0	0	0	0	0	0	2	2	0	0	0	0	0	0	0	0	1	1	1	0	0	0	0	0	0
AGTACTCGAA	28761 Serine/threonine kinase 25	AI647047	0	0	0	0	3	3	3	3	0	0	0	0	0	0	0	1	1	1	1	0	0	0	0	0	0	0	0	0	1	1	1	1	0	0
ACAACTCTGA	131260 ESTs/too many hits	AI642627	0	2	0	0	0	0	0	0	0	0	0	0	0	0	0	0	0	0	0	0	0	0	0	0	0	0	0	0	0	0	0	0	0	0
TACAGTATAA	3092 inhibin beta-B	AW762548	0	0	0	0	0	0	0	0	0	0	0	0	3	0	3	0	0	0	0	0	0	0	0	0	0	0	0	0	0	0	0	0	0	0
GGGTGGGGTG	44292 trinucleotide repeat containing 4	AW047928	0	0	0	0	3	3	3	3	0	0	0	1	1	1	1	2	2	0	0	0	0	0	0	0	0	1	1	1	0	0	0	0	0	0
CCCACCCCCC	158631 ESTs/weak homology to calmodulin+caltractin	AW050070	0	3	0	3	0	0	0	0	0	0	0	2	2	4	4	0	0	0	0	0	0	0	1	1	0	0	0	0	0	0	0	0	0	0
TTTAGTGACG	18538 ADP-ribosylation factor-directed GTPase activating protein, isoform a/DEF-1 alters cell motility through the deactivation of ARF1	AW049142	0	2	0	2	3	3	0	0	0	0	0	0	0	0	2	3	3	0	0	0	0	0	0	0	1	1	1	1	3	3	0	0	0	0
CTTGTAGCTG	44854 ESTs/no obvious ORF	AW050310	0	5	0	5	0	0	0	0	0	0	0	0	0	0	5	0	0	0	0	0	0	0	0	0	0	0	0	0	0	0	0	0	0	0
TATCTGAAAT	235550 estrogen related receptor beta 2	AA589656	0	1	0	1	0	0	0	0	0	0	0	1	4	1	4	0	0	0	0	0	0	0	3	3	0	0	0	0	0	0	0	0	0	0
TTGTAAAATC	26062 AD024 protein (endosomal/kinesin-like?)	AI447803	1	1	0	3	0	0	0	0	0	0	0	1	1	4	4	0	0	0	0	0	0	0	0	0	0	0	0	2	0	0	0	0	0	0
TTCTCCCCAC	36715 Pmf1 polyamine-modulated factor 1	AW060657	0	2	0	2	0	0	0	0	0	0	0	0	0	2	2	0	0	0	0	0	0	0	1	1	2	2	2	2	0	0	0	0	0	0
GAGACATTTC	103641 PNR	AW533690	0	0	0	0	0	0	0	0	0	0	0	2	3	1	1	0	0	0	0	0	0	0	4	4	0	0	0	0	0	0	0	0	0	0
GGCAGACTGT	194050 ESTs/no obvious ORF	BF449937	2	3	0	1	0	0	0	0	0	0	0	3	3	0	1	1	1	0	0	0	0	0	4	4	4	1	1	1	0	0	0	0	0	0
ACCAACAGGT	134516 Otx2	BE859432	2	4	0	1	0	0	0	0	0	0	0	0	0	2	3	0	0	0	0	0	0	0	1	1	0	0	0	2	0	0	0	0	0	0
TTGACTTTAT	29075 reticulon 1	AW763893	0	0	0	0	3	3	3	3	0	0	0	0	0	0	0	0	0	3	3	0	0	0	0	0	0	0	3	0	0	0	0	0	0	0
TGCCCAGTGC	Unknown/V26	AI717080	0	1	0	1	3	3	1	1	0	0	0	1	1	1	1	1	1	2	2	0	0	0	0	0	0	0	0	0	0	4	0	4	0	0
TTATATGTGG	4463 Vasoactive intestinal peptide receptor 2	AI894015	0	0	0	0	3	3	3	3	0	0	0	2	2	2	2	2	2	4	4	0	0	0	0	0	0	0	0	0	3	3	3	3	0	0
TCAACTTAAA	6393 Duffy blood group	AI838944	0	2	0	0	0	2	0	0	0	0	0	1	2	1	2	3	3	0	0	0	0	0	0	0	0	0	0	0	3	3	0	0	0	0
TCTGATGGAA	27768 ESTs	AI840276	0	0	0	0	3	3	3	3	0	0	0	0	0	0	0	3	3	3	3	0	0	0	0	0	0	0	0	0	0	3	0	0	0	0
TTCTACGAGT	29924 ARL-interacting protein 6	AI840673	0	4	0	0	0	0	0	0	0	0	0	1	2	3	3	1	0	0	0	0	0	0	0	0	0	0	0	0	1	1	0	0	0	0
TGCTGGACGT	38016 Sterol regulatory element binding factor 2	AI846395	0	0	0	0	3	3	3	3	0	0	0	1	1	1	1	2	2	1	1	0	0	0	1	1	1	1	1	1	1	2	1	1	0	0
TGGGAAATGA	34385 KIAA1376/upregulated by 1,25-dihydroxyItamin D-3; thioredoxin interacting factor homolog	AI847396	0	0	0	0	3	3	3	3	0	0	0	0	0	3	3	0	0	0	0	0	0	0	2	2	2	2	2	2	0	0	0	0	0	0
ACTGGTGCGC	137286 NSCL-2	AI849548	1	2	1	2	0	0	0	0	0	0	0	1	1	1	1	2	4	0	0	0	0	0	0	0	0	2	2	2	0	1	0	0	0	0
ACATTGAAAA	21921 Borg4 protein/binder of Rho GTPase 4	AI844806	0	3	0	3	0	0	0	0	0	0	0	0	3	2	3	0	0	0	0	0	0	0	0	0	4	0	0	0	0	0	0	0	0	0
CACTGTCCCT	4919 D0H4S114 DNA segment, human D4S114	AI849124	0	0	0	0	3	3	3	3	0	0	0	0	0	3	3	0	0	0	0	0	0	0	0	0	0	1	1	1	0	0	0	0	0	0
ACTGTGTCTT	40035 p21 (CDKN1A)-activated kinase 3	AI844318	0	0	0	0	3	3	3	3	0	0	0	0	0	3	3	0	0	0	0	0	0	0	0	0	0	0	0	2	0	0	0	0	0	0
AGGTGTACGT	34470 KIAA0937/novel homolog of deletex	AI851969	0	3	0	3	0	0	0	0	0	0	0	1	1	2	2	0	0	0	0	0	0	0	0	0	0	0	0	1	0	0	0	0	0	0
GTGTTTGAAA	3176 Prkar2a protein kinase, cAMP dependent regulatory, type II alpha	AI836829	0	0	0	0	3	3	3	3	0	0	0	0	0	3	3	0	0	0	0	0	0	0	1	1	1	1	1	1	0	0	0	0	0	0
ATCCGCTCTG	34858 ESTs/PKC alpha	AI838164	0	0	0	0	0	0	0	0	0	0	0	0	0	0	2	0	0	0	0	0	0	0	0	0	0	0	5	0	0	0	0	0	0	0
TAAGTGTGAC	4235 kit ligand	BC011322	0	0	0	0	0	3	0	3	0	0	0	0	0	0	0	0	0	0	4	0	0	0	0	0	0	0	0	0	0	3	0	0	0	0
TTCCCTGACA	103727 low-affinity NGF receptor	BF179450	0	0	0	0	1	1	0	0	0	0	0	0	0	1	1	0	0	0	0	0	0	0	0	0	0	0	0	0	0	0	0	0	0	0
TTTGTACAAA	212826 robo-3	AW494771	0	1	0	0	0	1	0	0	0	0	0	0	0	1	3	0	5	0	0	0	0	0	1	1	0	0	0	0	0	1	0	0	0	0
ACTGATGCAA	89623 mCastor	BB542435	1	2	0	0	0	0	0	0	0	0	0	3	3	0	0	0	0	0	0	0	0	0	3	3	0	0	0	0	0	0	0	0	0	0
CAGTTCCCCT	21470 ESTs/similar to UDP-galactose transporter-related protein	AI842275	0	0	0	0	3	3	3	3	0	0	0	2	2	3	3	0	0	0	0	0	0	0	3	3	3	3	3	3	0	0	0	0	0	0
GTGTGTGGGT	8180 Dpysl3 dihydropyrimidinase-like 3	BF453976	1	1	0	0	3	3	3	3	0	0	0	1	1	1	1	2	2	0	0	0	0	0	2	2	0	0	0	0	0	0	0	0	0	0
CCGCCCCTTT	29846 Ndr4 N-myc downstream regulated 4	BF449994	0	0	0	0	0	0	0	0	0	0	0	0	0	0	3	3	3	3	3	0	0	0	0	0	0	0	0	0	2	4	2	4	0	0
TTTTTAATGT	89136 H3 histone, family 3A	AW260090	0	3	0	3	0	0	0	0	0	0	0	1	1	4	4	4	4	1	1	0	0	0	3	3	0	0	0	0	3	3	0	0	0	0
GGGCAAGCCA	260481 ERRalpha	BF782180	0.4	0.4	0.4	0.4	3	0	1	1	0	0	0	1	1	1	1	3	3	0	0	0	0	0	1	1	1	1	1	1	2	2	0	0	0	0
GCCCCCAATG	196727 ESTs	AI841594	1	1	1	1	1	1	1	1	0	0	0	1	1	1	1	1	1	1	1	0	0	0	2	2	3	3	3	3	0	0	0	0	0	0
AAATTAGTAT	30864 ESTs, Weakly similar to KRAB-zinc finger protein KZF-1 [R.norvegicus]	AI838681	1	1	1	1	0	0	0	0	0	0	0	0	0	1	1	0	0	0	0	0	0	0	1	1	1	2	2	2	0	0	0	0	0	0
GGTAGAACTG	22758 Ebrp-pending emopamil binding related protein, delta8-delta7 sterol isomerase related protein	AI852782	1	1	1	1	1	1	1	1	0	0	0	2	3	2	2	0	0	0	0	0	0	0	3	3	0	0	0	0	0	0	0	0	0	0
TGATTGTGCT	259976 N-acylaminoacyl-peptide hydrolase	AI841275	1	1	1	1	1	1	1	1	0	0	0	2	2	1	1	0	0	0	0	0	0	0	3	3	0	1	1	0	0	0	0	0	0	0
TATGTGTGCG	41271 Stard7 START domain containing 7	AI852671	1	1	1	1	1	1	1	1	0	0	0	1	1	1	1	1	1	0	0	0	0	0	3	3	0	0	0	0	0	0	0	0	0	0
CCTGGCACTG	102278 secretory carrier membrane protein 5	AI838908	1	1	1	1	1	1	1	1	0	0	0	1	1	1	1	1	1	1	1	0	0	0	1	1	1	1	1	1	0	0	0	0	0	0
GGCTTTCCAC	297044 ESTs/Abeta crystallin-related/small HSP-like	AI852989	1	1	1	1	0	0	0	0	0	0	0	1	3	1	1	0	0	0	0	0	0	0	4	4	0	0	0	0	0	0	0	0	0	0
CTATTTAATG	41877 ESTs, Weakly similar to mCAC [M.musculus]	AI853021	1	1	1	1	0	0	0	0	0	0	0	1	1	0	0	0	0	0	0	0	0	0	3	3	0	0	0	0	0	0	0	0	0	0
CTTAATGTAT	218657 Cerebellar ataxia 3	AI843178	1	1	1	1	0	0	0	0	0	0	0	2	2	0	0	0	0	0	0	0	0	0	2	2	0	2	2	0	0	0	0	0	0	0
GGAAAGAATG	129355 KIAA0446/similar to yeast mitochondrial carrier protein	AI847749	1	1	1	1	3	3	3	3	0	0	0	1	1	1	1	2	2	2	2	0	0	0	2	2	2	2	2	2	2	2	2	2	0	0
CCCAGGCTTG	22845 c-src	AI846653	1	1	1	1	0	0	0	0	0	0	0	0	0	3	3	0	0	0	0	0	0	0	0	0	0	0	0	1	0	0	0	0	0	0
AAAGCAGTGC	34216 Unc-51 like kinase 1 (C. elegans)	AI850194	1	1	1	1	2	2	0	0	0	0	0	1	0	2	2	2	2	0	0	0	0	0	0	0	0	0	0	0	2	2	0	0	0	0
GGCCAGAGCT	39487 sal-like 2 (Drosophila)	AI852027	1	1	1	1	0	0	0	0	0	0	0	0	0	1	1	0	0	0	0	0	0	0	1	1	1	1	1	1	0	0	0	0	0	0
CGGGCATCGG	4383 Bin1 Myc box dependent interacting protein 1	AI848746	1	2	1	2	0	0	0	0	0	0	0	1	1	1	1	4	4	4	4	0	0	0	2	2	0	0	0	0	1	1	0	0	0	0
CTTGACACAC	260384 translation initiation factor eIF-5	AI851200	1	1	1	1	2	2	0	0	0	0	0	1	1	2	2	0	0	0	0	0	0	0	1	1	2	2	2	2	0	0	0	0	0	0
TAATAAATAA	218423 2010110K24Rik RIKEN cDNA 2010110K24 gene	AI850172	1	1	1	1	1	1	1	1	0	0	0	0	0	2	2	0	0	0	0	0	0	0	0	0	0	0	0	0	1	1	0	0	0	0
TTTTGTACTT	28542 ESTs, Weakly similar to similar to S. cereIsiae hypothetical protein YKL166 [C.elegans]	AI852060	1	1	1	1	2	2	0	0	0	0	0	2	2	2	2	0	0	0	0	0	0	0	3	3	0	0	0	0	0	0	0	0	0	0
TGGTGAGAGG	40297 ESTs/Kv2.1 potassium channel	AI852064	1	1	1	1	0	0	0	0	0	0	0	4	4	0	0	2	2	2	2	0	0	0	5	5	0	0	0	0	0	0	0	0	0	0
GGAGGGATCA	8131 ILK	AI854596	1	1	1	1	0	0	0	0	0	0	0	0	0	3	3	0	0	0	0	0	0	0	1	1	0	0	0	2	0	0	0	0	0	0
AATCATTGTT	2777 tumor protein D52/possible protein kinase	AI851246	1	1	1	1	0	0	0	0	0	0	0	1	1	1	1	2	2	2	2	0	0	0	1	1	0	0	0	2	0	0	0	0	0	0
TGTAAAATAA	226873 myosin IH	AI836648	1	2	1	2	1	1	1	1	0	0	0	0	0	2	2	0	0	0	0	0	0	0	1	1	2	2	2	2	0	0	0	0	0	0
CAACTTAGCA	20465 G protein-coupled receptor 37	AI848630	1	1	1	1	0	0	0	0	0	0	0	0	0	2	2	0	0	0	0	0	0	0	0	0	0	0	0	3	0	0	0	0	0	0
AATTTCCTGA	206186 ESTs	AI842442	1	1	1	1	0	0	0	0	0	0	0	2	2	2	2	0	0	0	0	0	0	0	0	0	0	2	2	2	0	0	0	0	0	0
TAAATAAAAC	28392 Mus musculus deformed epidermal autoregulatory factor 1 mRNA, complete cds 20826 G1 to phase transition 2	AI847030	1	1	1	1	0	0	0	0	0	0	0	3	3	1	1	0	0	0	0	0	0	0	1	1	1	1	1	1	0	0	0	0	0	0
AGCAGAGAAT	101587 phosphatidic acid phosphatase type 2B	AI848415	1	1	1	1	0	0	0	0	0	0	0	2	2	2	2	2	2	0	0	0	0	0	0	0	0	0	0	0	2	0	0	0	0	0
ACAGGTCCAC	34042 nuclear factor I/C	AI849075	1	1	1	1	0	0	0	0	0	0	0	0	0	2	2	0	0	0	0	0	0	0	1	1	1	1	1	1	0	0	0	0	0	0
AAGTAAGTCT	14097 TAP binding protein	AI836367	1	1	1	1	1	1	1	1	0	0	0	1	1	1	1	1	1	1	1	0	0	0	3	3	3	3	3	3	3	3	3	3	0	0
TCTGAGTGGT	28892 ESTs, Weakly similar to RSP-1 PROTEIN [Mus musculus]	AI843295	1	1	1	1	0	2	0	2	0	0	0	0	0	2	2	0	0	0	0	0	0	0	0	0	0	2	2	2	0	0	0	0	0	0
ATTTTGTGCA	21652 novel dehydrogenase?	AI854082	1	1	1	1	0	0	0	0	0	0	0	0	0	2	2	0	0	0	0	0	0	0	0	0	0	0	0	3	0	0	0	0	0	0
TATGTGGTTT	2734 spermidine/spermine N1-acetyl transferase	AI838953	1	1	1	1	0	0	0	0	0	0	0	1	1	4	4	0	0	0	0	0	0	0	0	0	0	0	0	4	0	0	0	0	0	0
TATTTTGAAG	38877 ESTs	AW489288	1	1	1	1	0	0	0	0	0	0	0	2	2	2	2	0	0	0	0	0	0	0	2	2	2	2	2	2	0	0	0	0	0	0
CTGGCCATCT	4525 Cdh11 Cadherin 11	BE948121	1	1	1	1	1	1	1	1	0	0	0	1	1	1	1	2	2	0	0	0	0	0	2	2	3	3	3	3	3	3	0	0	0	0
AAAAGAAATA	133615 similar to ubiquitin-associated and SH3-containing protein	BF122686	1	1	1	1	3	3	0	0	0	0	0	1	1	1	1	2	2	0	0	0	0	0	1	1	1	1	1	1	0	1	0	1	0	0
TCCCTATTAG	34326 Zdhhc2 zinc finger, DHHC domain containing 2	AI845904	1	1	1	1	0	0	0	0	0	0	0	2	2	1	1	0	0	0	0	0	0	0	3	3	0	0	0	0	0	0	0	0	0	0
none?	121753 mirror image polydactyly protein	AI453948	1	1	1	1	0	0	0	0	0	0	0	1	1	1	1	0	0	0	0	0	0	0	2	2	0	0	0	0	0	0	0	0	0	0
GGCCTCTGGC	250763 ESTs/PP1665	AI112541	1	1	1	1	0	0	0	0	0	0	0	2	2	2	2	0	0	0	0	0	0	0	2	2	0	0	0	0	0	0	0	0	0	0
AAATGTAAAT	32434 ESTs/no predicted gene	AA189760	1	1	1	1	0	0	0	0	0	0	0	0	0	2	2	0	0	0	0	0	0	0	0	0	0	4	0	0	0	0	0	0	0	0
TACAAATGTA	24430 unc5 homolog (C. elegans) 3	AA387900	1	1	1	1	0	0	0	0	0	0	0	1	1	1	1	0	0	0	0	0	0	0	3	3	0	0	0	0	0	0	0	0	0	0
CGTACAGTAT	268163 AW121567 expressed sequence AW121567	AI835545	1	1	1	1	0	0	0	0	0	0	0	2	2	2	2	0	0	0	0	0	0	0	2	2	0	0	0	0	0	0	0	0	0	0
TCATCTCCTG	5400 bromodomain-containing 7	BE985595	1	1	1	1	0	0	0	0	0	0	0	2	3	2	3	0	0	0	0	0	0	0	1	1	1	1	1	1	0	0	0	0	0	0
check (CTGCAAAACC)	41576 Kif5c	BE991877	1	1	1	1	1	1	1	1	0	0	0	2	2	2	2	0	0	0	0	0	0	0	1	1	0	0	0	3	0	0	0	0	0	0
CATCTAGAGG	188410 ESTs	BE994660	1	1	1	1	0	0	0	0	0	0	0	2	2	3	3	0	0	0	0	0	0	0	0	0	0	0	0	3	0	0	0	0	0	0
TCTTTCAAAA	156517 interphotoreceptor matrix proteoglycan 200/SPARCAN	BF466830	1	1	1	1	0	0	0	0	0	0	0	0	0	2	2	0	0	0	0	0	0	0	1	1	1	1	1	1	0	0	0	0	0	0
GCAGGGGGCA	23692 Casein kinase II, alpha 1 related sequence 4	BF464577	1	3	1	3	0	0	0	0	0	0	0	2	2	2	2	0	0	0	0	0	0	0	1	1	1	1	1	1	0	0	0	0	0	0
GTGCTGGTGG	5243 opiod receptor delta	AW489536	1	1	1	1	0	0	0	0	0	0	0	1	1	1	1	0	0	0	0	0	0	0	1	1	0	0	0	0	0	0	0	0	0	0
CAAATCCCCC	27320 Glucocorticoid induced transcript 1	AW490854	1	1	1	1	0	0	0	0	0	0	0	2	3	2	3	0	0	0	0	0	0	0	1	1	1	1	1	1	0	0	0	0	0	0
ACGGGCTCAC	41220 1700023F20Rik RIKEN cDNA 1700023F20 gene	AW492441	1	1	1	1	0	0	0	0	0	0	0	2	2	2	2	0	0	0	0	0	0	0	2	2	2	2	2	2	0	0	0	0	0	0
TCCTCGGTGT	488 ESTs	AW121081	1	1	1	1	0	0	0	0	0	0	0	3	3	3	3	0	0	0	0	0	0	0	2	2	2	2	2	2	0	0	0	0	0	0
ACTTCAGCCA	1948 t-complex testis expressed 1	AW123690	1	1	1	1	3	3	3	3	0	0	0	1	1	1	1	2	2	2	2	0	0	0	2	2	2	2	2	2	0	0	0	0	0	0
CCAGTCTGTG	251013 importin beta	BE981374	1	1	1	1	0	0	0	0	0	0	0	2	2	2	2	0	0	0	0	0	0	0	1	1	1	1	1	1	0	0	0	0	0	0
TATACATATC	44142 E030025C11Rik RIKEN cDNA E030025C11 gene	BF460707	1	1	1	1	2	2	2	2	0	0	0	1	1	1	1	2	2	2	2	0	0	0	0	0	0	0	0	1	0	0	0	0	0	0
ACCCGGCTAG	2214 septin 4	BE950445	1	2	1	2	0	0	0	0	0	0	0	1	1	2	2	0	0	0	0	0	0	0	0	0	0	0	0	0	0	0	0	0	0	0
AGTTCACCTG	28412 MMS19 (MET18 S. cereIsiae)-like	BE950773	1	1	1	1	3	3	3	3	0	0	0	0	0	2	2	0	0	0	0	0	0	0	1	1	0	0	0	0	2	2	0	0	0	0
TTTCCTGTTT	1440 tachykinin	BE954293	0	1	0	0	0	0	0	0	0	0	0	0	3	1	3	0	0	0	0	0	0	0	0	0	4	0	0	0	0	0	0	0	0	0
GAAAATGCAT	40059 ESTs	BE986603	1	1	1	1	0	0	0	0	0	0	0	1	1	1	1	0	0	0	0	0	0	0	0	0	0	2	2	2	0	2	0	0	0	0
TTCTGAGTAT	23002 brain-specific membrane-anchored protein	BE987521	1	3	1	3	0	0	0	0	0	0	0	0	0	2	2	0	0	0	0	0	0	0	0	0	0	0	0	1	0	0	0	0	0	0
AAATAAAAAT	125287 ESTs, Moderately similar to unknown [H.sapiens]	BE987785	1	1	1	1	3	3	3	3	0	0	0	1	1	2	2	2	2	0	0	0	0	0	1	1	1	1	1	1	0	0	0	0	0	0
TGGAAATCAA	40282 Gphn gephyrin	BF460559	1	1	1	1	2	2	2	2	0	0	0	1	1	1	1	2	2	2	2	0	0	0	0	0	0	0	0	0	2	2	2	2	0	0
GCCCCAGCCC	12436 RNA binding protein gene with multiple splicing	BF460865	1	1	1	1	0	0	0	0	0	0	0	2	2	2	2	0	0	0	0	0	0	0	1	1	1	1	1	1	0	0	0	0	0	0
TGTCCTGTTT	6698 SAR1a gene homolog (S. cereIsiae)	BF462250	0	0	1	1	0	0	0	0	0	0	0	0	0	2	2	0	0	0	0	0	0	0	2	2	2	2	2	2	0	0	0	0	0	0
TGTGACGCTG	75498 cocaine and amphetamine regulated transcript/neuropeptide	AI854310	1	1	1	1	2	2	2	2	0	0	0	1	1	1	1	2	2	0	0	0	0	0	2	2	1	1	1	1	1	1	0	0	0	0
AATTGGTTCA	5458 Chaf1b chromatin assembly factor 1, subunit B (p60)	BF467531	0	3	1	3	0	0	0	0	0	0	0	0	0	2	2	0	0	0	0	0	0	0	0	0	0	0	0	1	0	0	0	0	0	0
CTGGGTTTTT	103809 Rcd1 (required for cell differentiation)	AW045377	1	1	1	1	3	3	3	3	0	0	0	1	1	1	1	0	0	0	0	0	0	0	1	1	1	1	1	1	0	0	0	0	0	0
GTGTTACATT	45179 WD40 protein Ciao1	BE948693	1	1	1	1	0	0	0	0	0	0	0	2	2	2	2	0	0	0	0	0	0	0	1	1	1	1	1	1	0	0	0	0	0	0
AGGGGCCAGA	28629 RAB3 GTPase-ACTIVATING PROTEIN	BE947192	1	3	1	3	3	3	3	3	0	0	0	1	1	1	1	2	2	0	0	0	0	0	2	2	2	2	2	2	0	0	0	0	0	0
GTAGGATAGC	101780 similar to cleavage and polyadenylation specific factor 6	BE986835	0	0	1	1	0	0	0	0	0	0	0	0	0	0	0	0	0	2	2	0	0	0	5	5	0	0	0	0	0	0	0	0	0	0
CTGCTGTACC	250414 Dpysl4 dihydropyrimidinase-like 4	BE992883	1	3	1	3	3	3	3	3	0	0	0	1	1	1	1	0	0	0	0	0	0	0	0	0	0	0	0	0	0	0	0	0	0	0
TTAGACAAAA	87704 ESTs/desmoplakin paralog?	BE994612	1	1	1	1	3	3	3	3	0	0	0	1	1	1	1	1	1	0	0	0	0	0	1	1	1	1	1	1	0	0	0	0	0	0
AATCAAAAAG	41891 ESTs, Weakly similar to T08D2.6 [C.elegans]	BF456660	0	0	1	1	0	0	0	0	0	0	0	1	1	1	1	0	0	0	0	0	0	0	1	1	1	1	1	1	0	0	0	0	0	0
TCAAGATTTT	2025 survival motor neuron	AI849087	0	0	1	3	0	0	0	0	0	0	0	1	1	1	1	2	2	0	0	0	0	0	0	0	1	1	1	1	0	0	0	0	0	0
TATCTCTGGA	30602 Ubiquitin thiolesterase 22	BE988838	1	1	1	1	3	3	3	3	0	0	0	1	1	1	1	0	0	0	0	0	0	0	1	1	1	1	1	1	0	0	0	0	0	0
TCTTGCTGCA	234247 Dimethylarginine dimethylaminohydrolase 1	AW046009	0	0	1	1	0	0	0	0	0	0	0	1	1	1	1	0	0	0	0	0	0	0	0	0	0	0	0	2	0	0	0	0	0	0
TATGCTATTG	29680 ASF1 anti-silencing function 1 homolog B	BF461942	0	0	1	1	0	0	0	0	0	0	0	0	0	1	1	0	0	0	0	0	0	0	0	0	0	0	0	0	0	0	0	0	0	0
ATTATATTTT	10727 vacuolar adenosine triphosphatase subunit B gene	AI836241	0	0	1	1	1	1	3	3	0	0	0	1	1	1	1	0	0	0	0	0	0	0	0	0	0	0	0	0	0	1	0	1	0	0
CACGACACCC	21362 zinc finger protein 57	BE952808	1	1	1	1	1	1	1	1	0	0	0	1	1	2	2	2	2	0	0	0	0	0	1	1	1	1	1	1	0	0	0	0	0	0
mitochondrial DNA	cytochrome oxidase I	AI845043	1	5	1	1	1	1	1	1	0	0	0	0	1	0	0	0	0	0	0	0	0	0	0	0	3	0	0	0	0	0	0	0	0	0
GGGGGAGTGG	140956 neuronatin	AW492477	1	1	1	1	4	4	4	4	0	0	0	0	0	1	1	2	2	0	0	0	0	0	0	0	0	0	0	0	0	0	0	0	0	0
GCAGGCACTC	1703 Tubulin, beta 5	AW491568	1	3	1	3	1	3	1	3	0	0	0	0	0	0	0	0	0	1	1	0	0	0	0	0	0	0	0	0	0	0	0	0	0	0
CCCAGAGGAG	23742 nestin	BE981380	1	1	1	1	0	0	0	0	0	0	0	1	1	1	1	0	0	0	0	0	0	0	0	0	0	0	0	0	0	0	0	0	0	0
CAGGGCAGGA	269342 ESTs	AW490107	1	1	1	1	0	0	0	0	0	0	0	1	1	1	1	0	0	0	0	0	0	0	1	1	1	1	1	1	0	0	0	0	0	0
ACAACTTCCT	285928 GM2 ganglioside activator protein	BF464321	1	1	1	1	1	1	1	1	0	0	0	0	0	1	1	0	0	0	0	0	0	0	0	0	0	0	0	1	0	0	0	0	0	0
TTTCTCCCTC	23104 ESTs, Weakly similar to PRP3_MOUSE PROLINE-RICH PROTEIN MP-3	AI838606	1	1	1	1	0	0	0	0	0	0	0	1	1	1	1	0	0	0	0	0	0	0	4	4	0	0	0	0	0	0	0	0	0	0
TAGGCCGGAG	20428 stem cell growth factor	AI841926	1	1	1	1	0	0	0	0	0	0	0	0	0	1	1	0	0	0	0	0	0	0	1	1	1	1	1	1	0	0	0	0	0	0
GCAACCAAAA	3990 suppressor of K+ transport defect 3	AI840786	1	1	1	1	0	0	0	0	0	0	0	0	0	1	1	0	0	0	0	0	0	0	1	1	0	0	0	1	0	0	0	0	0	0
TTGATATGGT	33776 ESTs	AW495162	1	1	1	1	0	0	0	0	0	0	0	2	2	2	2	0	0	0	0	0	0	0	0	0	0	0	0	1	0	0	0	0	0	0
TAGCCTAGGC	4022 1110033C18Rik RIKEN cDNA 1110033C18 gene	BE944037	1	1	1	1	2	2	2	2	0	0	0	2	2	2	2	1	1	1	1	0	0	0	1	1	2	2	2	2	0	0	0	0	0	0
GTTGAAGTAA	24219 ESTs	AW047207	1	2	1	2	3	3	3	3	0	0	0	0	0	2	2	0	0	0	0	0	0	0	3	3	3	3	3	3	0	0	0	0	0	0
TTTTTGAAAA	3488 Aurkb aurora kinase B	BF466136	1	1	1	1	0	0	0	0	0	0	0	0	0	1	1	0	0	0	0	0	0	0	1	1	0	0	0	0	0	0	0	0	0	0
TTTTACTTTC	18496 Igf2bp3 Insulin-like growth factor 2, binding protein 3	BF456970	1	1	1	1	0	0	0	0	0	0	0	0	0	3	3	0	0	0	0	0	0	0	1	1	0	0	0	0	0	0	0	0	0	0
ATGAAATCAA	274830 Pik3r4 Phosphatidylinositol 3 kinase, regulatory subunit	BC017537	1	1	1	1	0	0	0	0	0	0	0	0	0	1	1	0	0	0	0	0	0	0	1	1	0	0	0	0	0	0	0	0	0	0
GTAGCAAAAG	206228 Retbindin	BG297968	1	1	1	1	0	0	0	0	0	0	0	1	1	1	1	0	0	0	0	0	0	0	5	5	0	0	0	0	0	0	0	0	0	0
GCAAGAGAGA	2338 glutamine synthetase	AI848786	1	3	1	3	0	0	0	0	0	0	0	0	0	2	2	0	0	0	0	0	0	0	0	0	0	0	0	5	0	0	0	0	0	0
GCATTGCAAA	28624 DNA segment, Chr 11, ERATO Doi 707, expressed	AW123377	1	1	1	1	0	0	0	0	0	0	0	1	1	1	1	0	0	0	0	0	0	0	2	2	2	2	2	2	0	0	0	0	0	0
TGGTTACTGG	151553 ESTs	BE984878	1	1	1	1	1	1	1	1	0	0	0	3	3	3	3	0	0	0	0	0	0	0	2	2	3	3	3	3	0	0	0	0	0	0
TAAAAAAAAA	41560 serine protease inhibitor 17	AI837402	1	1	1	1	1	1	1	1	0	0	0	2	2	2	2	3	3	0	0	0	0	0	2	2	2	2	2	2	0	0	0	0	0	0
TAACCGTTTT	24640 Growth factor receptor bound protein 10	AA981661	1	4	1	4	0	0	0	0	0	0	0	0	0	2	2	0	0	0	0	0	0	0	0	0	0	0	0	1	0	0	0	0	0	0
AAGGAACTCA	100163 insulin-like 5	BG962107	1	1	1	1	3	3	3	3	0	0	0	1	1	1	1	2	2	0	0	0	0	0	1	1	1	1	1	1	2	2	0	0	0	0
TGTTTTCACC	205569 Ppp2r5a protein phosphatase 2, regulatory subunit B (B56), alpha isoform	BI733539	1	1	1	1	0	0	0	0	0	0	0	2	2	3	3	0	0	0	0	0	0	0	2	2	2	2	2	2	0	0	0	0	0	0
GTTGTCTTCA	29145 zinc finger-like protein 9	BG403968	1	1	1	1	0	0	0	0	0	0	0	1	1	1	1	0	0	0	0	0	0	0	0	0	0	1	1	1	0	0	0	0	0	0
AGGGAAAAAA	202758 Hypothetical protein MGC38941	AW060259	1	3	1	3	3	2	2	2	0	0	0	1	1	2	2	2	2	0	0	0	0	0	2	2	3	3	3	3	0	0	0	0	0	0
GCCAAAGCTT	82354 ESTs, Weakly similar to F57H12.	AW061095	1	1	1	1	3	3	3	3	0	0	0	2	2	2	2	3	3	0	0	0	0	0	1	1	3	3	3	3	0	0	0	0	0	0
TTGAGGGTGG	5114 Dvl2 dishevelled 2, dsh homolog (Drosophila)	AI853388	1	1	1	1	0	0	0	0	0	0	0	1	1	1	1	0	0	0	0	0	0	0	0	0	0	0	0	1	0	0	0	0	0	0
CCCTCTCTCA	40322 Slit1	AI852961	1	4	1	4	0	0	0	0	0	0	0	0	0	1	4	1	1	0	0	0	0	0	0	0	4	0	0	0	0	0	0	0	0	0
none	28509 Slit3	AI853254	1	1	1	1	0	0	0	0	0	0	0	1	1	2	2	0	0	0	0	0	0	0	0	0	0	0	0	1	0	0	0	0	0	0
TGCCACTGCC	3400 Dsh1	AI854114	1	1	1	1	1	1	1	1	0	0	0	1	1	1	1	1	1	1	1	0	0	0	1	1	1	1	1	1	1	1	1	1	0	0
none	45050 frizzled homolog 1, (Drosophila)	AW120518	1	2	1	2	0	0	0	0	0	0	0	0	0	1	1	0	0	0	0	0	0	0	0	0	0	0	0	1	0	0	0	0	0	0
none	20861 LDLR6	AW121357	1	1	1	1	0	0	0	0	0	0	0	0	0	1	1	0	0	0	0	0	0	0	0	0	0	0	0	1	0	0	0	0	0	0
GGGGAGACGC	254496 FGFR1	BE947453	1	1	1	1	0	0	0	0	0	0	0	0	0	1	1	0	0	0	0	0	0	0	0	0	0	0	0	1	0	0	0	0	0	0
none	6256 frizzled 9	BE983591	1	1	1	1	0	0	0	0	0	0	0	1	1	1	1	0	0	0	0	0	0	0	1	1	0	0	0	2	0	0	0	0	0	0
CTTTGTTGGG	34584 Slit2	BE981384	1	1	1	1	0	0	0	0	0	0	0	3	3	3	3	0	0	0	0	0	0	0	2	2	2	2	2	2	0	0	0	0	0	0
CAAGGAAACT	27782 Robo4	BE986734	1	1	1	1	0	0	0	0	0	0	0	1	1	1	1	0	0	0	0	0	0	0	0	0	0	0	0	0	0	0	0	0	0	0
CTGCCTTAAT	104769 Ccnd3 cyclin D3	AI841379	1	1	1	1	0	0	0	0	0	3	0	0	0	1	1	0	0	0	0	0	3	0	0	0	0	0	0	1	0	0	0	0	0	0
TATGCAGATT	16340 FGFR2	AI837769	1	1	1	1	0	0	0	0	0	0	0	0	0	2	2	0	0	0	0	0	0	0	0	0	0	0	0	0	0	0	0	0	0	0
CAGAAGAAAG	131943 ESTs	BE945599	1	1	1	1	0	0	0	0	0	0	0	0	0	1	1	0	0	0	0	0	0	0	0	0	0	0	0	1	0	0	0	0	0	0
none	22182 wnt11	X70800	1	3	1	3	3	3	3	3	0	0	0	0	0	1	1	0	0	0	0	0	0	0	0	0	0	0	0	0	0	0	0	0	0	0
none	4769 frizzled 6	U43319	1	1	1	1	0	0	0	0	0	0	0	1	1	1	1	0	0	0	0	0	0	0	1	1	1	1	1	1	0	0	0	0	0	0
GACTGACCCT	8004 gamma-aminobutyric acid (GABA-A) receptor, subunit beta 3	AI849425	1	1	1	1	0	0	0	0	0	0	0	1	1	1	1	0	0	0	0	0	0	0	1	1	2	2	2	2	0	0	0	0	0	0
TTGGTTTCAA	24301 ESTs	BE949379	1	1	1	1	0	0	0	0	0	0	0	1	1	1	1	0	0	0	0	0	0	0	2	2	2	2	2	2	0	0	0	0	0	0
GACAGATGGA	32191 gamma-aminobutyric acid (GABA) B receptor, 1	BE952051	1	1	1	1	0	0	0	0	0	0	0	2	2	2	2	0	0	0	0	0	0	0	2	2	0	1	1	0	0	0	0	0	0	0
TTAACTCTGT	23939 ESTs	AI851600	1	1	1	1	2	2	2	2	0	0	0	1	1	1	1	1	1	1	1	0	0	0	2	2	2	2	2	0	0	0	0	0	0	0
GCGGGTGGGG	270791 polycystic kidney disease 1 homolog	AI852157	1	1	1	1	0	0	0	0	0	0	0	1	1	1	1	0	0	0	0	0	0	0	2	2	2	2	2	2	0	0	0	0	0	0
GAATCAAAGC	222680 Rgs9bp regulator of G-protein signalling 9 binding protein	BE981862	1	2	1	2	0	0	0	0	0	0	0	2	2	2	2	0	0	0	0	0	0	0	2	2	1	1	1	1	0	0	0	0	0	0
TCACAATGAG	4095 inactive X specific transcripts	BE984736	1	1	1	1	0	0	0	0	0	0	0	1	1	1	1	1	1	1	1	0	0	0	2	2	2	2	2	2	2	2	2	2	0	0
ACCCGCCGGG	17461 serine/threonine kinase 16	AI835611	1	1	1	1	0	0	0	0	0	0	0	0	0	0	0	0	0	0	0	0	0	0	1	1	1	1	1	0	0	0	0	0	0	0
TGCATTGCTG	275714 ESTs, Highly similar to AF151885_1 CGI-127 protein [H.sapiens]	AI836887	1	1	1	1	0	0	0	0	0	0	0	1	1	2	2	0	0	0	0	0	0	0	1	1	0	1	1	0	0	0	0	0	0	0
TGAAAAAATA	27338 ESTs	AI849532	1	1	1	1	0	0	0	0	0	0	0	1	1	1	1	0	0	0	0	0	0	0	2	2	0	0	0	0	0	0	0	0	0	0
GGCTCCCTGC	38036 ESTs, Highly similar to neurexin II [M.musculus]	AI849168	1	1	1	1	0	0	0	0	0	0	5	1	1	1	1	0	0	0	0	0	0	4	1	1	2	2	2	2	0	0	0	0	0	0
GGTTTCCCCT	101838 ESTs	AW490767	1	1	1	1	0	0	0	0	0	0	0	2	2	2	2	0	0	0	0	0	0	0	2	2	2	2	2	2	0	0	0	0	0	0
CTACCGCACT	21771 cullin 1	AW494296	1	1	1	1	0	0	0	0	0	0	0	1	1	1	1	0	0	0	0	0	0	0	1	1	1	1	1	1	0	0	0	0	0	0
CATTTCCCAA	27530 ESTs	BE948591	1	1	1	1	0	0	0	0	0	0	0	1	1	1	1	0	0	0	0	0	0	0	2	2	2	2	2	2	0	0	0	0	0	0
TAAGTGCGGA	1089 mesoderm specific transcript	BE944385	1	1	1	1	0	0	0	0	0	0	0	1	1	2	2	0	0	0	0	0	0	0	1	1	2	2	2	2	0	0	0	0	0	0
CACAGTTGTG	2080 gene trap locus 3	BF461633	1	1	1	1	0	0	0	0	0	0	0	2	2	2	2	0	0	0	0	0	0	0	1	1	2	2	2	2	0	0	0	0	0	0
CCAGCCTGTG	3869 paired related homeobox 1	AI838291	1	1	1	1	0	0	0	0	0	0	0	1	1	1	1	0	0	0	0	0	0	0	0	0	0	0	0	0	0	0	0	0	0	0
GGGCACAACT	4137 chromogranin A	AI839579	1	1	1	1	0	0	0	0	0	0	0	2	2	2	2	0	0	0	0	0	0	0	0	0	1	1	1	1	0	0	0	0	0	0
GTATTTAAAT	160124 Rpel1 RPEL repeat containing 1	AI849507	1	3	1	3	0	0	0	0	0	0	0	1	1	1	1	0	0	0	0	0	0	0	1	1	1	1	1	1	0	0	0	0	0	0
GAAACCCCGC	18517 RAS p21 protein activator 3	AI848749	1	1	1	1	0	0	0	0	0	0	0	1	1	1	1	0	0	0	0	0	0	0	2	2	2	2	2	2	0	0	0	0	0	0
CCAGGAGAGG	229330 seizure related gene 6	AI846537	0	0	1	1	0	0	0	0	0	0	0	2	0	0	2	0	0	0	0	0	0	0	0	0	0	0	2	0	0	0	0	0	0	0
CTATTCAGCA	2904 zinc finger protein 216	AW122171	1	1	1	1	0	0	0	0	0	0	0	1	1	1	1	0	0	0	0	0	0	0	1	1	1	1	1	1	0	0	0	0	0	0
TCCCCGTCAT	38184 Dr1 down-regulator of transcription 1	AW122207	1	1	1	1	0	0	0	0	0	0	0	1	1	1	1	0	0	0	0	0	0	0	1	1	1	1	1	1	0	0	0	0	0	0
GTTAAAAAAA	1155 tubulin alpha 4	AI839739	1	1	1	1	3	3	3	3	0	0	0	1	1	1	1	2	2	2	2	0	0	0	0	0	0	0	0	0	0	0	1	1	0	0
GTGTGGTCAC	29667 ESTs, Highly similar to AF132970_1 CGI-36 protein/contains lin-15-like Zn finger	AI854547	1	1	1	1	0	0	0	0	0	0	0	1	1	1	1	0	0	0	0	0	0	0	1	1	0	0	0	0	0	0	0	0	0	0
TCTACAAGAA	2180 heat shock protein, 84 kDa 1	AI838924	1	3	1	3	0	0	0	0	0	0	0	0	0	1	1	0	0	0	0	0	0	0	4	4	0	0	0	0	1	1	1	1	0	0
GTTCTGTCTT	260164 short chain L-3-hydroxyacyl coenzyme A dehydrogenase	AI846363	1	1	1	1	0	0	0	0	0	0	0	0	0	1	1	0	0	0	0	0	0	0	1	1	0	0	0	0	0	0	0	0	0	0
GCCACTCTAC	451 Aldo-keto reductase family 1, member B3 (aldose reductase)	AI844017	1	1	1	1	0	0	0	0	0	0	0	0	0	1	1	0	0	0	0	0	0	0	0	0	0	0	0	1	1	0	0	0	0	0
TTTCTACGTA	35790 ESTs, Highly similar to CGI-140 protein	AI851626	1	1	1	1	0	0	0	0	0	0	0	0	0	1	1	0	0	0	0	0	0	0	1	1	2	2	2	2	0	0	0	0	0	0
ACTTTGATAT	21119 LPS-induced TNF-alpha facto	AI852632	1	1	1	1	0	0	0	0	0	0	0	0	0	1	1	0	0	0	0	0	0	0	0	1	1	1	1	0	0	0	0	0	0	0
none	646 tropomyosin-2	AI844503	1	1	1	1	0	0	0	0	0	0	0	1	1	1	1	0	0	0	0	0	0	0	2	2	2	2	2	2	2	2	2	2	0	0
TAAATAGTTC	1318 Abelson murine leukemia oncogene	AI325092	1	1	1	1	0	0	0	0	0	0	0	1	1	2	2	2	2	2	0	0	0	0	2	2	2	2	2	2	2	2	2	2	0	0
GCCAAACCAA	1761 CDC-like kinase	AA388975	1	1	1	1	0	0	0	0	0	0	0	0	0	1	1	0	0	0	0	0	0	0	0	0	0	2	2	2	0	0	0	0	0	0
TAAAAAATAA	71 protein kinase, DNA activated, catalytic polypeptide	AI386256	1	1	1	1	0	0	0	0	0	0	0	0	0	3	3	0	0	0	0	0	0	0	0	0	1	1	1	1	0	0	1	1	0	0
CTTCTATTTG	29353 mannan-binding lectin serine protease 1	AI847697	1	1	1	1	0	0	0	0	0	0	0	1	1	1	1	0	0	0	0	0	0	0	0	0	0	0	0	0	0	0	0	0	0	0
TATATATTTG	4541 SRY-box containing gene 2	AI852207	1	4	1	4	0	1	0	0	0	0	0	0	0	1	1	0	0	0	0	0	0	0	0	0	0	0	0	1	0	0	0	0	0	0
CTCTTTCTTG	24642 ESTs	AI851093	1	1	1	1	2	2	2	2	0	0	0	3	3	0	0	1	1	1	1	0	0	0	4	4	0	0	0	0	0	0	0	0	0	0
CATACTCCAT	17898 cold inducible RNA-binding protein	AI838985	1	1	1	1	3	3	3	3	0	0	0	2	2	2	2	3	3	3	3	0	0	0	2	2	2	2	2	2	0	0	0	0	0	0
GTTTTAATTG	89579 Mannose-P-dolichol utilization defect 1	AI839143	1	1	1	1	0	0	0	0	0	0	0	2	2	2	2	0	0	0	0	0	0	0	0	0	0	0	0	0	2	2	0	0	0	0
TTGTGGTGGA	41708 Leucine-rich repeat LGI family, member 3	AI840690	1	1	1	1	0	0	0	0	0	0	0	3	3	3	3	0	0	0	0	0	0	0	3	3	0	0	0	0	3	3	0	0	0	0
TAGTTCCGAC	30195 LOC209318 Similar to G protein pathway suppressor 1	AA259836	1	1	1	1	1	1	1	1	0	0	0	1	1	3	3	1	1	1	1	0	0	0	1	1	3	3	3	3	0	0	0	0	0	0
CAGAGATCCC	196464 guanine nucleotide binding protein, alpha inhibiting 2	AA049190	2	3	2	3	0	0	0	0	0	0	0	0	0	3	3	0	0	0	0	0	0	0	0	0	0	0	0	2	0	0	0	0	0	0
GCCAGGACTG	28338 Pecanex-like 3	AA268806	1	1	1	1	1	1	1	1	0	0	0	0	0	3	3	0	0	0	0	0	0	0	2	2	2	2	2	2	2	2	2	2	0	0
CCGCTGCGTG	29549 Hes6 Hairy and enhancer of split 6	AW048812	1	1	1	1	1	1	1	1	0	0	0	1	1	1	1	3	3	0	0	0	0	0	1	1	1	1	1	1	0	0	0	0	0	0
none?	185355 poly IgR 3	AA472540	1	1	1	1	0	0	0	0	0	0	0	1	1	1	1	0	0	0	0	0	0	0	0	0	0	0	1	0	0	0	0	0	0	0
AGCAGGGATC	140 Ppp1r14b	AI385860	1	1	1	1	3	4	3	4	0	0	0	0	0	2	2	0	0	0	0	0	0	0	0	0	0	0	0	1	0	0	0	0	0	0
TTTGCGATAA	134468 EAAT-5	BI735025	1	1	1	1	0	0	0	0	0	0	0	2	2	2	2	0	0	0	0	0	0	0	3	3	0	0	0	0	0	0	0	0	0	0
GGGAGTGGGT	268933 EGF-like domain 7	AA879984	1	1	1	1	0	0	0	0	0	0	0	3	3	3	3	0	0	0	0	0	0	0	3	3	0	3	3	0	0	0	0	0	0	0
TGGTTACGTA	Mitochondrial cytochrome oxidase III	AA914577	1	5	1	1	1	3	3	3	0	0	0	4	4	2	2	2	2	2	2	0	0	0	2	2	4	1	1	1	2	2	2	2	0	0
TAGCACTTGG	20350 Mad3 Max dimerization protein 3	AI426051	1	1	1	1	0	0	0	0	0	0	0	1	1	1	3	1	1	1	1	0	0	0	1	1	1	1	1	1	2	2	1	1	0	0
TGTATAAATA	20922 Mitogen-activated protein kinase kinase 1 interacting protein 1	AI607391	1	3	1	3	0	0	0	0	0	0	0	1	1	1	1	0	0	0	0	0	0	0	1	1	1	1	1	1	1	1	1	1	0	0
AAGCTGCAGG	3499 Rax Retina and anterior neural fold homeobox	AF001906	2	4	2	4	0	0	0	0	0	0	0	1	1	2	2	0	0	0	0	0	0	0	3	3	0	0	0	1	0	0	0	0	0	0
ACTAACTGTG	12145 retinoblastoma binding protein 4	AI153173	1	1	1	1	1	4	1	1	0	0	0	1	1	3	3	0	0	1	1	0	0	0	2	2	2	2	2	2	0	0	0	0	0	0
TGGCAGCATA	182193 membrane-associated tyrosine-and threonine-specific cdc2-inhibitory kinase (	AA756143	1	1	1	1	2	2	2	2	0	0	0	1	1	1	1	1	1	1	1	0	0	0	1	1	1	1	1	1	1	1	1	1	1	1
CGTCTGGAGT	23916 novel dual specificity phosphatase	AI849060	0	0	0	0	1	1	0	0	0	0	0	0	0	0	0	3	3	0	0	0	0	0	0	0	0	0	0	0	0	1	0	0	0	0
TTGTTCCAAT	202841 Anaphase-promoting complex subunit 2	AI614286	1	1	1	1	0	0	0	0	0	0	0	1	1	1	1	0	0	0	0	0	0	0	0	0	0	0	0	0	0	0	0	0	0	0
GGGAACCCCT	7103 Pre B-cell leukemia transcription factor 2	AA839392	1	1	1	1	0	0	0	0	0	0	0	0	0	1	1	0	0	0	0	0	0	0	0	0	0	1	1	1	0	0	0	0	0	0
ATGGCTTAAT	28909 protein tyrosine phosphatase PRL-1	AA178624	1	1	1	1	0	0	0	0	0	0	0	1	1	1	1	0	0	0	0	0	0	0	0	0	0	0	0	0	0	0	0	0	0	0
TTCCCCACCC	29759 MYC-associated zinc finger protein (purine-binding transcription factor)	AA013502	1	3	1	3	0	0	0	0	0	0	0	1	1	3	3	1	1	1	1	0	0	0	0	0	0	0	0	1	0	0	0	0	0	0
TGCTTGGCTA	141652 ESTs/chondroitin 4-sulfotransferase paralog	AW742878	1	1	1	1	1	1	1	1	0	0	0	2	2	2	2	0	0	0	0	0	0	0	2	2	2	2	2	2	0	0	0	0	0	0
TTGTGTGTGT	156736 ESTs/KCNE2 minK-type K-channel MiRP1	AW048273	1	1	1	1	0	0	0	0	0	0	0	1	1	2	2	0	0	0	0	0	0	0	0	4	0	0	1	0	0	0	0	0	0	0
GAGGACCTGG	258771 Ptprs protein tyrosine phosphatase, receptor type, S	AI118860	1	1	1	1	0	0	0	0	0	0	0	0	0	2	2	0	0	0	0	0	0	0	0	0	0	0	0	1	0	0	0	0	0	0
AGGGAATCTG	288614 ESTs	AI847802	1	2	1	2	3	3	0	0	0	0	0	1	1	1	1	3	3	0	0	0	0	0	1	1	0	0	0	0	1	1	0	0	0	0
GAAATAAAAT	276027 ESTs	AI845960	1	1	1	1	0	0	0	0	0	0	0	2	2	2	2	0	0	0	0	0	0	0	2	2	0	0	0	0	0	0	0	0	0	0
CCTCTTCCCC	214519 ESTs/proline-rich protein	AI844519	1	1	1	1	2	2	2	2	0	0	0	2	2	2	2	0	0	0	0	0	0	0	2	2	2	2	2	2	2	2	2	2	0	0
GCGGTCAGCA	871 radical fringe gene homolog, (Drosophila)	AI853309	1	2	1	2	0	0	0	0	0	0	0	1	1	3	3	3	3	0	0	0	0	0	0	0	0	0	0	2	0	0	0	0	0	0
AGGAGATGGA	246240 TRABID	AI854824	1	1	1	1	0	0	0	0	0	0	0	4	4	3	3	0	0	0	0	0	0	0	1	1	1	1	1	1	0	0	0	0	0	0
CCTTGTACAT	23176 ESTs	AI839767	1	1	1	1	1	1	1	1	0	0	0	1	1	1	1	1	1	1	1	0	0	0	1	1	1	1	1	1	1	1	1	1	0	0
ATGGTGGATT	2137 transcriptional regulator, SIN3B (yeast)	AI325193	1	1	1	1	1	1	1	1	0	0	0	1	1	1	1	1	1	1	1	0	0	0	1	1	1	1	1	1	1	1	1	1	0	0
ATAGGTTTCT	57138 Six6 Sine oculis-related homeobox 6 homolog	BE982408	1	3	1	3	0	0	0	0	0	0	0	1	1	1	1	2	2	0	0	0	0	0	0	0	0	0	1	0	0	0	0	0	0	0
TTGAATAGTT	156718 ESTs/crooked legs homolog	AI605454	1	1	1	1	3	3	3	3	0	0	0	1	1	1	1	2	2	2	2	0	0	0	0	0	0	0	1	0	0	0	0	0	0	0
CGCACCTCCT	142856 LIM homeobox protein 2	AW209799	1	2	1	2	0	0	0	0	0	0	0	0	0	4	4	0	0	0	0	0	0	0	0	0	0	0	0	2	0	0	0	0	0	0
TCTGAATATA	86483 sprouty homolog 1 (Drosophila)	BE553573	1	1	1	1	0	0	0	0	0	0	0	2	2	2	2	0	0	0	0	0	0	0	0	0	0	0	0	0	0	0	0	0	0	0
GTATTTATCT	222520 cleavage and polyadenylation specific factor 6, 68kD subunit	BE447958	1	1	1	1	0	0	0	0	0	0	0	2	2	2	2	0	0	0	0	0	0	0	2	2	3	3	3	3	0	0	0	0	0	0
AAAGCAAAAT	87450 oxysterol binding protein	BE692045	1	1	1	1	0	0	0	0	0	0	0	2	2	2	2	0	0	0	0	0	0	0	2	2	0	0	0	0	0	0	0	0	0	0
GTACCTGTCT	35087 ESTs, Highly similar to rA9 C-terminal binding protein	AW047707	1	1	1	1	1	1	1	1	0	0	0	3	3	3	3	0	0	0	0	0	0	0	1	1	1	1	1	1	0	0	0	0	0	0
GCAGAAAGCA	103742 Cdc42 GTPase-activating protein	AW048908	1	1	1	1	0	0	0	0	0	0	0	4	4	0	0	0	0	0	0	0	0	0	1	1	0	1	0	0	0	0	0	0	0	0
TAAGCACAGG	139144 ESTs	AA138713	1	1	1	1	0	0	0	0	0	0	0	1	1	1	1	0	0	0	0	0	0	0	0	0	0	0	0	0	0	0	0	0	0	0
ACTTCAGACT	256508 Mblk1-related	AI448496	1	1	1	1	1	1	1	1	0	0	0	2	2	3	3	2	2	2	2	0	0	0	2	2	2	2	2	2	0	0	0	0	0	0
GCAAGCGCTC	24268 weakly similar to topoIII	AI661037	1	1	1	1	0	0	0	0	0	0	0	2	2	3	3	0	0	0	0	0	0	0	2	2	0	0	0	0	0	0	0	0	0	0
AAATAAATAA	295706 TGFalpha	AW493721	1	1	1	1	0	0	0	0	0	0	0	2	2	2	2	0	0	0	0	0	0	0	1	1	0	0	0	0	0	0	0	0	0	0
GCAATGCAAA	35817 ESTs/KIAA1001 (contains multiple WD repeats)	BE689314	1	1	1	1	0	0	0	0	0	0	0	1	1	4	4	0	0	0	0	0	0	0	0	0	0	0	0	2	0	0	0	0	0	0
CGGTGAGACA	184711 ESTs	AI430084	1	1	1	1	0	0	0	0	0	0	0	2	2	2	2	0	0	0	0	0	0	0	0	0	0	0	0	0	0	0	0	0	0	0
GAAAGGCCAC	2144 Ena-vasodilator stimulated phosphoprotein	BE687576	1	1	1	1	0	0	0	0	0	0	0	1	1	1	1	2	2	0	0	0	0	0	2	2	2	2	2	2	2	2	2	2	0	0
TAATATGTAG	27269 similar to Xenopus maternal transcript 4G2	AI839775	1	1	1	1	0	0	0	0	0	0	0	0	0	2	2	0	0	0	0	0	0	0	2	2	2	2	2	2	0	0	0	0	0	0
GGCCAATGTA	41467 Pla2g4b phospholipase A2, group IVB (cytosolic)	AI839198	1	1	1	1	2	2	1	1	0	0	0	1	1	1	1	3	3	1	1	0	0	0	1	1	2	2	2	2	0	0	0	0	0	0
CTGTAATCTT	126753 myomegalin	AI840910	1	1	1	1	3	3	3	3	0	0	0	2	2	2	2	2	2	1	1	0	0	0	3	3	0	0	0	0	0	0	0	0	0	0
GAGCCCTTCC	12775 pyruvate dehydrogenase kinase 3	AI845462	1	3	1	3	0	0	0	0	0	0	0	1	1	3	3	0	0	0	0	0	0	0	0	0	0	0	0	1	0	0	0	0	0	0
TAAGATGGCA	41063 Tripartite motif protein 24	AI847505	1	1	1	1	2	2	1	1	0	0	0	2	2	2	2	3	3	2	2	0	0	0	2	2	2	2	2	2	0	0	0	0	0	0
TAATAAGCAC	3759 Mnt max binding protein	AI844466	1	1	1	1	2	2	2	2	0	0	0	1	1	3	3	0	0	0	0	0	0	0	0	0	0	0	0	0	0	0	0	0	0	0
GGAGCTCCGG	4079 1110038H03Rik RIKEN cDNA 1110038H03 gene	AI848723	1	3	1	3	2	2	0	0	0	0	0	2	2	4	4	0	0	0	0	0	0	0	0	0	0	0	0	3	0	0	0	0	0	0
TAAAACTAAC	814 Epb4.1l2 erythrocyte protein band 4.1-like 2	AI845287	1	1	1	1	0	0	0	0	0	0	0	1	1	1	1	0	0	0	0	0	0	0	2	2	0	0	0	2	0	0	0	0	0	0
GATGTGAAAA	29067 Mbtd1 mbt domain containing 1	AI850675	1	4	1	4	0	0	0	0	0	0	0	1	1	2	2	0	0	0	0	0	0	0	1	1	0	1	1	0	0	0	0	0	0	0
GCTGCTGGTG	254969 ESTs, Weakly similar to contains transmembrane [M.musculus]	AI852949	1	1	1	1	1	1	1	1	0	0	0	2	2	2	2	0	0	0	0	0	0	0	3	3	3	3	3	3	3	3	3	3	0	0
GCAATTGACA	24069 ESTs/Fem1-like death domain receptor binding protein	AI852273	1	1	1	1	0	0	0	0	0	0	0	2	2	2	2	3	3	0	0	0	0	0	0	0	0	0	0	2	0	0	0	0	0	0
TTAGAGGTTC	33962 cytokine receptor-like molecule 9	AI851451	1	2	1	2	0	0	0	0	0	0	0	2	2	2	2	0	0	0	0	0	0	0	2	2	2	2	2	2	0	0	0	0	0	0
AAACTCTATG	29362 Di-ras2	AI425960	1	1	1	1	0	0	0	0	0	0	0	0	0	3	3	0	0	0	0	0	0	4	0	0	0	0	0	0	2	2	2	2	0	0
GTGAGTGGCG	27953 Gldc glycine decarboxylase	BF150468	2	3	1	3	0	0	0	0	0	0	0	1	1	3	3	0	0	0	0	0	0	0	1	1	0	0	0	1	0	0	0	0	0	0
GCGGGGTCGC	4881 Pcsk1n proprotein convertase subtilisin/kexin type 1 inhibitor	AI848336	1	1	1	1	3	3	3	3	0	0	0	3	3	3	3	3	3	0	0	0	0	0	3	3	0	0	0	0	0	0	0	0	0	0
AAGGTCTGCC	2400 glutathione peroxidase 4	AI850040	1	1	1	1	0	0	0	0	0	0	0	2	2	2	2	0	0	0	0	0	0	0	1	1	1	1	1	1	0	0	0	0	0	0
revise/GAAGCGTGTG	117022 AF180470	BF719112	1	1	1	1	0	0	0	0	0	0	0	2	2	2	2	0	0	0	0	0	0	0	2	2	2	2	2	2	0	0	0	0	0	0
ACGTGGCAAG	65309 ESTs	BE686333	1	1	1	1	0	0	0	0	0	0	0	1	1	1	1	0	0	0	0	0	0	0	3	3	0	1	1	0	0	0	0	0	0	0
TAGCCAAAAA	137 Chemokine (C-C motif) ligand 6	BC002073	1	1	1	1	0	0	0	0	0	0	0	3	3	3	3	3	3	2	2	0	0	0	1	1	2	2	2	2	0	0	0	0	0	0
TAGTGGGGCA	142612 ESTs, Highly similar to ZINC FINGER PROTEIN HRX [Homo sapiens]	BE282854	1	1	1	1	1	1	1	1	0	0	0	2	2	2	2	0	0	0	0	0	0	0	0	0	0	0	0	0	0	0	0	0	0	0
ATGAACACTG	117008 ZNF262	BF022967	1	1	1	1	0	0	0	0	0	0	0	2	2	2	2	0	0	0	0	0	0	0	2	2	2	2	2	2	0	0	0	0	0	0
TGGCAGAAGC	62589 4930583H14Rik RIKEN cDNA 4930583H14 gene	AI195347	1	1	1	1	0	0	0	0	0	0	0	0	0	3	3	0	0	0	0	0	0	0	0	0	4	4	4	4	4	4	4	4	0	0
TGGGGTTTCC	3129 Stxbp1 Syntaxin binding protein 1	BF782126	1	1	1	1	0	0	0	0	0	0	0	1	1	1	1	0	0	0	0	0	0	0	2	2	2	2	2	2	0	0	0	0	0	0
TCAGCAGAGG	200912 PKAbeta	AW496459	1	1	1	1	0	0	0	0	0	0	0	3	3	3	3	0	0	0	0	0	0	0	1	1	1	1	1	1	0	0	0	0	0	0
GGGGTTGGGG	295606 ESTs/weakly similar to bacterial permeases	BE685719	1	1	1	1	1	1	1	1	0	0	0	2	2	3	3	0	0	0	0	0	0	0	2	2	2	2	2	2	0	0	0	0	0	0
TATTTGTCTT	28654 ESTs, Weakly similar to CG8195 gene product [D.melanogaster]	BE308346	1	1	1	1	0	0	0	0	0	0	0	2	2	2	2	0	0	0	0	0	0	0	1	1	0	0	0	0	0	0	0	0	0	0
AGGAGCCCTG	29385 protein phosphatase 1, regulatory subunit 10	AW488180	1	1	1	1	1	1	1	1	0	0	0	2	2	3	3	0	0	0	0	0	0	0	3	3	3	3	3	3	0	0	0	0	0	0
CCCAGGCTGT	20937 hippocalcin-like 1	BG093545	1	1	1	1	3	3	3	3	0	0	0	1	1	1	1	0	0	3	3	0	0	0	0	0	0	1	1	1	2	2	3	3	0	0
GTCCACACTC	36242 membrane protein, palmitoylated 2 (MAGUK p55 subfamily member 2)	AW120547	1	1	1	1	0	0	0	0	0	0	0	2	2	2	2	0	0	0	0	0	0	0	2	2	3	3	3	3	0	0	0	0	0	0
TTATGGCAGT	27673 D6Wsu176e DNA segment, Chr 6, Wayne State University 176, expressed	AI841826	1	1	1	1	0	0	0	0	0	0	0	2	2	2	2	0	0	0	0	0	0	0	3	3	0	0	0	0	0	0	0	0	0	0
TTTGTCACCA	38912 2410129H14Rik RIKEN cDNA 2410129H14 gene	AI853381	2	2	2	2	2	2	2	2	0	0	0	2	2	2	2	3	3	0	0	0	0	0	0	0	0	0	0	0	0	2	0	0	0	0
TACGAAAATG	1571 cadherin 11	AI840537	2	2	2	2	0	0	0	0	0	0	0	0	0	1	1	0	0	0	0	0	0	0	0	0	0	0	0	2	0	0	0	0	0	0
CAAGCTTTGT	34490 2610318I15Rik RIKEN cDNA 2610318I15 gene	AI846097	2	2	2	2	0	0	0	0	0	0	0	1	1	0	0	2	2	0	0	0	0	0	1	1	1	1	1	1	0	0	0	0	0	0
TTTGCTGTGT	43871 Trim35 tripartite motif-containing 35	AI846067	2	2	2	2	0	0	0	0	0	0	0	2	2	2	2	3	3	0	0	0	0	0	0	0	0	0	0	0	3	3	0	0	0	0
AAGGTAGGTT	196630 ESTs	AI851309	2	2	2	2	2	2	2	2	0	0	0	2	2	3	3	0	0	0	0	0	0	0	3	3	2	2	2	2	0	0	0	0	0	0
CAAATGATAA	205578 ESTs, Weakly similar to unknown [D.melanogaster]	AI851515	2	2	2	2	0	0	0	0	0	0	0	2	2	2	2	0	0	0	0	0	0	0	0	0	0	2	2	2	0	0	0	0	0	0
CAGAGCCCAC	9287 microtubule associated testis specific serine/threonine protein kinase	AI846191	2	2	2	2	3	3	3	3	0	0	0	0	0	1	1	0	0	0	0	0	0	0	1	1	0	1	1	0	0	0	0	0	0	0
GCAAAGCAGC	13799 G protein-coupled receptor 56	AI841654	2	2	2	2	3	3	3	3	0	0	0	1	1	2	2	0	0	0	0	0	0	0	0	0	0	0	0	0	0	0	0	0	0	0
GCTCCCTCTG	43640 ESTs	AI835484	2	2	2	2	3	3	3	3	0	0	0	1	1	2	2	2	2	0	0	0	0	0	1	1	1	1	1	1	0	0	0	0	0	0
ACCTTGTGAA	20425 bassoon	AI836567	2	2	2	2	3	3	3	3	0	0	0	1	1	1	1	2	2	2	2	0	0	0	0	0	0	0	0	0	1	2	0	0	0	0
CTGCACTCCT	29170 f-box and WD-40 domain protein 5	AI844243	2	2	2	2	0	0	0	0	0	0	0	1	1	1	1	2	2	2	2	0	0	0	1	1	1	1	1	1	0	0	0	0	0	0
TGACTTTTCT	12236 zinc finger protein 207	AI851624	2	2	2	2	2	2	2	2	0	0	0	2	2	2	2	2	1	1	1	0	0	0	1	1	0	0	0	0	0	0	0	0	0	0
GGGGACGCAT	34191 ESTs	AI846032	2	2	2	2	2	1	1	1	0	0	0	2	2	2	2	2	2	0	0	0	0	0	0	0	0	0	0	0	1	1	0	0	0	0
CAAATGGATC	15185 Smad1	AI851041	2	2	2	2	2	2	2	2	0	0	0	2	2	3	3	0	0	0	0	0	0	0	0	0	0	0	0	0	0	0	0	0	0	0
GTTTTTGCCC	1243 Retinoid X receptor beta	AI851061	2	2	2	2	3	3	3	3	0	0	0	3	3	3	3	3	3	0	0	0	0	0	1	1	1	1	1	1	1	1	1	1	0	0
GTTTGTCAGC	6904 Fibroblast growth factor receptor 3	AI854659	2	2	2	2	2	2	2	2	0	0	0	2	2	2	2	2	2	2	2	0	0	0	2	2	2	2	2	2	2	2	2	2	0	0
GTTTTCATTT	267395 5730408C10Rik RIKEN cDNA 5730408C10 gene	AI840160	2	3	2	3	2	0	0	0	0	0	0	1	1	2	2	0	0	0	0	0	0	0	1	1	1	1	1	0	0	0	0	0	0	0
TGGCCTGAGT	27862 ESTs, Weakly similar to Nucleoside diphosphate kinase	AI844191	2	2	2	2	0	0	0	0	0	0	0	3	3	3	3	0	0	0	0	0	0	0	0	0	0	0	0	0	0	0	0	0	0	0
AAAACATCTC	16553 NEDD4 ubiquitin ligase	AI849629	2	2	2	2	3	3	3	3	0	0	0	2	2	2	2	3	3	0	0	0	0	0	0	0	0	0	0	0	2	0	0	0	0	0
TGCAAATGGA	25148 Atp6ap2 ATPase, H+ transporting, lysosomal accessory protein 2	AI848681	2	2	2	2	3	3	3	3	0	0	0	0	0	1	1	0	0	0	0	0	0	0	2	2	2	2	2	2	0	2	0	0	0	0
CGGGGCCTTC	28524 KIAA0592	AI849100	2	2	2	2	0	0	0	0	0	0	0	2	2	2	2	0	0	0	0	0	0	0	0	0	0	0	0	0	0	0	0	0	0	0
TGATGTTCCA	252213 BAZ2A	AW046837	2	2	2	2	0	0	0	0	0	0	0	2	2	2	2	0	0	0	0	0	0	0	1	1	0	0	0	0	0	0	0	0	0	0
TCCTTTGTAC	206814 metaxin 2	AW048643	2	2	2	2	2	2	2	2	0	0	0	2	2	2	2	2	2	2	2	0	0	0	2	2	2	2	2	2	2	2	2	2	0	0
TTAATAAACC	8709 serine/arginine-rich protein specific kinase 2	AW492537	2	2	2	2	0	0	0	0	0	0	0	1	1	2	2	0	0	0	0	0	0	0	2	2	0	2	2	0	0	0	0	0	0	0
TTTAGACCAG	150542 ESTs	BE949265	2	2	2	2	0	0	0	0	0	0	0	1	1	2	2	0	0	0	0	0	0	0	4	4	0	0	0	0	0	0	0	0	0	0
CTTTGTTAGT	3879 hypoxia inducible factor 1, alpha subunit	BE955791	2	2	2	2	0	0	0	0	0	0	0	2	2	3	3	0	0	0	0	0	0	0	2	2	0	1	1	0	0	0	0	0	0	0
CCCCAGGACT	234165 mPar3	BE988459	2	2	2	2	2	2	2	2	0	0	0	2	2	2	2	2	2	2	2	0	0	0	0	0	0	2	2	2	0	0	0	0	0	0
TGGCTTACAG	39288 Scavenger receptor class B, member 2	AI839993	2	3	2	2	2	2	2	2	0	0	0	0	1	1	0	1	1	1	1	0	0	0	0	2	0	0	2	0	0	0	0	2	0	0
TAGAACACTG	23823 Prkcl protein kinase C, lambda	BF167555	2	2	2	2	0	0	0	0	0	0	0	1	1	1	1	0	0	0	0	0	0	0	1	1	1	3	3	1	0	0	0	0	0	0
TTTCTGGAGA	41776 otoconin 90/phospholipase A2-like	AI894211	2	2	2	2	0	0	0	0	0	0	0	2	2	2	2	0	0	0	0	0	0	0	1	1	1	1	1	1	0	0	0	0	0	0
AACTTGGCAA	20301 ESTs, Weakly similar to ZINC FINGER PROTEIN ZFP-27 [Mus musculus]	BE456487	2	2	2	2	0	0	0	0	0	0	0	3	3	3	3	0	0	0	0	0	0	0	2	2	2	2	2	2	0	0	0	0	0	0
GTGCTTGTAC	87312 Glia maturation factor, beta	BE861103	2	2	2	2	3	3	3	3	0	0	0	2	2	2	2	0	0	0	0	0	0	0	1	1	0	2	2	0	0	0	0	0	0	0
CAATGTGCTG	90390 myotubularin-related protein 4/novel FYVE Zn finger phosphatase	AW495463	2	2	2	2	0	0	0	0	0	0	0	2	2	2	2	0	0	0	0	0	0	0	1	1	0	0	0	0	0	0	0	0	0	0
CAGTTTAAGT	17709 ESTs/Foxn4	BE985700	2	4	2	4	0	0	0	0	0	0	0	0	1	1	1	0	0	0	0	0	0	0	1	1	0	0	0	1	0	0	0	0	0	0
GTGGTTGAAA	196081 Ppil1 peptidylprolyl isomerase (cyclophilin)-like 1	AW122135	2	2	2	2	0	0	0	0	0	0	0	2	2	2	2	0	0	0	0	0	0	0	2	2	0	2	2	0	0	0	0	0	0	0
GGGGGCCAGA	44232 heptacellular carcinoma novel gene-3 protein (PDZ-binding?)/C-terminal v.similar to Xenopus Frodo	AI836102	2	2	2	2	0	0	0	0	0	0	0	3	3	3	3	0	0	0	0	0	0	0	2	2	0	0	0	0	0	0	0	0	0	0
AGACTACCTG	18048 ESTs, Moderately similar to ZINC FINGER Y-CHROMOSOMAL PROTEIN 1 [Xenopus laeIs]	AW122326	2	2	2	2	3	3	3	3	0	0	0	1	1	1	1	0	0	0	0	0	0	0	2	2	2	2	2	2	0	0	0	0	0	0
AGGGCTGTGT	26579 Spectrin repeat containing protein	AW495527	2	2	2	2	0	0	0	0	0	0	0	2	2	2	2	0	0	0	0	0	0	0	3	3	3	3	3	3	0	0	0	0	0	0
TGCAACCACC	34546 DNA segment, Chr 17, ERATO Doi 441, expressed/HN1 (Hematological and Neurological expressed sequence 1)	BE943721	2	2	2	2	0	0	0	0	0	0	0	1	1	1	1	3	3	3	3	0	0	0	1	1	1	1	1	1	0	0	0	0	0	0
CTCACTCTTT	25339 metastasis associated 1-like 1/transcription factor	BE950121	2	2	2	2	0	0	0	0	0	0	0	2	2	2	2	0	0	0	0	0	0	0	0	0	0	2	2	2	0	0	0	0	0	0
ATTGTACCAG	34797 cellular retinoic acid binding protein I	BE980033	2	2	2	2	0	0	0	0	0	0	0	1	1	3	3	0	0	0	0	0	0	0	0	0	0	0	0	2	0	0	0	0	0	0
CTTCATCTGA	18268 CDC-like kinase 2	AI839804	2	2	2	2	3	3	3	3	0	0	0	3	3	1	1	1	1	0	0	0	0	0	1	1	3	3	3	3	0	0	0	0	0	0
AGCCTGAACA	257989 SNF related kinase	BE952136	2	2	2	2	0	0	0	0	0	0	0	3	3	0	0	0	0	0	0	0	0	0	2	2	0	0	0	0	0	0	0	0	0	0
TAAGTGAAAA	28893 LOC229877 Similar to guanine nucleotide exchange factor smgGDS	BE986885	2	3	2	3	1	1	1	1	0	0	0	1	1	1	1	2	2	0	0	0	0	0	2	2	3	3	3	3	0	0	0	0	0	0
GAGGCTGTGG	141365 Aldo-keto reductase family 1, member E1	BF461282	2	2	2	2	2	2	2	2	0	0	0	2	2	2	2	2	2	2	2	0	0	0	1	1	1	1	1	1	1	1	1	1	0	0
GATAAAGAAA	246752 SoxLZ/Sox6 leucine zipper binding protein in testis	BF462743	2	2	2	2	3	3	3	3	0	0	0	3	3	3	3	1	1	1	1	0	0	0	1	1	2	2	2	2	0	0	0	0	0	0
ATCCTGGCTA	260139 paralog of bacterial VACUOLAR ACID TREHALASE PRECURSOR	BE947107	2	2	2	2	0	0	0	0	0	0	0	1	1	1	1	0	0	0	0	0	0	0	0	0	0	0	0	1	0	0	0	0	0	0
none	139825 protein beta1,4-galactosyltransferase, polypeptide 7	BE947878	2	2	2	2	3	3	3	3	0	0	0	1	1	1	1	2	2	0	0	0	0	0	2	2	2	2	2	2	0	0	0	0	0	0
AAGGCAAAGA	43749 ribosomal protein L14	AI839125	0	0	2	4	0	0	0	0	0	0	0	0	0	1	1	0	0	0	0	0	0	0	0	0	0	0	0	0	0	0	0	0	0	0
tacattgtta	101780 similar to cleavage and polyadenylation specific factor 6	BE986835	2	2	2	2	0	0	0	0	0	0	0	1	1	1	1	0	0	0	0	0	0	0	1	1	2	2	2	2	0	0	0	0	0	0
tacattgtta	101780 similar to cleavage and polyadenylation specific factor 6	BE986835	2	2	2	2	0	0	0	0	0	0	0	1	1	1	1	0	0	0	0	0	0	0	1	1	2	2	2	2	0	0	0	0	0	0
ACAAGGGACT	30236 Acinus apoptotic chromatin condensation inducer in the nucleus	AI839299	0	1	2	2	0	0	0	0	0	0	0	1	1	1	1	2	2	2	2	0	0	0	0	0	0	0	0	2	0	0	0	0	0	0
CTTACATTTC	4846 lamin B1	BE949909	0	0	2	2	0	0	0	0	0	0	0	1	1	1	1	0	0	0	0	0	0	0	1	1	1	1	1	1	0	0	0	0	0	0
CAAAGACTGC	4405 Chx10 C. elegans ceh-10 homeo domain containing homolog	BF461223	2	3	2	3	0	0	0	0	0	0	0	0	0	2	3	0	0	0	0	0	0	0	0	0	0	4	4	0	0	0	0	0	0	0
TCGCAGTAAT	35584 Skp2 S-phase kinase-associated protein 2 (p45)	BF466389	0	0	2	2	0	0	0	0	0	0	0	1	1	1	1	0	0	0	0	0	0	0	0	0	0	0	0	0	0	0	0	0	0	0
CTGGGGTAGG	30232 ceroid-lipofuscinosis, neuronal 6	BF466462	0	0	2	2	0	0	0	0	0	0	0	0	0	1	1	0	0	0	0	0	0	0	0	0	0	0	0	2	0	0	0	0	0	0
ATGCTAGAGG	34779 ubiquitously expressed transcript	AW047205	2	2	2	2	0	0	0	0	0	0	0	1	1	1	1	0	0	0	0	0	0	0	2	2	0	2	2	0	0	0	0	0	0	0
GGGACTTAAG	234641 RORbeta	BE949786	2	4	2	4	0	0	0	0	0	0	0	1	1	3	3	0	0	0	0	0	0	0	1	1	1	1	1	1	0	0	0	0	0	0
TAAGATGATA	21964 JAZF1	AW048853	2	2	2	2	0	0	0	0	0	0	0	0	0	1	1	0	0	0	0	0	0	0	1	1	0	1	1	0	0	0	0	0	0	0
TGGCTCGAGG	262525 sine oculis-related homeobox 3 homolog (Drosophila)	BE953775	2	2	2	2	3	3	2	2	0	0	0	0	0	1	1	0	0	0	0	0	0	0	0	0	0	0	0	0	0	0	0	0	0	0
AGAATGGCAG	46539 Notch-regulated ankyrin repeat protein/shorte exposure	AW490993	2	3	2	3	1	1	1	1	0	0	0	1	1	3	3	0	0	0	0	0	0	0	0	0	0	0	0	1	0	0	0	0	0	0
TCCGCTTGGT	4605 T-box 2	BE952335	3	4	2	2	0	0	0	0	0	0	0	1	1	3	3	0	0	0	0	0	0	0	0	0	0	0	0	1	0	0	0	0	0	0
GTGGTGCATA	196585 SKB1 homolog	BE953658	2	4	2	4	0	0	0	0	0	0	0	3	3	3	3	0	0	0	0	0	0	0	2	2	3	3	3	3	0	0	0	0	0	0
GGATTTGGAC	57223 helicase, lymphoid specific	BE953762	2	2	2	2	0	0	0	0	0	0	0	2	2	2	2	3	3	0	0	0	0	0	3	3	3	3	3	3	0	0	0	0	0	0
AATAAATTAC	46473 ESTs/head-to-head with NM_024215	BF461536	2	2	2	2	3	3	3	3	0	0	0	1	1	1	1	2	2	0	0	0	0	0	3	3	4	4	4	4	0	0	0	0	0	0
AAGCCGCAGG	4595 Fibrillarin	BG869168	2	3	2	3	0	0	0	0	0	0	0	1	1	1	1	2	2	0	0	0	0	0	0	0	0	2	2	2	0	0	0	2	0	0
CTGCCGGCCC	214530 Immunoglobulin superfamily, member 9	BC024487	2	2	2	2	3	3	3	3	0	0	0	2	2	2	2	2	2	3	3	0	0	0	2	2	2	2	2	2	3	3	3	3	0	0
TTGTCTTTGA	89955 mab-21-like 1 (C. elegans)	BF467562	2	2	2	2	3	3	3	3	0	0	0	1	1	1	1	2	2	0	0	0	0	0	1	1	1	1	1	1	2	2	0	0	0	0
AAAATGCCTT	151918 Minichromosome maintenance deficient domain containing 1	BE988262	2	2	2	2	0	0	0	0	0	0	0	2	2	2	2	0	0	0	0	0	0	0	2	2	2	2	2	2	0	0	0	0	0	0
GTTGGTCTGT	177991 ESTs	AI848699	2	2	2	2	3	3	3	3	0	0	0	1	1	2	2	0	0	0	0	0	0	0	1	1	2	2	2	2	0	0	0	0	0	0
AAGATTATTT	276022 ESTs, Moderately similar to AF071076_1 Nup98-Nup96 precursor/elongin/MUF1?	AI849286	2	3	2	3	0	0	0	0	0	0	0	2	2	3	3	0	0	0	0	0	0	0	2	2	2	2	2	2	0	0	0	0	0	0
ATTCTCCAGT	140380 Mus musculus ribosomal protein L23 (Rpl23) mRNA, complete cds	AI851588	2	3	2	3	0	0	0	0	0	0	0	1	1	2	2	1	1	1	1	0	0	0	1	1	1	1	1	1	1	1	1	1	0	0
TTTTTGAACA	3476 Catenin beta	AI848684	2	3	2	3	0	3	0	3	0	0	0	0	0	1	3	0	0	0	0	0	0	0	0	0	0	0	0	1	0	0	0	0	0	0
GTGACCTGGC	1008 prostaglandin D2 synthase	AI849257	0	0	0	0	0	0	0	0	4	2	0	0	0	1	3	0	0	0	0	4	2	0	0	0	0	0	0	1	0	0	0	0	4	2
GCGGCAGGCG	24442 ESTs	AI846781	2	2	2	2	0	0	0	0	0	0	0	0	0	1	1	0	0	0	0	0	0	0	0	0	0	0	0	1	0	0	0	0	0	0
AGGCGGAACG	22109 ESTs, Weakly similar to CG17593 gene product [D.melanogaster]	BE948449	2	3	2	3	0	0	0	0	0	0	0	1	1	2	2	0	0	0	0	0	0	0	1	1	2	2	2	2	0	0	0	0	0	0
GGTGGAGCAG	101670 ESTs, Weakly similar to unnamed protein product [H.sapiens]	BE946927	2	2	2	2	0	0	0	0	0	0	0	1	1	1	1	0	0	0	0	0	0	0	1	1	2	2	2	2	0	0	0	0	0	0
CGTTTACTGG	44095 2900074C18Rik RIKEN cDNA 2900074C18 gene	BF454802	2	2	2	2	0	0	0	0	0	0	0	2	2	2	2	0	0	0	0	0	0	0	2	2	2	2	2	2	0	0	0	0	0	0
ACTCCTGTCA	18834 ESTs, Moderately similar to PWP1_HUMAN PERIODIC TRYPTOPHAN PROTEIN 1 HOMOLOG [H.sapiens]	BF463891	2	2	2	2	0	0	0	0	0	0	0	1	1	1	1	0	0	0	0	0	0	0	1	1	1	1	1	0	0	0	0	0	0	0
GCCTCCTCCT	148877 replication factor C, 140 kDa	AI841048	2	2	2	2	0	0	0	0	0	0	0	1	1	1	1	0	0	0	0	0	0	0	1	1	1	1	1	1	0	0	0	0	0	0
TGATCATACT	43711 TATA box binding protein	AI848796	2	2	2	2	2	2	2	2	0	0	0	2	2	2	2	2	2	2	2	0	0	0	0	0	0	0	0	1	0	0	0	0	0	0
TGATAAAAGT	42183 CCR4-NOT transcription complex, subunit 4	AW124398	2	2	2	2	0	0	0	0	0	0	0	2	2	2	2	0	0	0	0	0	0	0	2	2	2	2	2	2	0	0	0	0	0	0
TCCCTACTAA	40648 BC026744 cDNA sequence BC026744	AI853065	2	2	2	2	0	0	0	0	0	0	0	1	1	1	1	0	0	0	0	0	0	0	1	1	2	2	2	2	0	0	0	0	0	0
CTGGGAGTTG	153833 ESTs	AW046681	2	2	2	2	0	0	0	0	0	0	0	2	2	2	2	0	0	0	0	0	0	0	0	0	0	0	0	1	0	0	0	0	0	0
ACGCAACTGT	25877 putative homeodomain transcription factor	AW049785	2	2	2	2	0	0	0	0	0	0	0	1	1	1	1	0	0	0	0	0	0	0	1	1	1	1	1	1	0	0	0	0	0	0
GAAATTTAAA	16421 high mobility group box 1	AI850329	2	3	2	3	0	0	0	0	0	0	0	0	0	1	1	0	0	0	0	0	0	0	0	0	0	0	0	0	1	1	0	0	0	0
TGCACTTGAC	24126 large gene family of multispan membrane proteins	AI854179	2	2	2	2	0	0	0	0	0	0	0	0	0	1	1	0	0	0	0	0	0	0	3	3	3	3	3	0	0	0	0	0	0	0
none	90587 Enolase 1	AI841389	2	3	2	3	0	0	0	0	0	3	0	0	0	3	3	0	0	0	0	0	4	0	2	2	0	0	0	4	0	0	0	0	0	0
none	658 Adenine nucleotide translocator 2, fibro	AI843783	2	2	2	2	3	3	3	3	0	0	0	0	0	1	1	0	0	0	0	0	0	0	3	3	0	0	0	0	0	0	0	0	0	0
AGAGTCAGCG	22602 ATPase, H+ transporting lysosomal (vacuolar proton pump), 9.2 kDa	AI848935	2	2	2	2	0	0	0	0	0	0	0	0	0	2	2	0	0	0	0	0	0	0	1	1	1	1	1	1	0	0	0	0	0	0
TGGACCTGGG	212854 fibroblast growth factor 3	BF466513	2	3	2	3	0	0	0	0	0	0	0	1	1	1	1	2	2	2	2	0	0	0	1	1	1	1	1	2	2	2	2	0	0	0
GGATTCTAGA	28651 Muscleblind-like protein MBLL39	BE652861	2	2	2	2	0	0	0	0	0	0	0	0	0	2	2	0	0	0	0	0	0	0	2	2	0	2	2	0	0	0	0	2	0	0
TAGATTTGGG	21868 raf-related oncogene	AI893976	2	2	2	2	2	2	2	2	0	0	0	1	1	1	1	0	0	0	0	0	0	0	0	0	0	0	0	1	0	0	0	0	0	0
CTTAAATCTT	903 B-cell translocation gene 2, anti-proliferative	AI851775	2	2	2	2	0	0	0	0	0	0	0	2	2	2	2	0	0	0	0	0	0	0	2	2	2	2	2	2	2	2	2	2	0	0
CTTTATGTGA	19806 histone deacetylase 2	AA451281	2	2	2	2	3	3	3	3	0	0	0	0	0	3	3	0	0	0	0	0	0	0	0	0	0	0	0	0	2	2	0	0	0	0
GGGAGCGAAA	34871 inhibitor of DNA binding 2	AW987145	2	2	2	2	0	0	0	0	0	0	0	0	0	4	4	0	0	0	0	0	0	0	0	0	0	0	0	1	0	0	0	0	0	0
TGATGTATAT	110 inhibitor of DNA binding 3	AA959254	2	2	2	2	1	1	1	1	0	0	0	2	2	2	3	0	0	0	0	0	0	0	0	0	0	0	0	2	0	0	0	0	0	0
TGCCGGCAGT	31514 ESTs, Moderately similar to cell growth regulator rCGR19 [R.norvegicus]	AI462472	2	2	2	2	2	2	2	2	0	0	0	2	2	2	2	2	2	2	2	0	0	0	2	2	2	2	2	2	0	0	0	0	0	0
AAGCACTGGT	201624 ESTs	AI593524	2	2	2	2	2	2	2	2	0	0	0	2	2	2	2	0	0	0	0	0	0	0	2	2	0	0	0	0	0	0	0	0	0	0
TTCTTTCCGC	141993 muscleblind-like 1	AI854176	2	2	2	2	0	0	0	0	0	0	0	2	2	2	2	0	0	0	0	0	0	0	2	2	2	2	2	2	0	0	0	0	0	0
GGGCCCAACT	21149 Mus musculus CRIPT protein mRNA, complete cds	AI838759	2	2	2	2	3	3	3	3	0	0	0	2	2	1	1	0	0	0	0	0	0	0	1	1	0	1	1	0	0	0	0	0	0	0
CAGGTTGGTT	46513 2610200G18Rik RIKEN cDNA 2610200G18 gene	AI844811	2	2	2	2	3	3	3	3	0	0	0	2	2	2	2	0	0	0	0	0	0	0	1	1	1	1	1	1	0	0	0	0	0	0
TACCTTTGTC	135991 ESTs	BE633326	2	2	2	2	2	2	2	2	0	0	0	0	0	0	0	0	0	0	0	0	0	0	2	2	2	2	2	2	0	0	0	0	0	0
CAGGTGCCAT	29333 2700067D09Rik RIKEN cDNA 2700067D09 gene	AI850550	2	2	2	2	0	0	0	0	0	0	0	2	2	2	2	0	0	0	0	0	0	0	2	2	2	2	2	2	0	0	0	0	0	0
TACCTTTTCT	160830 ESTs	AI851319	2	2	2	2	0	0	0	0	0	0	0	2	2	2	2	0	0	0	0	0	0	0	3	3	0	0	0	0	0	0	0	0	0	0
TGGACATTTG	39864 ESTs	AI848122	2	2	2	2	3	3	3	3	0	0	0	1	1	1	1	2	3	0	0	0	0	0	0	0	0	0	0	0	0	2	0	0	0	0
TTTATGAAAA	16469 neuroblastoma myc-related oncogene 1	AI894031	2	2	2	2	3	3	3	3	0	0	0	0	0	3	3	0	0	0	0	0	0	0	0	0	0	0	0	1	0	0	0	0	0	0
GAGATTCAGT	1469 protein tyrosine phosphatase, non-receptor type 12	AA832672	2	2	2	2	2	2	2	2	0	0	0	2	2	2	2	2	2	2	2	0	0	0	2	2	0	0	0	0	0	0	0	0	0	0
TGGAACGATA	45160 0710001D07Rik RIKEN cDNA 0710001D07 gene	AW049253	2	2	2	2	0	0	0	0	0	0	0	2	2	3	3	0	0	0	0	0	0	0	2	2	2	2	2	2	0	0	0	0	0	0
TGGGTTTTTT	4394 kit oncogene	AI020663	2	2	2	2	0	0	0	0	0	0	0	0	0	3	3	0	0	0	0	0	0	0	0	0	0	0	0	0	2	3	0	0	0	0
GGTTTATTTT	22980 Rcor RE1-silencing transcription factor (REST) co-repressor	AI430496	2	2	2	2	0	0	0	0	0	0	0	0	0	2	2	0	0	0	0	0	0	0	0	0	0	1	1	1	0	0	0	0	0	0
CTTTTTATAC	255044 Pantothenate kinase 3	BE850200	2	2	2	2	3	3	3	3	0	0	0	2	2	2	2	0	0	0	0	0	0	0	1	1	0	1	1	0	0	0	0	0	0	0
ACTGATGTCT	157502 ESTs/havefl/no obvious homology	AW046280	2	2	2	2	1	1	1	1	0	0	0	0	0	2	2	0	0	0	0	0	0	0	1	1	0	0	0	2	0	0	0	0	0	0
AAGCACTGGT	unknown/u34	BG519194	2	2	2	2	2	2	2	2	0	0	0	2	2	2	2	0	0	0	0	0	0	0	2	2	0	0	0	0	0	0	0	0	0	0
AGAATGACAG	246200 AYP1/hypothetical Copper amine oxidase, domains 1 and 2 structure containing protein	AI427339	2	2	2	2	0	0	0	0	0	0	0	2	2	3	3	0	0	0	0	0	0	0	1	1	1	1	1	1	0	0	0	0	0	0
GACACCAGAG	197523 acyl CoA hydrolase	AI576291	2	2	2	2	2	2	2	2	0	0	0	2	2	2	2	2	2	2	2	0	0	0	2	2	2	2	2	2	2	2	2	2	0	0
TTGTAGGAAG	29860 Igsf8 immunoglobulin superfamily, member 8	AI840813	2	2	2	2	0	0	0	0	0	0	0	2	2	2	2	3	3	0	0	0	0	0	0	0	0	0	0	0	1	1	0	0	0	0
AGCAGCTTGC	253518 Bromodomain-containing 4	AI838366	2	2	2	2	3	3	3	3	0	0	0	0	0	3	3	0	0	0	0	0	0	0	2	2	2	2	2	2	0	0	0	0	0	0
GGTGGAACGG	24950 Not56-like	AI846632	2	2	2	2	3	3	2	2	0	0	0	1	1	2	2	1	1	1	1	0	0	0	2	2	2	2	2	2	0	0	0	0	0	0
ACACAATAAA	56990 Ercc2 excision repair cross-complementing rodent repair deficiency, complementation group 2	AI843631	2	2	2	2	0	0	0	0	0	0	0	3	3	3	3	0	0	0	0	0	0	0	1	1	1	1	1	1	0	0	0	0	0	0
CTAAGGTTTA	158103 lipin 2 (nuclear protein)	AI843802	2	2	2	2	0	0	0	0	0	0	0	2	2	2	2	2	2	0	0	0	0	0	2	2	0	2	2	0	0	0	0	0	0	0
TTTTGTGCAT	2958 Cdkn1b cyclin-dependent kinase inhibitor 1B (P27)	AI843786	2	4	2	4	0	0	0	0	0	0	0	0	0	3	3	0	0	0	0	0	0	0	0	0	0	0	0	2	0	0	0	0	0	0
CTGTCAAAGA	25298 signal transducer and activator of transcription 3 interacting protein 1	AI849238	2	2	2	2	0	0	0	0	0	0	0	1	1	2	2	0	0	0	0	0	0	0	1	1	0	0	0	0	0	0	0	0	0	0
ATGTATGAAA	9811 2310008M10Rik RIKEN cDNA 2310008M10 gene	AI836697	2	2	2	2	2	2	2	2	0	0	0	2	2	2	2	4	4	1	1	0	0	0	2	2	0	0	0	0	2	2	0	0	0	0
CTTTTTCTTT	28148 chromobox homolog 3 (Drosophila HP1 gamma)	AI844654	3	2	2	2	0	0	0	0	0	0	0	1	1	3	3	0	0	0	0	0	0	0	2	2	2	2	2	2	0	0	0	0	0	0
CAGATAGAGC	36606 5630401H01Rik RIKEN cDNA 5630401H01 gene	AI854371	2	2	2	2	2	2	2	2	0	0	0	1	1	1	1	2	2	1	1	0	0	0	2	2	2	2	2	2	0	0	0	0	0	0
ATGAGTCTGT	27885 ESTs, Weakly similar to CG14367 gene product [D.melanogaster]	AI850505	2	2	2	2	0	0	0	0	0	0	0	2	2	2	2	0	0	0	0	0	0	0	2	2	3	3	3	3	0	0	0	0	0	0
ACACGACGTA	50 BC005662 cDNA sequence BC005662	AI850414	2	2	2	2	3	3	2	2	0	0	0	0	0	3	3	0	0	0	0	0	0	0	2	2	2	2	2	2	0	0	0	0	0	0
TGTTGTACCT	154303 similar to A-kinase anchor protein 11	AI852220	2	2	2	2	2	2	2	2	0	0	0	3	3	3	3	0	0	0	0	0	0	0	2	2	2	2	2	2	0	0	0	0	0	0
CCAAGAAAAG	41936 cell diIsion cycle 2-like 5	AI853555	2	2	2	2	2	2	2	2	0	0	0	4	4	4	4	0	0	0	0	0	0	0	1	1	1	1	1	1	0	0	0	0	0	0
GTGCTTTCAA	200506 MEG-3	AI852838	2	2	2	2	2	2	2	2	0	0	0	2	2	2	2	2	2	2	2	0	0	0	2	2	2	2	2	2	0	0	0	0	0	0
ATGCAGTTCA	151135 4832404P21Rik RIKEN cDNA 4832404P21 gene	AI853865	2	2	2	2	2	2	2	2	0	0	0	2	2	2	2	0	0	0	0	0	0	0	2	2	2	2	2	2	0	0	0	0	0	0
ACATTCCTCA	28437 REC14	AI836794	2	2	2	2	0	0	0	0	0	0	0	0	0	3	3	0	0	0	0	0	0	0	1	1	1	1	1	1	0	0	0	0	0	0
GGGAGGGAAG	3444 bromodomain-containing 2	AI839729	2	2	2	2	2	2	2	2	0	0	0	2	2	4	4	2	2	2	2	0	0	0	3	3	3	3	3	3	0	0	0	0	0	0
CACTTGCAGT	36417 ESTs	AI465201	2	2	2	2	2	2	2	2	0	0	0	2	2	2	2	3	3	0	0	0	0	0	1	1	1	1	1	1	0	0	0	0	0	0
GTTTCAGTTC	218284 KIAA1967	AI430543	2	2	2	2	2	2	2	2	0	0	0	1	1	1	1	3	3	0	0	0	0	0	2	2	3	3	3	3	3	3	0	0	0	0
TCCCCCTCAA	35829 Mus musculus mRNA for erythroid differentiation regulator, partial	BE630719	2	3	2	3	0	0	0	0	0	0	0	0	2	0	2	0	0	0	0	0	0	0	0	0	0	0	0	0	0	0	0	0	0	0
CTGCTGAGCC	2474 nescient helix loop helix 1	BF318656	2	2	2	2	2	2	2	2	0	0	0	2	2	3	3	2	2	2	2	0	0	0	0	0	0	0	0	0	0	0	0	0	0	0
TGAATGTGAA	52043 Dual specificity phosphatase 5	AA511477	2	2	2	2	0	0	0	0	0	0	0	2	2	2	2	0	0	0	0	0	0	0	0	0	0	2	0	0	0	0	0	0	0	0
GACCATTGCA	35063 1810009O10Rik RIKEN cDNA 1810009O10 gene	BF660551	2	2	2	2	2	2	2	2	0	0	0	2	2	2	2	0	0	0	0	0	0	0	2	2	2	2	2	2	0	0	0	0	0	0
TCCAGTTTTT	34670 kinesin-like 7	AI450873	2	2	2	2	2	2	2	2	0	0	0	2	2	3	3	1	1	1	1	0	0	0	0	0	0	1	1	1	1	1	0	0	0	0
TATCTGTCTA	28805 Set SET translocation	AI844542	2	2	2	2	0	0	0	0	0	0	0	1	1	2	2	0	0	0	0	0	0	0	2	2	2	2	2	2	2	2	2	2	0	0
TACATATCTG	208320 similar to rad18	AI838562	2	2	2	2	2	2	2	2	0	0	0	2	2	2	2	0	0	0	0	0	0	0	0	0	0	0	0	0	0	0	0	0	0	0
GTGCAAGGAG	21389 type II deiodinase	AI852512	2	2	2	2	2	2	2	2	0	0	0	2	2	2	2	0	0	0	0	0	0	0	2	2	2	2	2	2	0	0	0	0	0	0
AACTTGCAAT	100060 ethanolamine-specific kinase	AI853226	2	2	2	2	0	0	0	0	0	0	0	2	2	0	0	0	0	0	0	0	0	0	3	3	3	3	3	3	3	3	3	3	0	0
GTGTGCCAGG	3667 Vitronectin	AI854511	2	2	2	2	2	2	2	2	0	0	0	2	2	2	2	2	2	2	2	0	0	0	2	2	0	0	0	0	0	0	0	0	0	0
GGTGAGCCTG	42948 peroxiredoxin 2	BE310272	2	2	2	2	2	2	2	2	0	0	0	2	2	2	2	2	2	2	2	0	0	0	2	2	3	3	3	3	0	0	0	0	0	0
CACGCCTTGT	26594 ESTs, Weakly similar to actiIty-dependent neuroprotective protein [M.musculus]	BF158746	2	2	2	2	0	0	0	0	0	0	0	2	2	2	2	0	0	0	0	0	0	0	2	2	2	2	2	2	0	0	0	0	0	0
CTGAAATTGT	27462 Thyroid hormone receptor interactor 4	BG147071	2	2	2	2	0	0	0	0	0	0	0	3	3	3	3	0	0	0	0	0	0	0	3	3	3	3	3	3	0	0	0	0	0	0
TACCAGCACA	245166 A630041P07Rik: RIKEN cDNA A630041P07 gene	BG092839	2	2	2	2	0	0	0	0	0	0	0	3	3	3	3	0	0	0	0	0	0	0	3	3	3	3	3	3	0	0	0	0	0	0
TCTCAAGGTG	141066 activin receptor-interacting protein 2	BE852933	1	1	1	1	0	0	0	0	0	0	0	3	3	2	2	0	0	0	0	0	0	0	1	1	0	0	0	0	0	0	0	0	0	0
GGCACCTGGT	24117 ESTs, Moderately similar to unnamed protein product [H.sapiens]	BE309729	2	2	2	2	2	2	2	2	0	0	0	2	2	2	2	0	0	0	0	0	0	0	2	2	2	2	2	2	0	0	0	0	0	0
CCCCCCGTCA	140496 Fanconi anemia complementation group E homolog	BE285331	2	2	2	2	2	2	2	2	0	0	0	2	2	2	2	2	2	2	2	0	0	0	2	2	0	0	0	0	2	2	0	0	0	0
AGCAGTTTCT	38058 similar to NIM family protein kinase	AI840103	2	2	2	2	2	2	2	2	0	0	0	2	2	2	2	3	3	2	2	0	0	0	3	3	0	0	0	0	0	0	0	0	0	0
GCCCGGGAAT	276337 ribosomal protein L17	AI838730	2	2	2	2	2	2	2	2	0	0	0	2	2	2	2	2	2	2	2	0	0	0	2	2	2	2	2	2	2	2	2	2	0	0
CACTAGTTTG	38993 ESTs/calsyntenin 1	AI837092	2	2	2	2	0	0	0	0	0	0	0	2	2	2	2	0	0	0	0	0	0	0	2	2	2	2	2	2	0	0	0	0	0	0
TGCATTAAGA	76694 1110067D22Rik RIKEN cDNA 1110067D22 gene	AI842077	2	2	2	2	0	0	0	0	0	0	0	3	3	3	3	0	0	0	0	0	0	0	3	3	3	3	3	3	0	0	0	0	0	0
GAGAACACAC	30001 ESTs, Highly similar to TRANSCRIPTION FACTOR BTF3 [Homo sapiens]	AI849111	3	3	3	3	3	3	3	3	0	0	0	0	0	0	0	0	0	0	0	0	0	0	1	1	1	1	1	1	0	0	0	0	0	0
TACCGGGAAG	214548 Bone morphogenetic protein 6	AI850533	3	3	3	3	3	3	3	3	0	0	0	1	1	3	3	0	0	0	0	0	0	0	1	1	0	2	2	2	0	0	0	0	0	0
AGAAGTGTTT	340 High mobility group box 3	AI853499	3	3	3	3	0	0	0	0	0	0	0	1	1	2	2	0	0	0	0	0	0	0	1	1	1	1	1	1	0	0	0	0	0	0
GTGGTGTGGT	2924 platelet derived growth factor receptor, alpha polypeptide	AI851139	3	3	3	3	0	0	0	0	0	0	0	3	3	3	3	0	0	0	0	0	0	0	1	1	1	1	1	1	0	0	0	0	0	0
TGGATGCCTG	4524 LIM domain binding 1	AI844211	3	3	3	3	4	4	4	4	0	0	0	3	3	3	3	4	4	4	4	0	0	0	0	0	0	0	0	3	0	0	0	0	0	0
CAAGTTTCCA	3126 four and a half LIM domains 1/KyoT2	AI849859	3	3	3	3	0	0	0	0	0	0	0	0	0	3	3	0	0	0	0	0	0	0	0	0	0	0	0	2	0	0	0	0	0	0
TCTGTTTCTG	3406 transcription factor E2a	AI845516	3	3	3	3	0	0	0	0	0	0	0	0	0	3	3	0	0	0	0	0	0	0	0	0	0	0	0	0	0	0	0	0	0	0
GGCCACAGGG	23758 ESTs, Moderately similar to dJ222E13.3 [H.sapiens]	AI846471	3	3	3	3	0	0	0	0	0	0	0	3	3	3	3	0	0	0	0	0	0	0	1	1	0	2	2	0	0	0	0	0	0	0
GCCTTGACCA	34537 ESTs, Highly similar to CEBA_MOUSE CCAAT/ENHANCER BINDING PROTEIN ALPHA [M.musculus]	AI843304	3	3	3	3	0	0	0	0	0	0	0	3	3	3	3	0	0	0	0	0	0	0	2	2	3	3	3	3	0	0	0	0	0	0
TCCAATAAAG	153618 Zinc finger protein 191	BE943997	0	0	3	3	0	0	0	0	0	0	0	2	2	2	2	0	0	0	0	0	0	0	2	2	0	2	2	2	0	0	0	0	0	0
TCTGGGTGTG	16525 polo-like kinase homolog, (Drosophila)	BG144569	0	0	3	3	0	0	0	0	0	0	0	0	0	1	1	0	0	0	0	0	0	0	1	1	0	1	1	0	0	0	0	0	0	0
AACTTGCCAG	46503 Elf2 E74-like factor 2	BE630438	3	3	3	3	0	0	0	0	0	0	0	3	3	3	3	0	0	0	0	0	0	0	2	2	2	2	2	2	0	0	0	0	0	0
GCCTCTGATA	148616 0610034P02Rik RIKEN cDNA 0610034P02 gene	BE291765	3	3	3	3	0	0	0	0	0	0	0	2	2	2	2	0	0	0	0	0	0	0	1	1	0	0	0	0	0	0	0	0	0	0
GAGCCAGTAT	2291 TIA1 cytotoxic granule-associated RNA-binding protein	AA858641	3	3	3	3	0	0	0	0	0	0	0	2	2	2	2	0	0	0	0	0	0	0	1	1	0	0	0	0	0	0	0	0	0	0
CCCGTGACCT	115124 brain protein 14	AI716898	3	3	3	3	0	0	0	0	0	0	0	2	2	2	2	0	0	0	0	0	0	0	1	1	1	1	1	1	0	0	0	0	0	0
CACGACCTCA	3771 Protein tyrosine phosphatase, receptor type, R	H52494	3	3	3	3	0	0	0	0	0	0	0	2	2	2	2	0	0	0	0	0	0	0	1	1	0	0	0	0	0	0	0	0	0	0
AGACTCTGCC	139204 ESTs/MHC	BF662424	3	3	3	3	0	0	0	0	0	0	0	3	3	3	3	0	0	0	0	0	0	0	1	1	0	0	0	0	0	0	0	0	0	0
none	9213 ERalpha	AI325343	3	3	3	3	0	0	0	0	0	0	0	2	2	2	2	0	0	0	0	0	0	0	2	2	2	2	2	2	0	0	0	0	0	0
CCCTGAATAA	130902 ESTs	AA616812	3	3	3	3	0	0	0	0	0	0	0	2	2	2	2	0	0	0	0	0	0	0	2	2	0	2	2	0	0	0	0	0	0	0
AGACTACCTG	18048 ESTs, Moderately similar to ZINC FINGER Y-CHROMOSOMAL PROTEIN 1 [Xenopus laeIs]	AW122326	3	3	3	3	0	0	0	0	0	0	0	3	3	3	3	0	0	0	0	0	0	0	2	2	2	2	2	2	0	0	0	0	0	0
GTGATGTAAT	124 thymopoietin	AW046443	3	3	3	3	0	0	0	0	0	0	0	1	1	2	2	0	0	0	0	0	0	0	2	2	2	2	2	2	0	0	0	0	0	0
CCGGCCGGGC	22831 leukocyte receptor cluster (LRC) member 8	AW489006	3	3	3	3	0	0	0	0	0	0	0	0	0	3	3	0	0	0	0	0	0	0	1	1	0	0	0	1	0	0	0	0	0	0
GTGTTAACCA	2050 60S ribosomal protein L15	BF460537	3	3	3	3	0	3	0	3	0	0	0	1	1	1	1	0	2	0	0	0	0	0	0	0	0	1	1	1	0	0	0	0	0	0
CTAGTGACTG	29605 ESTs, Moderately similar to similar to PID:g3877944 [H.sapiens]	BE987491	3	3	3	3	0	0	0	0	0	0	0	1	1	1	1	2	2	0	0	0	0	0	1	1	3	3	3	3	0	0	0	0	0	0
TATAGTTTGT	29685 DnaJ (Hsp40) homolog, subfamily C, member 8	BE987505	3	3	3	3	4	4	4	4	0	0	0	2	2	2	2	3	3	3	3	0	0	0	3	3	3	3	3	3	0	0	0	0	0	0
TTACTTACCA	87639 HBP1/HMG1	AW048699	3	3	3	3	0	0	0	0	0	0	0	3	3	3	3	0	0	0	0	0	1	0	1	1	1	1	1	1	0	0	0	0	0	0
GCAGAAAATT	167266 ESTs/novel MAP	BE944071	0	0	3	3	0	0	0	0	0	0	0	3	3	3	3	0	0	0	0	0	0	0	1	1	0	0	0	2	0	0	0	0	0	0
GTCCAGGAAA	22288 cyclin D1	AW489617	3	5	3	5	0	0	0	0	0	0	0	0	0	0	4	0	0	0	2	0	0	0	0	0	0	0	0	0	0	0	0	0	0	0
TGGAAGCAAG	150838 ESTs	BF461098	3	3	3	3	0	0	0	0	0	0	0	0	0	1	1	0	0	0	0	0	0	0	0	0	0	0	0	0	0	0	0	0	0	0
GTGCTGTGAG	87210 ZINC FINGER PROTEIN ZFP-92	BF459062	3	3	3	3	0	0	0	0	0	0	0	1	1	1	1	0	0	0	0	0	0	0	1	1	0	0	0	0	0	0	0	0	0	0
none	150813 frizzled homolog 5 (Drosophila)	AF272146	3	3	3	3	0	0	0	0	0	0	0	0	0	0	2	0	0	0	0	0	0	0	0	0	0	0	0	1	0	0	0	0	0	0
ATGGCTCACA	15781 upstream transcription factor 2	BE980761	3	3	3	3	0	0	0	0	0	0	0	1	1	1	1	0	0	0	0	0	0	0	2	2	2	2	2	2	0	0	0	0	0	0
CTCCAGGGCA	259625 ESTs	AI851770	3	3	3	3	0	0	0	0	0	0	0	1	1	1	1	0	0	0	0	0	0	0	1	1	1	1	1	1	0	0	0	0	0	0
AAGCCAGTGA	34028 ESTs, Moderately similar to KIAA0494	AI854731	3	3	3	3	0	0	0	0	0	0	0	0	0	1	1	0	0	0	0	0	0	0	0	0	0	0	0	0	0	0	0	0	0	0
TCACAGCTGT	16596 B-cell translocation gene 1, anti-proliferative	AI848411	3	3	3	3	0	0	0	0	0	0	0	2	2	2	2	0	0	0	0	0	0	0	1	1	1	1	1	1	0	0	0	0	0	0
ATGATGATGA	28876 D14Ertd226e DNA segment, Chr 14, ERATO Doi 226, expressed	AI848441	3	3	3	3	0	0	0	0	0	0	0	0	0	3	3	0	0	0	0	0	0	0	0	0	0	0	0	0	0	0	0	0	0	0
GAAATGGCCT	153457 chromosome condensation-related SMC-associated protein 1	AI851968	3	3	3	3	0	0	0	0	0	0	0	0	0	2	2	0	0	0	0	0	0	0	0	0	0	0	0	0	0	0	0	0	0	0
GCACCTCTTA	218240 hnRP U	AI837264	3	3	3	3	3	3	3	3	0	0	0	3	3	3	3	3	3	3	3	0	0	0	2	2	2	2	2	2	2	2	2	2	0	0
CCTCACTTAA	249310 ESTs	AI843462	3	3	3	3	3	3	3	3	0	0	0	3	3	3	3	3	3	3	3	0	0	0	3	3	3	3	3	3	3	3	3	3	0	0
CTGGGTCTGC	225649 ESTs/KIAA0140 homolog (putative nuclear protein)	AI467602	3	3	3	3	0	0	0	0	0	0	0	4	4	2	2	0	0	0	0	0	0	0	4	4	1	1	1	1	0	0	0	0	0	0
GTAGACAGCA	133164 leucine zipper transcription factor	AI666705	3	3	3	3	0	0	0	0	0	0	0	3	3	3	3	0	0	0	0	0	0	0	2	2	0	0	0	0	0	0	0	0	0	0
TGGCTGTTGC	6822 Mph1	AA068450	3	3	3	3	2	2	0	0	0	0	0	3	3	3	3	2	2	0	0	0	0	0	1	1	2	2	2	2	2	2	1	1	1	1
CACTGAGTGT	201653 ESTs	AI841771	3	3	3	3	0	0	0	0	0	0	0	1	1	1	1	0	0	0	0	0	0	0	1	1	0	0	0	2	0	0	0	0	0	0
TGAGATGGCA	41925 ESTs, Moderately similar to c380A1.2.1 [H.sapiens]	AI848066	3	3	3	3	3	3	3	3	0	0	0	3	3	3	3	0	0	0	0	0	0	0	1	1	1	1	1	1	0	0	0	0	0	0
CAATCATTTG	3608 Pax6 Paired box gene 6	BF467581	3	3	3	3	3	3	3	3	0	0	0	0	0	0	0	4	4	0	0	0	0	0	0	0	0	0	0	0	4	4	0	0	0	0
TAAAAAAAAA	10301 phosphatidylinositol 3-kinase, C2 domain containing, gamma polypeptide	AA967810	3	3	3	3	3	3	3	3	0	0	0	1	1	1	1	0	0	0	0	0	0	0	2	2	0	0	0	0	0	0	0	0	0	0
TGAGCCCCTG	22314 ATP-binding cassette, sub-family A (ABC1), member 3	AA717342	3	3	3	3	0	0	0	0	0	0	0	3	3	3	3	0	0	0	0	0	0	0	2	2	2	2	2	2	0	0	0	0	0	0
CATTGTAGGC	248642 Peg13 paternally expressed 13	AI429810	3	3	3	3	3	3	3	3	0	0	0	3	3	3	3	3	3	3	3	0	0	0	3	3	3	3	3	3	3	3	3	3	0	0
TCTTAGGACC	28323 ESTs	AI852614	3	3	3	3	3	3	3	3	0	0	0	2	2	3	3	0	0	0	0	0	0	0	1	1	1	1	1	1	0	0	0	0	0	0
TCCCCAATAA	9239 ZFN-219	AI481669	3	3	3	3	0	0	0	0	0	0	0	2	2	2	2	0	0	0	0	0	0	0	1	1	2	2	2	2	0	0	0	0	0	0
GCCCCTGTGT	31516 zinc finger protein 72	AI503589	3	3	3	3	0	0	0	0	0	0	0	2	2	2	2	3	3	3	3	0	0	0	1	1	1	1	1	1	0	0	0	0	0	0
GGGAAGATTT	150838 ESTs/15kb 5' of Six3	AW209946	3	3	3	3	0	1	0	1	0	0	0	1	1	4	4	0	1	0	1	0	0	0	0	0	0	0	0	1	0	0	0	0	0	0
CAAGAGGCAC	122725 Meningioma expressed antigen 5 (hyaluronidase)	AW910305	3	3	3	3	0	0	0	0	0	0	0	0	0	2	2	0	0	0	0	0	0	0	0	0	0	0	0	0	0	0	0	0	0	0
ATTTCAAAGC	23745 ESTs	AW050057	3	3	3	3	0	0	0	0	0	0	0	1	1	1	1	0	0	0	0	0	0	0	0	0	0	0	0	0	0	0	0	0	0	0
GCTTGTGGGC	34130 1700025G04Rik: RIKEN cDNA 1700025G04 gene	AW049571	1	1	1	1	0	0	0	0	0	0	0	1	1	2	2	1	1	0	0	0	0	0	0	0	0	0	0	0	3	3	0	0	0	0
CGCCCTGGGA	24337 PDZ-binding kinase	AW489104	3	3	3	3	0	0	0	0	0	0	0	3	3	3	3	0	0	0	0	0	0	0	1	1	1	1	1	1	0	0	0	0	0	0
AATAAATTAC	56905 Tbc1d1 TBC1 domain family, member 1	AI893965	3	3	3	3	3	3	3	3	0	0	0	0	0	2	2	0	0	2	2	0	0	0	3	3	3	3	3	3	3	3	3	3	0	0
AAAGATCTGT	260567 RNA, U22 small nucleolar	AI414380	3	3	3	3	3	3	3	3	0	0	0	1	1	2	2	0	0	0	0	0	0	0	1	1	1	1	1	1	0	0	0	0	0	0
GCACACTATT	23836 Golgi reassembly stacking protein 2	AW763985	3	3	3	3	0	0	0	0	0	0	0	3	3	3	3	0	0	0	0	0	0	0	3	3	3	3	3	3	0	0	0	0	0	0
GGAAGGTGGG	29046 neuropathy target esterase	AI838581	3	3	3	3	0	0	0	0	0	0	0	0	0	4	4	0	0	0	0	0	0	0	2	2	2	2	2	2	0	0	0	0	0	0
ATGCATCCTT	248549 immunosuperfamily protein Bl2	AI845618	3	3	3	3	0	0	0	0	0	0	0	0	0	3	3	0	0	0	0	0	0	0	2	2	2	2	2	2	0	0	0	0	0	0
ACTTTCTTTC	43636 zinc finger protein 289 (Zfp289)	AI845855	3	3	3	3	0	0	0	0	0	0	0	2	2	4	4	0	0	0	0	0	0	0	2	2	2	2	2	2	2	2	2	2	0	0
AAGCTCAGTT	142275 cdk5 regulatory subunit/p35	AI852761	3	3	3	3	3	3	3	3	0	0	0	0	0	3	3	0	0	0	0	0	0	0	2	2	2	2	2	2	0	0	0	0	0	0
GCCCACATCC	150007 ESTs	AI842314	3	3	3	3	0	0	0	0	0	0	0	3	3	4	4	0	0	0	0	0	0	0	2	2	2	2	2	2	0	0	0	0	0	0
GAGAAAGGAG	174155 cyclin K?	AI849607	3	3	3	3	0	0	0	0	0	0	0	3	3	3	3	4	4	0	0	0	0	0	0	0	0	0	0	0	0	0	0	0	0	0
ACCATTCTTC	45286 Suppressor of Ty 16 homolog	AI851830	3	3	3	3	0	0	0	0	0	0	0	3	3	3	3	0	0	0	0	0	0	0	3	3	3	3	3	3	0	0	0	0	0	0
GAATTCCACT	29962 Mus musculus SCAN-KRAB-zinc finger protein (Skz1) mRNA, complete cds	AI852535	3	3	3	3	0	0	0	0	0	0	0	0	0	3	3	0	0	0	0	0	0	0	0	0	0	0	0	0	0	0	0	0	0	0
CCTTACCGCT	206869 ESTs, Weakly similar to JAK3_MOUSE TYROSINE-PROTEIN KINASE JAK3 [M.musculus]	AI854265	3	3	3	3	3	3	3	3	0	0	0	2	2	4	4	1	1	1	1	0	0	0	2	2	2	2	2	2	0	0	0	0	0	0
GACCAAAATT	7308 SMARCD1 SWI/SNF related, matrix associated, actin dependent regulator of chromatin, subfamily d, member 1	AI851580	3	3	3	3	0	0	0	0	0	0	0	2	2	2	2	3	3	0	0	0	0	0	0	0	0	0	0	0	1	1	0	0	0	0
CCTCAGGGAT	30624 endothelial-derived gene 1	AI836639	3	3	3	3	0	0	0	0	0	0	0	0	0	4	4	0	0	0	0	0	0	0	2	2	2	2	2	2	0	0	0	0	0	0
GGTGTTGCTT	274702 ESTs	BE689206	3	3	3	3	3	3	3	3	0	0	0	3	3	3	3	3	3	3	3	0	0	0	3	3	3	3	3	3	3	3	3	3	0	0
TCTTCTGTGG	38233 protein tyrosine kinase 9	BE851773	3	3	3	3	3	3	3	3	0	0	0	3	3	3	3	3	3	3	3	0	0	0	3	3	3	3	3	3	3	3	3	3	0	0
GTCGGTTGTA	259333 splicing factor 4	BF682784	3	3	3	3	3	3	3	3	0	0	0	2	2	2	2	0	0	0	0	0	0	0	1	1	2	2	2	2	0	0	0	0	0	0
AATGATAAAA	29363 Nol5a nucleolar protein 5A	BE292047	3	3	3	3	0	0	0	0	0	0	0	0	0	3	3	0	0	0	0	0	0	0	0	0	0	0	0	0	0	0	0	0	0	0
CACATACCCA	258115 ribosomal protein?	BF021004	3	3	3	3	0	0	0	0	0	0	0	2	2	2	2	0	0	0	0	0	0	0	3	3	0	0	0	3	3	3	0	0	0	0
TATCTGGAAT	27141 Rac GTPase-activating protein 1	BF099342	3	3	3	3	0	0	0	0	0	0	0	3	3	3	3	0	0	0	0	0	0	0	3	3	3	3	3	3	0	0	0	0	0	0
GAATTGATGA	41583 ESTs, Moderately similar to PTD015 [H.sapiens]	AI838594	3	3	3	3	0	0	0	0	0	0	0	3	3	3	3	0	0	0	0	0	0	0	2	2	2	2	2	2	0	0	0	0	0	0
TGAAGCAGAA	34210 ESTs, Highly similar to CTXN_RAT CORTEXIN [R.norvegicus]	AI840965	3	3	3	3	3	3	3	3	0	0	0	3	3	3	3	3	3	3	3	0	0	0	3	3	3	3	3	3	3	3	3	3	0	0
TTATGTATTA	136988 novel K channel	AI716138	3	3	3	3	3	3	3	3	0	0	0	3	3	3	3	0	0	0	0	0	0	0	3	3	0	2	2	0	0	0	0	0	0	0
AAATGGCTAT	38268 hepatoma-derived growth factor, related protein 2	BC003741	3	3	3	3	0	0	0	0	0	0	0	2	2	4	4	0	0	0	0	0	0	0	0	0	0	0	0	1	0	0	0	0	0	0
AGCAGTTTCT	33831 ESTs	BG148691	3	3	3	3	0	0	0	0	0	0	0	3	3	3	3	0	0	0	0	0	0	0	3	3	3	3	3	3	0	0	0	0	0	0
TAGCTCAGGC	153891 protein phosphatase 4a3	BG276478	3	3	3	3	0	0	0	0	0	0	0	3	3	3	3	0	0	0	0	0	0	0	3	3	3	3	3	3	0	0	0	0	0	0
CGTCACTGCC	42855 Prostate tumor over expressed gene 1	AI838337	3	3	4	4	0	0	0	0	0	0	0	3	3	4	4	0	0	0	0	0	0	0	2	2	3	3	3	3	0	0	0	0	0	0
TGGCCAAGCC	14198 Early development regulator 2	AI854599	4	4	4	4	0	0	0	0	0	0	0	0	0	4	4	0	0	0	0	0	0	0	1	1	1	1	1	1	0	0	0	0	0	0
CAAAACTGTA	31255 Notch gene homolog 1, (Drosophila)	BE981557	4	4	4	4	0	0	0	0	0	0	0	0	0	4	4	0	0	0	0	0	0	0	0	0	0	0	0	1	0	0	0	0	0	0
TGGCCCTTGC	23168 ESTs	BF458726	4	4	4	4	4	4	4	4	0	0	0	3	3	3	3	4	4	0	0	0	0	0	1	1	2	2	2	2	0	0	0	0	0	0
TCCCCTGTAC	1430 Eya3	BE981322	4	4	4	4	0	0	0	0	0	0	0	1	1	1	1	0	0	0	0	0	0	0	1	1	2	2	2	2	0	0	0	0	0	0
TATTTTTCTA	27495 Importin 9	AI842118	4	4	4	4	0	0	0	0	0	0	0	1	1	3	3	0	0	0	0	0	0	0	1	1	1	1	1	1	0	0	0	0	0	0
ACTTGTTTTC	3904 fibroblast growth factor 15	AA051675	4	5	4	5	0	0	0	0	0	0	0	0	0	0	1	0	0	0	0	0	0	0	0	0	0	0	0	0	0	0	0	0	0	0
GCGTTGGTCT	22121 Pm5	AI836020	4	4	4	4	4	4	4	4	0	0	0	3	3	3	3	3	3	3	3	0	0	0	3	3	3	3	3	3	3	3	3	3	0	0
CGCGCGCGCA	30928 Solute carrier family 25 (mitochondrial carrier, Aralar), member 12	AI839531	4	4	4	4	4	4	4	4	0	0	0	4	4	4	4	4	4	4	4	0	0	0	4	4	4	4	4	4	4	4	4	4	0	0
CAAAAAAAAA	55143 Dickkopf homolog 3	AI838192	3	4	3	4	0	0	0	0	0	0	0	0	0	4	4	0	0	0	0	0	0	0	0	0	0	0	0	4	0	0	0	0	0	0
GCAAAGAAAA	29729 tweety homolog 1	AI595436	1	1	1	1	0	0	0	0	0	0	0	1	1	4	4	0	0	0	0	0	0	0	0	0	0	0	0	2	0	0	0	0	0	0
AGACGGATGT	39987 dual specificity phosphatase 8	AA500835	1	1	1	1	0	0	0	0	0	0	4	1	1	1	3	0	0	0	0	0	0	0	0	0	0	0	0	1	0	0	0	0	0	0
AGGACGGAGG	20488 ESTs, Weakly similar to Fln29 [H.sapiens]	AW060799	1	1	1	1	0	0	0	0	0	0	0	2	2	2	2	0	0	0	0	0	0	0	3	3	0	0	0	0	0	0	0	0	0	0
TTGGGGAACC	3459 D site albumin promoter binding protein	AI842290	0	0	0	0	0	0	0	0	0	0	0	0	0	0	0	0	0	0	0	0	0	0	0	0	4	4	4	4	4	4	0	0	0	0
ACTTTGATAT	21119 LPS-induced TNF-alpha facto	AI852632	1	1	1	1	0	0	0	0	0	0	0	0	0	2	2	0	0	0	0	0	0	0	0	0	0	0	0	0	1	0	0	0	0	0
TCTGCGTCCT	76278 2610203K23Rik RIKEN cDNA 2610203K23 gene	AI854567	0	3	0	3	0	0	0	0	0	0	0	0	0	2	2	0	0	0	0	0	0	0	0	0	0	0	0	2	0	0	0	0	0	0
CTGCAGCTAG	5021 Discoidin domain receptor family, member 1	AI430426	2	2	2	2	0	0	0	0	0	0	0	0	0	4	4	0	0	0	0	0	0	0	0	0	0	0	0	3	0	0	0	0	0	0
TCTCCAGGCG	200608 clusterin	AI836624	0	0	0	0	0	0	0	0	4	0	0	0	0	0	0	0	0	0	0	4	0	0	0	0	0	0	0	5	0	0	0	0	4	0
GGGTTTTTAT	21054 Y box protein 1	AA671610	0	1	0	0	2	2	2	2	0	0	0	0	0	1	2	2	0	0	0	0	0	0	0	0	0	1	1	1	1	1	1	1	0	0
GATATTAAAA	54359 Tumor necrosis factor (ligand) superfamily, member 13	BE631332	0	0	0	0	0	0	0	0	0	0	0	0	0	0	0	0	0	0	0	0	0	0	2	2	0	0	0	0	0	0	0	0	0	0
CCCACCCCCC	158631 4933428F06Rik RIKEN cDNA 4933428F06 gene	AW050070	1	1	1	1	0	0	0	0	0	0	0	2	2	2	2	0	0	0	0	0	0	0	1	1	1	1	1	1	0	0	0	0	0	0
GCTAAGGCTT	10313 ankyrin repeat hooked to zinc finger motif	AI847131	2	3	2	3	0	0	0	0	0	0	0	3	3	3	3	0	0	0	0	0	0	0	3	3	0	0	0	0	0	0	0	0	0	0
CAATGACTTG	23684 axin	AW061082	2	2	2	2	0	0	0	0	0	0	0	0	0	1	1	0	0	0	0	0	0	0	1	1	1	1	1	2	0	0	0	0	0	0
none	246260 ESTs	AI851523	2	2	2	2	0	0	0	0	0	0	0	0	0	2	2	0	0	0	0	0	0	0	1	1	1	1	1	2	0	0	0	0	0	0
GGTATGTTAT	88061 NCoR1	BE944673	0	0	0	0	1	1	0	0	0	0	0	0	0	0	0	1	1	0	0	0	0	0	0	0	1	1	1	1	2	2	0	0	0	0
CCCAACGGGG	275761 Tsix	BE625129	0	2	0	2	0	0	0	0	0	0	0	1	1	2	1	0	0	0	0	0	0	0	0	0	3	3	3	3	3	3	0	0	0	0
GGAGCAGGAC	2210 ATP-binding cassette 2	AI836521	0	1	0	1	1	1	0	0	0	0	0	2	2	2	2	0	0	0	0	0	0	0	0	0	0	0	2	0	1	1	1	1	0	0
GTGCGCTAGA	29852 ESTs, Weakly similar to cDNA EST EMBL:D72691 comes from this gene [C.elegans]	AI836548	1	1	1	1	0	0	0	0	0	0	0	1	1	1	1	0	0	0	0	0	0	0	1	1	2	2	2	2	2	2	0	0	0	0
TTTTCAGTGG	201455 ESTs	AI837049	1	1	1	1	0	0	0	0	0	0	0	1	1	1	1	0	0	0	0	0	0	0	1	1	1	1	1	1	1	1	0	0	0	0
CAGGGTCTGG	66275 ESTs, Weakly similar to RAS-LIKE PROTEIN RRP22 [H.sapiens]	AI845411	0	3	0	3	0	0	0	0	0	0	0	1	1	2	2	0	0	0	0	0	0	0	1	1	1	1	1	1	1	1	0	0	0	0
TCTAACCTCA	3251 Proprotein convertase subtilisin/kexin type 4	AI834937	1	1	1	1	0	0	0	0	0	0	0	1	1	1	1	0	0	0	0	0	0	0	1	1	0	1	1	0	0	0	0	0	0	0
GGCGGGGCCC	234912 ESTs, Weakly similar to 230k bullous pemphigoid antigen BPM1 [M.musculus]	AI844893	1	1	1	1	0	0	0	0	0	0	0	0	0	1	1	0	0	0	0	0	0	0	0	0	0	0	0	1	0	0	0	0	0	0
AAAATGTAAA	33367 ESTs	AI853026	1	1	1	1	1	1	1	1	0	0	0	1	1	1	1	1	1	1	1	0	0	0	1	1	1	1	1	1	1	1	0	0	0	0
GGGATGGATG	45099 ESTs, Moderately similar to R31341_1 [H.sapiens]	AW120537	1	1	1	1	0	0	0	0	0	0	0	1	1	1	1	0	0	0	0	0	0	0	1	1	1	1	1	1	1	1	0	0	0	0
ACTAAACCAT	209903 activating transcription factor 2	AW049652	1	1	1	1	0	0	0	0	0	0	0	1	1	1	1	0	0	0	0	0	0	0	1	1	1	1	1	1	1	1	0	0	0	0
GGAGAGGGGA	187301 ESTs	AW120822	1	1	1	1	0	0	0	0	0	0	0	1	1	1	1	0	0	0	0	0	0	0	1	1	1	1	1	1	1	1	0	0	0	0
CAGCATAAAT	29665 Dip3b Dip3 beta	AW124910	2	2	2	2	0	0	0	0	0	0	0	1	1	1	1	0	0	0	0	0	0	0	1	1	2	2	2	2	2	2	0	0	0	0
AGGAACCAAA	131943 6330504P12Rik: RIKEN cDNA 6330504P12 gene	AW491820	1	1	1	1	0	0	0	0	0	0	0	0	0	1	1	0	0	0	0	0	0	0	0	0	0	0	0	1	0	0	0	0	0	0
GGAAGGAGGG	46533 ESTs, Highly similar to AF132954_1 CGI-20 protein [H.sapiens]	AW493256	2	2	2	2	0	0	0	0	0	0	0	2	2	2	2	0	0	0	0	0	0	0	1	1	1	1	1	1	1	1	0	0	0	0
TAAAACCGTT	250681 Mef2A	BE953554	1	1	1	1	0	0	0	0	0	0	0	2	2	2	2	0	0	0	0	0	0	0	1	1	2	2	2	2	2	2	0	0	0	0
GCGACACCTG	46764 CDP-diacylglycerol synthase 1	AI844295	1	1	1	1	0	0	0	0	0	0	0	1	1	1	1	0	0	0	0	0	0	0	3	3	0	0	0	0	0	0	0	0	0	0
GCGGCGCCGC	29477 SCAN domain-containing 1	AI854100	1	1	1	1	0	0	0	0	0	0	0	1	1	1	1	0	0	0	0	0	0	0	1	1	1	1	1	1	1	1	0	0	0	0
TATTAAATGT	27363 phosphatidic acid phosphatase type 2B	AI847054	1	1	1	1	0	0	0	0	0	0	0	1	1	1	1	0	0	0	0	0	0	0	3	0	0	0	0	0	0	0	0	0	0	0
