# Supplementary material for: Genomic Analysis of Mouse Retinal Development
Source: PLoS Biol. 2004 Jun 29;2(9):e247. doi: 10.1371/journal.pbio.0020247 (PMC439783; doi:10.1371/journal.pbio.0020247)
Supplement: Table S9 — Shown is the percentage of tags that matched genes enriched in 4N retinal progenitor cells found in a given SAGE tag cluster. (14 KB XLS). [file pbio.0020247.st009.xls]

## Sheet: Sheet1
Table ST9
SAGE tag clusters that contain 4N-enriched genes
Cluster	Number of genes	Percent of total
3	1	0.008
4	7	0.056
5	11	0.088
7	18	0.144
8	1	0.008
9	15	0.12
10	3	0.024
11	14	0.112
13	5	0.04
14	16	0.128
15	7	0.056
16	1	0.008
17	5	0.04
18	8	0.064
19	5	0.04
20	3	0.024
21	1	0.008
23	4	0.032
	125
