# Supplementary material for: Genomic Analysis of Mouse Retinal Development
Source: PLoS Biol. 2004 Jun 29;2(9):e247. doi: 10.1371/journal.pbio.0020247 (PMC439783; doi:10.1371/journal.pbio.0020247)
Supplement: Table S10 — Values indicate the fraction of all tags found in a given SAGE tag cluster that were found in a specific user-curated cellular expression cluster. The presumptive cellular expression pattern of each cellular expression cluster is also listed (following Table S6). (209 KB XLS). [file pbio.0020247.st010.xls]

## Sheet: Sheet1
Table ST10	SAGE tag cluster
	1	2	3	4	5	6	7	8	9	10	11	12	13	14	15	16	17	18	19	20	21	22	23	24	Cellular expression pattern
User-curated cellular expression cluster
1	0	0	0.0222222	0	0	0.0307692	0	0	0	0	0	0	0	0	0	0	0	0	0	0	0	0	0	0	BC-late
2	0	0	0	0	0	0.0307692	0.0172414	0	0	0	0	0	0	0	0	0	0	0	0	0	0	0	0	0.0102041	BC-mid
3	0	0	0	0.030303	0	0.0153846	0.0344828	0	0	0.0125	0	0	0	0	0.125	0	0.0181818	0.0277778	0	0	0	0	0	0	BC-early
4	0	0	0.0666667	0.121212	0.117647	0.0769231	0.155172	0	0.217391	0.05	0.145833	0.25	0.0862069	0.204082	0	0.0714286	0.127273	0.0833333	0.0808081	0.0789474	0.0196078	0.125	0.307692	0.0204082	MG-prog
5	0	0	0	0	0	0.0307692	0	0	0	0	0	0	0	0	0	0	0	0	0	0.0263158	0	0	0	0	MG-mid
6	0	0	0.0444444	0	0	0	0	0	0	0.0125	0	0	0	0	0	0.0142857	0	0	0	0	0	0	0	0.0204082	MG-late
7	0	0	0.0888889	0.0606061	0.0294118	0.0307692	0.0172414	0	0.0652174	0.2125	0.0208333	0	0.0344828	0.0816327	0.0416667	0.271429	0.0727273	0.0277778	0.10101	0.0789474	0.215686	0.25	0.0384615	0.22449	Pr-prog+prec
8	0	0	0.0222222	0.030303	0.0294118	0	0	0	0	0.025	0.0208333	0	0	0.0612245	0.0416667	0.0285714	0	0.0277778	0.010101	0	0	0	0.0769231	0	Pr-prog?
9	0	0	0	0	0	0	0	0	0	0.0125	0	0	0	0	0	0	0	0	0	0	0	0	0	0.0102041	Pr subset-widespread?
10	0	0	0.177778	0.121212	0.147059	0.261538	0.189655	0	0.195652	0.225	0.0833333	0.25	0.12069	0.0612245	0.166667	0.2	0.127273	0.194444	0.222222	0.105263	0.235294	0	0.192308	0.153061	Pr+In-prog+prec?
11	0	0	0.0222222	0.0606061	0	0.0153846	0.0344828	0	0	0.1	0.0208333	0	0.0517241	0	0	0.0428571	0.0181818	0.0277778	0.020202	0.0526316	0.0588235	0	0	0.0510204	Pr+B-prog+prec?
12	0	0	0.0222222	0	0	0	0	0	0	0	0.0208333	0	0.0172414	0	0.0833333	0.0142857	0	0.0277778	0.020202	0	0	0	0	0	Pr+In-prog
13	1	0	0.0222222	0.030303	0	0.0153846	0	0	0	0.0125	0	0	0	0	0	0	0.0181818	0	0	0.0263158	0.235294	0.25	0	0.0612245	Pr-late
14	0	0	0.0222222	0	0	0	0	0	0	0.025	0	0	0	0	0	0	0	0	0	0	0.0392157	0	0	0	Pr+B-late
15	0	0	0	0	0	0.0153846	0	0	0	0	0	0.25	0	0	0.0416667	0	0	0	0	0	0	0	0	0.0204082	Pr+In-late
16	0	0	0	0	0	0.0615385	0	0	0	0.0625	0	0	0	0	0	0	0	0	0.010101	0	0.0980392	0.125	0	0.102041	Pr-mid onset
17	0	0	0	0	0	0.0153846	0	0	0	0	0	0	0	0	0	0.0142857	0	0	0.030303	0	0	0	0	0.0204082	Pr-subset prog
18	0	0	0	0	0	0.0461538	0	0	0	0	0	0	0	0	0	0	0	0	0	0	0	0	0	0.0102041	Pr-prec
19	0	0	0.0222222	0.030303	0	0	0.0344828	0	0	0.025	0	0	0.0862069	0.0408163	0	0.0142857	0.0363636	0.0555556	0.010101	0.0263158	0.0196078	0	0.0384615	0.0204082	Postmitotic neurons (panprec?)
20	0	0	0.0666667	0.0909091	0.0294118	0.0153846	0.0862069	0	0.108696	0.0125	0.104167	0	0.0172414	0.0612245	0	0.0142857	0.0909091	0.0555556	0.030303	0.0789474	0	0	0.0769231	0.0102041	Postmitotic neurons (smaller set of prec)
21	0	0	0.0222222	0.030303	0.0294118	0.0153846	0	0	0.0652174	0	0	0	0.0344828	0.0408163	0.0833333	0.0285714	0	0.0833333	0.030303	0.0789474	0	0	0	0.0102041	AC-M-phase prog
22	0	0	0.0222222	0	0	0	0	0	0	0.025	0	0	0	0	0	0	0	0	0.010101	0	0.0196078	0	0	0	Pr-early AC+GC (biphasic)
23	0	0	0	0	0	0.0153846	0.0172414	0	0	0	0.0208333	0	0	0	0	0	0.0181818	0	0.010101	0	0	0	0	0	Panneuronal (late onset)
24	0	0	0.0666667	0	0.117647	0.0153846	0.0172414	0.333333	0.0652174	0.0375	0.0833333	0.25	0.0172414	0.102041	0	0.0571429	0.0545455	0.0277778	0.0808081	0.0263158	0	0	0.0384615	0.0510204	BC+MG-prog+prec
25	0	0	0.0222222	0	0	0	0	0	0.0217391	0.0125	0.0208333	0	0.0172414	0.0204082	0	0.0285714	0	0.0277778	0.020202	0.0263158	0	0	0.0384615	0.0102041	AC(other neuronal)-prog
26	0	0	0	0	0	0	0.0172414	0	0.0434783	0	0.0625	0	0.0172414	0.0204082	0	0	0.0727273	0.0555556	0.010101	0	0	0	0.0384615	0.0102041	Prog+prec only
27	0	0	0	0	0.0882353	0	0.0172414	0	0	0	0.0208333	0	0	0	0	0	0.0181818	0	0.010101	0	0	0	0	0.0102041	AC+GC-M-phase prog
28	0	0	0.0222222	0.0606061	0.0294118	0.0153846	0.0517241	0	0.0434783	0.0125	0.104167	0	0.0172414	0.0816327	0.0416667	0	0	0.0833333	0.010101	0.0263158	0	0	0.0384615	0.0102041	Prog
29	0	0	0	0	0.0588235	0	0.0172414	0	0	0	0.0416667	0	0	0.0204082	0.0833333	0	0	0	0	0	0	0	0.0384615	0	Prog+mature neurons (biphasic?)
30	0	0	0	0	0.0588235	0	0	0	0	0	0.0208333	0	0	0	0	0	0	0	0	0	0	0	0	0	Prog (prior to terminal cell cycle?)
31	0	0	0	0	0	0.0153846	0	0	0	0	0	0	0.0172414	0.0204082	0	0	0	0	0	0	0	0	0	0	Late prec (MG?)
32	0	0	0	0	0.0588235	0	0	0	0	0	0.0625	0	0	0.0612245	0	0	0	0	0	0	0	0	0	0	Prog+sGC
33	0	0	0.0444444	0.0606061	0.0588235	0.0153846	0	0	0.0217391	0	0	0	0.0862069	0	0	0.0142857	0.0545455	0	0.010101	0.0263158	0	0	0.0384615	0.0204082	Prog
34	0	0	0.0222222	0	0	0	0	0	0.0217391	0	0	0	0	0	0.0416667	0	0	0	0.010101	0	0	0	0	0	Prog (small early subset)
35	0	0	0	0	0	0	0	0	0	0	0.0208333	0	0	0.0204082	0	0	0.0181818	0	0	0	0	0	0	0	Prog (complex subset)
36	0	0	0	0	0	0	0.0172414	0	0.0217391	0	0.0208333	0	0.0172414	0	0	0	0	0	0	0	0	0	0	0	Prog (complex subset)
37	0	0	0	0.030303	0.0294118	0.0307692	0.0344828	0	0.0434783	0.0125	0	0	0.0344828	0	0.0416667	0	0	0	0.020202	0.105263	0	0	0	0	AC-prog
38	0	0	0	0.030303	0	0	0.0344828	0	0	0.0125	0.0208333	0	0.0862069	0.0204082	0	0	0.0545455	0	0.010101	0.0526316	0	0	0	0	AC-prog
39	0	0	0	0	0	0.0153846	0	0	0	0	0	0	0	0	0	0	0	0	0	0	0	0	0	0	AC-mid/late
40	0	0	0	0	0	0	0	0	0	0.0125	0	0	0	0	0	0	0	0	0.010101	0	0	0.125	0	0.0102041	AC+GC(subset)-late
41	0	0	0.0444444	0.030303	0.0882353	0.0461538	0.0689655	0.333333	0	0.05	0.0416667	0	0.0517241	0.0408163	0.0833333	0.1	0.109091	0.0555556	0.0808081	0.105263	0	0	0.0384615	0.0714286	AC+GC-early
42	0	0	0	0	0	0.0153846	0	0	0.0217391	0	0	0	0	0	0	0	0	0	0	0	0	0	0	0	AC-mid
43	0	0	0.0222222	0.0606061	0	0	0.0172414	0	0	0	0	0	0	0	0	0	0	0.0277778	0.020202	0	0	0	0	0	GC(subset)-early
44	0	0	0	0	0.0294118	0.0153846	0	0	0	0	0	0	0.0172414	0	0	0	0	0	0	0	0	0	0	0	HC-prog
45	0	0	0	0	0	0	0	0	0	0	0	0	0	0	0	0	0	0	0.020202	0	0	0	0	0.0204082	AC+H-early
46	0	0	0	0	0	0	0	0	0	0	0	0	0	0	0	0	0	0	0	0	0	0	0	0.0102041	RPE-early
47	0	0	0	0	0	0	0	0	0	0	0	0	0	0	0.0416667	0	0	0	0	0	0	0	0	0	CM-early
48	0	0	0	0	0	0	0	0	0	0.0125	0	0	0.0172414	0	0	0	0	0	0	0	0.0196078	0	0	0	Pr-CM
49	0	0	0	0	0	0	0.0344828	0	0	0	0	0	0	0	0	0	0	0	0	0	0	0	0	0	none-astrocytes
50	0	0	0	0	0	0.0153846	0	0	0	0	0	0	0	0	0	0	0	0	0	0	0	0	0	0	Bv
51	0	0	0.111111	0.121212	0	0.0153846	0.0862069	0	0	0.0125	0.0208333	0	0.137931	0	0.0416667	0.0857143	0.0727273	0.0833333	0.0505051	0.0789474	0.0196078	0	0	0.0102041	Ubiquitous
52	0	0	0	0	0	0	0	0	0	0	0	0	0	0	0	0	0	0	0.010101	0	0	0	0	0	AC-early/mid
53	0	0	0	0	0	0	0	0	0	0	0	0	0	0	0	0	0	0	0	0	0	0	0	0	BC-AC
54	0	0	0	0	0	0	0	0	0	0	0	0	0	0	0	0	0	0	0	0	0	0	0	0	prog (M-phase/subset)
55	0	0	0	0	0	0	0	0	0	0	0	0	0	0	0	0	0	0	0	0	0	0	0	0.0102041	GC-early
56	0	0	0	0	0	0	0	0	0.0217391	0	0	0	0	0	0	0	0	0	0	0	0	0	0	0	prog (mid)
57	0	0	0	0	0	0	0	0	0	0	0	0	0	0.0204082	0	0	0	0	0	0	0	0	0	0	prog+prec (near or just after exit from mitosis?)
58	0	0	0	0	0	0	0	0	0	0	0.0208333	0	0	0	0	0	0	0	0	0	0	0	0	0	GC prec
59	0	0	0	0	0	0	0	0	0	0	0	0	0	0	0	0	0	0.0277778	0	0	0	0	0	0	HC/BC-prog
60	0	0	0	0	0	0	0	0	0	0	0	0	0	0.0204082	0	0	0	0	0	0	0	0	0	0	BC(subset)-early sAC
61	0	0	0	0	0	0	0	0	0	0	0	0	0	0	0	0	0	0	0	0	0	0	0	0.0102041	INL (late)
62	0	0	0	0	0	0.0153846	0	0	0	0	0	0	0	0	0	0	0	0	0	0	0	0	0	0	AC+HC (mid/late)
63	0	0	0	0	0	0	0	0	0	0	0	0	0	0	0	0	0	0	0.010101	0	0	0	0	0	Unknown subset
64	0	0	0	0	0	0	0	0	0	0	0	0	0	0	0.0416667	0	0	0	0	0	0	0	0	0	Prog (large early subset)
65	0	0	0	0	0	0	0	0	0	0	0	0	0	0	0	0	0	0	0	0	0	0	0	0	various
66	0	0	0	0	0	0	0	0	0	0.0125	0	0	0	0	0	0	0	0	0	0	0.0196078	0	0	0	MG-late
67	0	0	0	0	0	0	0	0	0	0	0	0	0	0	0	0	0	0	0	0	0	0	0	0	lens
68	0	0	0	0	0	0.0615385	0	0	0	0	0	0	0	0	0	0	0.0181818	0	0	0	0	0	0	0	INL (early)
69	0	0	0	0	0	0	0	0	0	0	0	0	0.0172414	0	0	0	0	0	0	0	0	0	0	0	Pr-prog?
70	0	0	0	0	0	0.0153846	0	0	0	0	0	0	0	0	0	0	0	0	0.010101	0	0	0.125	0	0	Pr-prec
71	0	0	0	0	0	0	0	0	0	0	0	0	0	0	0	0	0	0	0.020202	0	0	0	0	0	AC-prog
72	0	0	0	0	0	0	0	0.333333	0.0217391	0	0	0	0	0	0	0	0	0	0	0	0	0	0	0	AC+GC-prog
