# Supplementary material for: Genomic Analysis of Mouse Retinal Development
Source: PLoS Biol. 2004 Jun 29;2(9):e247. doi: 10.1371/journal.pbio.0020247 (PMC439783; doi:10.1371/journal.pbio.0020247)
Supplement: Table S11 — Tags in each library are expressed as the fraction of all tags that match the gene in question that were found in the ten libraries considered. (15 KB XLS). [file pbio.0020247.st011.xls]

## Sheet: Sheet1
Table ST11
	E12	E14	E16	E18	P0	P2	P4	P6	P10	Adult
IRBP	0.00701754	0	0.00701754	0.00701754	0.077193	0.0631579	0.0842105	0.129825	0.175439	0.449123
RGPRIP	0.00865801	0	0.021645	0.025974	0.025974	0.0995671	0.190476	0.194805	0.350649	0.0822511
PrCdh	0.0119403	0.00597015	0.0149254	0.038806	0.0179104	0.0537313	0.155224	0.277612	0.286567	0.137313
Unc119h	0	0.00591716	0.0147929	0.00591716	0.0473373	0.0266272	0.0650888	0.142012	0.0739645	0.618343
PDE gamma	0	0	0.00207684	0.00207684	0.00207684	0.00934579	0.0290758	0.13188	0.365524	0.457944
Arrestin	0	0	0.00228938	0.0018315	0.00641026	0.0119048	0.0370879	0.126832	0.52381	0.289835
Rhodopsin	0	0.00154859	0.000774293	0	0.00232288	0	0.00232288	0.0212931	0.232288	0.73945
GCAP1	0	0	0	0	0	0	0	0	0.120968	0.879032
G alpha 1	0	0	0	0	0	0	0	0	0.10628	0.89372
