# Supplementary material for: Genomic Analysis of Mouse Retinal Development
Source: PLoS Biol. 2004 Jun 29;2(9):e247. doi: 10.1371/journal.pbio.0020247 (PMC439783; doi:10.1371/journal.pbio.0020247)
Supplement: Table S15 — Tags present at greater than 0.1% in one or more of the ten wild-type total retina libraries were considered and were normalized to 100,000 for this analysis. The average sum-of-squares within k-means clusters for each number of clusters is shown. The PRE, given by (Ni − N(i – 5))/Ni, is also shown. (14 KB XLS). [file pbio.0020247.st015.xls]

## Sheet: Sheet1
Table ST15
Mean within-cluster distance for SAGE data
Number of clusters	Within-cluster distance	PRE
10	1081.49	NA
15	949.25	8.816
20	876.77	3.624
25	837.23	1.5816
30	797.17	1.33533
35	755.55	1.18914
40	731.75	0.595
45	707.25	0.544444
50	684.52	0.4546
55	662.96	0.392
60	651.28	0.194667
65	634.22	0.262462
